# Supplementary material for: Proteomic analysis of endoplasmic reticulum stress responses in rice seeds
Source: Sci Rep. 2015 Sep 23;5:14255. doi: 10.1038/srep14255 (PMC4585792; doi:10.1038/srep14255)
Supplement: Table S2 [file srep14255-s2.xlsx]

## Sheet: Sheet1
Protein ID Summary	Protein N	Representative Accession	Species	Name	Unused ProtScore	Total ProtScore	Ambiguous Accessions	Confident Peptides	Confident Sequences	Confident Spectra	%Seq Cov - peptides >95% conf	Ambiguous Accession 1	Ambiguous Accession 2	Ambiguous Accession 3	Ambiguous Accession 4	Ambiguous Accession 5	Ambiguous Accession 6	Ambiguous Accession 7	Ambiguous Accession 8	Ambiguous Accession 9	Ambiguous Accession 10	Contam
	1	gi|222628355	Oryza sativa Japonica Group	hypothetical protein OsJ_13773 [Oryza sativa Japonica Group]	403.92	403.92	1	354	197	1379	82.68	gi|222628355
	2	gi|115463815	Oryza sativa Japonica Group	Os05g0405000 [Oryza sativa Japonica Group]	385.29	385.29	1	303	190	947	74.55	gi|115463815
	3	gi|385717664	Oryza sativa Japonica Group	disulfide isomerase [Oryza sativa Japonica Group]	350.18	350.18	1	310	170	1567	90.22	gi|385717664
	4	gi|115443791	Oryza sativa Japonica Group	Os02g0115900 [Oryza sativa Japonica Group]	332.48	332.48	1	337	164	1519	79.1	gi|115443791
	5	gi|115487998	Oryza sativa Japonica Group	Os12g0244100 [Oryza sativa Japonica Group]	260.61	263.02	2	227	127	898	77.51	gi|115487998	gi|218186646
	6	gi|14018051	Oryza sativa Japonica Group	Putative alanine aminotransferase [Oryza sativa Japonica Group]	248.79	248.79	2	235	124	797	92.98	gi|14018051	gi|115481822
	7	gi|115473359	Oryza sativa Japonica Group	Os07g0616800 [Oryza sativa Japonica Group]	235.04	235.04	1	210	116	725	70.59	gi|115473359
	8	gi|222629545	Oryza sativa Japonica Group	hypothetical protein OsJ_16146 [Oryza sativa Japonica Group]	225.32	225.37	1	132	113	251	59.22	gi|222629545
	9	gi|90110845	Oryza sativa Japonica Group	RecName: Full=Enolase; AltName: Full=2-phospho-D-glycerate hydro-lyase; AltName: Full=2-phosphoglycerate dehydratase; AltName: Full=OSE1	212.45	212.45	2	234	104	1253	85.43	gi|90110845	gi|110288667
	10	gi|297598143	Oryza sativa Japonica Group	Os01g0905800 [Oryza sativa Japonica Group]	205.66	205.66	1	186	101	815	85.47	gi|297598143
	11	gi|115482534	Oryza sativa Japonica Group	Os10g0478200 [Oryza sativa Japonica Group]	203.52	203.52	1	207	103	832	85.84	gi|115482534
	12	gi|115444481	Oryza sativa Japonica Group	Os02g0169300 [Oryza sativa Japonica Group]	187.39	187.39	1	158	93	591	92.29	gi|115444481
	13	gi|190689248	Oryza sativa Japonica Group	plastidial starch phosphorylase 1 [Oryza sativa Japonica Group]	183.81	183.89	2	147	85	406	63.6	gi|190689248	gi|13195430
	14	gi|115440075	Oryza sativa Japonica Group	Os01g0760600 [Oryza sativa Japonica Group]	182.57	182.57	2	172	90	608	77.39	gi|115440075	gi|584706
	15	gi|218191114	Oryza sativa Indica Group	hypothetical protein OsI_07948 [Oryza sativa Indica Group]	174.78	174.78	2	143	88	639	77.81	gi|218191114	gi|115447137
	16	gi|115486793	Oryza sativa Japonica Group	Os11g0703900 [Oryza sativa Japonica Group]	174.18	218.31	1	162	86	624	77.97	gi|115486793
	17	gi|125554396	Oryza sativa Indica Group	hypothetical protein OsI_22003 [Oryza sativa Indica Group]	168.68	207.78	5	144	84	426	66.79	gi|125554396	gi|119395214	gi|115466896	gi|371534941	gi|20374
	18	gi|115454931	Oryza sativa Japonica Group	Os03g0712700 [Oryza sativa Japonica Group]	166.83	166.84	1	129	82	374	68.9	gi|115454931
	19	gi|218198910	Oryza sativa Indica Group	hypothetical protein OsI_24520 [Oryza sativa Indica Group]	164.35	164.35	3	130	78	360	61.55	gi|218198910	gi|119395194	gi|115470060
	20	gi|115456914	Oryza sativa Japonica Group	Os04g0118400 [Oryza sativa Japonica Group]	163	163	1	110	80	283	54.92	gi|115456914
	21	gi|218189276	Oryza sativa Indica Group	hypothetical protein OsI_04213 [Oryza sativa Indica Group]	162.68	162.68	2	130	81	545	79.79	gi|218189276	gi|115440691
	22	gi|115489654	Oryza sativa Japonica Group	Os12g0624000 [Oryza sativa Japonica Group]	160.3	160.3	1	112	77	285	59.01	gi|115489654
	23	gi|115480571	Oryza sativa Japonica Group	Os09g0553200 [Oryza sativa Japonica Group]	160.09	160.09	2	154	80	646	83.8	gi|115480571	gi|88866516
	24	gi|75225211	Oryza sativa Japonica Group	RecName: Full=Putative aconitate hydratase, cytoplasmic; Short=Aconitase; AltName: Full=Citrate hydro-lyase	158.1	158.1	1	103	78	278	66.48	gi|75225211
	25	gi|115477633	Oryza sativa Japonica Group	Os08g0545200 [Oryza sativa Japonica Group]	156.29	156.29	1	124	77	412	81.03	gi|115477633
	26	gi|222618908	Oryza sativa Japonica Group	hypothetical protein OsJ_02724 [Oryza sativa Japonica Group]	154.24	154.29	5	133	75	385	77.54	gi|222618908	gi|215981467	gi|115438749	gi|215981465	gi|215981473
	27	gi|115443599	Oryza sativa Japonica Group	Os02g0100100 [Oryza sativa Japonica Group]	151.75	152.35	1	110	74	352	70.69	gi|115443599
	28	gi|115477976	Oryza sativa Japonica Group	Os09g0115400 [Oryza sativa Japonica Group]	145.69	145.69	1	104	70	292	64.35	gi|115477976
	29	gi|57283874	Oryza sativa	ribulose-1,5-bisphosphate carboxylase/oxygenase large subunit [Oryza sativa]	143.96	143.96	1	104	67	359	74.16	gi|57283874
	30	gi|115436494	Oryza sativa Japonica Group	Os01g0356800 [Oryza sativa Japonica Group]	143.46	143.47	1	73	67	138	20.07	gi|115436494
	31	gi|28190676	Oryza sativa Japonica Group	putative transketolase [Oryza sativa Japonica Group]	142.26	142.26	2	101	68	279	59.22	gi|28190676	gi|115466224
	32	gi|115479839	Oryza sativa Japonica Group	Os09g0484200 [Oryza sativa Japonica Group]	141.87	141.87	1	102	71	314	89.33	gi|115479839
	33	gi|14192878	Oryza sativa Japonica Group	Hypothetical protein [Oryza sativa]	140.46	140.47	1	101	67	296	82.59	gi|14192878
	34	gi|115465579	Oryza sativa Japonica Group	Os05g0574400 [Oryza sativa Japonica Group]	139.44	139.44	1	117	66	360	84.41	gi|115465579
	35	gi|110289141	Oryza sativa Japonica Group	Cell division cycle protein 48, putative, expressed [Oryza sativa Japonica Group]	138.48	139.14	1	93	69	229	66.96	gi|110289141
	36	gi|125539715	Oryza sativa Indica Group	hypothetical protein OsI_07480 [Oryza sativa Indica Group]	134.66	139.06	3	105	66	287	53.21	gi|125539715	gi|190693064	gi|115446459
	37	gi|115476014	Oryza sativa Japonica Group	Os08g0345800 [Oryza sativa Japonica Group]	133.88	138.03	1	112	64	370	73.28	gi|115476014
	38	gi|218197310	Oryza sativa Indica Group	hypothetical protein OsI_21076 [Oryza sativa Indica Group]	130.29	130.31	3	103	63	331	64.71	gi|218197310	gi|115465569	gi|226887786
	39	gi|77548611	Oryza sativa Japonica Group	2-isopropylmalate synthase B, putative, expressed [Oryza sativa Japonica Group]	129.72	129.72	1	91	67	224	73.39	gi|77548611
	40	gi|115470967	Oryza sativa Japonica Group	Os07g0188800 [Oryza sativa Japonica Group]	129.41	129.45	1	96	65	286	70.6	gi|115470967
	41	gi|110289207	Oryza sativa Japonica Group	Chaperonin CPN60-1, mitochondrial precursor, putative, expressed [Oryza sativa Japonica Group]	126.47	126.54	2	84	61	243	64.67	gi|110289207	gi|115482382
	42	gi|115439241	Oryza sativa Japonica Group	Os01g0685800 [Oryza sativa Japonica Group]	125.59	125.59	1	109	62	369	72.17	gi|115439241
	43	gi|115452927	Oryza sativa Japonica Group	Os03g0340500 [Oryza sativa Japonica Group]	124.5	140.07	1	86	61	237	51.67	gi|115452927
	44	gi|306415973	Oryza sativa Japonica Group	triosephosphate isomerase [Oryza sativa Japonica Group]	124.31	124.31	2	112	62	508	82.21	gi|306415973	gi|115434516
	45	gi|115467370	Oryza sativa Japonica Group	Os06g0247500 [Oryza sativa Japonica Group]	122.95	122.95	1	76	59	223	67.9	gi|115467370
	46	gi|125602450	Oryza sativa Japonica Group	hypothetical protein OsJ_26316 [Oryza sativa Japonica Group]	122.48	122.48	2	93	59	395	70.93	gi|125602450	gi|115475151
	47	gi|115461739	Oryza sativa Japonica Group	Os05g0116000 [Oryza sativa Japonica Group]	121.99	121.99	2	90	62	242	81.89	gi|115461739	gi|125550605
	48	gi|115451029	Oryza sativa Japonica Group	Os03g0171900 [Oryza sativa Japonica Group]	120.66	120.76	1	89	59	246	76.75	gi|115451029
	49	gi|115446411	Oryza sativa Japonica Group	Os02g0523500 [Oryza sativa Japonica Group]	120.49	120.49	3	79	59	192	52.23	gi|115446411	gi|125539689	gi|32492578
	50	gi|115454033	Oryza sativa Japonica Group	Os03g0599800 [Oryza sativa Japonica Group]	118.78	118.78	1	73	58	165	73.08	gi|115454033
	51	gi|115434904	Oryza sativa Japonica Group	Os01g0180800 [Oryza sativa Japonica Group]	116.11	116.12	1	74	55	159	47.22	gi|115434904
	52	gi|115483755	Oryza sativa Japonica Group	Os11g0106400 [Oryza sativa Japonica Group]	113.3	113.37	1	67	57	177	49.9	gi|115483755
	53	gi|4760553	Oryza sativa	Nad-dependent formate dehydrogenase [Oryza sativa]	109.66	109.66	2	78	54	237	69.95	gi|4760553	gi|115468134
	54	gi|115447567	Oryza sativa Japonica Group	Os02g0644100 [Oryza sativa Japonica Group]	109.42	109.42	1	78	54	179	65.05	gi|115447567
	55	gi|297611781	Oryza sativa Japonica Group	Os11g0455500 [Oryza sativa Japonica Group]	109.23	109.23	2	74	53	245	63.5	gi|297611781	gi|29367605
	56	gi|125548166	Oryza sativa Indica Group	hypothetical protein OsI_15765 [Oryza sativa Indica Group]	109.15	109.15	1	86	55	307	72.45	gi|125548166
	57	gi|39104468	Oryza sativa Indica Group	heat shock protein 90 [Oryza sativa Japonica Group]	106.99	106.99	2	62	50	181	51.36	gi|39104468	gi|115479813
	58	gi|115482392	Oryza sativa Japonica Group	Os10g0463800 [Oryza sativa Japonica Group]	106.3	106.3	2	76	53	171	71.98	gi|115482392	gi|22758313
	59	gi|115479433	Oryza sativa Japonica Group	Os09g0446800 [Oryza sativa Japonica Group]	105.42	105.5	1	68	53	191	61.95	gi|115479433
	60	gi|115448237	Oryza sativa Japonica Group	Os02g0710900 [Oryza sativa Japonica Group]	104.23	104.31	2	58	51	136	51.55	gi|115448237	gi|222623539
	61	gi|115487944	Oryza sativa Japonica Group	Os12g0235800 [Oryza sativa Japonica Group]	103.78	103.78	1	58	50	131	64.66	gi|115487944
	62	gi|31193919	Oryza sativa Japonica Group	putative rubisco subunit binding-protein alpha subunit precursor (60 kDa chaperonin alpha subunit) [Oryza sativa Japonica Group]	103.44	107.58	2	79	53	172	69.18	gi|31193919	gi|125546535
	63	gi|115472167	Oryza sativa Japonica Group	Os07g0492000 [Oryza sativa Japonica Group]	102.43	102.43	1	87	51	370	98.66	gi|115472167
	64	gi|2996096	Oryza sativa Japonica Group	translation elongation factor-1 alpha [Oryza sativa Japonica Group]	102.07	102.07	4	80	49	270	69.57	gi|2996096	gi|115451089	gi|108706481	gi|2662343
	65	gi|125538634	Oryza sativa Indica Group	hypothetical protein OsI_06386 [Oryza sativa Indica Group]	101.52	101.6	2	64	49	128	45.79	gi|125538634	gi|115445047
	66	gi|300680980	Oryza sativa	RecName: Full=Ferredoxin-dependent glutamate synthase, chloroplastic; AltName: Full=Fd-GOGAT; Flags: Precursor	99.33	99.33	4	49	48	89	35.67	gi|300680980	gi|125860398	gi|218200182	gi|50508366
	67	gi|158513193	Oryza sativa Indica Group	RecName: Full=Pyruvate decarboxylase isozyme 2; Short=PDC	98.03	98.03	2	68	48	197	62.71	gi|158513193	gi|115452421
	68	gi|347662503	Oryza sativa Indica Group	RecName: Full=Acetyl-CoA carboxylase 2; Includes: RecName: Full=Biotin carboxylase	96.73	96.84	2	56	48	87	27.59	gi|347662503	gi|222630995
	69	gi|115461741	Oryza sativa Japonica Group	Os05g0116100 [Oryza sativa Japonica Group]	95.38	95.74	1	88	49	319	90.61	gi|115461741
	70	gi|218193097	Oryza sativa Indica Group	hypothetical protein OsI_12134 [Oryza sativa Indica Group]	95.11	95.11	3	53	46	92	50.41	gi|218193097	gi|115453619	gi|222625166
	71	gi|115448989	Oryza sativa Japonica Group	Os02g0774300 [Oryza sativa Japonica Group]	93.79	96.21	2	74	46	201	58.62	gi|115448989	gi|125541318
	72	gi|125559927	Oryza sativa Indica Group	hypothetical protein OsI_27579 [Oryza sativa Indica Group]	93.53	94.17	2	70	44	251	78.81	gi|125559927	gi|115474481
	73	gi|115467858	Oryza sativa Japonica Group	Os06g0326400 [Oryza sativa Japonica Group]	93.23	93.39	1	64	46	149	57.56	gi|115467858
	74	gi|115451055	Oryza sativa Japonica Group	Os03g0174500 [Oryza sativa Japonica Group]	92.93	93.02	2	60	46	154	57.58	gi|115451055	gi|125585109
	75	gi|115467434	Oryza sativa Japonica Group	Os06g0256500 [Oryza sativa Japonica Group]	89.5	89.52	2	56	44	145	60.32	gi|115467434	gi|218197916
	76	gi|115441829	Oryza sativa Japonica Group	Os01g0916400 [Oryza sativa Japonica Group]	88.83	88.83	1	58	44	150	70.54	gi|115441829
	77	gi|115466004	Oryza sativa Japonica Group	Os06g0114000 [Oryza sativa Japonica Group]	88.52	90.36	1	53	44	118	58.4	gi|115466004
	78	gi|115485699	Oryza sativa Japonica Group	Os11g0525600 [Oryza sativa Japonica Group]	87.52	87.62	2	49	44	80	37.16	gi|115485699	gi|108864437
	79	gi|115450022	Oryza sativa Japonica Group	Os02g0830100 [Oryza sativa Japonica Group]	87.13	87.26	1	54	43	107	53.12	gi|115450022
	80	gi|115458852	Oryza sativa Japonica Group	Os04g0465600 [Oryza sativa Japonica Group]	86.62	86.62	2	73	44	334	91.72	gi|115458852	gi|125548641
	81	gi|115464709	Oryza sativa Japonica Group	Os05g0499100 [Oryza sativa Japonica Group]	86.52	86.52	1	72	42	366	67.2	gi|115464709
	82	gi|60116602	Oryza sativa Japonica Group	acetolactate synthase [Oryza sativa Japonica Group]	86.24	86.31	3	60	44	155	71.27	gi|60116602	gi|60116600	gi|189031229
	83	gi|115473617	Oryza sativa Japonica Group	Os07g0638300 [Oryza sativa Japonica Group]	86.15	86.15	1	72	42	261	90	gi|115473617
	84	gi|18855040	Oryza sativa Japonica Group	heat shock protein 90 [Oryza sativa Japonica Group]	85.67	85.75	4	44	41	85	39.78	gi|18855040	gi|125598513	gi|125556763	gi|115469982
	85	gi|115477547	Oryza sativa Japonica Group	Os08g0538000 [Oryza sativa Japonica Group]	85.63	85.65	1	52	41	103	53.01	gi|115477547
	86	gi|125577046	Oryza sativa Japonica Group	hypothetical protein OsJ_33805 [Oryza sativa Japonica Group]	85.47	85.47	1	49	42	97	64.21	gi|125577046
	87	gi|115449235	Oryza sativa Japonica Group	Os02g0797500 [Oryza sativa Japonica Group]	84.22	87.86	2	56	41	145	63.32	gi|115449235	gi|29468084
	88	gi|115479643	Oryza sativa Japonica Group	Os09g0465600 [Oryza sativa Japonica Group]	83.7	83.77	3	53	41	109	56.16	gi|115479643	gi|41529312	gi|218202294
	89	gi|115463191	Oryza sativa Japonica Group	Os05g0323900 [Oryza sativa Japonica Group]	83.47	83.47	1	53	39	125	91.34	gi|115463191
	90	gi|115471173	Oryza sativa Japonica Group	Os07g0214300 [Oryza sativa Japonica Group]	83.28	83.28	1	105	41	550	77.11	gi|115471173
	91	gi|297613111	Oryza sativa Japonica Group	Os12g0443700 [Oryza sativa Japonica Group]	83.09	83.12	2	50	40	100	62.55	gi|297613111	gi|169244471
	92	gi|115471187	Oryza sativa Japonica Group	Os07g0216700 [Oryza sativa Japonica Group]	82.66	82.66	1	74	40	257	77.36	gi|115471187
	93	gi|125564240	Oryza sativa Indica Group	hypothetical protein OsI_31904 [Oryza sativa Indica Group]	82.54	82.59	1	61	41	184	60.71	gi|125564240
	94	gi|222635978	Oryza sativa Japonica Group	hypothetical protein OsJ_22145 [Oryza sativa Japonica Group]	82.24	82.31	2	44	40	95	33.97	gi|222635978	gi|218198644
	95	gi|115438939	Oryza sativa Japonica Group	Os01g0654500 [Oryza sativa Japonica Group]	81.8	81.8	1	51	40	115	69.42	gi|115438939
	96	gi|125554856	Oryza sativa Indica Group	hypothetical protein OsI_22484 [Oryza sativa Indica Group]	80.85	81	2	58	39	122	60.29	gi|125554856	gi|115467518
	97	gi|34393219	Oryza sativa Japonica Group	putative Calreticulin precursor [Oryza sativa Japonica Group]	80.37	80.37	3	49	37	123	65.73	gi|34393219	gi|115471369	gi|218199368
	98	gi|218186150	Oryza sativa Indica Group	hypothetical protein OsI_36917 [Oryza sativa Indica Group]	79.99	80	2	47	37	167	28.31	gi|218186150	gi|115486523
	99	gi|218184221	Oryza sativa Indica Group	hypothetical protein OsI_32912 [Oryza sativa Indica Group]	79.28	79.31	2	43	39	99	41.97	gi|218184221	gi|115481322
	100	gi|115474601	Oryza sativa	Os08g0126300 [Oryza sativa Japonica Group]	78.23	137.16	2	60	37	193	76.56	gi|115474601	gi|968996
	101	gi|90399366	Oryza sativa Indica Group	H0212B02.14 [Oryza sativa Indica Group]	78	78.06	3	49	39	133	49.59	gi|90399366	gi|115460988	gi|222629679
	102	gi|215694277	Oryza sativa Japonica Group	unnamed protein product [Oryza sativa Japonica Group]	77.95	78.29	2	43	36	89	45.77	gi|215694277	gi|42408435
	103	gi|115445217	Oryza sativa Japonica Group	Os02g0236000 [Oryza sativa Japonica Group]	77.41	77.49	1	50	39	116	72.69	gi|115445217
	104	gi|115436320	Oryza sativa Japonica Group	Os01g0328700 [Oryza sativa Japonica Group]	77.17	77.27	1	50	36	180	74.75	gi|115436320
	105	gi|115476300	Oryza sativa Indica Group	Os08g0398700 [Oryza sativa Japonica Group]	76.37	82.16	1	43	38	85	38.51	gi|115476300
	106	gi|222623396	Oryza sativa Japonica Group	hypothetical protein OsJ_07840 [Oryza sativa Japonica Group]	74.38	74.74	2	38	35	59	31.81	gi|222623396	gi|115447763
	107	gi|31415971	Oryza sativa Japonica Group	putative 3-isopropylmalate dehydrogenase [Oryza sativa Japonica Group]	73.06	73.06	2	51	38	126	61.76	gi|31415971	gi|115454413
	108	gi|115437648	Oryza sativa Japonica Group	Os01g0560000 [Oryza sativa Japonica Group]	72.75	72.87	2	41	36	85	70.36	gi|115437648	gi|75243490
	109	gi|222618703	Oryza sativa Japonica Group	hypothetical protein OsJ_02282 [Oryza sativa Japonica Group]	72.46	73.03	1	39	36	68	32.94	gi|222618703
	110	gi|115448547	Oryza sativa Japonica Group	Os02g0736400 [Oryza sativa Japonica Group]	72.42	72.42	1	48	35	124	58.21	gi|115448547
	111	gi|115451355	Oryza sativa Japonica Group	Os03g0198400 [Oryza sativa Japonica Group]	72.15	72.22	2	47	35	95	57.53	gi|115451355	gi|218192264
	112	gi|115447367	Oryza sativa Japonica Group	Os02g0621700 [Oryza sativa Japonica Group]	71.98	71.99	1	49	35	110	68.72	gi|115447367
	113	gi|115447403	Oryza sativa Japonica Group	Os02g0626100 [Oryza sativa Japonica Group]	70.54	70.57	1	41	34	92	53.78	gi|115447403
	114	gi|115459526	Oryza sativa Japonica Group	Os04g0526600 [Oryza sativa Japonica Group]	70.39	70.39	2	68	35	323	65.5	gi|115459526	gi|302634034
	115	gi|115439209	Oryza sativa Japonica Group	Os01g0681900 [Oryza sativa Japonica Group]	69.98	69.99	4	37	34	65	24.09	gi|115439209	gi|222619053	gi|125527273	gi|4008156
	116	gi|115445275	Oryza sativa Japonica Group	Os02g0244700 [Oryza sativa Japonica Group]	69.77	69.83	3	40	34	80	42.98	gi|115445275	gi|9828445	gi|218190390
	117	gi|115455455	Oryza sativa Japonica Group	Os03g0757900 [Oryza sativa Japonica Group]	69.27	69.47	1	47	34	119	61.87	gi|115455455
	118	gi|115455167	Oryza sativa Japonica Group	Os03g0735000 [Oryza sativa Japonica Group]	68.81	81.92	2	40	32	95	72.21	gi|115455167	gi|218193706
	119	gi|115452503	Oryza sativa Japonica Group	Os03g0299900 [Oryza sativa Japonica Group]	68.72	68.78	2	48	35	118	62.07	gi|115452503	gi|37703720
	120	gi|115458044	Oryza sativa Japonica Group	Os04g0386600 [Oryza sativa Japonica Group]	68.71	68.73	1	54	35	131	71.72	gi|115458044
	121	gi|115439533	Oryza sativa Japonica Group	Os01g0711400 [Oryza sativa Japonica Group]	68.68	68.74	2	46	35	94	40.66	gi|115439533	gi|125527457
	122	gi|115436118	Oryza sativa Japonica Group	Os01g0300200 [Oryza sativa Japonica Group]	68.63	68.66	1	44	34	102	54.44	gi|115436118
	123	gi|115469822	Oryza sativa Japonica Group	Os06g0704600 [Oryza sativa Japonica Group]	68.45	68.51	1	44	34	114	62.44	gi|115469822
	124	gi|115463933	Oryza sativa Japonica Group	Os05g0418000 [Oryza sativa Japonica Group]	68.43	68.5	1	35	33	57	59.33	gi|115463933
	125	gi|21397263	Oryza sativa Japonica Group	Putative phosphoserine aminotransferase [Oryza sativa Japonica Group]	67.73	67.83	2	46	33	159	59.15	gi|21397263	gi|125542475
	126	gi|218202319	Oryza sativa Indica Group	hypothetical protein OsI_31743 [Oryza sativa Indica Group]	67.67	67.9	1	42	34	75	42.57	gi|218202319
	127	gi|218161	Oryza sativa Japonica Group	elongation factor 1 beta' [Oryza sativa Japonica Group]	67.64	67.64	2	60	34	248	67.71	gi|218161	gi|115473889
	128	gi|115460228	Oryza sativa Japonica Group	Os04g0592400 [Oryza sativa Japonica Group]	67.31	67.67	3	35	31	58	38.06	gi|115460228	gi|116311040	gi|125549545
	129	gi|115451283	Oryza sativa Japonica Group	Os03g0192700 [Oryza sativa Japonica Group]	66.81	66.81	1	45	34	120	58.63	gi|115451283
	130	gi|50233978	Oryza sativa Indica Group	ATP synthase CF1 beta subunit [Oryza nivara]	66.43	80.66	3	49	33	107	70.88	gi|50233978	gi|6815115	gi|19920171
	131	gi|115475838	Oryza sativa Indica Group	Os08g0314800 [Oryza sativa Japonica Group]	66.17	84.29	1	39	32	80	58.18	gi|115475838
	132	gi|3024122	Oryza sativa Japonica Group	RecName: Full=S-adenosylmethionine synthase 2; Short=AdoMet synthase 2; AltName: Full=Methionine adenosyltransferase 2; Short=MAT 2	65.96	65.96	1	44	32	115	78.43	gi|3024122
	133	gi|115464123	Oryza sativa Japonica Group	Os05g0438800 [Oryza sativa Japonica Group]	65.82	65.82	1	42	33	113	71.54	gi|115464123
	134	gi|115477815	Oryza sativa Japonica Group	Os08g0559600 [Oryza sativa Japonica Group]	65.37	65.42	2	38	32	118	51.68	gi|115477815	gi|125562556
	135	gi|115473615	Oryza sativa Japonica Group	Os07g0638100 [Oryza sativa Japonica Group]	65.34	65.35	1	37	33	87	54.32	gi|115473615
	136	gi|115484401	Oryza sativa Japonica Group	Os11g0171300 [Oryza sativa Japonica Group]	65.32	65.32	1	50	33	123	62.37	gi|115484401
	137	gi|51090918	Oryza sativa Japonica Group	unknown protein [Oryza sativa Japonica Group]	65.28	65.28	2	33	31	61	33.59	gi|51090918	gi|125597849
	138	gi|115485537	Oryza sativa Japonica Group	Os11g0484500 [Oryza sativa Japonica Group]	65.26	65.26	1	43	32	113	62.4	gi|115485537
	139	gi|78099751	Oryza sativa Japonica Group	RecName: Full=Fructose-bisphosphate aldolase cytoplasmic isozyme; AltName: Full=Gravity-specific protein GSC 233	65.13	163.45	1	60	32	211	85.2	gi|78099751
	140	gi|222640334	Oryza sativa Japonica Group	hypothetical protein OsJ_26862 [Oryza sativa Japonica Group]	64.88	64.91	2	44	32	108	61.72	gi|222640334	gi|258644642
	141	gi|115453943	Oryza sativa Japonica Group	Os03g0586800 [Oryza sativa Japonica Group]	64.57	64.57	3	36	32	56	43.52	gi|115453943	gi|108709561	gi|125586971
	142	gi|115455323	Oryza sativa Japonica Group	Os03g0747800 [Oryza sativa Japonica Group]	64.35	64.35	3	44	33	114	69.23	gi|115455323	gi|222625795	gi|218193748
	143	gi|115443927	Oryza sativa Japonica Group	Os02g0125100 [Oryza sativa Japonica Group]	64.21	64.24	1	41	32	122	47.47	gi|115443927
	144	gi|40539102	Oryza sativa Japonica Group	putative serine protease inhibitor [Oryza sativa Japonica Group]	64.06	64.09	3	39	31	76	42.42	gi|40539102	gi|108709782	gi|75294978
	145	gi|115465273	Oryza sativa Japonica Group	Os05g0549700 [Oryza sativa Japonica Group]	63.87	63.89	1	41	31	74	42.8	gi|115465273
	146	gi|115467154	Oryza sativa Indica Group	Os06g0221200 [Oryza sativa Japonica Group]	63.84	63.84	2	33	30	95	69.4	gi|115467154	gi|125554588
	147	gi|115469362	Oryza sativa Japonica Group	Os06g0662000 [Oryza sativa Japonica Group]	63.35	63.35	1	39	31	73	49.03	gi|115469362
	148	gi|194033257	Oryza sativa Japonica Group	ATP synthase F0 subunit 1 [Oryza sativa Japonica Group]	63.11	63.11	1	48	33	171	55.21	gi|194033257
	149	gi|115448577	Oryza sativa Japonica Group	Os02g0739600 [Oryza sativa Japonica Group]	63.07	63.11	1	37	30	76	52.56	gi|115448577
	150	gi|31126793	Oryza sativa Japonica Group	putative glycine hydroxymethyltransferase [Oryza sativa Japonica Group]	62.47	62.47	2	41	31	81	65.17	gi|31126793	gi|115455221
	151	gi|218200228	Oryza sativa Japonica Group	hypothetical protein OsI_27268 [Oryza sativa Indica Group]	62.28	62.28	2	35	30	81	55.86	gi|218200228	gi|115473973
	152	gi|38423990	Oryza sativa Japonica Group	putative aspartate kinase, homoserine dehydrogenase [Oryza sativa Japonica Group]	61.58	61.65	2	33	32	52	38.55	gi|38423990	gi|222640397
	153	gi|115450493	Oryza sativa Japonica Group	Os03g0129300 [Oryza sativa Japonica Group]	61.54	67.64	1	51	31	162	50.23	gi|115450493
	154	gi|74053562	Oryza sativa Japonica Group	RecName: Full=Tubulin beta-3 chain; AltName: Full=Beta-3-tubulin	61.45	61.45	1	39	30	82	58.52	gi|74053562
	155	gi|53792606	Oryza sativa Japonica Group	putative cyclophilin [Oryza sativa Japonica Group]	61.2	61.26	4	50	30	143	57.33	gi|53792606	gi|125556707	gi|115469872	gi|125598459
	156	gi|222637461	Oryza sativa Japonica Group	hypothetical protein OsJ_25140 [Oryza sativa Japonica Group]	61.03	93.58	2	36	31	103	63.92	gi|222637461	gi|218200020
	157	gi|108706130	Oryza sativa Japonica Group	Cysteinyl-tRNA synthetase, putative, expressed [Oryza sativa Japonica Group]	60.93	60.99	1	34	30	76	56.63	gi|108706130
	158	gi|222636391	Oryza sativa Japonica Group	hypothetical protein OsJ_23002 [Oryza sativa Japonica Group]	60.92	60.93	2	36	30	72	51.74	gi|222636391	gi|115470493
	159	gi|115464537	Oryza sativa Japonica Group	Os05g0482700 [Oryza sativa Japonica Group]	60.82	127.86	2	42	31	93	73.35	gi|115464537	gi|218196991
	160	gi|115441963	Oryza sativa Japonica Group	Os01g0926300 [Oryza sativa Japonica Group]	60.62	60.7	2	48	31	132	52.55	gi|115441963	gi|20160725
	161	gi|108862691	Oryza sativa Japonica Group	ubiquitin-specific protease 12, putative, expressed [Oryza sativa Japonica Group]	60.19	60.3	2	33	29	46	31.91	gi|108862691	gi|222617095
	162	gi|115445331	Oryza sativa Japonica Group	Os02g0250600 [Oryza sativa Japonica Group]	59.96	59.96	1	36	29	62	59.87	gi|115445331
	163	gi|115486753	Oryza sativa Japonica Group	Os11g0701100 [Oryza sativa Japonica Group]	59.92	59.92	1	45	31	130	52.41	gi|115486753
	164	gi|222631026	Oryza sativa Japonica Group	hypothetical protein OsJ_17967 [Oryza sativa Japonica Group]	59.77	179.56	1	54	28	149	64.3	gi|222631026
	165	gi|115483200	Oryza sativa Japonica Group	Os10g0542200 [Oryza sativa Japonica Group]	59.64	59.64	2	33	30	66	58.09	gi|115483200	gi|222613205
	166	gi|158513346	Oryza sativa Japonica Group	RecName: Full=Late embryogenesis abundant protein 1	59.6	59.6	1	34	30	65	60.17	gi|158513346
	167	gi|115478180	Oryza sativa Japonica Group	Os09g0252100 [Oryza sativa Japonica Group]	59.39	59.39	2	46	30	109	59.35	gi|115478180	gi|47848479
	168	gi|218191509	Oryza sativa Indica Group	hypothetical protein OsI_08800 [Oryza sativa Indica Group]	59.37	76.5	2	35	27	85	58.59	gi|218191509	gi|115448461
	169	gi|222640353	Oryza sativa Japonica Group	hypothetical protein OsJ_26896 [Oryza sativa Japonica Group]	58.82	58.82	3	39	28	92	46.29	gi|222640353	gi|218200957	gi|115475922
	170	gi|115477393	Oryza sativa Japonica Group	Os08g0525600 [Oryza sativa Japonica Group]	58.66	58.67	2	35	30	71	41.03	gi|115477393	gi|218201484
	171	gi|115479375	Oryza sativa Japonica Group	Os09g0440300 [Oryza sativa Japonica Group]	58.54	58.57	1	41	29	125	56.19	gi|115479375
	172	gi|62733435	Oryza sativa Japonica Group	Phosphoglucomutase/phosphomannomutase, C-terminal domain, putative [Oryza sativa Japonica Group]	58.52	78.44	3	42	29	87	52.79	gi|62733435	gi|115481356	gi|218184238
	173	gi|115462445	Oryza sativa Japonica Group	Os05g0182800 [Oryza sativa Japonica Group]	58.3	58.52	1	30	28	56	35.93	gi|115462445
	174	gi|125578212	Oryza sativa Japonica Group	hypothetical protein OsJ_34910 [Oryza sativa Japonica Group]	58.28	58.43	4	31	29	49	21.14	gi|125578212	gi|122232855	gi|125578219	gi|122238868
	175	gi|115447981	Oryza sativa Japonica Group	Os02g0686400 [Oryza sativa Japonica Group]	58.12	58.12	1	29	26	72	42.81	gi|115447981
	176	gi|115461883	Oryza sativa Japonica Group	Os05g0129000 [Oryza sativa Japonica Group]	58.02	58.02	4	32	28	63	52.24	gi|115461883	gi|222630071	gi|26986170	gi|189042529
	177	gi|297602611	Oryza sativa Japonica Group	Os04g0390000 [Oryza sativa Japonica Group]	57.94	57.97	4	31	28	64	33.47	gi|297602611	gi|222628767	gi|218194753	gi|116309350
	178	gi|218197256	Oryza sativa Indica Group	hypothetical protein OsI_20948 [Oryza sativa Indica Group]	57.82	57.84	2	33	27	49	43.12	gi|218197256	gi|115465395
	179	gi|115469436	Oryza sativa Japonica Group	Os06g0668200 [Oryza sativa Japonica Group]	57.37	137.5	1	61	28	177	88.03	gi|115469436
	180	gi|41053142	Oryza sativa Japonica Group	putative ornithine carbamoyltransferase [Oryza sativa Japonica Group]	57.11	57.11	1	40	27	100	49.05	gi|41053142
	181	gi|297599626	Oryza sativa Japonica Group	Os02g0625500 [Oryza sativa Japonica Group]	57.06	57.09	3	48	29	145	56.12	gi|297599626	gi|29367547	gi|48716251
	182	gi|115464615	Oryza sativa Japonica Group	Os05g0491100 [Oryza sativa Japonica Group]	56.97	56.97	1	46	28	224	77.85	gi|115464615
	183	gi|125541169	Oryza sativa Indica Group	hypothetical protein OsI_08976 [Oryza sativa Indica Group]	56.89	62.07	2	34	28	101	64.33	gi|125541169	gi|115448739
	184	gi|115464027	Oryza sativa Japonica Group	Os05g0428600 [Oryza sativa Japonica Group]	56.74	115.16	2	30	27	64	53.28	gi|115464027	gi|222631669
	185	gi|115436366	Oryza sativa Japonica Group	Os01g0337900 [Oryza sativa Japonica Group]	56.59	56.59	3	33	28	77	48.48	gi|115436366	gi|125525752	gi|125570225
	186	gi|311893431	Oryza sativa Japonica Group	lysine ketoglutarate reductase/saccharopine dehydrogenase [Oryza sativa Japonica Group]	56.1	56.15	1	28	26	55	26.67	gi|311893431
	187	gi|115470072	Oryza sativa Japonica Group	Os06g0727200 [Oryza sativa Japonica Group]	55.44	55.44	1	37	27	96	43.9	gi|115470072
	188	gi|115462265	Oryza sativa Japonica Group	Os05g0163000 [Oryza sativa Japonica Group]	55.09	55.09	2	30	27	55	43.07	gi|115462265	gi|125550952
	189	gi|115436616	Oryza sativa Japonica Group	Os01g0372700 [Oryza sativa Japonica Group]	55	55.03	2	34	27	72	43.47	gi|115436616	gi|125570422
	190	gi|115465974	Oryza sativa Japonica Group	Os06g0111500 [Oryza sativa Japonica Group]	54.84	65.2	1	39	26	98	65.21	gi|115465974
	191	gi|115459340	Oryza sativa Japonica Group	Os04g0508300 [Oryza sativa Japonica Group]	54.81	54.81	1	45	26	151	82.14	gi|115459340
	192	gi|108706511	Oryza sativa Japonica Group	Proteasome subunit alpha type 6, putative, expressed [Oryza sativa Japonica Group]	54.71	54.75	2	34	28	99	66.43	gi|108706511	gi|115451123
	193	gi|222622532	Oryza sativa Japonica Group	hypothetical protein OsJ_06085 [Oryza sativa Japonica Group]	54.64	54.68	4	40	29	99	56.81	gi|222622532	gi|115445323	gi|20232	gi|20210
	194	gi|115444057	Oryza sativa Japonica Group	Os02g0133800 [Oryza sativa Japonica Group]	54.45	54.45	1	39	27	90	58.15	gi|115444057
	195	gi|115480101	Oryza sativa Japonica Group	Os09g0512700 [Oryza sativa Japonica Group]	54.43	54.47	1	36	26	85	48.78	gi|115480101
	196	gi|218192045	Oryza sativa Indica Group	hypothetical protein OsI_09921 [Oryza sativa Indica Group]	54.26	84.99	3	36	28	76	44.02	gi|218192045	gi|115450595	gi|222624156
	197	gi|125553705	Oryza sativa Indica Group	hypothetical protein OsI_21277 [Oryza sativa Indica Group]	54.16	54.24	2	29	27	67	42.6	gi|125553705	gi|115465886
	198	gi|115470941	Oryza sativa Japonica Group	Os07g0186000 [Oryza sativa Japonica Group]	54.04	54.04	1	43	28	167	91.8	gi|115470941
	199	gi|27804768	Oryza sativa Japonica Group	sedoheptulose-1,7-bisphosphatase precursor [Oryza sativa Indica Group]	53.98	53.98	2	33	26	67	49.23	gi|27804768	gi|115457386
	200	gi|218198408	Oryza sativa Indica Group	hypothetical protein OsI_23436 [Oryza sativa Indica Group]	53.83	53.86	3	35	25	87	43.67	gi|218198408	gi|125597641	gi|115468634
	201	gi|115452337	Oryza sativa Japonica Group	Os03g0285700 [Oryza sativa Japonica Group]	53.71	53.71	1	40	28	145	76.4	gi|115452337
	202	gi|115461585	Oryza sativa Japonica Group	Os05g0103200 [Oryza sativa Japonica Group]	53.67	53.98	1	32	26	84	56	gi|115461585
	203	gi|125601074	Oryza sativa Japonica Group	hypothetical protein OsJ_25120 [Oryza sativa Japonica Group]	53.58	61.59	2	35	27	144	62.15	gi|125601074	gi|115473331
	204	gi|115456165	Oryza sativa Japonica Group	Os03g0815200 [Oryza sativa Japonica Group]	53.44	53.5	2	31	25	70	43.27	gi|115456165	gi|108711743
	205	gi|115480019	Oryza sativa Japonica Group	Os09g0505600 [Oryza sativa Japonica Group]	52.98	53.04	1	31	27	86	69.23	gi|115480019
	206	gi|115448091	Oryza sativa Japonica Group	Os02g0698000 [Oryza sativa Japonica Group]	52.93	52.93	1	36	27	66	65.76	gi|115448091
	207	gi|75294330	Oryza sativa Japonica Group	RecName: Full=Probable succinyl-CoA ligase [ADP-forming] subunit alpha, mitochondrial; AltName: Full=Succinyl-CoA synthetase subunit alpha; Short=SCS-alpha; Flags: Precursor	52.75	52.79	1	38	26	127	47.13	gi|75294330
	208	gi|297606280	Oryza sativa Japonica Group	Os06g0650100 [Oryza sativa Japonica Group]	52.57	52.6	2	39	26	335	48.02	gi|297606280	gi|222635996
	209	gi|115444901	Oryza sativa Japonica Group	Os02g0202400 [Oryza sativa Japonica Group]	52.51	52.51	1	31	26	55	47.29	gi|115444901
	210	gi|115489500	Oryza sativa Japonica Group	Os12g0608600 [Oryza sativa Japonica Group]	52.5	52.57	2	30	26	84	63.82	gi|115489500	gi|125580023
	211	gi|125547024	Oryza sativa Indica Group	hypothetical protein OsI_14647 [Oryza sativa Indica Group]	52.41	52.53	3	27	26	60	59.76	gi|125547024	gi|115456930	gi|116317926
	212	gi|115440955	Oryza sativa Japonica Group	Os01g0840100 [Oryza sativa Japonica Group]	52.3	206.16	1	44	28	87	73.92	gi|115440955
	213	gi|125563519	Oryza sativa Indica Group	hypothetical protein OsI_31164 [Oryza sativa Indica Group]	52.18	52.21	2	26	25	65	28.24	gi|125563519	gi|115478909
	214	gi|115484681	Oryza sativa Japonica Group	Os11g0210300 [Oryza sativa Japonica Group]	52.16	52.22	2	40	27	129	50.13	gi|115484681	gi|296248096
	215	gi|115483468	Oryza sativa Japonica Group	Os10g0563700 [Oryza sativa Japonica Group]	51.96	77.46	1	49	25	189	84.77	gi|115483468
	216	gi|115447473	Oryza sativa Japonica Group	Os02g0634900 [Oryza sativa Japonica Group]	51.89	51.89	1	28	24	73	69.79	gi|115447473
	217	gi|115477094	Oryza sativa Japonica Group	Os08g0498400 [Oryza sativa Japonica Group]	51.79	51.79	1	41	26	118	64.04	gi|115477094
	218	gi|222625608	Oryza sativa Japonica Group	hypothetical protein OsJ_12199 [Oryza sativa Japonica Group]	51.55	51.74	2	27	26	41	31.2	gi|222625608	gi|115454745
	219	gi|222625445	Oryza sativa Japonica Group	hypothetical protein OsJ_11874 [Oryza sativa Japonica Group]	51.22	51.28	2	34	25	80	41.29	gi|222625445	gi|115454305
	220	gi|122206200	Oryza sativa Japonica Group	RecName: Full=Non-specific lipid-transfer protein 2B; Short=LTP 2B; AltName: Full=LTP B1; Flags: Precursor	51.2	51.2	2	50	26	156	78.63	gi|122206200	gi|115486998
	221	gi|115452585	Oryza sativa Japonica Group	Os03g0307100 [Oryza sativa Japonica Group]	51.04	51.04	1	29	25	49	38.17	gi|115452585
	222	gi|215708806	Oryza sativa Japonica Group	unnamed protein product [Oryza sativa Japonica Group]	50.87	74.83	2	35	24	75	55.86	gi|215708806	gi|115462193
	223	gi|50725344	Oryza sativa Japonica Group	putative TGB12K interacting protein 3 [Oryza sativa Japonica Group]	50.78	50.78	3	35	25	76	72.95	gi|50725344	gi|115480107	gi|125531098
	224	gi|115487952	Oryza sativa Japonica Group	Os12g0236500 [Oryza sativa Japonica Group]	50.3	50.35	1	30	25	62	52.51	gi|115487952
	225	gi|115441357	Oryza sativa Japonica Group	Os01g0874700 [Oryza sativa Japonica Group]	50.19	50.21	1	28	25	54	51.55	gi|115441357
	226	gi|6682927	Oryza sativa Japonica Group	importin alpha 1b [Oryza sativa Japonica Group]	49.89	49.94	2	29	23	76	41.2	gi|6682927	gi|115462185
	227	gi|222623542	Oryza sativa Japonica Group	hypothetical protein OsJ_08121 [Oryza sativa Japonica Group]	49.44	49.49	2	27	25	59	25.02	gi|222623542	gi|218191452
	228	gi|115464757	Oryza sativa Japonica Group	Os05g0503300 [Oryza sativa Japonica Group]	49.42	49.48	1	28	25	50	34.95	gi|115464757
	229	gi|115458806	Oryza sativa Japonica Group	Os04g0462500 [Oryza sativa Japonica Group]	49.34	49.42	1	40	24	110	68.7	gi|115458806
	230	gi|115456045	Oryza sativa Japonica Group	Os03g0804800 [Oryza sativa Japonica Group]	49.15	49.31	2	27	25	46	48.9	gi|115456045	gi|213959182
	231	gi|115474869	Oryza sativa Japonica Group	Os08g0157500 [Oryza sativa Japonica Group]	49.1	49.1	1	28	22	78	68.48	gi|115474869
	232	gi|115441313	Oryza sativa Japonica Group	Os01g0871300 [Oryza sativa Japonica Group]	49.07	49.07	2	31	25	73	49.56	gi|115441313	gi|19571115
	233	gi|115456623	Oryza sativa Japonica Group	Os03g0851100 [Oryza sativa Japonica Group]	48.85	48.92	1	30	25	60	47.46	gi|115456623
	234	gi|115488306	Oryza sativa Japonica Group	Os12g0409000 [Oryza sativa Japonica Group]	48.79	63.51	2	33	24	94	59.96	gi|115488306	gi|108862549
	235	gi|218192623	Oryza sativa Indica Group	hypothetical protein OsI_11159 [Oryza sativa Indica Group]	48.74	48.76	3	34	23	78	53.23	gi|218192623	gi|115452473	gi|218192626
	236	gi|115459338	Oryza sativa Japonica Group	Os04g0508200 [Oryza sativa Japonica Group]	48.67	67.78	2	28	24	68	52.93	gi|115459338	gi|32489525
	237	gi|4680192	Oryza sativa Indica Group	hypothetical protein [Oryza sativa Indica Group]	48.21	48.29	3	27	23	45	27.63	gi|4680192	gi|115465205	gi|125553178
	238	gi|600769	Oryza sativa	cyclophilin 2 [Oryza sativa]	47.95	52.7	1	55	24	239	67.44	gi|600769
	239	gi|115476854	Oryza sativa Japonica Group	Os08g0473600 [Oryza sativa Japonica Group]	47.87	47.9	1	26	23	69	49.89	gi|115476854
	240	gi|115444199	Oryza sativa Japonica Group	Os02g0146700 [Oryza sativa Japonica Group]	47.63	47.78	3	27	24	52	33.52	gi|115444199	gi|222622165	gi|218190051
	241	gi|115458104	Oryza sativa Japonica Group	Os04g0394200 [Oryza sativa Japonica Group]	47.56	47.89	1	26	24	51	45.91	gi|115458104
	242	gi|115461408	Oryza sativa Indica Group	Os04g0683700 [Oryza sativa Japonica Group]	47.47	47.49	1	25	23	44	56.37	gi|115461408
	243	gi|115487950	Oryza sativa Japonica Group	Os12g0236400 [Oryza sativa Japonica Group]	47.44	47.44	1	35	26	103	67.63	gi|115487950
	244	gi|218192616	Oryza sativa Indica Group	hypothetical protein OsI_11143 [Oryza sativa Indica Group]	47.33	47.37	3	34	24	73	51.17	gi|218192616	gi|125585919	gi|108707642
	245	gi|115453639	Oryza sativa Japonica Group	Os03g0429800 [Oryza sativa Japonica Group]	47.31	47.36	1	25	24	50	21.48	gi|115453639
	246	gi|218198579	Oryza sativa Indica Group	hypothetical protein OsI_23765 [Oryza sativa Indica Group]	47.22	47.29	2	24	23	44	22.43	gi|218198579	gi|222635912
	247	gi|347451	Oryza sativa	ribulose 1,5-bisphosphate carboxylase [Oryza sativa]	47.22	47.22	8	34	24	124	70.41	gi|347451	gi|149392260	gi|115488238	gi|115488234	gi|125551406	gi|125536346	gi|115488240	gi|671740
	248	gi|42761312	Oryza sativa Japonica Group	putative aminoimidazolecarboximide ribonucleotide transformylase [Oryza sativa Japonica Group]	47.19	47.76	2	33	23	46	42.26	gi|42761312	gi|115475287
	249	gi|115479353	Oryza sativa Japonica Group	Os09g0438700 [Oryza sativa Japonica Group]	47.07	47.1	1	35	23	129	80.82	gi|115479353
	250	gi|218199495	Oryza sativa Indica Group	hypothetical protein OsI_25772 [Oryza sativa Indica Group]	47.02	47.12	2	26	24	48	26.9	gi|218199495	gi|222636918
	251	gi|115483568	Oryza sativa Japonica Group	Os10g0571200 [Oryza sativa Japonica Group]	46.92	46.96	2	33	23	69	45.96	gi|115483568	gi|218185054
	252	gi|222623651	Oryza sativa Japonica Group	hypothetical protein OsJ_08332 [Oryza sativa Japonica Group]	46.86	48.01	1	23	22	28	14.83	gi|222623651
	253	gi|222637603	Oryza sativa Japonica Group	hypothetical protein OsJ_25425 [Oryza sativa Japonica Group]	46.75	46.78	3	26	23	47	26.92	gi|222637603	gi|218200176	gi|115473823
	254	gi|115473297	Oryza sativa Japonica Group	Os07g0609000 [Oryza sativa Japonica Group]	46.71	106.63	1	38	24	83	75.86	gi|115473297
	255	gi|75261364	Oryza sativa Japonica Group	RecName: Full=Leucine aminopeptidase 2, chloroplastic; AltName: Full=Leucyl aminopeptidase 2; Short=LAP 2; AltName: Full=Proline aminopeptidase 2; AltName: Full=Prolyl aminopeptidase 2; Flags: Precursor	46.58	46.62	1	34	23	70	50.67	gi|75261364
	256	gi|218191593	Oryza sativa Indica Group	hypothetical protein OsI_08964 [Oryza sativa Indica Group]	46.16	46.58	2	27	23	51	39.79	gi|218191593	gi|115448721
	257	gi|115434790	Oryza sativa Japonica Group	Os01g0172400 [Oryza sativa Japonica Group]	46.1	46.14	3	27	23	45	34.48	gi|115434790	gi|1020415	gi|218187597
	258	gi|4666287	Oryza sativa Japonica Group	cytosolic monodehydroascorbate reductase [Oryza sativa Japonica Group]	46.01	46.12	2	28	23	68	53.1	gi|4666287	gi|115480733
	259	gi|218188296	Oryza sativa Indica Group	hypothetical protein OsI_02106 [Oryza sativa Indica Group]	45.96	46.09	1	27	23	49	40.03	gi|218188296
	260	gi|115489266	Oryza sativa Japonica Group	Os12g0578200 [Oryza sativa Japonica Group]	45.83	45.89	1	28	23	59	67.47	gi|115489266
	261	gi|12957707	Oryza sativa Japonica Group	putative inosine monophosphate dehydrogenase [Oryza sativa Japonica Group]	45.82	45.83	2	31	22	73	52.1	gi|12957707	gi|218193844
	262	gi|119394866	Oryza sativa Japonica Group	glutelin [Oryza sativa Japonica Group]	45.81	48.27	2	25	22	43	47.49	gi|119394866	gi|115440097
	263	gi|115472365	Oryza sativa Japonica Group	Os07g0516200 [Oryza sativa Japonica Group]	45.39	45.48	1	44	23	136	74.44	gi|115472365
	264	gi|115476100	Oryza sativa Japonica Group	Os08g0366000 [Oryza sativa Japonica Group]	45.08	64.31	2	27	23	33	40.87	gi|115476100	gi|27948554
	265	gi|115466468	Oryza sativa Japonica Group	Os06g0152100 [Oryza sativa Japonica Group]	45.05	45.05	1	29	21	97	88.55	gi|115466468
	266	gi|125588578	Oryza sativa Japonica Group	hypothetical protein OsJ_13305 [Oryza sativa Japonica Group]	44.97	44.97	2	30	24	46	41.72	gi|125588578	gi|115456491
	267	gi|125597623	Oryza sativa Japonica Group	hypothetical protein OsJ_21740 [Oryza sativa Japonica Group]	44.85	44.85	5	29	22	73	45.54	gi|125597623	gi|115468606	gi|125555777	gi|218188940	gi|115439527
	268	gi|109940177	Oryza sativa Japonica Group	RecName: Full=Probable methionine--tRNA ligase; AltName: Full=Methionyl-tRNA synthetase; Short=MetRS	44.65	44.7	3	23	21	49	36.33	gi|109940177	gi|4091008	gi|297605899
	269	gi|32488146	Oryza sativa Japonica Group	OSJNBa0044K18.31 [Oryza sativa Japonica Group]	44.63	44.64	2	23	22	34	44.14	gi|32488146	gi|215769324
	270	gi|218191142	Oryza sativa Indica Group	hypothetical protein OsI_08011 [Oryza sativa Indica Group]	44.61	44.61	1	27	21	50	35.02	gi|218191142
	271	gi|115465581	Oryza sativa Japonica Group	Os05g0574500 [Oryza sativa Japonica Group]	44.4	44.4	1	34	22	106	59.28	gi|115465581
	272	gi|5360657	Oryza sativa Japonica Group	anthranilate synthase alpha 1 subunit [Oryza sativa Japonica Group]	44.35	44.35	4	26	21	58	41.25	gi|5360657	gi|404435980	gi|115456327	gi|404435978
	273	gi|115471181	Oryza sativa Japonica Group	Os07g0215500 [Oryza sativa Japonica Group]	44.3	60.25	1	41	21	130	65.63	gi|115471181
	274	gi|222628506	Oryza sativa Japonica Group	hypothetical protein OsJ_14077 [Oryza sativa Japonica Group]	44.21	44.46	3	26	21	52	37.11	gi|222628506	gi|218194478	gi|38347035
	275	gi|115448935	Oryza sativa Japonica Group	Os02g0770000 [Oryza sativa Japonica Group]	44.14	44.14	1	34	23	68	71.14	gi|115448935
	276	gi|75232919	Oryza sativa Indica Group	RecName: Full=Coproporphyrinogen-III oxidase, chloroplastic; Short=Coprogen oxidase; Short=Coproporphyrinogenase; Flags: Precursor	44.08	44.08	1	24	22	54	55.39	gi|75232919
	277	gi|24899397	Oryza sativa Indica Group	Putative r40c1 protein - rice [Oryza sativa Japonica Group]	43.98	43.98	2	29	23	68	58.45	gi|24899397	gi|115452789
	278	gi|125552851	Oryza sativa Indica Group	hypothetical protein OsI_20474 [Oryza sativa Indica Group]	43.95	70.58	1	27	22	61	78.87	gi|125552851
	279	gi|125542557	Oryza sativa Indica Group	hypothetical protein OsI_10172 [Oryza sativa Indica Group]	43.9	43.95	1	28	22	41	36.58	gi|125542557
	280	gi|46805452	Oryza sativa Japonica Group	putative inorganic pyrophosphatase [Oryza sativa Japonica Group]	43.87	43.87	2	31	21	99	53.5	gi|46805452	gi|115448919
	281	gi|115468394	Oryza sativa Indica Group	Os06g0538000 [Oryza sativa Japonica Group]	43.85	43.85	1	22	21	28	36.38	gi|115468394
	282	gi|115465163	Oryza sativa Japonica Group	Os05g0540300 [Oryza sativa Japonica Group]	43.76	61.67	2	25	23	41	49.4	gi|115465163	gi|218197187
	283	gi|115434854	Oryza sativa Japonica Group	Os01g0177200 [Oryza sativa Japonica Group]	43.67	43.67	1	24	22	36	31.49	gi|115434854
	284	gi|115481716	Oryza sativa Japonica Group	Os10g0369000 [Oryza sativa Japonica Group]	43.55	43.55	2	24	22	49	36.75	gi|115481716	gi|125531646
	285	gi|115471201	Oryza sativa Japonica Group	Os07g0222000 [Oryza sativa Japonica Group]	43.41	43.41	1	28	21	86	72.97	gi|115471201
	286	gi|115479475	Oryza sativa Japonica Group	Os09g0451500 [Oryza sativa Japonica Group]	43.38	46.08	2	29	24	59	51.25	gi|115479475	gi|218202255
	287	gi|115468200	Oryza sativa Japonica Group	Os06g0498400 [Oryza sativa Japonica Group]	43.37	43.41	3	23	22	30	18.1	gi|115468200	gi|218198246	gi|222635636
	288	gi|115439261	Oryza sativa Japonica Group	Os01g0686800 [Oryza sativa Japonica Group]	43.26	43.26	1	25	22	64	79.34	gi|115439261
	289	gi|115487636	Oryza sativa Japonica Group	Os12g0178100 [Oryza sativa Japonica Group]	43.24	43.24	1	27	21	61	56.31	gi|115487636
	290	gi|125596332	Oryza sativa Japonica Group	hypothetical protein OsJ_20424 [Oryza sativa Japonica Group]	43.21	43.21	1	25	21	52	47.48	gi|125596332
	291	gi|78708570	Oryza sativa Japonica Group	phenylalanyl-tRNA synthetase alpha chain, putative, expressed [Oryza sativa Japonica Group]	43.19	43.21	2	24	22	46	47.06	gi|78708570	gi|115481904
	292	gi|217076017	Oryza sativa Japonica Group	granule-bound starch synthase I [Oryza sativa Japonica Group]	43.18	43.62	29	26	23	41	39.08	gi|217076017	gi|217075997	gi|8101497	gi|7798551	gi|256535962	gi|217076009	gi|217075993	gi|217075984	gi|217075970	gi|115466210
	293	gi|115458542	Oryza sativa Japonica Group	Os04g0439900 [Oryza sativa Japonica Group]	42.71	42.71	1	34	20	85	60.84	gi|115458542
	294	gi|56784348	Oryza sativa Japonica Group	putative formylglycineamide ribotide amidotransferase [Oryza sativa Japonica Group]	42.66	42.77	2	20	20	31	20.37	gi|56784348	gi|125528653
	295	gi|75327654	Oryza sativa Japonica Group	RecName: Full=Probable nucleoredoxin 1-2; Short=OsNrx1-2	42.63	42.76	3	27	20	73	36.14	gi|75327654	gi|218193015	gi|53370754
	296	gi|115438681	Oryza sativa Japonica Group	Os01g0624500 [Oryza sativa Japonica Group]	42.59	42.77	1	24	21	63	59.13	gi|115438681
	297	gi|115460034	Oryza sativa Japonica Group	Os04g0574200 [Oryza sativa Japonica Group]	42.46	42.47	1	29	21	83	37.12	gi|115460034
	298	gi|115468758	Oryza sativa Japonica Group	Os06g0594100 [Oryza sativa Japonica Group]	42.25	42.49	2	23	21	44	52.07	gi|115468758	gi|218198480
	299	gi|5689138	Oryza sativa Indica Group	starch branching enzyme rbe4 [Oryza sativa]	41.98	85.96	2	25	21	38	47.8	gi|5689138	gi|222628817
	300	gi|115435496	Oryza sativa Japonica Group	Os01g0232700 [Oryza sativa Japonica Group]	41.97	41.98	1	23	21	43	38.48	gi|115435496
	301	gi|115438576	Oryza sativa Japonica Group	Os01g0615300 [Oryza sativa Japonica Group]	41.95	41.95	1	22	21	40	47.17	gi|115438576
	302	gi|115469028	Oryza sativa Japonica Group	Os06g0625500 [Oryza sativa Japonica Group]	41.94	41.94	1	25	21	61	63.79	gi|115469028
	303	gi|115472115	Oryza sativa Japonica Group	Os07g0485100 [Oryza sativa Japonica Group]	41.93	41.94	1	26	19	61	63.44	gi|115472115
	304	gi|115446991	Oryza sativa Japonica Group	Os02g0588500 [Oryza sativa Japonica Group]	41.8	41.88	1	24	21	43	34.58	gi|115446991
	305	gi|169244425	Oryza sativa	glycine-rich RNA binding protein [Oryza sativa Japonica Group]	41.78	41.78	3	38	19	159	69.57	gi|169244425	gi|125537516	gi|2331133
	306	gi|115477260	Oryza sativa Japonica Group	Os08g0513600 [Oryza sativa Japonica Group]	41.75	41.81	1	26	21	77	17.15	gi|115477260
	307	gi|116309729	Oryza sativa Indica Group	OSIGBa0115M15.12 [Oryza sativa Indica Group]	41.74	45.11	2	25	20	64	52.14	gi|116309729	gi|38606522
	308	gi|115442283	Oryza sativa Japonica Group	Os01g0952600 [Oryza sativa Japonica Group]	41.72	41.72	1	22	21	32	22.11	gi|115442283
	309	gi|215769226	Oryza sativa Japonica Group	unnamed protein product [Oryza sativa Japonica Group]	41.67	46.74	1	28	21	55	43.42	gi|215769226
	310	gi|115456265	Oryza sativa Japonica Group	Os03g0822200 [Oryza sativa Japonica Group]	41.59	41.59	1	29	21	70	85.6	gi|115456265
	311	gi|108862916	Oryza sativa Indica Group	amidase, hydantoinase/carbamoylase family protein, expressed [Oryza sativa Japonica Group]	41.54	41.61	1	22	20	43	55.17	gi|108862916
	312	gi|11066954	Oryza sativa	citrate synthase [Oryza sativa]	41.51	41.51	4	20	20	47	50	gi|11066954	gi|222622360	gi|115444791	gi|218190238
	313	gi|115467470	Oryza sativa Japonica Group	Os06g0264300 [Oryza sativa Japonica Group]	41.44	41.46	1	29	22	66	49.64	gi|115467470
	314	gi|8671510	Oryza sativa Japonica Group	beta 5 subunit of 20S proteasome [Oryza sativa Japonica Group]	41.26	41.26	4	22	20	45	63.9	gi|8671510	gi|115466486	gi|222634976	gi|215701183
	315	gi|556560	Oryza sativa Japonica Group	rice homologue of Tat binding protein [Oryza sativa Japonica Group]	41.25	41.31	3	24	20	61	53.15	gi|556560	gi|125541515	gi|115449297
	316	gi|355141931	Oryza sativa Japonica Group	vWA domain containing protein [Oryza sativa Japonica Group]	41.12	41.12	2	27	21	41	27.08	gi|355141931	gi|222641865
	317	gi|125558706	Oryza sativa Indica Group	hypothetical protein OsI_26387 [Oryza sativa Indica Group]	41.01	41.05	1	22	21	37	25.9	gi|125558706
	318	gi|115476618	Oryza sativa Indica Group	Os08g0440800 [Oryza sativa Japonica Group]	40.88	40.88	3	23	19	66	46.29	gi|115476618	gi|19880027	gi|29367371
	319	gi|218195266	Oryza sativa Japonica Group	hypothetical protein OsI_16756 [Oryza sativa Indica Group]	40.75	40.75	1	22	20	38	34.71	gi|218195266
	320	gi|115488372	Oryza sativa Japonica Group	Os12g0429200 [Oryza sativa Japonica Group]	40.57	40.57	1	21	20	53	26.01	gi|115488372
	321	gi|108708038	Oryza sativa Japonica Group	Fumarate hydratase 1, mitochondrial precursor, putative, expressed [Oryza sativa Japonica Group]	40.49	40.49	3	26	20	62	47.61	gi|108708038	gi|222624889	gi|218192786
	322	gi|77551313	Oryza sativa Japonica Group	metallopeptidase family M24 containing protein, expressed [Oryza sativa Japonica Group]	40.4	40.44	2	21	20	41	41.24	gi|77551313	gi|218185879
	323	gi|115446279	Oryza sativa Japonica Group	Os02g0506500 [Oryza sativa Japonica Group]	40.36	40.4	2	26	20	60	46.32	gi|115446279	gi|48716136
	324	gi|115472891	Oryza sativa Japonica Group	Os07g0570300 [Oryza sativa Japonica Group]	40.34	40.43	3	22	21	43	23.79	gi|115472891	gi|218199868	gi|222637310
	325	gi|222624460	Oryza sativa Japonica Group	hypothetical protein OsJ_09923 [Oryza sativa Japonica Group]	40.33	40.38	2	23	20	38	25.24	gi|222624460	gi|115451569
	326	gi|115461462	Oryza sativa Japonica Group	Os04g0687100 [Oryza sativa Japonica Group]	40.2	40.2	2	25	19	79	61.03	gi|115461462	gi|52550777
	327	gi|215708742	Oryza sativa Japonica Group	unnamed protein product [Oryza sativa Japonica Group]	40.19	40.2	2	22	18	47	49.39	gi|215708742	gi|115460656
	328	gi|297610712	Oryza sativa Japonica Group	Os10g0493600 [Oryza sativa Japonica Group]	40.13	40.13	3	23	20	54	42.45	gi|297610712	gi|222613065	gi|218184804
	329	gi|56783763	Oryza sativa Japonica Group	putative cysteine proteinase inhibitor [Oryza sativa Japonica Group]	40.1	40.11	2	31	19	87	73.56	gi|56783763	gi|115435888
	330	gi|222624217	Oryza sativa Japonica Group	hypothetical protein OsJ_09473 [Oryza sativa Japonica Group]	39.86	39.88	3	23	20	43	44.36	gi|222624217	gi|122247513	gi|22773229
	331	gi|125596358	Oryza sativa Japonica Group	hypothetical protein OsJ_20447 [Oryza sativa Japonica Group]	39.85	39.86	2	23	20	40	61.74	gi|125596358	gi|115466908
	332	gi|62733297	Oryza sativa Japonica Group	RuBisCO activase small isoform precursor [Oryza sativa Japonica Group]	39.78	39.78	4	22	19	41	44.21	gi|62733297	gi|8918361	gi|109940135	gi|108864713
	333	gi|218191100	Oryza sativa Indica Group	hypothetical protein OsI_07919 [Oryza sativa Indica Group]	39.74	39.79	1	26	20	60	48.18	gi|218191100
	334	gi|115487678	Oryza sativa Japonica Group	Os12g0183300 [Oryza sativa Japonica Group]	39.66	39.92	1	21	20	44	60.89	gi|115487678
	335	gi|73918015	Oryza sativa Japonica Group	hexokinase 7 [Oryza sativa Japonica Group]	39.63	39.67	3	25	21	37	40.39	gi|73918015	gi|218196223	gi|110808554
	336	gi|125541223	Oryza sativa Indica Group	hypothetical protein OsI_09029 [Oryza sativa Indica Group]	39.58	39.64	2	20	19	27	20.87	gi|125541223	gi|222623717
	337	gi|125601547	Oryza sativa Japonica Group	hypothetical protein OsJ_25616 [Oryza sativa Japonica Group]	39.57	41.15	3	22	19	50	60.06	gi|125601547	gi|115474137	gi|125559639
	338	gi|222641915	Oryza sativa Japonica Group	hypothetical protein OsJ_30005 [Oryza sativa Japonica Group]	39.57	39.61	3	23	20	57	62.64	gi|222641915	gi|115480143	gi|218202454
	339	gi|115474797	Oryza sativa Japonica Group	Os08g0150800 [Oryza sativa Japonica Group]	39.52	39.52	1	27	19	67	59.14	gi|115474797
	340	gi|115470116	Oryza sativa Japonica Group	Os06g0730600 [Oryza sativa Japonica Group]	39.51	39.56	2	19	19	36	31.64	gi|115470116	gi|222636270
	341	gi|115476474	Oryza sativa Japonica Group	Os08g0424500 [Oryza sativa Japonica Group]	39.38	39.38	5	26	20	64	38.77	gi|115476474	gi|378529292	gi|378529280	gi|378529174	gi|378529134
	342	gi|218197247	Oryza sativa Japonica Group	hypothetical protein OsI_20931 [Oryza sativa Indica Group]	39.36	39.46	1	24	18	36	37.83	gi|218197247
	343	gi|115460462	Oryza sativa Japonica Group	Os04g0610600 [Oryza sativa Japonica Group]	39.27	39.27	1	26	19	79	39.78	gi|115460462
	344	gi|222626100	Oryza sativa Japonica Group	hypothetical protein OsJ_13230 [Oryza sativa Japonica Group]	39.19	39.19	2	23	19	50	45.37	gi|222626100	gi|115456389
	345	gi|110289317	Oryza sativa Japonica Group	chloroplast inner envelope protein, putative, expressed [Oryza sativa Japonica Group]	39.16	39.31	2	22	21	32	23.54	gi|110289317	gi|10140720
	346	gi|125604008	Oryza sativa Japonica Group	hypothetical protein OsJ_27929 [Oryza sativa Japonica Group]	39.16	39.28	2	22	20	31	27.07	gi|125604008	gi|115477282
	347	gi|213959111	Oryza sativa Japonica Group	heat shock protein 70 [Oryza sativa Japonica Group]	39.12	154.97	2	26	19	53	67.53	gi|213959111	gi|108707472
	348	gi|297606826	Oryza sativa Japonica Group	Os07g0180900 [Oryza sativa Japonica Group]	39.08	39.08	3	19	17	31	50.12	gi|297606826	gi|315113297	gi|125557447
	349	gi|115461390	Oryza sativa Japonica Group	Os04g0682300 [Oryza sativa Japonica Group]	39.03	39.03	1	25	20	58	71.77	gi|115461390
	350	gi|115475912	Oryza sativa Japonica Group	Os08g0326600 [Oryza sativa Japonica Group]	38.92	39.01	3	19	19	29	35.48	gi|115475912	gi|218200952	gi|125602995
	351	gi|218190642	Oryza sativa Indica Group	hypothetical protein OsI_07032 [Oryza sativa Indica Group]	38.81	38.86	2	26	18	67	42.27	gi|218190642	gi|115445913
	352	gi|115440823	Oryza sativa Japonica Group	Os01g0829800 [Oryza sativa Japonica Group]	38.72	49.81	2	23	19	46	50	gi|115440823	gi|125528248
	353	gi|125546229	Oryza sativa Japonica Group	hypothetical protein OsI_14097 [Oryza sativa Indica Group]	38.72	38.77	2	31	20	65	67.09	gi|125546229	gi|115456241
	354	gi|222618478	Oryza sativa Japonica Group	hypothetical protein OsJ_01845 [Oryza sativa Japonica Group]	38.71	38.76	2	23	20	55	61.93	gi|222618478	gi|115436652
	355	gi|125542488	Oryza sativa Indica Group	hypothetical protein OsI_10103 [Oryza sativa Indica Group]	38.58	38.58	2	21	19	66	70.29	gi|125542488	gi|115450859
	356	gi|115465191	Oryza sativa Japonica Group	Os05g0542500 [Oryza sativa Japonica Group]	38.57	38.57	2	28	19	76	63.5	gi|115465191	gi|4105441
	357	gi|115470235	Oryza sativa Japonica Group	Os07g0108300 [Oryza sativa Japonica Group]	38.5	38.73	2	23	20	35	43.09	gi|115470235	gi|29569153
	358	gi|115478418	Oryza sativa Indica Group	Os09g0297100 [Oryza sativa Japonica Group]	38.45	38.62	1	25	19	50	89.19	gi|115478418
	359	gi|284022081	Oryza sativa Japonica Group	RecName: Full=Succinate-semialdehyde dehydrogenase, mitochondrial; AltName: Full=Aldehyde dehydrogenase family 5 member F1; AltName: Full=NAD(+)-dependent succinic semialdehyde dehydrogenase; Flags: Precursor	38.43	38.47	2	23	19	39	33.78	gi|284022081	gi|218190162
	360	gi|125543097	Oryza sativa Indica Group	hypothetical protein OsI_10733 [Oryza sativa Indica Group]	38.43	38.43	1	25	19	55	64.17	gi|125543097
	361	gi|115486269	Oryza sativa Japonica Group	Os11g0615700 [Oryza sativa Japonica Group]	38.38	38.46	1	32	19	64	62.45	gi|115486269
	362	gi|41469581	Oryza sativa Japonica Group	putative globulin (with alternative splicing) [Oryza sativa Japonica Group]	38.31	38.31	2	23	20	61	31.14	gi|41469581	gi|125545142
	363	gi|218197284	Oryza sativa Indica Group	hypothetical protein OsI_21014 [Oryza sativa Indica Group]	38.29	38.29	2	18	17	29	27.23	gi|218197284	gi|115465495
	364	gi|115464745	Oryza sativa Japonica Group	Os05g0501700 [Oryza sativa Japonica Group]	38.18	38.22	2	29	18	75	70.15	gi|115464745	gi|125552890
	365	gi|21902071	Oryza sativa Japonica Group	putative 5-oxoprolinase [Oryza sativa Japonica Group]	38.05	38.05	3	19	19	24	18.54	gi|21902071	gi|125529242	gi|125573436
	366	gi|115474531	Oryza sativa Japonica Group	Os08g0117400 [Oryza sativa Japonica Group]	38.01	38.01	1	25	19	66	82.43	gi|115474531
	367	gi|115454971	Oryza sativa Japonica Group	Os03g0718100 [Oryza sativa Japonica Group]	38	65.18	1	24	18	57	67.9	gi|115454971
	368	gi|222640362	Oryza sativa Japonica Group	hypothetical protein OsJ_26917 [Oryza sativa Japonica Group]	37.95	37.96	1	21	19	37	27.04	gi|222640362
	369	gi|38347165	Oryza sativa Japonica Group	OSJNBa0039C07.11 [Oryza sativa Japonica Group]	37.86	68.07	2	24	19	42	47.25	gi|38347165	gi|222628790
	370	gi|115444457	Oryza sativa Japonica Group	Os02g0167700 [Oryza sativa Japonica Group]	37.76	37.91	1	22	18	40	18.97	gi|115444457
	371	gi|218190919	Oryza sativa Indica Group	hypothetical protein OsI_07554 [Oryza sativa Indica Group]	37.71	37.83	2	32	20	91	50.57	gi|218190919	gi|115446541
	372	gi|32489879	Oryza sativa Japonica Group	OSJNBa0060P14.10 [Oryza sativa Japonica Group]	37.61	37.61	2	25	18	55	61.88	gi|32489879	gi|115458836
	373	gi|222635863	Oryza sativa Japonica Group	hypothetical protein OsJ_21934 [Oryza sativa Japonica Group]	37.59	49.32	1	23	17	43	45.62	gi|222635863
	374	gi|218192543	Oryza sativa Indica Group	hypothetical protein OsI_10996 [Oryza sativa Indica Group]	37.48	37.64	2	26	19	64	48.46	gi|218192543	gi|115452245
	375	gi|115451535	Oryza sativa Japonica Group	Os03g0214000 [Oryza sativa Japonica Group]	37.42	37.46	2	19	19	30	36.91	gi|115451535	gi|125585387
	376	gi|115443603	Oryza sativa Japonica Group	Os02g0100300 [Oryza sativa Japonica Group]	37.32	37.32	1	25	18	45	32.35	gi|115443603
	377	gi|215692734	Oryza sativa Japonica Group	unnamed protein product [Oryza sativa Japonica Group]	37.31	37.31	2	26	19	64	50	gi|215692734	gi|115480067
	378	gi|108708022	Oryza sativa Japonica Group	Cupin family protein, expressed [Oryza sativa Japonica Group]	37.26	37.31	1	17	17	73	35.75	gi|108708022
	379	gi|297596965	Oryza sativa Japonica Group	Os01g0542000 [Oryza sativa Japonica Group]	37.21	37.21	2	20	19	39	55.56	gi|297596965	gi|222618630
	380	gi|222624587	Oryza sativa Japonica Group	hypothetical protein OsJ_10181 [Oryza sativa Japonica Group]	37.15	37.28	3	21	18	53	30.17	gi|222624587	gi|115451995	gi|218192465
	381	gi|115474835	Oryza sativa Japonica Group	Os08g0154300 [Oryza sativa Japonica Group]	37.13	37.2	1	19	17	33	39.1	gi|115474835
	382	gi|222632214	Oryza sativa Japonica Group	hypothetical protein OsJ_19186 [Oryza sativa Japonica Group]	37.09	37.11	1	20	17	45	67.01	gi|222632214
	383	gi|115478158	Oryza sativa Indica Group	Os09g0249700 [Oryza sativa Japonica Group]	37.08	37.15	1	21	18	34	35.43	gi|115478158
	384	gi|115438875	Oryza sativa Japonica Group	Os01g0649100 [Oryza sativa Japonica Group]	36.9	124.64	1	33	18	84	84.41	gi|115438875
	385	gi|115488928	Oryza sativa Indica Group	Os12g0540900 [Oryza sativa Japonica Group]	36.82	36.82	2	20	18	41	50	gi|115488928	gi|125579618
	386	gi|125550788	Oryza sativa Indica Group	hypothetical protein OsI_18399 [Oryza sativa Indica Group]	36.74	36.83	3	23	19	45	55	gi|125550788	gi|115462001	gi|108885236
	387	gi|115444503	Oryza sativa Japonica Group	Os02g0171100 [Oryza sativa Japonica Group]	36.73	82.7	1	21	19	57	57.18	gi|115444503
	388	gi|122203466	Oryza sativa Japonica Group	RecName: Full=Diaminopimelate epimerase, chloroplastic; Short=DAP epimerase; Flags: Precursor	36.68	36.74	1	25	18	56	49.15	gi|122203466
	389	gi|115456219	Oryza sativa Japonica Group	Os03g0819100 [Oryza sativa Japonica Group]	36.68	36.68	2	18	17	29	36.82	gi|115456219	gi|125546218
	390	gi|108707474	Oryza sativa Japonica Group	glyoxalase family protein, expressed [Oryza sativa Japonica Group]	36.68	36.68	2	23	18	88	50.93	gi|108707474	gi|115452239
	391	gi|115477767	Oryza sativa Japonica Group	Os08g0556900 [Oryza sativa Japonica Group]	36.66	36.68	1	24	19	44	48.05	gi|115477767
	392	gi|115470621	Oryza sativa Indica Group	Os07g0152900 [Oryza sativa Japonica Group]	36.62	36.62	1	22	18	44	48.78	gi|115470621
	393	gi|70663897	Oryza sativa Japonica Group	OSJNBa0029H02.9 [Oryza sativa Japonica Group]	36.56	36.84	4	18	18	23	20.04	gi|70663897	gi|222629131	gi|94384042	gi|94384040
	394	gi|297719583	Oryza sativa Japonica Group	Os01g0124400 [Oryza sativa Japonica Group]	36.55	36.55	3	21	17	62	51.57	gi|297719583	gi|152032527	gi|125524232
	395	gi|115480295	Oryza sativa Japonica Group	Os09g0529100 [Oryza sativa Japonica Group]	36.54	36.55	2	19	18	65	60.97	gi|115480295	gi|218202494
	396	gi|115488160	Oryza sativa Japonica Group	Os12g0277500 [Oryza sativa Japonica Group]	36.53	73.8	1	23	19	60	57.44	gi|115488160
	397	gi|115448841	Oryza sativa Japonica Group	Os02g0761900 [Oryza sativa Japonica Group]	36.36	36.36	3	22	19	59	59.52	gi|115448841	gi|218191618	gi|149391267
	398	gi|115440161	Oryza sativa Japonica Group	Os01g0767100 [Oryza sativa Japonica Group]	36.35	36.43	1	22	19	51	25.53	gi|115440161
	399	gi|125588600	Oryza sativa Japonica Group	hypothetical protein OsJ_13328 [Oryza sativa Japonica Group]	36.33	36.33	2	20	18	33	53.37	gi|125588600	gi|115456523
	400	gi|115456271	Oryza sativa Japonica Group	Os03g0822700 [Oryza sativa Japonica Group]	36.18	36.18	1	18	18	28	48.81	gi|115456271
	401	gi|115468204	Oryza sativa Indica Group	Os06g0498800 [Oryza sativa Japonica Group]	36.15	36.19	1	29	19	64	67.05	gi|115468204
	402	gi|115434962	Oryza sativa Indica Group	Os01g0185300 [Oryza sativa Japonica Group]	36.08	36.12	1	21	19	30	42.48	gi|115434962
	403	gi|115439131	Oryza sativa Japonica Group	Os01g0675100 [Oryza sativa Japonica Group]	36.07	36.07	1	19	17	47	84.57	gi|115439131
	404	gi|115448277	Oryza sativa Japonica Group	Os02g0714200 [Oryza sativa Japonica Group]	36.06	74.63	1	25	18	42	50.41	gi|115448277
	405	gi|115436640	Oryza sativa Japonica Group	Os01g0375200 [Oryza sativa Japonica Group]	36.03	36.13	3	20	17	34	44.58	gi|115436640	gi|54290767	gi|218188248
	406	gi|115452657	Oryza sativa Japonica Group	Os03g0313600 [Oryza sativa Japonica Group]	36	36.03	2	21	18	43	30.39	gi|115452657	gi|125543610
	407	gi|85699976	Oryza sativa Indica Group	differentiation embryo protein 31 [Oryza sativa Indica Group]	36	36.02	5	26	17	53	34.44	gi|85699976	gi|125534889	gi|115486027	gi|4105681	gi|222616245
	408	gi|14140144	Oryza sativa Japonica Group	putative protein [Oryza sativa]	35.96	35.96	3	21	18	31	52.14	gi|14140144	gi|125540544	gi|115447675
	409	gi|115467064	Oryza sativa Japonica Group	Os06g0214300 [Oryza sativa Japonica Group]	35.92	35.92	1	19	16	61	62.42	gi|115467064
	410	gi|115445513	Oryza sativa Japonica Group	Os02g0274100 [Oryza sativa Japonica Group]	35.86	35.89	2	19	17	30	28.24	gi|115445513	gi|17105223
	411	gi|115474285	Oryza sativa Japonica Group	Os07g0694700 [Oryza sativa Japonica Group]	35.74	51.31	1	25	18	71	72.11	gi|115474285
	412	gi|303844	Oryza sativa	eukaryotic initiation factor 4A [Oryza sativa Japonica Group]	35.65	35.7	2	19	17	36	42.37	gi|303844	gi|115469764
	413	gi|115484175	Oryza sativa Japonica Group	Os11g0148500 [Oryza sativa Japonica Group]	35.6	35.6	1	19	15	45	43.07	gi|115484175
	414	gi|125526269	Oryza sativa Indica Group	hypothetical protein OsI_02273 [Oryza sativa Indica Group]	35.59	35.61	2	22	17	56	66.31	gi|125526269	gi|115437234
	415	gi|115461052	Oryza sativa Japonica Group	Os04g0658000 [Oryza sativa Japonica Group]	35.57	35.63	2	20	18	39	66.28	gi|115461052	gi|116310845
	416	gi|115434960	Oryza sativa Japonica Group	Os01g0185200 [Oryza sativa Japonica Group]	35.56	57.42	2	21	17	45	34.55	gi|115434960	gi|218187646
	417	gi|55773698	Oryza sativa Japonica Group	putative seed imbibition protein [Oryza sativa Japonica Group]	35.37	35.39	2	20	17	45	27.66	gi|55773698	gi|218197683
	418	gi|115463343	Oryza sativa Japonica Group	Os05g0349500 [Oryza sativa Japonica Group]	35.32	35.32	1	19	18	39	48.09	gi|115463343
	419	gi|125544232	Oryza sativa Indica Group	hypothetical protein OsI_11950 [Oryza sativa Indica Group]	35.29	160.78	1	18	16	33	57.84	gi|125544232
	420	gi|115439457	Oryza sativa Japonica Group	Os01g0705200 [Oryza sativa Japonica Group]	35.24	35.24	2	20	17	55	51.16	gi|115439457	gi|537402
	421	gi|115446483	Oryza sativa Japonica Group	Os02g0530600 [Oryza sativa Japonica Group]	35.18	35.23	1	17	17	23	25.03	gi|115446483
	422	gi|218191527	Oryza sativa Indica Group	hypothetical protein OsI_08842 [Oryza sativa Indica Group]	35.18	35.18	2	20	17	38	52.2	gi|218191527	gi|115448531
	423	gi|38567871	Oryza sativa Japonica Group	OSJNBa0091D06.13 [Oryza sativa Japonica Group]	35.13	35.13	2	18	17	35	28.43	gi|38567871	gi|115459656
	424	gi|125599331	Oryza sativa Japonica Group	hypothetical protein OsJ_23327 [Oryza sativa Japonica Group]	35.1	35.15	5	18	17	37	24.39	gi|125599331	gi|115470887	gi|218199187	gi|50508346	gi|34393488
	425	gi|115443677	Oryza sativa Japonica Group	Os02g0105200 [Oryza sativa Japonica Group]	35.06	35.06	2	19	17	37	35.95	gi|115443677	gi|218189878
	426	gi|218186992	Oryza sativa Indica Group	hypothetical protein OsI_38581 [Oryza sativa Indica Group]	34.99	36.09	2	23	17	43	39.55	gi|218186992	gi|222617206
	427	gi|51090748	Oryza sativa Japonica Group	putative chaperonin 21 precursor [Oryza sativa Japonica Group]	34.91	42.6	2	28	18	102	72.62	gi|51090748	gi|51090752
	428	gi|115442127	Oryza sativa Japonica Group	Os01g0938900 [Oryza sativa Japonica Group]	34.89	34.89	1	20	15	69	57.43	gi|115442127
	429	gi|77556036	Oryza sativa Japonica Group	Metalloenzyme superfamily protein, expressed [Oryza sativa Japonica Group]	34.78	34.86	2	21	17	45	45.48	gi|77556036	gi|125536893
	430	gi|115440741	Oryza sativa Japonica Group	Os01g0821800 [Oryza sativa Japonica Group]	34.65	34.69	1	16	16	42	49.88	gi|115440741
	431	gi|115482342	Oryza sativa Japonica Group	Os10g0457600 [Oryza sativa Japonica Group]	34.55	34.57	1	20	17	35	59.22	gi|115482342
	432	gi|115465497	Oryza sativa Japonica Group	Os05g0567100 [Oryza sativa Japonica Group]	34.53	34.53	2	18	17	38	39.49	gi|115465497	gi|1030715
	433	gi|75232618	Oryza sativa Japonica Group	RecName: Full=Probable D-2-hydroxyglutarate dehydrogenase, mitochondrial; Flags: Precursor	34.44	34.44	3	18	17	28	37.21	gi|75232618	gi|222636575	gi|294956506
	434	gi|115469496	Oryza sativa Japonica Group	Os06g0675700 [Oryza sativa Japonica Group]	34.43	34.49	2	18	16	31	24.75	gi|115469496	gi|218198744
	435	gi|19387283	Oryza sativa Japonica Group	putative amylogenin [Oryza sativa Japonica Group]	34.24	35.87	3	17	16	33	38.34	gi|19387283	gi|218195748	gi|115461086
	436	gi|115463351	Oryza sativa Japonica Group	Os05g0350600 [Oryza sativa Japonica Group]	34.2	34.32	2	22	17	37	72.27	gi|115463351	gi|222631232
	437	gi|55168089	Oryza sativa Japonica Group	putative serine carboxypeptidase II [Oryza sativa Japonica Group]	34.13	34.13	1	23	16	46	36.65	gi|55168089
	438	gi|125546170	Oryza sativa Indica Group	hypothetical protein OsI_14032 [Oryza sativa Indica Group]	33.99	34.02	4	25	17	101	37.57	gi|125546170	gi|222636686	gi|222636687	gi|149391403
	439	gi|222625756	Oryza sativa Japonica Group	hypothetical protein OsJ_12490 [Oryza sativa Japonica Group]	33.88	33.96	4	22	18	52	16.38	gi|222625756	gi|125545649	gi|115455195	gi|108710960
	440	gi|115481768	Oryza sativa Japonica Group	Os10g0377800 [Oryza sativa Japonica Group]	33.79	33.81	2	17	15	28	37.59	gi|115481768	gi|19920113
	441	gi|115455493	Oryza sativa Indica Group	Os03g0760700 [Oryza sativa Japonica Group]	33.79	33.8	1	23	17	51	58.67	gi|115455493
	442	gi|21741699	Oryza sativa Japonica Group	OJ991113_30.4 [Oryza sativa Japonica Group]	33.69	33.73	1	17	17	30	33.16	gi|21741699
	443	gi|41052915	Oryza sativa Japonica Group	putative ferredoxin-NADP(H) oxidoreductase [Oryza sativa Japonica Group]	33.65	33.65	1	20	17	35	50.27	gi|41052915
	444	gi|115437604	Oryza sativa Japonica Group	Os01g0558600 [Oryza sativa Japonica Group]	33.65	33.65	1	16	16	48	72.77	gi|115437604
	445	gi|218188287	Oryza sativa Indica Group	hypothetical protein OsI_02088 [Oryza sativa Indica Group]	33.53	33.57	2	21	17	59	55.26	gi|218188287	gi|115436780
	446	gi|81686712	Oryza sativa Indica Group	glutamate dehydrogenase 2 [Oryza sativa Japonica Group]	33.48	33.54	2	16	16	41	46.47	gi|81686712	gi|222629299
	447	gi|53792717	Oryza sativa Japonica Group	putative Acid phosphatase precursor 1 [Oryza sativa Japonica Group]	33.44	33.46	2	33	17	184	49.62	gi|53792717	gi|125555731
	448	gi|218199468	Oryza sativa Indica Group	hypothetical protein OsI_25717 [Oryza sativa Indica Group]	33.41	33.45	2	19	16	47	34.57	gi|218199468	gi|115471679
	449	gi|115456227	Oryza sativa Japonica Group	Os03g0819600 [Oryza sativa Japonica Group]	33.35	33.35	2	23	16	78	54.51	gi|115456227	gi|20152984
	450	gi|115438617	Oryza sativa Japonica Group	Os01g0618100 [Oryza sativa Japonica Group]	33.34	35.46	1	18	17	34	45.93	gi|115438617
	451	gi|50725469	Oryza sativa Japonica Group	putative WD-40 repeat protein [Oryza sativa Japonica Group]	33.31	33.31	2	19	17	39	52.46	gi|50725469	gi|115468796
	452	gi|125571984	Oryza sativa Japonica Group	hypothetical protein OsJ_03416 [Oryza sativa Japonica Group]	33.27	33.3	3	19	17	37	28.45	gi|125571984	gi|115439879	gi|125527668
	453	gi|115468642	Oryza sativa Japonica Group	Os06g0573600 [Oryza sativa Japonica Group]	33.24	35.49	1	18	17	37	30.77	gi|115468642
	454	gi|115444831	Oryza sativa Japonica Group	Os02g0196800 [Oryza sativa Japonica Group]	33.23	33.24	1	20	16	58	45.92	gi|115444831
	455	gi|115434198	Oryza sativa Japonica Group	Os01g0118000 [Oryza sativa Japonica Group]	33.22	35.37	3	25	16	51	40.46	gi|115434198	gi|218187401	gi|222617638
	456	gi|115454751	Oryza sativa Japonica Group	Os03g0695600 [Oryza sativa Japonica Group]	33.15	33.53	1	20	17	52	66.04	gi|115454751
	457	gi|115434036	Oryza sativa Japonica Group	Os01g0106400 [Oryza sativa Japonica Group]	33.05	33.05	2	18	16	50	58.6	gi|115434036	gi|125568708
	458	gi|108710782	Oryza sativa Japonica Group	3,4-dihydroxy-2-butanone kinase, putative, expressed [Oryza sativa Japonica Group]	32.99	32.99	2	19	16	29	37.76	gi|108710782	gi|115454985
	459	gi|115452879	Oryza sativa Japonica Group	Os03g0336300 [Oryza sativa Japonica Group]	32.95	32.96	3	17	16	32	19.33	gi|115452879	gi|125586175	gi|125543776
	460	gi|115458588	Oryza sativa Japonica Group	Os04g0444600 [Oryza sativa Japonica Group]	32.94	32.94	1	18	17	34	45.41	gi|115458588
	461	gi|115489022	Oryza sativa Japonica Group	Os12g0555500 [Oryza sativa Japonica Group]	32.88	32.88	1	20	17	52	77.85	gi|115489022
	462	gi|125602970	Oryza sativa Japonica Group	hypothetical protein OsJ_26868 [Oryza sativa Japonica Group]	32.73	32.86	2	20	16	49	35.2	gi|125602970	gi|115475872
	463	gi|218186590	Oryza sativa Indica Group	hypothetical protein OsI_37812 [Oryza sativa Indica Group]	32.65	32.68	2	19	17	47	35.64	gi|218186590	gi|115487828
	464	gi|115452177	Oryza sativa Japonica Group	Os03g0271200 [Oryza sativa Japonica Group]	32.64	32.66	4	17	16	25	30.6	gi|115452177	gi|218192519	gi|222624643	gi|29893615
	465	gi|115476908	Oryza sativa Japonica Group	Os08g0478200 [Oryza sativa Japonica Group]	32.63	32.68	1	16	15	40	69.82	gi|115476908
	466	gi|115448263	Oryza sativa Japonica Group	Os02g0713400 [Oryza sativa Japonica Group]	32.63	32.63	1	19	16	37	59.52	gi|115448263
	467	gi|62733609	Oryza sativa Japonica Group	hypothetical protein [Oryza sativa Japonica Group]	32.58	32.58	3	18	17	28	37.95	gi|62733609	gi|222613103	gi|115482832
	468	gi|222640163	Oryza sativa Japonica Group	hypothetical protein OsJ_26546 [Oryza sativa Japonica Group]	32.07	32.11	3	16	16	20	16.42	gi|222640163	gi|115475477	gi|218200727
	469	gi|34394390	Oryza sativa Japonica Group	unknown protein [Oryza sativa Japonica Group]	32.05	32.09	1	18	16	24	13.23	gi|34394390
	470	gi|20146763	Oryza sativa Japonica Group	ATPase alpha subunit [Oryza sativa Japonica Group]	32.03	38.98	1	19	17	40	39.56	gi|20146763
	471	gi|115464035	Oryza sativa Japonica Group	Os05g0429400 [Oryza sativa Japonica Group]	31.99	44.87	1	18	16	39	41.37	gi|115464035
	472	gi|122162945	Oryza sativa Indica Group	RecName: Full=Gamma-aminobutyrate transaminase 1, mitochondrial; Flags: Precursor	31.95	32.01	3	18	15	31	30.62	gi|122162945	gi|115460526	gi|218195568
	473	gi|125538494	Oryza sativa Indica Group	hypothetical protein OsI_06254 [Oryza sativa Indica Group]	31.91	31.91	2	17	15	42	39.76	gi|125538494	gi|115444859
	474	gi|115461330	Oryza sativa Japonica Group	Os04g0677500 [Oryza sativa Japonica Group]	31.85	31.87	1	18	15	42	38.94	gi|115461330
	475	gi|50080306	Oryza sativa Japonica Group	putative proteasome subunit alpha type 3 [Oryza sativa Japonica Group]	31.82	31.82	1	16	16	28	59.44	gi|50080306
	476	gi|218188004	Oryza sativa Indica Group	hypothetical protein OsI_01440 [Oryza sativa Indica Group]	31.72	34.62	1	20	16	45	55.88	gi|218188004
	477	gi|332313389	Oryza sativa Japonica Group	RecName: Full=4-alpha-glucanotransferase DPE1, chloroplastic/amyloplastic; AltName: Full=Amylomaltase; AltName: Full=Disproportionating enzyme; Short=D-enzyme; AltName: Full=Protein DISPROPORTIONATING ENZYME 1; Flags: Precursor	31.69	31.75	4	17	15	29	29.12	gi|332313389	gi|222637498	gi|218200064	gi|22093785
	478	gi|125529268	Oryza sativa Indica Group	hypothetical protein OsI_05369 [Oryza sativa Indica Group]	31.68	31.69	2	20	14	42	38.08	gi|125529268	gi|115442487
	479	gi|125602063	Oryza sativa Japonica Group	hypothetical protein OsJ_25906 [Oryza sativa Japonica Group]	31.66	31.74	3	17	16	21	27.95	gi|125602063	gi|115474621	gi|125560013
	480	gi|222623827	Oryza sativa Japonica Group	hypothetical protein OsJ_08693 [Oryza sativa Japonica Group]	31.59	31.76	3	16	15	23	14.04	gi|222623827	gi|218191732	gi|115449177
	481	gi|115472625	Oryza sativa Japonica Group	Os07g0544800 [Oryza sativa Japonica Group]	31.44	31.47	3	20	15	64	53	gi|115472625	gi|34393258	gi|125600611
	482	gi|297612783	Oryza sativa Japonica Group	Os12g0182200 [Oryza sativa Japonica Group]	31.43	31.44	1	19	16	40	44.97	gi|297612783
	483	gi|115442595	Oryza sativa Japonica Group	Os01g0978100 [Oryza sativa Japonica Group]	31.4	45.65	1	21	17	46	54.31	gi|115442595
	484	gi|115484939	Oryza sativa Japonica Group	Os11g0247300 [Oryza sativa Japonica Group]	31.38	31.4	2	21	16	34	42.79	gi|115484939	gi|110617748
	485	gi|125582984	Oryza sativa Japonica Group	hypothetical protein OsJ_07636 [Oryza sativa Japonica Group]	31.27	31.27	3	18	16	42	51.89	gi|125582984	gi|125540417	gi|115447465
	486	gi|115487312	Oryza sativa Japonica Group	Os12g0145100 [Oryza sativa Japonica Group]	31.24	31.26	1	21	15	61	64.29	gi|115487312
	487	gi|29124136	Oryza sativa Japonica Group	putative ubiquitin-activating enzyme (alternative splicing product) [Oryza sativa Japonica Group]	31.18	31.18	3	19	16	25	35.37	gi|29124136	gi|115456233	gi|108711789
	488	gi|50252009	Oryza sativa Japonica Group	putative mevalonate disphosphate decarboxylase [Oryza sativa Japonica Group]	31.13	31.17	1	17	16	35	43.94	gi|50252009
	489	gi|115445929	Oryza sativa Japonica Group	Os02g0440000 [Oryza sativa Japonica Group]	31.12	31.19	1	15	14	29	30.41	gi|115445929
	490	gi|115440977	Oryza sativa Indica Group	Os01g0841600 [Oryza sativa Japonica Group]	31.06	46.18	1	17	15	42	63.53	gi|115440977
	491	gi|62734287	Oryza sativa Japonica Group	At1g05520/T25N20_16 [Oryza sativa Japonica Group]	31.02	31.03	2	16	15	58	27.36	gi|62734287	gi|125534240
	492	gi|57899806	Oryza sativa Japonica Group	putative fructokinase [Oryza sativa Japonica Group]	31.01	31.47	1	17	15	33	45.31	gi|57899806
	493	gi|19387272	Oryza sativa Japonica Group	putative precursor chloroplastic glutamine synthetase [Oryza sativa Japonica Group]	30.97	34.67	2	21	16	32	41.24	gi|19387272	gi|115461066
	494	gi|75244738	Oryza sativa Japonica Group	RecName: Full=IAA-amino acid hydrolase ILR1-like 7; Flags: Precursor	30.97	30.97	1	17	17	33	47.69	gi|75244738
	495	gi|125562077	Oryza sativa Indica Group	hypothetical protein OsI_29781 [Oryza sativa Indica Group]	30.8	30.82	2	24	14	72	21.04	gi|125562077	gi|115477144
	496	gi|18087684	Oryza sativa Japonica Group	putative exohydrolase [Oryza sativa Japonica Group]	30.75	31.26	2	20	15	32	23.93	gi|18087684	gi|115455353
	497	gi|53792862	Oryza sativa Japonica Group	proteasome activator subunit 4-like [Oryza sativa Japonica Group]	30.73	30.81	1	18	17	23	15.07	gi|53792862
	498	gi|115471169	Oryza sativa Japonica Group	Os07g0213800 [Oryza sativa Japonica Group]	30.66	33.34	1	32	14	157	45.63	gi|115471169
	499	gi|115449589	Oryza sativa Japonica Group	Os02g0815500 [Oryza sativa Japonica Group]	30.63	30.77	2	18	16	48	40.94	gi|115449589	gi|148886774
	500	gi|13508485	Oryza sativa Japonica Group	ADP-glucose pyrophosphorylase small subunit [Oryza sativa Japonica Group]	30.62	77.44	2	20	15	48	51.8	gi|13508485	gi|115478426
	501	gi|115461240	Oryza sativa Japonica Group	Os04g0671700 [Oryza sativa Japonica Group]	30.6	30.6	2	18	15	37	42.64	gi|115461240	gi|125550179
	502	gi|115467244	Oryza sativa Japonica Group	Os06g0231300 [Oryza sativa Japonica Group]	30.52	30.52	1	17	14	40	50.32	gi|115467244
	503	gi|222637260	Oryza sativa Japonica Group	hypothetical protein OsJ_24703 [Oryza sativa Japonica Group]	30.5	30.53	1	18	15	30	10.49	gi|222637260
	504	gi|75329266	Oryza sativa Japonica Group	RecName: Full=Probable cinnamyl alcohol dehydrogenase 1; Short=OsCAD1	30.49	30.49	2	19	16	33	49.44	gi|75329266	gi|297610214
	505	gi|115473645	Oryza sativa Japonica Group	Os07g0640200 [Oryza sativa Japonica Group]	30.46	30.51	1	16	15	38	31.32	gi|115473645
	506	gi|115447073	Oryza sativa Japonica Group	Os02g0595800 [Oryza sativa Japonica Group]	30.44	35.75	1	16	15	23	40.08	gi|115447073
	507	gi|115439013	Oryza sativa Japonica Group	Os01g0663400 [Oryza sativa Japonica Group]	30.4	32.54	1	18	15	26	38.89	gi|115439013
	508	gi|218191391	Oryza sativa Indica Group	hypothetical protein OsI_08537 [Oryza sativa Indica Group]	30.23	30.23	2	19	16	36	37.92	gi|218191391	gi|115448029
	509	gi|115452565	Oryza sativa Japonica Group	Os03g0305500 [Oryza sativa Japonica Group]	30.17	30.2	2	22	15	34	34.87	gi|115452565	gi|218192656
	510	gi|115454137	Oryza sativa Japonica Group	Os03g0618300 [Oryza sativa Japonica Group]	30.16	30.22	2	17	16	29	56.82	gi|115454137	gi|125544881
	511	gi|222641750	Oryza sativa Japonica Group	hypothetical protein OsJ_29702 [Oryza sativa Japonica Group]	30.11	30.16	2	17	16	24	24.42	gi|222641750	gi|47497687
	512	gi|115441425	Oryza sativa Japonica Group	Os01g0880300 [Oryza sativa Japonica Group]	30	30	2	17	14	26	29.81	gi|115441425	gi|125528593
	513	gi|115450561	Oryza sativa Japonica Group	Os03g0134300 [Oryza sativa Japonica Group]	29.94	29.98	1	15	14	35	37.87	gi|115450561
	514	gi|115453079	Oryza sativa Japonica Group	Os03g0356700 [Oryza sativa Japonica Group]	29.92	30.06	2	14	14	19	22.57	gi|115453079	gi|108708245
	515	gi|60417785	Oryza sativa Indica Group	starch synthase IIa [Oryza sativa Japonica Group]	29.83	29.83	6	15	15	22	26.05	gi|60417785	gi|262345673	gi|125554643	gi|37694738	gi|158517737	gi|115467234
	516	gi|115460876	Oryza sativa Indica Group	Os04g0640700 [Oryza sativa Japonica Group]	29.82	29.97	2	16	14	33	24.31	gi|115460876	gi|32488698
	517	gi|218193786	Oryza sativa Indica Group	hypothetical protein OsI_13610 [Oryza sativa Indica Group]	29.73	29.73	5	17	13	55	19.92	gi|218193786	gi|222625833	gi|115455471	gi|108711191	gi|8919176
	518	gi|115462083	Oryza sativa Japonica Group	Os05g0147400 [Oryza sativa Japonica Group]	29.72	29.8	2	15	15	30	35.33	gi|115462083	gi|218196087
	519	gi|115488340	Oryza sativa Japonica Group	Os12g0420200 [Oryza sativa Japonica Group]	29.65	29.73	1	15	14	34	48.4	gi|115488340
	520	gi|115480417	Oryza sativa Japonica Group	Os09g0539100 [Oryza sativa Japonica Group]	29.65	29.7	2	14	14	20	38.37	gi|115480417	gi|125564529
	521	gi|125547501	Oryza sativa Indica Group	hypothetical protein OsI_15126 [Oryza sativa Indica Group]	29.64	65.75	3	18	14	37	34.59	gi|125547501	gi|116309154	gi|115457470
	522	gi|115437452	Oryza sativa Japonica Group	Os01g0550100 [Oryza sativa Japonica Group]	29.63	29.65	3	15	14	33	39.45	gi|115437452	gi|218188435	gi|222618651
	523	gi|218196143	Oryza sativa Indica Group	hypothetical protein OsI_18555 [Oryza sativa Indica Group]	29.55	75.96	2	23	16	53	71.91	gi|218196143	gi|222630284
	524	gi|115462425	Oryza sativa Japonica Group	Os05g0181000 [Oryza sativa Japonica Group]	29.55	61.87	2	16	16	21	34.58	gi|115462425	gi|125551067
	525	gi|125537478	Oryza sativa Indica Group	hypothetical protein OsI_39190 [Oryza sativa Indica Group]	29.48	52.82	4	16	14	33	55.15	gi|125537478	gi|108862998	gi|125580137	gi|115489664
	526	gi|218192440	Oryza sativa Indica Group	hypothetical protein OsI_10758 [Oryza sativa Indica Group]	29.43	175.68	2	25	16	78	75.96	gi|218192440	gi|115451911
	527	gi|115434860	Oryza sativa Japonica Group	Os01g0178000 [Oryza sativa Japonica Group]	29.39	29.43	1	15	15	26	46.7	gi|115434860
	528	gi|125605526	Oryza sativa Japonica Group	hypothetical protein OsJ_29182 [Oryza sativa Japonica Group]	29.38	29.38	1	19	15	29	27.09	gi|125605526
	529	gi|15778436	Oryza sativa	EPSP synthase [Oryza sativa]	29.3	29.35	3	15	15	25	34.44	gi|15778436	gi|115466226	gi|125595950
	530	gi|115464069	Oryza sativa Japonica Group	Os05g0432700 [Oryza sativa Japonica Group]	29.21	29.43	3	20	15	55	76.15	gi|115464069	gi|149391537	gi|125552453
	531	gi|115459296	Oryza sativa Japonica Group	Os04g0504800 [Oryza sativa Japonica Group]	29.07	31.35	2	14	13	18	44.16	gi|115459296	gi|218195166
	532	gi|77557101	Oryza sativa Indica Group	Methyl-CpG binding domain containing protein, expressed [Oryza sativa Japonica Group]	28.98	28.98	2	15	14	29	62.05	gi|77557101	gi|108862977
	533	gi|297608116	Oryza sativa Japonica Group	Os08g0199300 [Oryza sativa Japonica Group]	28.93	28.98	1	16	15	31	45.94	gi|297608116
	534	gi|115451853	Oryza sativa Japonica Group	Os03g0243300 [Oryza sativa Japonica Group]	28.91	29.11	2	17	14	33	31.09	gi|115451853	gi|125543079
	535	gi|7339699	Oryza sativa Japonica Group	putative importin-alpha re-exporter [Oryza sativa Japonica Group]	28.88	28.92	1	17	14	24	18.01	gi|7339699
	536	gi|50511452	Oryza sativa Japonica Group	putative beta-N-acetylhexosaminidase [Oryza sativa Japonica Group]	28.88	28.88	3	14	14	19	30.93	gi|50511452	gi|115463915	gi|218196803
	537	gi|108706671	Oryza sativa Japonica Group	Cupin family protein, expressed [Oryza sativa Japonica Group]	28.87	28.98	2	16	15	30	31.55	gi|108706671	gi|115451341
	538	gi|47497805	Oryza sativa Japonica Group	putative D-protein [Oryza sativa Japonica Group]	28.84	28.84	3	18	15	39	55.15	gi|47497805	gi|218201732	gi|115478150
	539	gi|115463347	Oryza sativa Japonica Group	Os05g0349800 [Oryza sativa Japonica Group]	28.76	28.76	1	24	14	77	63.16	gi|115463347
	540	gi|115441855	Oryza sativa Japonica Group	Os01g0918300 [Oryza sativa Japonica Group]	28.75	28.75	1	24	15	50	84	gi|115441855
	541	gi|115456826	Oryza sativa Indica Group	Os04g0106300 [Oryza sativa Japonica Group]	28.63	28.69	1	16	13	38	36.76	gi|115456826
	542	gi|115475147	Oryza sativa Japonica Group	Os08g0191200 [Oryza sativa Japonica Group]	28.63	28.64	1	19	15	38	35.67	gi|115475147
	543	gi|378548276	Oryza sativa Indica Group	RecName: Full=Probable aldo-keto reductase 2	28.63	28.63	2	14	14	18	41.6	gi|378548276	gi|115457788
	544	gi|115470141	Oryza sativa Japonica Group	Os07g0100200 [Oryza sativa Japonica Group]	28.44	28.44	2	16	13	32	44.03	gi|115470141	gi|125556919
	545	gi|125544262	Oryza sativa Indica Group	hypothetical protein OsI_11978 [Oryza sativa Indica Group]	28.42	50.36	3	19	14	36	59.84	gi|125544262	gi|125586611	gi|115453465
	546	gi|115434810	Oryza sativa Japonica Group	Os01g0174300 [Oryza sativa Japonica Group]	28.39	28.45	1	18	13	28	39.87	gi|115434810
	547	gi|115452301	Oryza sativa Japonica Group	Os03g0283100 [Oryza sativa Japonica Group]	28.3	28.33	3	17	13	39	54.51	gi|115452301	gi|108707532	gi|222624688
	548	gi|115473129	Oryza sativa Japonica Group	Os07g0592600 [Oryza sativa Japonica Group]	28.3	28.3	1	14	14	28	32.89	gi|115473129
	549	gi|115474241	Oryza sativa Japonica Group	Os07g0691800 [Oryza sativa Japonica Group]	28.28	30.77	3	14	13	22	38.17	gi|115474241	gi|556558	gi|222637733
	550	gi|115461843	Oryza sativa Japonica Group	Os05g0125500 [Oryza sativa Japonica Group]	28.24	28.28	1	14	14	22	34.72	gi|115461843
	551	gi|222624777	Oryza sativa Japonica Group	hypothetical protein OsJ_10548 [Oryza sativa Japonica Group]	28.12	28.32	2	15	13	36	27.92	gi|222624777	gi|115452559
	552	gi|27261025	Oryza sativa Japonica Group	putative thiamine biosynthesis protein [Oryza sativa Japonica Group]	28.09	28.12	5	16	14	33	29.83	gi|27261025	gi|115472485	gi|125558603	gi|73918053	gi|33146646
	553	gi|297721387	Oryza sativa Japonica Group	Os02g0595700 [Oryza sativa Japonica Group]	28.07	28.13	3	15	14	24	32.98	gi|297721387	gi|218191089	gi|6525065
	554	gi|115482892	Oryza sativa Japonica Group	Os10g0511400 [Oryza sativa Japonica Group]	28.05	28.05	4	14	13	32	32.35	gi|115482892	gi|10140733	gi|222613128	gi|218184873
	555	gi|215768930	Oryza sativa Japonica Group	unnamed protein product [Oryza sativa Japonica Group]	28.05	28.05	1	16	13	39	59.59	gi|215768930
	556	gi|15451578	Oryza sativa Japonica Group	Putative quinone oxidoreductase [Oryza sativa Japonica Group]	28	28	2	14	14	30	41.42	gi|15451578	gi|115449339
	557	gi|283050393	Oryza sativa Indica Group	catalase [Oryza sativa Indica Group]	27.96	37.01	5	14	13	36	48.17	gi|283050393	gi|115443787	gi|125580559	gi|11375424	gi|20192
	558	gi|115445927	Oryza sativa Japonica Group	Os02g0439700 [Oryza sativa Japonica Group]	27.9	28.28	1	15	14	23	30.16	gi|115445927
	559	gi|115435938	Oryza sativa Japonica Group	Os01g0276300 [Oryza sativa Japonica Group]	27.8	27.8	1	16	13	40	62.66	gi|115435938
	560	gi|116309723	Oryza sativa Japonica Group	OSIGBa0115M15.6 [Oryza sativa Indica Group]	27.78	27.78	2	15	13	25	40	gi|116309723	gi|218195011
	561	gi|297596074	Oryza sativa Japonica Group	Os01g0139200 [Oryza sativa Japonica Group]	27.7	27.7	2	16	13	27	23.1	gi|297596074	gi|125524345
	562	gi|115452223	Oryza sativa Japonica Group	Os03g0276500 [Oryza sativa Japonica Group]	27.66	173.41	1	18	13	49	72.31	gi|115452223
	563	gi|115448817	Oryza sativa Japonica Group	Os02g0760300 [Oryza sativa Japonica Group]	27.59	27.59	1	22	14	66	83.04	gi|115448817
	564	gi|125572738	Oryza sativa Japonica Group	hypothetical protein OsJ_04179 [Oryza sativa Japonica Group]	27.55	27.57	3	16	14	32	33.33	gi|125572738	gi|115459214	gi|116310718
	565	gi|115470529	Oryza sativa Japonica Group	Os07g0141400 [Oryza sativa Japonica Group]	27.55	27.55	1	19	11	39	52.36	gi|115470529
	566	gi|115476134	Oryza sativa Japonica Group	Os08g0374000 [Oryza sativa Japonica Group]	27.53	27.53	2	17	14	53	82.12	gi|115476134	gi|125561343
	567	gi|115465767	Oryza sativa Japonica Group	Os05g0589600 [Oryza sativa Japonica Group]	27.52	27.59	2	16	14	32	36.55	gi|115465767	gi|125553529
	568	gi|115479507	Oryza sativa Japonica Group	Os09g0453800 [Oryza sativa Japonica Group]	27.45	27.45	3	14	14	25	39.7	gi|115479507	gi|222641707	gi|218202266
	569	gi|218196491	Oryza sativa Japonica Group	hypothetical protein OsI_19332 [Oryza sativa Indica Group]	27.42	27.42	2	15	12	54	61.6	gi|218196491	gi|115463027
	570	gi|115441235	Oryza sativa Japonica Group	Os01g0865100 [Oryza sativa Japonica Group]	27.41	27.44	1	16	14	35	44.95	gi|115441235
	571	gi|125561408	Oryza sativa Indica Group	hypothetical protein OsI_29091 [Oryza sativa Indica Group]	27.37	27.39	2	14	13	20	28.18	gi|125561408	gi|115445891
	572	gi|125547023	Oryza sativa Indica Group	hypothetical protein OsI_14646 [Oryza sativa Indica Group]	27.37	27.37	4	13	12	18	40.23	gi|125547023	gi|116308869	gi|222628276	gi|115456912
	573	gi|125559909	Oryza sativa Japonica Group	hypothetical protein OsI_27561 [Oryza sativa Indica Group]	27.36	27.38	1	20	14	44	25.29	gi|125559909
	574	gi|115462469	Oryza sativa Japonica Group	Os05g0187000 [Oryza sativa Japonica Group]	27.32	27.32	1	16	13	48	47.79	gi|115462469
	575	gi|218189743	Oryza sativa Indica Group	hypothetical protein OsI_05215 [Oryza sativa Indica Group]	27.28	27.37	2	15	13	26	34.8	gi|218189743	gi|115442265
	576	gi|115445005	Oryza sativa Japonica Group	Os02g0214500 [Oryza sativa Japonica Group]	27.16	27.16	1	17	14	39	51.98	gi|115445005
	577	gi|222631874	Oryza sativa Japonica Group	hypothetical protein OsJ_18835 [Oryza sativa Japonica Group]	27.1	27.14	1	14	14	20	17.18	gi|222631874
	578	gi|115452127	Oryza sativa Japonica Group	Os03g0267300 [Oryza sativa Japonica Group]	27.04	27.07	2	16	13	29	34.24	gi|115452127	gi|165940477
	579	gi|222637636	Oryza sativa Japonica Group	hypothetical protein OsJ_25485 [Oryza sativa Japonica Group]	27.04	27.04	3	23	14	69	32.39	gi|222637636	gi|218200214	gi|115473931
	580	gi|297605951	Oryza sativa Japonica Group	Os06g0531200 [Oryza sativa Japonica Group]	27.02	27.45	3	15	13	33	42.64	gi|297605951	gi|222635690	gi|218198321
	581	gi|47497617	Oryza sativa Japonica Group	putative co-chaperone CGE1 precursor isoform b [Oryza sativa Japonica Group]	26.93	26.93	3	16	12	41	35.24	gi|47497617	gi|218191152	gi|222623226
	582	gi|218187089	Oryza sativa Indica Group	hypothetical protein OsI_38756 [Oryza sativa Indica Group]	26.91	26.91	3	13	13	39	40.04	gi|218187089	gi|115489130	gi|222617312
	583	gi|297596177	Oryza sativa Japonica Group	Os01g0169900 [Oryza sativa Japonica Group]	26.77	26.77	1	14	13	20	27.93	gi|297596177
	584	gi|47900421	Oryza sativa Japonica Group	putative aldehyde dehydrogenase [Oryza sativa Japonica Group]	26.7	26.72	3	15	14	31	33.72	gi|47900421	gi|222632369	gi|218197167
	585	gi|218193596	Oryza sativa Indica Group	hypothetical protein OsI_13187 [Oryza sativa Indica Group]	26.64	26.65	3	14	13	20	31.51	gi|218193596	gi|115454827	gi|62733403
	586	gi|222630261	Oryza sativa Japonica Group	hypothetical protein OsJ_17184 [Oryza sativa Japonica Group]	26.62	53.39	2	16	13	32	25.66	gi|222630261	gi|45267881
	587	gi|215769263	Oryza sativa Japonica Group	unnamed protein product [Oryza sativa Japonica Group]	26.56	26.6	2	17	14	32	58.91	gi|215769263	gi|47496854
	588	gi|115443867	Oryza sativa Japonica Group	Os02g0120900 [Oryza sativa Japonica Group]	26.55	28.75	3	12	12	24	39.89	gi|115443867	gi|125580604	gi|125537856
	589	gi|218185782	Oryza sativa Indica Group	hypothetical protein OsI_36193 [Oryza sativa Indica Group]	26.51	26.56	1	15	13	25	40.85	gi|218185782
	590	gi|222616995	Oryza sativa Japonica Group	hypothetical protein OsJ_35924 [Oryza sativa Japonica Group]	26.49	26.5	2	13	13	17	5.981	gi|222616995	gi|218186751
	591	gi|115466646	Oryza sativa Japonica Group	Os06g0167600 [Oryza sativa Japonica Group]	26.48	26.48	2	18	14	35	60.8	gi|115466646	gi|115466708
	592	gi|222619853	Oryza sativa Japonica Group	hypothetical protein OsJ_04727 [Oryza sativa Japonica Group]	26.44	26.44	2	15	13	34	40.16	gi|222619853	gi|18844968
	593	gi|115474931	Oryza sativa Japonica Group	Os08g0162800 [Oryza sativa Japonica Group]	26.42	26.42	1	24	12	50	79.12	gi|115474931
	594	gi|54290289	Oryza sativa Japonica Group	unknown protein [Oryza sativa Japonica Group]	26.33	26.33	3	15	14	24	50.97	gi|54290289	gi|218188659	gi|125571169
	595	gi|115465962	Oryza sativa Japonica Group	Os06g0110100 [Oryza sativa Japonica Group]	26.26	26.26	3	16	12	59	51.17	gi|115465962	gi|222634832	gi|218190623
	596	gi|48716278	Oryza sativa Japonica Group	KH domain-containing protein NOVA-like [Oryza sativa Japonica Group]	26.24	26.25	2	14	14	24	36.44	gi|48716278	gi|222623934
	597	gi|125551937	Oryza sativa Indica Group	hypothetical protein OsI_19569 [Oryza sativa Indica Group]	26.17	26.17	2	14	13	31	39.44	gi|125551937	gi|115463349
	598	gi|115474635	Oryza sativa Japonica Group	Os08g0129200 [Oryza sativa Japonica Group]	26.13	26.13	1	18	13	43	70.05	gi|115474635
	599	gi|222632341	Oryza sativa Japonica Group	hypothetical protein OsJ_19323 [Oryza sativa Japonica Group]	26.05	26.05	2	15	13	25	39.8	gi|222632341	gi|218197154
	600	gi|115436514	Oryza sativa Japonica Group	Os01g0358400 [Oryza sativa Japonica Group]	25.99	27.48	2	14	13	25	50.57	gi|115436514	gi|115443689
	601	gi|115440119	Oryza sativa Japonica Group	Os01g0764000 [Oryza sativa Japonica Group]	25.98	26.04	1	22	14	49	53.95	gi|115440119
	602	gi|125538020	Oryza sativa Indica Group	hypothetical protein OsI_05789 [Oryza sativa Indica Group]	25.96	25.96	2	15	13	28	22.76	gi|125538020	gi|115444129
	603	gi|115455505	Oryza sativa Japonica Group	Os03g0761500 [Oryza sativa Japonica Group]	25.94	25.94	1	14	12	24	22.25	gi|115455505
	604	gi|115477485	Oryza sativa Japonica Group	Os08g0532300 [Oryza sativa Japonica Group]	25.89	25.89	1	15	11	33	68.03	gi|115477485
	605	gi|125559175	Oryza sativa Indica Group	hypothetical protein OsI_26872 [Oryza sativa Indica Group]	25.88	25.88	2	16	13	30	42.3	gi|125559175	gi|115473357
	606	gi|115485529	Oryza sativa Japonica Group	Os11g0484000 [Oryza sativa Japonica Group]	25.78	25.83	2	13	13	22	33.2	gi|115485529	gi|296439676
	607	gi|158512933	Oryza sativa Indica Group	RecName: Full=Soluble starch synthase 1, chloroplastic/amyloplastic; AltName: Full=SSS 1; AltName: Full=Starch synthase I; Flags: Precursor	25.71	26.55	4	12	12	27	26.21	gi|158512933	gi|125596130	gi|122168579	gi|262345597
	608	gi|115445465	Oryza sativa Japonica Group	Os02g0268100 [Oryza sativa Japonica Group]	25.69	37.69	1	13	12	26	41.2	gi|115445465
	609	gi|152032496	Oryza sativa Indica Group	RecName: Full=GDP-mannose 3,5-epimerase 1; Short=GDP-Man 3,5-epimerase 1; AltName: Full=OsGME-1	25.61	25.61	2	15	13	24	37.3	gi|152032496	gi|115482032
	610	gi|115447171	Oryza sativa Japonica Group	Os02g0603800 [Oryza sativa Japonica Group]	25.54	25.67	2	13	13	23	16.4	gi|115447171	gi|29367407
	611	gi|125571409	Oryza sativa Japonica Group	hypothetical protein OsJ_02845 [Oryza sativa Japonica Group]	25.46	101.89	2	17	13	36	55.94	gi|125571409	gi|115438917
	612	gi|52076692	Oryza sativa Japonica Group	putative t-complex protein 1 theta chain [Oryza sativa Japonica Group]	25.46	25.52	1	12	12	21	30.36	gi|52076692
	613	gi|262345463	Oryza sativa Indica Group	isoamylase [Oryza sativa Indica Group]	25.43	25.46	6	14	13	21	18.58	gi|262345463	gi|262345445	gi|3252794	gi|115477350	gi|218201474	gi|29788240
	614	gi|42408797	Oryza sativa Japonica Group	putative aminoacylase [Oryza sativa Japonica Group]	25.41	25.51	2	12	11	21	33.11	gi|42408797	gi|218201439
	615	gi|222622718	Oryza sativa Japonica Group	hypothetical protein OsJ_06467 [Oryza sativa Japonica Group]	25.15	25.19	3	15	13	42	35.71	gi|222622718	gi|218190599	gi|50252724
	616	gi|115485231	Oryza sativa Japonica Group	Os11g0312400 [Oryza sativa Japonica Group]	25.02	36.27	1	18	13	41	67.08	gi|115485231
	617	gi|115462147	Oryza sativa Japonica Group	Os05g0151400 [Oryza sativa Japonica Group]	24.97	27.04	3	12	12	35	15.77	gi|115462147	gi|222630228	gi|218196108
	618	gi|55771358	Oryza sativa Japonica Group	putative salt-inducible protein kinase [Oryza sativa Japonica Group]	24.97	24.99	1	13	13	16	13.83	gi|55771358
	619	gi|115445075	Oryza sativa Japonica Group	Os02g0220500 [Oryza sativa Japonica Group]	24.96	51.71	2	16	12	40	53.62	gi|115445075	gi|29367403
	620	gi|125584660	Oryza sativa Japonica Group	hypothetical protein OsJ_09135 [Oryza sativa Japonica Group]	24.86	24.86	2	18	11	56	67.37	gi|125584660	gi|115450245
	621	gi|115444705	Oryza sativa Indica Group	Os02g0187800 [Oryza sativa Japonica Group]	24.84	24.9	2	13	12	28	37.74	gi|115444705	gi|125581091
	622	gi|46360428	Oryza sativa Japonica Group	delta-1-pyrroline-5-carboxylate synthetase [Oryza sativa Japonica Group]	24.83	24.86	4	14	12	24	21.65	gi|46360428	gi|222631822	gi|218196907	gi|115464247
	623	gi|115455519	Oryza sativa Japonica Group	Os03g0762400 [Oryza sativa Japonica Group]	24.72	24.72	1	13	13	19	33.02	gi|115455519
	624	gi|222619147	Oryza sativa Japonica Group	hypothetical protein OsJ_03210 [Oryza sativa Japonica Group]	24.7	24.71	1	14	12	26	42.86	gi|222619147
	625	gi|297604635	Oryza sativa Japonica Group	Os05g0468800 [Oryza sativa Japonica Group]	24.7	24.7	1	14	13	37	53.89	gi|297604635
	626	gi|115457290	Oryza sativa Indica Group	Os04g0206700 [Oryza sativa Japonica Group]	24.63	24.67	1	15	13	34	29.57	gi|115457290
	627	gi|115442143	Oryza sativa Japonica Group	Os01g0939700 [Oryza sativa Japonica Group]	24.57	24.59	1	13	12	22	42.12	gi|115442143
	628	gi|125591574	Oryza sativa Japonica Group	hypothetical protein OsJ_16095 [Oryza sativa Japonica Group]	24.5	24.5	4	16	13	26	16.19	gi|125591574	gi|116310118	gi|38567892	gi|125549654
	629	gi|115458724	Oryza sativa Japonica Group	Os04g0455600 [Oryza sativa Japonica Group]	24.45	24.45	3	13	12	20	53.44	gi|115458724	gi|54114946	gi|218194959
	630	gi|34147319	Oryza sativa Japonica Group	OsCDPK protein [Oryza sativa Japonica Group]	24.43	24.43	2	13	12	20	39.96	gi|34147319	gi|115484405
	631	gi|125538998	Oryza sativa Indica Group	hypothetical protein OsI_06772 [Oryza sativa Indica Group]	24.36	24.36	1	15	12	39	46.75	gi|125538998
	632	gi|125569838	Oryza sativa Japonica Group	hypothetical protein OsJ_01220 [Oryza sativa Japonica Group]	24.34	24.34	1	15	13	28	29.81	gi|125569838
	633	gi|222631764	Oryza sativa Japonica Group	hypothetical protein OsJ_18721 [Oryza sativa Japonica Group]	24.33	24.34	3	17	12	39	60.06	gi|222631764	gi|218196881	gi|115464167
	634	gi|115475924	Oryza sativa Japonica Group	Os08g0327700 [Oryza sativa Japonica Group]	24.32	24.34	1	27	12	37	81.33	gi|115475924
	635	gi|115444877	Oryza sativa Japonica Group	Os02g0199900 [Oryza sativa Japonica Group]	24.25	26.96	2	13	12	26	36	gi|115444877	gi|218190265
	636	gi|27764685	Oryza sativa Japonica Group	hypothetical protein [Oryza sativa Japonica Group]	24.2	24.2	3	15	13	30	42.8	gi|27764685	gi|218193433	gi|297601423
	637	gi|218187662	Oryza sativa Indica Group	hypothetical protein OsI_00718 [Oryza sativa Indica Group]	24.14	24.14	2	14	12	20	40.36	gi|218187662	gi|115435008
	638	gi|125560751	Oryza sativa Indica Group	hypothetical protein OsI_28439 [Oryza sativa Indica Group]	24.1	24.19	2	12	12	19	32.23	gi|125560751	gi|115475541
	639	gi|218187013	Oryza sativa Indica Group	hypothetical protein OsI_38616 [Oryza sativa Indica Group]	24.06	24.2	3	16	13	26	28.95	gi|218187013	gi|215769397	gi|115488930
	640	gi|61807497	Oryza sativa Japonica Group	aci-reductone dioxygenase-like protein [Oryza sativa Japonica Group]	24.05	24.13	2	13	11	33	51.52	gi|61807497	gi|115450891
	641	gi|125562536	Oryza sativa Indica Group	hypothetical protein OsI_30244 [Oryza sativa Indica Group]	24.02	38.79	2	12	12	28	51.03	gi|125562536	gi|115477781
	642	gi|115450521	Oryza sativa Japonica Group	Os03g0131200 [Oryza sativa Japonica Group]	23.98	39.25	2	13	12	38	45.12	gi|115450521	gi|3868756
	643	gi|297727109	Oryza sativa Japonica Group	Os09g0491772 [Oryza sativa Japonica Group]	23.96	62.77	2	12	12	14	36.26	gi|297727109	gi|218202373
	644	gi|115488528	Oryza sativa Japonica Group	Os12g0468600 [Oryza sativa Japonica Group]	23.96	24.05	1	12	12	18	42.46	gi|115488528
	645	gi|115444937	Oryza sativa Japonica Group	Os02g0205300 [Oryza sativa Japonica Group]	23.92	26.59	1	13	12	23	40.8	gi|115444937
	646	gi|115476928	Oryza sativa Indica Group	Os08g0480800 [Oryza sativa Japonica Group]	23.89	36.55	1	12	12	22	55.3	gi|115476928
	647	gi|115464453	Oryza sativa Japonica Group	Os05g0474600 [Oryza sativa Japonica Group]	23.88	23.91	1	18	12	40	41.19	gi|115464453
	648	gi|125558975	Oryza sativa Indica Group	hypothetical protein OsI_26662 [Oryza sativa Indica Group]	23.87	24.1	2	13	11	22	31.97	gi|125558975	gi|115473061
	649	gi|115459078	Oryza sativa Japonica Group	Os04g0486600 [Oryza sativa Japonica Group]	23.85	149.27	2	26	11	60	82.2	gi|115459078	gi|125548785
	650	gi|125564498	Oryza sativa Indica Group	hypothetical protein OsI_32171 [Oryza sativa Indica Group]	23.79	32.64	3	18	12	50	47.7	gi|125564498	gi|115480367	gi|125606445
	651	gi|115484365	Oryza sativa Japonica Group	Os11g0168200 [Oryza sativa Japonica Group]	23.79	23.83	3	12	12	27	27.76	gi|115484365	gi|125535904	gi|115487526
	652	gi|125592041	Oryza sativa Japonica Group	hypothetical protein OsJ_16601 [Oryza sativa Japonica Group]	23.78	23.93	2	12	12	22	45.45	gi|125592041	gi|115461278
	653	gi|50509991	Oryza sativa Japonica Group	putative calreticulin interacted protein [Oryza sativa Japonica Group]	23.78	23.78	4	12	12	17	17.9	gi|50509991	gi|115472225	gi|29420481	gi|218199667
	654	gi|222624954	Oryza sativa Japonica Group	hypothetical protein OsJ_10916 [Oryza sativa Japonica Group]	23.77	23.78	2	12	12	23	22.91	gi|222624954	gi|218192870
	655	gi|115479691	Oryza sativa Japonica Group	Os09g0471100 [Oryza sativa Japonica Group]	23.76	23.84	1	13	12	33	32.22	gi|115479691
	656	gi|115475281	Oryza sativa Japonica Group	Os08g0205900 [Oryza sativa Japonica Group]	23.73	31.05	2	14	12	24	31.96	gi|115475281	gi|385178630
	657	gi|115435180	Oryza sativa Japonica Group	Os01g0207200 [Oryza sativa Japonica Group]	23.72	23.73	1	12	11	19	13.96	gi|115435180
	658	gi|115489490	Oryza sativa Japonica Group	Os12g0607000 [Oryza sativa Japonica Group]	23.71	23.73	1	13	11	58	30.41	gi|115489490
	659	gi|51854368	Oryza sativa Japonica Group	putative acetylornithine aminotransferase [Oryza sativa Japonica Group]	23.7	23.7	1	14	12	26	37.63	gi|51854368
	660	gi|115439637	Oryza sativa Japonica Group	Os01g0721900 [Oryza sativa Japonica Group]	23.69	25.89	1	13	12	17	45.79	gi|115439637
	661	gi|125542290	Oryza sativa Indica Group	hypothetical protein OsI_09893 [Oryza sativa Indica Group]	23.68	23.68	3	14	12	28	53.13	gi|125542290	gi|115450571	gi|11177845
	662	gi|115483839	Oryza sativa Japonica Group	Os11g0115100 [Oryza sativa Japonica Group]	23.54	26.75	2	23	12	62	65.29	gi|115483839	gi|902058
	663	gi|222615915	Oryza sativa Japonica Group	hypothetical protein OsJ_33777 [Oryza sativa Japonica Group]	23.54	23.54	5	13	13	25	27.5	gi|222615915	gi|115485305	gi|62701917	gi|108864333	gi|218185663
	664	gi|115466238	Oryza sativa Japonica Group	Os06g0134800 [Oryza sativa Japonica Group]	23.52	23.76	2	13	11	32	44.14	gi|115466238	gi|218197511
	665	gi|22748337	Oryza sativa Japonica Group	Putative GLN1_ORYSA GLUTAMINE SYNTHETASE ROOT ISOZYME (GLUTAMATE--AMMONIA LIGASE) [Oryza sativa Japonica Group]	23.45	27.63	2	12	12	23	42.41	gi|22748337	gi|115451647
	666	gi|2331137	Oryza sativa Japonica Group	glyceraldehyde-3-phosphate dehydrogenase [Oryza sativa Japonica Group]	23.43	35.39	1	21	12	50	51.12	gi|2331137
	667	gi|115474715	Oryza sativa Indica Group	Os08g0137200 [Oryza sativa Japonica Group]	23.43	23.57	2	12	12	17	34.09	gi|115474715	gi|222639879
	668	gi|115436430	Oryza sativa Indica Group	Os01g0348600 [Oryza sativa Japonica Group]	23.42	24.31	1	12	11	15	25.45	gi|115436430
	669	gi|115452513	Oryza sativa Japonica Group	Os03g0300400 [Oryza sativa Japonica Group]	23.41	23.41	2	13	11	25	77.5	gi|115452513	gi|125585951
	670	gi|218193892	Oryza sativa Indica Group	hypothetical protein OsI_13867 [Oryza sativa Indica Group]	23.34	23.36	2	12	11	36	28.3	gi|218193892	gi|115455865
	671	gi|218195733	Oryza sativa Indica Group	hypothetical protein OsI_17724 [Oryza sativa Indica Group]	23.33	23.33	3	13	12	18	49.87	gi|218195733	gi|115461024	gi|39545724
	672	gi|218201188	Oryza sativa Indica Group	hypothetical protein OsI_29326 [Oryza sativa Indica Group]	23.3	29.98	2	15	12	38	31.79	gi|218201188	gi|115476532
	673	gi|218199510	Oryza sativa Indica Group	hypothetical protein OsI_25803 [Oryza sativa Indica Group]	23.28	23.33	2	12	11	22	40.82	gi|218199510	gi|115471803
	674	gi|115471185	Oryza sativa Japonica Group	Os07g0216600 [Oryza sativa Japonica Group]	23.26	77.89	1	14	11	31	75.95	gi|115471185
	675	gi|125541590	Oryza sativa Indica Group	hypothetical protein OsI_09408 [Oryza sativa Indica Group]	23.24	23.28	3	12	11	27	28.57	gi|125541590	gi|115449517	gi|1841894
	676	gi|115441587	Oryza sativa Japonica Group	Os01g0895100 [Oryza sativa Japonica Group]	23.24	23.28	1	14	12	20	50.47	gi|115441587
	677	gi|125542923	Oryza sativa Indica Group	hypothetical protein OsI_10547 [Oryza sativa Indica Group]	23.22	23.26	2	13	12	22	26.64	gi|125542923	gi|115451593
	678	gi|115462209	Oryza sativa Japonica Group	Os05g0157200 [Oryza sativa Japonica Group]	23.21	23.21	2	12	11	32	50.3	gi|115462209	gi|218196134
	679	gi|115448975	Oryza sativa Japonica Group	Os02g0773300 [Oryza sativa Japonica Group]	23.19	24.21	2	13	13	31	41.82	gi|115448975	gi|218191664
	680	gi|115465825	Oryza sativa Japonica Group	Os05g0595100 [Oryza sativa Japonica Group]	23.14	23.24	1	12	12	20	37.85	gi|115465825
	681	gi|30017570	Oryza sativa Japonica Group	unknown protein [Oryza sativa Japonica Group]	23.08	23.11	2	12	11	24	47.31	gi|30017570	gi|297601669
	682	gi|23617136	Oryza sativa Japonica Group	putative IAA amidohydrolase [Oryza sativa Japonica Group]	23.06	29.2	3	15	11	32	33.33	gi|23617136	gi|125599709	gi|125557848
	683	gi|115455349	Oryza sativa Japonica Group	Os03g0749300 [Oryza sativa Japonica Group]	23.06	26.11	1	15	12	40	32.16	gi|115455349
	684	gi|115461094	Oryza sativa Japonica Group	Os04g0661200 [Oryza sativa Japonica Group]	23.06	23.06	1	12	10	24	34.83	gi|115461094
	685	gi|222631062	Oryza sativa Japonica Group	hypothetical protein OsJ_18003 [Oryza sativa Japonica Group]	23.02	23.09	1	13	12	17	20.05	gi|222631062
	686	gi|40539010	Oryza sativa Japonica Group	putative stress-related protein [Oryza sativa Japonica Group]	23.02	23.06	1	16	11	42	50.55	gi|40539010
	687	gi|115444021	Oryza sativa Japonica Group	Os02g0131300 [Oryza sativa Japonica Group]	22.98	23.02	1	13	11	28	45.42	gi|115444021
	688	gi|297720695	Oryza sativa Japonica Group	Os01g0915401 [Oryza sativa Japonica Group]	22.97	22.97	1	14	11	41	45.27	gi|297720695
	689	gi|125540715	Oryza sativa Indica Group	hypothetical protein OsI_08511 [Oryza sativa Indica Group]	22.93	25.15	2	11	11	21	37.75	gi|125540715	gi|115447985
	690	gi|115473355	Oryza sativa Japonica Group	Os07g0616500 [Oryza sativa Japonica Group]	22.92	23.24	2	12	12	24	39.34	gi|115473355	gi|218200018
	691	gi|115465529	Oryza sativa Japonica Group	Os05g0569500 [Oryza sativa Japonica Group]	22.92	22.92	1	14	11	37	45.38	gi|115465529
	692	gi|222618191	Oryza sativa Japonica Group	hypothetical protein OsJ_01291 [Oryza sativa Japonica Group]	22.88	23.69	3	13	11	20	26.71	gi|222618191	gi|125525387	gi|115435948
	693	gi|62734750	Oryza sativa Japonica Group	acetolactate synthase, small subunit, putative [Oryza sativa Japonica Group]	22.87	38.78	3	11	11	25	38.03	gi|62734750	gi|218185538	gi|125597202
	694	gi|218188994	Oryza sativa Indica Group	hypothetical protein OsI_03604 [Oryza sativa Indica Group]	22.87	22.87	2	12	11	27	75.2	gi|218188994	gi|115439703
	695	gi|115461356	Oryza sativa Japonica Group	Os04g0679100 [Oryza sativa Japonica Group]	22.81	22.81	1	13	11	30	37.21	gi|115461356
	696	gi|115464793	Oryza sativa Japonica Group	Os05g0508500 [Oryza sativa Japonica Group]	22.75	34.91	2	16	11	43	85.12	gi|115464793	gi|12082335
	697	gi|20208	Oryza sativa	glutelin [Oryza sativa]	22.74	27.69	4	13	12	17	31.65	gi|20208	gi|115453625	gi|222625168	gi|556401
	698	gi|115452263	Oryza sativa Indica Group	Os03g0279400 [Oryza sativa Japonica Group]	22.72	22.76	2	13	11	23	31.97	gi|115452263	gi|222624672
	699	gi|75138360	Oryza sativa Japonica Group	RecName: Full=Phospho-2-dehydro-3-deoxyheptonate aldolase 2, chloroplastic; AltName: Full=3-deoxy-D-arabino-heptulosonate 7-phosphate synthase 2; AltName: Full=DAHP synthase 2; AltName: Full=Phospho-2-keto-3-deoxyheptonate aldolase 2; Flags: Precursor	22.68	22.71	2	12	11	17	28.39	gi|75138360	gi|115473431
	700	gi|115471261	Oryza sativa Japonica Group	Os07g0229900 [Oryza sativa Japonica Group]	22.65	22.65	1	15	11	34	59.42	gi|115471261
	701	gi|218191195	Oryza sativa Indica Group	hypothetical protein OsI_08122 [Oryza sativa Indica Group]	22.64	22.67	2	15	11	27	48.02	gi|218191195	gi|115447377
	702	gi|222635065	Oryza sativa Japonica Group	hypothetical protein OsJ_20318 [Oryza sativa Japonica Group]	22.63	22.63	3	15	12	26	28.3	gi|222635065	gi|115466704	gi|8096327
	703	gi|125590233	Oryza sativa Japonica Group	hypothetical protein OsJ_14634 [Oryza sativa Japonica Group]	22.59	29.24	2	11	11	16	15.68	gi|125590233	gi|38347158
	704	gi|125587106	Oryza sativa Indica Group	hypothetical protein OsJ_11718 [Oryza sativa Japonica Group]	22.59	22.6	3	11	11	13	31.09	gi|125587106	gi|115454109	gi|108709793
	705	gi|116310923	Oryza sativa Indica Group	B0403H10-OSIGBa0105A11.13 [Oryza sativa Indica Group]	22.58	22.7	2	15	11	21	70.91	gi|116310923	gi|115460332
	706	gi|51535181	Oryza sativa Japonica Group	putative fructokinase [Oryza sativa Japonica Group]	22.55	23.71	4	12	11	27	30.56	gi|51535181	gi|297605449	gi|222635252	gi|218197851
	707	gi|125600881	Oryza sativa Japonica Group	hypothetical protein OsJ_24910 [Oryza sativa Japonica Group]	22.52	22.52	2	11	11	15	38.34	gi|125600881	gi|115473047
	708	gi|115474515	Oryza sativa Japonica Group	Os08g0116500 [Oryza sativa Japonica Group]	22.5	22.51	1	11	10	22	62.73	gi|115474515
	709	gi|222622151	Oryza sativa Japonica Group	hypothetical protein OsJ_05345 [Oryza sativa Japonica Group]	22.5	22.5	3	11	10	20	27.52	gi|222622151	gi|115444173	gi|218190038
	710	gi|115471167	Oryza sativa Indica Group	Os07g0213600 [Oryza sativa Japonica Group]	22.38	24.48	1	15	11	61	37.01	gi|115471167
	711	gi|115449183	Oryza sativa Japonica Group	Os02g0793700 [Oryza sativa Japonica Group]	22.36	22.36	2	12	10	48	75.49	gi|115449183	gi|222623828
	712	gi|115463365	Oryza sativa Japonica Group	Os05g0353400 [Oryza sativa Japonica Group]	22.3	22.35	3	10	10	10	21.2	gi|115463365	gi|23954312	gi|125551959
	713	gi|125602881	Oryza sativa Japonica Group	hypothetical protein OsJ_26771 [Oryza sativa Japonica Group]	22.28	22.28	3	13	11	16	34.15	gi|125602881	gi|115475736	gi|125560968
	714	gi|115435560	Oryza sativa Japonica Group	Os01g0238600 [Oryza sativa Japonica Group]	22.22	22.23	1	16	11	31	74.47	gi|115435560
	715	gi|115465623	Oryza sativa Japonica Group	Os05g0578000 [Oryza sativa Japonica Group]	22.22	22.22	1	13	11	23	50.92	gi|115465623
	716	gi|218192500	Oryza sativa Indica Group	hypothetical protein OsI_10877 [Oryza sativa Indica Group]	22.21	24.7	3	11	11	21	32.43	gi|218192500	gi|222624625	gi|29893623
	717	gi|115456717	Oryza sativa Japonica Group	Os03g0858100 [Oryza sativa Japonica Group]	22.18	22.62	1	11	10	16	17.29	gi|115456717
	718	gi|50582733	Oryza sativa Japonica Group	putative endoplasmic reticulum oxidoreductin [Oryza sativa Japonica Group]	22.15	22.18	2	11	11	19	33.54	gi|50582733	gi|218193701
	719	gi|115470685	Oryza sativa Japonica Group	Os07g0160600 [Oryza sativa Japonica Group]	22.14	22.17	3	13	12	20	36.74	gi|115470685	gi|125599191	gi|218199127
	720	gi|115452831	Oryza sativa Japonica Group	Os03g0332400 [Oryza sativa Japonica Group]	22.12	24.34	1	12	11	22	53.1	gi|115452831
	721	gi|115444275	Oryza sativa Japonica Group	Os02g0152400 [Oryza sativa Japonica Group]	22.09	22.09	1	11	10	27	49.18	gi|115444275
	722	gi|222640984	Oryza sativa Japonica Group	hypothetical protein OsJ_28197 [Oryza sativa Japonica Group]	22.03	22.06	2	10	10	13	32.55	gi|222640984	gi|115477697
	723	gi|115485087	Oryza sativa Japonica Group	Os11g0276300 [Oryza sativa Japonica Group]	22.01	22.01	2	13	12	20	36.12	gi|115485087	gi|218185577
	724	gi|115435900	Oryza sativa Japonica Group	Os01g0271500 [Oryza sativa Japonica Group]	21.97	22.04	1	13	12	19	27.49	gi|115435900
	725	gi|3550549	Oryza sativa Indica Group	cytosolic pyruvate orthophosphate dikinase [Oryza sativa Indica Group]	21.93	116.38	5	13	11	20	50.51	gi|3550549	gi|75226424	gi|125544423	gi|115453659	gi|108708975
	726	gi|115458184	Oryza sativa Indica Group	Os04g0402100 [Oryza sativa Japonica Group]	21.93	22.03	3	10	10	21	29.42	gi|115458184	gi|125548150	gi|125590263
	727	gi|297606267	Oryza sativa Japonica Group	Os06g0646500 [Oryza sativa Japonica Group]	21.91	22.09	2	10	10	18	39.11	gi|297606267	gi|51535416
	728	gi|218163	Oryza sativa Japonica Group	ferredoxin-NADP+ reductase enzyme [Oryza sativa Japonica Group]	21.91	21.91	1	11	11	20	36.91	gi|218163
	729	gi|297726683	Oryza sativa Japonica Group	Os08g0565800 [Oryza sativa Japonica Group]	21.9	21.91	2	14	12	29	50	gi|297726683	gi|125562603
	730	gi|125561170	Oryza sativa Indica Group	hypothetical protein OsI_28867 [Oryza sativa Indica Group]	21.9	21.9	2	14	10	26	30.47	gi|125561170	gi|115475984
	731	gi|125590732	Oryza sativa Japonica Group	hypothetical protein OsJ_15179 [Oryza sativa Japonica Group]	21.87	21.97	4	9	9	11	20.76	gi|125590732	gi|125548706	gi|38344483	gi|116310298
	732	gi|115470775	Oryza sativa Indica Group	Os07g0169600 [Oryza sativa Japonica Group]	21.87	21.89	1	12	11	25	27.94	gi|115470775
	733	gi|115451799	Oryza sativa Japonica Group	Os03g0238600 [Oryza sativa Japonica Group]	21.86	21.93	1	11	10	26	32.45	gi|115451799
	734	gi|45272584	Oryza sativa	phosphoethanolamine N-methyltransferase [Oryza sativa]	21.81	21.81	3	12	11	25	25.85	gi|45272584	gi|115439355	gi|222619100
	735	gi|222640473	Oryza sativa Japonica Group	hypothetical protein OsJ_27139 [Oryza sativa Japonica Group]	21.8	21.82	3	10	10	13	36.93	gi|222640473	gi|218201081	gi|115476198
	736	gi|125572628	Oryza sativa Japonica Group	hypothetical protein OsJ_04071 [Oryza sativa Japonica Group]	21.77	21.77	3	12	11	21	34.14	gi|125572628	gi|125560666	gi|115475445
	737	gi|218185175	Oryza sativa Indica Group	hypothetical protein OsI_34972 [Oryza sativa Indica Group]	21.75	21.99	2	12	10	27	21.82	gi|218185175	gi|115484005
	738	gi|115470705	Oryza sativa Japonica Group	Os07g0162900 [Oryza sativa Japonica Group]	21.73	21.73	2	12	10	25	35.45	gi|115470705	gi|125557331
	739	gi|115448217	Oryza sativa Japonica Group	Os02g0709200 [Oryza sativa Japonica Group]	21.72	21.73	2	10	10	20	30.82	gi|115448217	gi|41053177
	740	gi|115441831	Oryza sativa Japonica Group	Os01g0916600 [Oryza sativa Japonica Group]	21.69	21.69	1	15	11	43	61.33	gi|115441831
	741	gi|218197253	Oryza sativa Indica Group	hypothetical protein OsI_20943 [Oryza sativa Indica Group]	21.59	21.61	3	12	11	16	34.47	gi|218197253	gi|115465391	gi|125532872
	742	gi|115452867	Oryza sativa Japonica Group	Os03g0335300 [Oryza sativa Japonica Group]	21.56	21.59	1	13	11	17	21.18	gi|115452867
	743	gi|18542895	Oryza sativa Japonica Group	Putative aldose 1-epimerase - like protein [Oryza sativa Japonica Group]	21.56	21.56	2	13	12	31	35.57	gi|18542895	gi|115481198
	744	gi|125579646	Oryza sativa Japonica Group	hypothetical protein OsJ_36416 [Oryza sativa Japonica Group]	21.53	24.24	3	15	11	39	49.31	gi|125579646	gi|115488968	gi|125536940
	745	gi|38344881	Oryza sativa Japonica Group	OSJNBa0033G05.5 [Oryza sativa Japonica Group]	21.47	21.51	3	12	11	19	35.13	gi|38344881	gi|115460900	gi|222629657
	746	gi|34015340	Oryza sativa Japonica Group	putative sucrosephosphate synthase [Oryza sativa Japonica Group]	21.42	21.5	5	10	10	14	11.44	gi|34015340	gi|258644444	gi|115475798	gi|125561032	gi|125602933
	747	gi|115462585	Oryza sativa Japonica Group	Os05g0204900 [Oryza sativa Japonica Group]	21.42	21.43	1	11	10	16	26.5	gi|115462585
	748	gi|115453947	Oryza sativa Japonica Group	Os03g0587000 [Oryza sativa Japonica Group]	21.37	21.4	2	12	11	16	44.94	gi|115453947	gi|108709565
	749	gi|222626015	Oryza sativa Japonica Group	hypothetical protein OsJ_13042 [Oryza sativa Japonica Group]	21.35	21.37	2	12	11	23	34.15	gi|222626015	gi|115456089
	750	gi|115474297	Oryza sativa Japonica Group	Os07g0695800 [Oryza sativa Japonica Group]	21.34	44.37	1	12	12	20	26.29	gi|115474297
	751	gi|115453181	Oryza sativa Japonica Group	Os03g0369100 [Oryza sativa Japonica Group]	21.34	21.34	1	19	10	84	57.89	gi|115453181
	752	gi|218193405	Oryza sativa Indica Group	hypothetical protein OsI_12812 [Oryza sativa Indica Group]	21.32	21.5	3	12	11	18	14.66	gi|218193405	gi|108710090	gi|222625459
	753	gi|41053163	Oryza sativa Japonica Group	putative carbamoyl-phosphate synthetase small subunit [Oryza sativa Japonica Group]	21.31	21.34	5	13	11	25	26.43	gi|41053163	gi|125583409	gi|19387248	gi|125540839	gi|115448201
	754	gi|115465685	Oryza sativa Japonica Group	Os05g0582800 [Oryza sativa Japonica Group]	21.3	21.34	2	10	10	20	28.96	gi|115465685	gi|125553485
	755	gi|258644607	Oryza sativa Indica Group	putative threonyl-tRNA synthetase [Oryza sativa Indica Group]	21.28	21.28	4	10	10	17	16.56	gi|258644607	gi|115475758	gi|222640294	gi|218200880
	756	gi|222618986	Oryza sativa Japonica Group	hypothetical protein OsJ_02894 [Oryza sativa Japonica Group]	21.19	23.26	2	14	11	20	25.25	gi|222618986	gi|218189386
	757	gi|218190871	Oryza sativa Indica Group	hypothetical protein OsI_07465 [Oryza sativa Indica Group]	21.16	21.16	2	11	10	14	18.01	gi|218190871	gi|115446431
	758	gi|41053022	Oryza sativa Japonica Group	putative NADPH-dependent mannose 6-phosphate reductase [Oryza sativa Japonica Group]	21.16	21.16	2	13	11	21	35.11	gi|41053022	gi|115443911
	759	gi|297728925	Oryza sativa Japonica Group	Os12g0188700 [Oryza sativa Japonica Group]	21.14	21.14	1	13	11	20	40.7	gi|297728925
	760	gi|115434270	Oryza sativa Japonica Group	Os01g0125800 [Oryza sativa Japonica Group]	21.09	21.11	1	10	10	18	32.3	gi|115434270
	761	gi|115457420	Oryza sativa Japonica Group	Os04g0249600 [Oryza sativa Japonica Group]	21.06	21.06	1	13	10	31	81.88	gi|115457420
	762	gi|115450109	Oryza sativa Japonica Group	Os03g0101600 [Oryza sativa Japonica Group]	21.05	21.08	2	12	10	21	41.16	gi|115450109	gi|108705686
	763	gi|115441983	Oryza sativa Japonica Group	Os01g0927900 [Oryza sativa Japonica Group]	20.98	21	2	10	10	18	22.81	gi|115441983	gi|218189658
	764	gi|222629596	Oryza sativa Japonica Group	hypothetical protein OsJ_16246 [Oryza sativa Japonica Group]	20.97	20.97	4	11	9	16	16.97	gi|222629596	gi|39545835	gi|125549823	gi|115460682
	765	gi|115436626	Oryza sativa Japonica Group	Os01g0374000 [Oryza sativa Japonica Group]	20.95	23.48	2	12	9	22	57.01	gi|115436626	gi|125525983
	766	gi|109940141	Oryza sativa Japonica Group	RecName: Full=50S ribosomal protein L12, chloroplastic; AltName: Full=CL12; Flags: Precursor	20.93	20.95	1	11	10	17	57.3	gi|109940141
	767	gi|115477691	Oryza sativa Japonica Group	Os08g0549300 [Oryza sativa Japonica Group]	20.92	20.93	1	13	10	37	27.54	gi|115477691
	768	gi|115456435	Oryza sativa Japonica Group	Os03g0835400 [Oryza sativa Japonica Group]	20.9	20.92	1	12	11	24	45.53	gi|115456435
	769	gi|115467482	Oryza sativa Japonica Group	Os06g0265000 [Oryza sativa Japonica Group]	20.89	20.92	1	10	10	26	25.55	gi|115467482
	770	gi|115474427	Oryza sativa Japonica Group	Os08g0109300 [Oryza sativa Japonica Group]	20.82	20.87	1	12	10	25	45.17	gi|115474427
	771	gi|218193634	Oryza sativa Indica Group	hypothetical protein OsI_13264 [Oryza sativa Indica Group]	20.78	24.07	2	11	10	19	34.32	gi|218193634	gi|115454933
	772	gi|115467636	Oryza sativa Japonica Group	Os06g0289900 [Oryza sativa Japonica Group]	20.74	20.76	1	13	10	33	30.56	gi|115467636
	773	gi|115457444	Oryza sativa Japonica Group	Os04g0254000 [Oryza sativa Japonica Group]	20.71	20.71	1	12	10	20	19.47	gi|115457444
	774	gi|9186906	Oryza sativa Japonica Group	alpha 4 subunit of 20S proteasome [Oryza sativa Japonica Group]	20.65	20.71	2	11	10	22	60.89	gi|9186906	gi|115480403
	775	gi|125585767	Oryza sativa Japonica Group	hypothetical protein OsJ_10316 [Oryza sativa Japonica Group]	20.63	20.63	2	12	10	24	26.37	gi|125585767	gi|115452201
	776	gi|222618694	Oryza sativa Japonica Group	hypothetical protein OsJ_02264 [Oryza sativa Japonica Group]	20.62	20.81	2	12	11	19	26.98	gi|222618694	gi|297597041
	777	gi|222637488	Oryza sativa Japonica Group	hypothetical protein OsJ_25184 [Oryza sativa Japonica Group]	20.61	20.67	3	12	9	25	62.16	gi|222637488	gi|125559227	gi|115473457
	778	gi|218188803	Oryza sativa Indica Group	hypothetical protein OsI_03171 [Oryza sativa Indica Group]	20.56	20.91	2	12	10	27	26.79	gi|218188803	gi|115439033
	779	gi|125596146	Oryza sativa Japonica Group	hypothetical protein OsJ_20230 [Oryza sativa Japonica Group]	20.55	20.58	2	11	10	18	24.2	gi|125596146	gi|115466594
	780	gi|222637080	Oryza sativa Japonica Group	hypothetical protein OsJ_24329 [Oryza sativa Japonica Group]	20.51	22.64	3	11	10	25	42.21	gi|222637080	gi|218199658	gi|115472201
	781	gi|115450523	Oryza sativa Japonica Group	Os03g0131300 [Oryza sativa Japonica Group]	20.5	30.45	4	11	11	21	33.9	gi|115450523	gi|218192023	gi|108706019	gi|108706018
	782	gi|115450773	Oryza sativa Japonica Group	Os03g0151800 [Oryza sativa Japonica Group]	20.49	137.32	1	12	10	32	69.59	gi|115450773
	783	gi|218191863	Oryza sativa Indica Group	hypothetical protein OsI_09541 [Oryza sativa Indica Group]	20.46	20.51	2	11	10	12	28.09	gi|218191863	gi|115449991
	784	gi|222619353	Oryza sativa Japonica Group	hypothetical protein OsJ_03669 [Oryza sativa Japonica Group]	20.42	20.62	3	11	10	14	13.91	gi|222619353	gi|115440299	gi|218189159
	785	gi|115480799	Oryza sativa Japonica Group	Os09g0571400 [Oryza sativa Japonica Group]	20.41	24.89	1	17	9	28	70.95	gi|115480799
	786	gi|115469408	Oryza sativa Japonica Group	Os06g0665100 [Oryza sativa Japonica Group]	20.41	20.41	1	12	10	25	44.83	gi|115469408
	787	gi|297724299	Oryza sativa Japonica Group	Os05g0547850 [Oryza sativa Japonica Group]	20.4	20.4	1	15	10	25	74.22	gi|297724299
	788	gi|125527554	Oryza sativa Indica Group	hypothetical protein OsI_03574 [Oryza sativa Indica Group]	20.39	20.41	3	10	9	14	38.57	gi|125527554	gi|115439657	gi|125571874
	789	gi|125583741	Oryza sativa Japonica Group	hypothetical protein OsJ_08441 [Oryza sativa Japonica Group]	20.37	20.37	3	10	10	23	21.6	gi|125583741	gi|125543160	gi|115451981
	790	gi|115434798	Oryza sativa Japonica Group	Os01g0173100 [Oryza sativa Japonica Group]	20.35	20.35	1	13	10	29	49.34	gi|115434798
	791	gi|222634989	Oryza sativa Japonica Group	hypothetical protein OsJ_20187 [Oryza sativa Japonica Group]	20.25	20.25	1	12	10	19	33.51	gi|222634989
	792	gi|115439929	Oryza sativa Indica Group	Os01g0749000 [Oryza sativa Japonica Group]	20.22	21.05	1	11	10	25	50	gi|115439929
	793	gi|115454135	Oryza sativa Japonica Group	Os03g0617900 [Oryza sativa Japonica Group]	20.2	20.2	2	12	9	28	37.35	gi|115454135	gi|218193315
	794	gi|115454901	Oryza sativa Japonica Group	Os03g0710800 [Oryza sativa Japonica Group]	20.14	38.65	2	12	10	35	66.54	gi|115454901	gi|303859
	795	gi|115452733	Oryza sativa Japonica Group	Os03g0322500 [Oryza sativa Japonica Group]	20.12	20.12	2	15	10	49	68.99	gi|115452733	gi|218192725
	796	gi|115482940	Oryza sativa Japonica Group	Os10g0516400 [Oryza sativa Japonica Group]	20.09	20.09	2	9	8	17	55.22	gi|115482940	gi|125532642
	797	gi|125552076	Oryza sativa Indica Group	hypothetical protein OsI_19702 [Oryza sativa Indica Group]	20.09	20.09	3	12	9	40	35.5	gi|125552076	gi|115463511	gi|115435850
	798	gi|115472191	Oryza sativa Japonica Group	Os07g0495200 [Oryza sativa Japonica Group]	20.01	20.01	1	13	10	32	45.37	gi|115472191
	799	gi|115465145	Oryza sativa Japonica Group	Os05g0539400 [Oryza sativa Japonica Group]	19.99	20.01	2	10	10	14	17.38	gi|115465145	gi|55733898
	800	gi|115438572	Oryza sativa Japonica Group	Os01g0615200 [Oryza sativa Japonica Group]	19.93	22.06	2	10	10	32	32.74	gi|115438572	gi|125526849
	801	gi|62732719	Oryza sativa Japonica Group	purple acid phosphatase [Oryza sativa Japonica Group]	19.93	19.96	1	10	10	18	26.2	gi|62732719
	802	gi|52076056	Oryza sativa Japonica Group	putative UIP2 [Oryza sativa Japonica Group]	19.92	19.92	1	14	9	43	48.57	gi|52076056
	803	gi|115456131	Oryza sativa Japonica Group	Os03g0810800 [Oryza sativa Japonica Group]	19.9	19.96	2	10	10	20	49.82	gi|115456131	gi|125546158
	804	gi|49387760	Oryza sativa Japonica Group	putative 4-hydroxyphenylpyruvate dioxygenase [Oryza sativa Japonica Group]	19.87	19.87	1	9	9	16	31.39	gi|49387760
	805	gi|115470849	Oryza sativa Indica Group	Os07g0176900 [Oryza sativa Japonica Group]	19.87	19.87	1	14	9	24	34.64	gi|115470849
	806	gi|125559373	Oryza sativa Indica Group	hypothetical protein OsI_27090 [Oryza sativa Indica Group]	19.8	19.93	3	10	9	15	22.68	gi|125559373	gi|125601292	gi|115473713
	807	gi|115465801	Oryza sativa Japonica Group	Os05g0593100 [Oryza sativa Japonica Group]	19.73	19.96	2	9	9	13	35.54	gi|115465801	gi|29367377
	808	gi|54291831	Oryza sativa Japonica Group	unknown protein [Oryza sativa Japonica Group]	19.71	20.33	3	10	10	22	45.21	gi|54291831	gi|297603846	gi|222630223
	809	gi|115456053	Oryza sativa Japonica Group	Os03g0805300 [Oryza sativa Japonica Group]	19.69	19.99	1	11	9	15	55.7	gi|115456053
	810	gi|78708638	Oryza sativa Japonica Group	prolyl oligopeptidase family protein, expressed [Oryza sativa Japonica Group]	19.69	19.77	2	10	10	20	16.57	gi|78708638	gi|115482018
	811	gi|115449323	Oryza sativa Japonica Group	Os02g0805200 [Oryza sativa Japonica Group]	19.66	19.66	1	11	10	21	37.64	gi|115449323
	812	gi|218198356	Oryza sativa Indica Group	hypothetical protein OsI_23308 [Oryza sativa Indica Group]	19.63	64.58	4	12	9	24	68.14	gi|218198356	gi|115468452	gi|53792951	gi|2696240
	813	gi|38568064	Oryza sativa Japonica Group	OSJNBa0073E02.13 [Oryza sativa Japonica Group]	19.62	26.21	3	12	9	30	41.15	gi|38568064	gi|218195221	gi|115459446
	814	gi|297725411	Oryza sativa Japonica Group	Os07g0170033 [Oryza sativa Japonica Group]	19.57	19.57	1	10	10	27	42.26	gi|297725411
	815	gi|115489474	Oryza sativa Japonica Group	Os12g0605400 [Oryza sativa Japonica Group]	19.56	30.87	1	14	10	40	76.71	gi|115489474
	816	gi|115479225	Oryza sativa Japonica Group	Os09g0422000 [Oryza sativa Japonica Group]	19.54	19.56	2	10	9	27	28.18	gi|115479225	gi|125563758
	817	gi|116309939	Oryza sativa Indica Group	H0525D09.11 [Oryza sativa Indica Group]	19.54	19.55	3	10	9	23	17.52	gi|116309939	gi|38345259	gi|115459038
	818	gi|1619604	Oryza sativa Indica Group	lipid transfer protein [Oryza sativa]	19.53	34.37	4	14	9	67	59.48	gi|1619604	gi|115487000	gi|115483843	gi|108863933
	819	gi|125524727	Oryza sativa Indica Group	hypothetical protein OsI_00711 [Oryza sativa Indica Group]	19.49	27.78	3	9	9	20	24.8	gi|125524727	gi|115434998	gi|415315
	820	gi|297604606	Oryza sativa Japonica Group	Os05g0456300 [Oryza sativa Japonica Group]	19.49	19.49	2	10	9	17	46.47	gi|297604606	gi|215741092
	821	gi|18266638	Oryza sativa Japonica Group	putative inositol 1,3,4-trisphosphate 5/6-kinase [Oryza sativa Japonica Group]	19.44	20.99	2	10	9	27	38.01	gi|18266638	gi|115483630
	822	gi|15341604	Oryza sativa Japonica Group	putative ankyrin [Oryza sativa Japonica Group]	19.43	19.72	1	10	9	39	49.21	gi|15341604
	823	gi|297727129	Oryza sativa Japonica Group	Os09g0501850 [Oryza sativa Japonica Group]	19.41	19.41	1	14	9	65	48.05	gi|297727129
	824	gi|119370643	Oryza sativa Japonica Group	RecName: Full=Glutaredoxin-C8; AltName: Full=Glutaredoxin-C4 homolog	19.4	19.41	2	10	9	29	46.32	gi|119370643	gi|115469332
	825	gi|115474739	Oryza sativa Japonica Group	Os08g0139200 [Oryza sativa Japonica Group]	19.38	19.38	1	13	9	31	49.75	gi|115474739
	826	gi|32490267	Oryza sativa Japonica Group	OSJNBb0116K07.9 [Oryza sativa Japonica Group]	19.28	33.36	2	11	9	19	36.38	gi|32490267	gi|70663931
	827	gi|152032435	Oryza sativa Indica Group	RecName: Full=Fructose-1,6-bisphosphatase, cytosolic; Short=FBPase; AltName: Full=D-fructose-1,6-bisphosphate 1-phosphohydrolase	19.27	19.27	2	11	9	20	32.74	gi|152032435	gi|115441253
	828	gi|297601505	Oryza sativa Japonica Group	Os03g0689900 [Oryza sativa Japonica Group]	19.23	19.23	2	9	9	13	29.69	gi|297601505	gi|108710487
	829	gi|222625031	Oryza sativa Japonica Group	hypothetical protein OsJ_11083 [Oryza sativa Japonica Group]	19.2	19.2	2	12	9	45	15.41	gi|222625031	gi|115453303
	830	gi|218201808	Oryza sativa Indica Group	hypothetical protein OsI_30663 [Oryza sativa Indica Group]	19.13	52.39	2	10	9	26	46.09	gi|218201808	gi|115478314
	831	gi|2267597	Oryza sativa Indica Group	10 kDa chaperonin [Oryza sativa Indica Group]	19.13	19.13	2	14	11	72	74.49	gi|2267597	gi|115473665
	832	gi|115459800	Oryza sativa Japonica Group	Os04g0551800 [Oryza sativa Japonica Group]	19.11	19.47	1	12	10	22	19.08	gi|115459800
	833	gi|115452411	Oryza sativa Japonica Group	Os03g0292800 [Oryza sativa Japonica Group]	19.1	26.59	1	15	10	40	65.55	gi|115452411
	834	gi|77550927	Oryza sativa Japonica Group	Protein transport protein Sec24-like CEF, putative, expressed [Oryza sativa Japonica Group]	19.1	19.11	3	9	9	10	16.42	gi|77550927	gi|125577142	gi|218185739
	835	gi|222632609	Oryza sativa Japonica Group	hypothetical protein OsJ_19597 [Oryza sativa Japonica Group]	19.02	19.47	2	12	10	14	42.48	gi|222632609	gi|218197292
	836	gi|222636967	Oryza sativa Japonica Group	hypothetical protein OsJ_24103 [Oryza sativa Japonica Group]	19	27.77	1	10	9	28	32.52	gi|222636967
	837	gi|115450675	Oryza sativa Japonica Group	Os03g0143400 [Oryza sativa Japonica Group]	18.97	116.29	1	13	10	29	66.72	gi|115450675
	838	gi|218192459	Oryza sativa Indica Group	hypothetical protein OsI_10797 [Oryza sativa Indica Group]	18.94	19.07	2	10	9	25	30.14	gi|218192459	gi|115451975
	839	gi|115458488	Oryza sativa Japonica Group	Os04g0434800 [Oryza sativa Japonica Group]	18.9	21.02	4	10	9	18	29.53	gi|115458488	gi|218194884	gi|116310282	gi|21741210
	840	gi|115451343	Oryza sativa Japonica Group	Os03g0197400 [Oryza sativa Japonica Group]	18.87	18.88	2	11	9	14	27.57	gi|115451343	gi|218192261
	841	gi|115447759	Oryza sativa Japonica Group	Os02g0664000 [Oryza sativa Japonica Group]	18.87	18.87	1	14	9	44	32.77	gi|115447759
	842	gi|83306210	Oryza sativa Indica Group	eukaryotic translation initiation factor 2 alpha [Oryza sativa Indica Group]	18.86	20.31	3	10	10	20	37.46	gi|83306210	gi|115452457	gi|125543483
	843	gi|115468402	Oryza sativa Japonica Group	Os06g0538900 [Oryza sativa Japonica Group]	18.85	18.86	1	11	9	20	58.18	gi|115468402
	844	gi|115470987	Oryza sativa Japonica Group	Os07g0191000 [Oryza sativa Japonica Group]	18.85	18.85	3	9	9	23	38.82	gi|115470987	gi|218199239	gi|125599409
	845	gi|115489652	Oryza sativa Japonica Group	Os12g0623900 [Oryza sativa Japonica Group]	18.81	150.17	2	13	9	52	56.01	gi|115489652	gi|108862990
	846	gi|215707083	Oryza sativa Japonica Group	unnamed protein product [Oryza sativa Japonica Group]	18.81	18.81	2	11	9	26	45.5	gi|215707083	gi|115464233
	847	gi|125537835	Oryza sativa Indica Group	hypothetical protein OsI_05611 [Oryza sativa Indica Group]	18.81	18.81	2	10	10	17	27.59	gi|125537835	gi|115443843
	848	gi|218198715	Oryza sativa Japonica Group	hypothetical protein OsI_24044 [Oryza sativa Indica Group]	18.8	18.9	1	9	9	22	50	gi|218198715
	849	gi|115454727	Oryza sativa Japonica Group	Os03g0693600 [Oryza sativa Japonica Group]	18.76	20.42	2	10	9	20	28.17	gi|115454727	gi|125545340
	850	gi|115447069	Oryza sativa Japonica Group	Os02g0595500 [Oryza sativa Japonica Group]	18.75	18.77	2	12	10	22	37.3	gi|115447069	gi|125582730
	851	gi|62733576	Oryza sativa Japonica Group	CAP protein [Oryza sativa Japonica Group]	18.74	18.79	3	10	10	15	24	gi|62733576	gi|108710806	gi|218193666
	852	gi|115458498	Oryza sativa Japonica Group	Os04g0435700 [Oryza sativa Japonica Group]	18.71	18.72	1	9	9	13	33.55	gi|115458498
	853	gi|115489150	Oryza sativa Japonica Group	Os12g0567700 [Oryza sativa Japonica Group]	18.7	18.7	1	10	8	15	49.43	gi|115489150
	854	gi|115456397	Oryza sativa Japonica Group	Os03g0832200 [Oryza sativa Japonica Group]	18.69	43.75	1	11	9	17	55.66	gi|115456397
	855	gi|125524744	Oryza sativa Indica Group	hypothetical protein OsI_00727 [Oryza sativa Indica Group]	18.6	18.6	2	9	9	11	21.78	gi|125524744	gi|115435028
	856	gi|115452137	Oryza sativa Japonica Group	Os03g0268000 [Oryza sativa Japonica Group]	18.55	18.59	3	10	9	17	41.61	gi|115452137	gi|29893635	gi|222624631
	857	gi|115444489	Oryza sativa Japonica Group	Os02g0169900 [Oryza sativa Japonica Group]	18.46	18.56	1	9	9	16	42.31	gi|115444489
	858	gi|115471371	Oryza sativa Japonica Group	Os07g0246300 [Oryza sativa Japonica Group]	18.44	18.44	1	10	9	12	32.06	gi|115471371
	859	gi|213959137	Oryza sativa Japonica Group	NAM protein [Oryza sativa Japonica Group]	18.39	20.53	3	10	9	27	33.87	gi|213959137	gi|115463911	gi|125552346
	860	gi|218165	Oryza sativa Japonica Group	prepro-glutelin [Oryza sativa Japonica Group]	18.37	41.15	4	9	9	15	43.69	gi|218165	gi|125531827	gi|115481898	gi|76564691
	861	gi|125539574	Oryza sativa Indica Group	hypothetical protein OsI_07335 [Oryza sativa Indica Group]	18.35	18.44	1	9	8	13	25.36	gi|125539574
	862	gi|222616446	Oryza sativa Japonica Group	hypothetical protein OsJ_34867 [Oryza sativa Japonica Group]	18.32	18.35	4	11	9	21	22.57	gi|222616446	gi|218186221	gi|297612468	gi|62733152
	863	gi|297605657	Oryza sativa Japonica Group	Os06g0300800 [Oryza sativa Japonica Group]	18.31	18.32	4	9	9	11	10.7	gi|297605657	gi|218198024	gi|53792527	gi|222635440
	864	gi|115435220	Oryza sativa Japonica Group	Os01g0210500 [Oryza sativa Japonica Group]	18.3	18.3	1	11	9	16	58.72	gi|115435220
	865	gi|40714674	Oryza sativa Japonica Group	putative transcription factor [Oryza sativa Japonica Group]	18.27	18.4	4	9	9	12	16.92	gi|40714674	gi|125588541	gi|115456437	gi|218194050
	866	gi|297603262	Oryza sativa Japonica Group	Os04g0587200 [Oryza sativa Japonica Group]	18.27	18.27	2	10	9	19	51.08	gi|297603262	gi|125591439
	867	gi|115474811	Oryza sativa Japonica Group	Os08g0151800 [Oryza sativa Japonica Group]	18.25	18.28	3	9	9	19	22.2	gi|115474811	gi|222639921	gi|218200479
	868	gi|115476520	Oryza sativa Japonica Group	Os08g0430500 [Oryza sativa Japonica Group]	18.23	33.75	2	11	9	33	58.59	gi|115476520	gi|125561626
	869	gi|115476070	Oryza sativa Japonica Group	Os08g0359500 [Oryza sativa Japonica Group]	18.22	18.22	2	11	8	23	40.85	gi|115476070	gi|218201026
	870	gi|115461679	Oryza sativa Japonica Group	Os05g0110300 [Oryza sativa Japonica Group]	18.18	22.57	2	11	9	25	47.78	gi|115461679	gi|125550552
	871	gi|115485837	Oryza sativa Japonica Group	Os11g0546000 [Oryza sativa Japonica Group]	18.07	18.09	2	8	8	11	19.87	gi|115485837	gi|22074759
	872	gi|218199984	Oryza sativa Indica Group	hypothetical protein OsI_26792 [Oryza sativa Indica Group]	18.05	88.78	2	9	9	13	62.3	gi|218199984	gi|115473251
	873	gi|115477483	Oryza sativa Japonica Group	Os08g0532200 [Oryza sativa Japonica Group]	18.02	18.03	1	10	9	18	33.26	gi|115477483
	874	gi|297596332	Oryza sativa Japonica Group	Os01g0217800 [Oryza sativa Japonica Group]	18	18.38	4	12	9	20	33.88	gi|297596332	gi|56201615	gi|218187755	gi|222617988
	875	gi|297596235	Oryza sativa Japonica Group	Os01g0183000 [Oryza sativa Japonica Group]	18	18	3	9	9	10	22.07	gi|297596235	gi|218187637	gi|55295919
	876	gi|115449669	Oryza sativa Indica Group	Os02g0817700 [Oryza sativa Japonica Group]	17.99	20.07	1	9	9	15	34.38	gi|115449669
	877	gi|115470215	Oryza sativa Japonica Group	Os07g0106900 [Oryza sativa Japonica Group]	17.98	18.05	1	9	9	31	24.51	gi|115470215
	878	gi|40253263	Oryza sativa Japonica Group	putative Aldose 1-epimerase [Oryza sativa Japonica Group]	17.97	20.69	1	8	8	12	48.37	gi|40253263
	879	gi|125532551	Oryza sativa Indica Group	hypothetical protein OsI_34222 [Oryza sativa Indica Group]	17.96	18.06	4	10	9	22	35.5	gi|125532551	gi|115482800	gi|125575313	gi|149391095
	880	gi|115453321	Oryza sativa Japonica Group	Os03g0387800 [Oryza sativa Japonica Group]	17.94	17.95	1	9	9	13	39.31	gi|115453321
	881	gi|115489162	Oryza sativa Japonica Group	Os12g0568800 [Oryza sativa Japonica Group]	17.93	18.72	1	9	8	12	15.71	gi|115489162
	882	gi|115466558	Oryza sativa Japonica Group	Os06g0160200 [Oryza sativa Japonica Group]	17.91	17.91	1	9	8	17	30.61	gi|115466558
	883	gi|115458950	Oryza sativa Japonica Group	Os04g0475600 [Oryza sativa Japonica Group]	17.91	17.91	1	11	8	19	32.33	gi|115458950
	884	gi|115482750	Oryza sativa Japonica Group	Os10g0498500 [Oryza sativa Japonica Group]	17.89	17.95	1	9	9	23	32.51	gi|115482750
	885	gi|115439385	Oryza sativa Japonica Group	Os01g0698000 [Oryza sativa Japonica Group]	17.89	17.93	2	9	9	13	29.39	gi|115439385	gi|218188908
	886	gi|115464905	Oryza sativa Japonica Group	Os05g0517500 [Oryza sativa Japonica Group]	17.88	17.88	1	10	9	20	33.53	gi|115464905
	887	gi|115484981	Oryza sativa Japonica Group	Os11g0256200 [Oryza sativa Japonica Group]	17.84	17.84	2	9	8	18	62.16	gi|115484981	gi|218185539
	888	gi|222641183	Oryza sativa Japonica Group	hypothetical protein OsJ_28603 [Oryza sativa Japonica Group]	17.83	17.93	3	10	9	18	8.175	gi|222641183	gi|125562988	gi|115478256
	889	gi|115447527	Oryza sativa Japonica Group	Os02g0639900 [Oryza sativa Japonica Group]	17.82	17.82	1	13	10	38	41.04	gi|115447527
	890	gi|115471993	Oryza sativa Japonica Group	Os07g0468100 [Oryza sativa Japonica Group]	17.8	19.04	1	8	8	11	38.36	gi|115471993
	891	gi|115464447	Oryza sativa Japonica Group	Os05g0473900 [Oryza sativa Japonica Group]	17.77	17.77	1	8	8	15	41.28	gi|115464447
	892	gi|115470655	Oryza sativa Japonica Group	Os07g0158200 [Oryza sativa Japonica Group]	17.72	17.72	2	11	9	17	29.94	gi|115470655	gi|218199116
	893	gi|125556826	Oryza sativa Indica Group	hypothetical protein OsI_24534 [Oryza sativa Indica Group]	17.7	17.7	2	9	9	9	11.36	gi|125556826	gi|115470090
	894	gi|218202626	Oryza sativa Indica Group	hypothetical protein OsI_32387 [Oryza sativa Indica Group]	17.69	17.71	3	10	9	15	31.6	gi|218202626	gi|115480671	gi|112031429
	895	gi|125549171	Oryza sativa Indica Group	hypothetical protein OsI_16800 [Oryza sativa Indica Group]	17.66	17.7	2	9	9	11	17.05	gi|125549171	gi|222629283
	896	gi|122230613	Oryza sativa Japonica Group	RecName: Full=Pyruvate dehydrogenase E1 component subunit beta-4, chloroplastic; Flags: Precursor	17.63	17.8	1	11	8	28	30	gi|122230613
	897	gi|218184289	Oryza sativa Indica Group	hypothetical protein OsI_33051 [Oryza sativa Indica Group]	17.62	17.63	2	11	9	20	36.11	gi|218184289	gi|115481492
	898	gi|222641393	Oryza sativa Japonica Group	hypothetical protein OsJ_28988 [Oryza sativa Japonica Group]	17.6	17.66	2	8	8	11	21.65	gi|222641393	gi|115478689
	899	gi|125546281	Oryza sativa Indica Group	hypothetical protein OsI_14154 [Oryza sativa Indica Group]	17.51	17.53	2	9	8	29	46.05	gi|125546281	gi|115456357
	900	gi|115448283	Oryza sativa Japonica Group	Os02g0714600 [Oryza sativa Japonica Group]	17.48	17.51	2	11	9	17	48	gi|115448283	gi|218191460
	901	gi|115435934	Oryza sativa Japonica Group	Os01g0276100 [Oryza sativa Japonica Group]	17.44	18.59	1	11	9	20	24.86	gi|115435934
	902	gi|17297979	Oryza sativa Japonica Group	26S proteasome regulatory particle non-ATPase subunit8 [Oryza sativa Japonica Group]	17.43	17.44	2	9	8	19	29.35	gi|17297979	gi|125550096
	903	gi|115452835	Oryza sativa Japonica Group	Os03g0332700 [Oryza sativa Japonica Group]	17.42	17.79	1	8	8	19	39.55	gi|115452835
	904	gi|115489090	Oryza sativa Japonica Group	Os12g0562900 [Oryza sativa Japonica Group]	17.41	17.41	1	10	8	14	49.49	gi|115489090
	905	gi|47848029	Oryza sativa Japonica Group	isochorismatase hydrolase-like [Oryza sativa Japonica Group]	17.39	17.41	2	9	8	18	48.12	gi|47848029	gi|115445529
	906	gi|218194124	Oryza sativa Indica Group	hypothetical protein OsI_14352 [Oryza sativa Indica Group]	17.37	17.43	2	12	9	21	21.44	gi|218194124	gi|115456627
	907	gi|218196101	Oryza sativa Japonica Group	hypothetical protein OsI_18473 [Oryza sativa Indica Group]	17.36	17.36	1	10	9	24	44.86	gi|218196101
	908	gi|115438550	Oryza sativa Japonica Group	Os01g0614500 [Oryza sativa Japonica Group]	17.34	17.34	1	11	9	19	27.96	gi|115438550
	909	gi|29367419	Oryza sativa Japonica Group	unknown [Oryza sativa Japonica Group]	17.33	17.33	2	8	8	19	45.83	gi|29367419	gi|115453111
	910	gi|125539760	Oryza sativa Indica Group	hypothetical protein OsI_07530 [Oryza sativa Indica Group]	17.32	17.32	2	9	8	12	34.55	gi|125539760	gi|115446507
	911	gi|115446873	Oryza sativa Japonica Group	Os02g0576400 [Oryza sativa Japonica Group]	17.32	17.32	1	20	8	52	93.28	gi|115446873
	912	gi|218190145	Oryza sativa Indica Group	hypothetical protein OsI_06012 [Oryza sativa Indica Group]	17.28	17.3	2	9	9	17	33.8	gi|218190145	gi|115444475
	913	gi|115443643	Oryza sativa Japonica Group	Os02g0102900 [Oryza sativa Japonica Group]	17.27	50.2	1	9	9	13	46.49	gi|115443643
	914	gi|115436382	Oryza sativa Japonica Group	Os01g0339900 [Oryza sativa Japonica Group]	17.23	63.87	1	12	9	32	47.71	gi|115436382
	915	gi|125555137	Oryza sativa Indica Group	hypothetical protein OsI_22771 [Oryza sativa Indica Group]	17.21	17.25	2	9	9	17	24.66	gi|125555137	gi|115467850
	916	gi|115442163	Oryza sativa Japonica Group	Os01g0941800 [Oryza sativa Japonica Group]	17.18	17.18	1	9	9	13	29.32	gi|115442163
	917	gi|218197248	Oryza sativa Indica Group	hypothetical protein OsI_20936 [Oryza sativa Indica Group]	17.17	17.23	2	9	8	11	24.52	gi|218197248	gi|115465375
	918	gi|115453877	Oryza sativa Japonica Group	Os03g0577000 [Oryza sativa Japonica Group]	17.17	17.2	1	9	9	20	40.79	gi|115453877
	919	gi|75247720	Oryza sativa Japonica Group	RecName: Full=Acyl-[acyl-carrier-protein] desaturase 2, chloroplastic; AltName: Full=SSI2 homolog; Short=OsSSI2; AltName: Full=Stearoyl-ACP desaturase 2; Flags: Precursor	17.14	17.14	2	8	8	13	29.55	gi|75247720	gi|115441871
	920	gi|115482462	Oryza sativa Japonica Group	Os10g0470900 [Oryza sativa Japonica Group]	17.1	17.1	2	10	9	14	29.96	gi|115482462	gi|125575106
	921	gi|5091608	Oryza sativa Japonica Group	10A19I.12 [Oryza sativa Japonica Group]	17.01	48.88	3	10	8	15	46.88	gi|5091608	gi|297604962	gi|2627058
	922	gi|48716424	Oryza sativa Japonica Group	putative Ras-GTPase-activating protein binding protein 1 [Oryza sativa Japonica Group]	17	17.01	3	12	9	25	18.13	gi|48716424	gi|125582201	gi|125539547
	923	gi|115446799	Oryza sativa Japonica Group	Os02g0567800 [Oryza sativa Japonica Group]	16.96	16.96	2	8	8	15	40.94	gi|115446799	gi|125539956
	924	gi|297722219	Oryza sativa Japonica Group	Os03g0417800 [Oryza sativa Japonica Group]	16.96	16.96	2	10	8	22	58.78	gi|297722219	gi|75146118
	925	gi|115449135	Oryza sativa Indica Group	Os02g0788400 [Oryza sativa Japonica Group]	16.96	16.96	1	10	8	18	29.41	gi|115449135
	926	gi|222619232	Oryza sativa Japonica Group	hypothetical protein OsJ_03414 [Oryza sativa Japonica Group]	16.92	16.93	3	8	8	13	15.91	gi|222619232	gi|125527666	gi|115439875
	927	gi|218196375	Oryza sativa Indica Group	hypothetical protein OsI_19060 [Oryza sativa Indica Group]	16.91	26.33	4	9	9	23	18.78	gi|218196375	gi|222630764	gi|115462755	gi|46485858
	928	gi|115468476	Oryza sativa Japonica Group	Os06g0551400 [Oryza sativa Japonica Group]	16.84	17.48	2	8	8	26	47.47	gi|115468476	gi|218228
	929	gi|218191985	Oryza sativa Indica Group	hypothetical protein OsI_09774 [Oryza sativa Indica Group]	16.82	16.82	4	10	8	19	25.24	gi|218191985	gi|21426120	gi|115450385	gi|222624102
	930	gi|78708252	Oryza sativa Japonica Group	large secreted protein, putative, expressed [Oryza sativa Japonica Group]	16.8	16.81	1	8	8	14	15.51	gi|78708252
	931	gi|115476524	Oryza sativa Japonica Group	Os08g0430700 [Oryza sativa Japonica Group]	16.78	16.78	1	11	8	19	28.61	gi|115476524
	932	gi|115474061	Oryza sativa Japonica Group	Os07g0677300 [Oryza sativa Japonica Group]	16.78	16.78	2	10	8	19	37.26	gi|115474061	gi|158513657
	933	gi|51854423	Oryza sativa Japonica Group	putative endo-1,3;1,4-beta-D-glucanase [Oryza sativa Japonica Group]	16.72	17.07	2	8	8	10	39.58	gi|51854423	gi|115463749
	934	gi|115467076	Oryza sativa Japonica Group	Os06g0215300 [Oryza sativa Japonica Group]	16.67	16.67	2	8	8	13	20.06	gi|115467076	gi|218197797
	935	gi|222630224	Oryza sativa Japonica Group	hypothetical protein OsJ_17145 [Oryza sativa Japonica Group]	16.61	16.63	1	8	8	11	13.21	gi|222630224
	936	gi|218202448	Oryza sativa Indica Group	hypothetical protein OsI_32021 [Oryza sativa Indica Group]	16.57	16.67	3	9	9	19	35.49	gi|218202448	gi|125571252	gi|50725347
	937	gi|222637361	Oryza sativa Japonica Group	hypothetical protein OsJ_24922 [Oryza sativa Japonica Group]	16.53	16.59	2	10	8	20	14.83	gi|222637361	gi|218199926
	938	gi|115475291	Oryza sativa Indica Group	Os08g0206900 [Oryza sativa Japonica Group]	16.53	16.55	1	8	8	12	21.27	gi|115475291
	939	gi|115456101	Oryza sativa Japonica Group	Os03g0808500 [Oryza sativa Japonica Group]	16.52	16.52	1	10	8	25	55.65	gi|115456101
	940	gi|26006020	Oryza sativa Japonica Group	asparaginyl endopeptidase REP-2 [Oryza sativa Japonica Group]	16.46	22.96	1	9	8	18	18.95	gi|26006020
	941	gi|115468554	Oryza sativa Japonica Group	Os06g0562600 [Oryza sativa Japonica Group]	16.41	16.48	2	7	7	9	20.93	gi|115468554	gi|125597586
	942	gi|115479471	Oryza sativa Japonica Group	Os09g0451000 [Oryza sativa Japonica Group]	16.4	16.44	3	8	8	9	36.96	gi|115479471	gi|2952326	gi|218202254
	943	gi|115448293	Oryza sativa Japonica Group	Os02g0715400 [Oryza sativa Japonica Group]	16.4	16.4	1	9	8	24	63.37	gi|115448293
	944	gi|115451597	Oryza sativa Japonica Group	Os03g0219200 [Oryza sativa Japonica Group]	16.37	16.76	2	10	8	19	59.26	gi|115451597	gi|108706878
	945	gi|125571200	Oryza sativa Japonica Group	hypothetical protein OsJ_02632 [Oryza sativa Japonica Group]	16.36	16.37	1	10	8	16	24.11	gi|125571200
	946	gi|218187536	Oryza sativa Indica Group	hypothetical protein OsI_00423 [Oryza sativa Indica Group]	16.33	16.34	1	8	8	9	17.31	gi|218187536
	947	gi|125583424	Oryza sativa Japonica Group	hypothetical protein OsJ_08108 [Oryza sativa Japonica Group]	16.32	18.81	3	10	8	13	8.462	gi|125583424	gi|115448227	gi|125540853
	948	gi|218191472	Oryza sativa Indica Group	hypothetical protein OsI_08713 [Oryza sativa Indica Group]	16.32	16.32	2	9	9	13	21.99	gi|218191472	gi|115448323
	949	gi|34395211	Oryza sativa Japonica Group	putative ubiquitin-specific protease [Oryza sativa Japonica Group]	16.25	22.27	3	8	8	9	13.44	gi|34395211	gi|218199136	gi|222636481
	950	gi|115455773	Oryza sativa Japonica Group	Os03g0786100 [Oryza sativa Japonica Group]	16.22	30.13	1	9	8	18	50.68	gi|115455773
	951	gi|218192329	Oryza sativa Indica Group	hypothetical protein OsI_10521 [Oryza sativa Indica Group]	16.21	16.25	2	8	8	20	22.08	gi|218192329	gi|115451543
	952	gi|42733504	Oryza sativa Japonica Group	BRI1-KD interacting protein 121 [Oryza sativa Japonica Group]	16.21	16.21	2	9	8	18	45.02	gi|42733504	gi|115443891
	953	gi|115465902	Oryza sativa Japonica Group	Os06g0104300 [Oryza sativa Japonica Group]	16.2	16.2	1	10	8	21	19.06	gi|115465902
	954	gi|115474425	Oryza sativa Japonica Group	Os08g0109200 [Oryza sativa Japonica Group]	16.13	16.31	1	9	8	13	22.04	gi|115474425
	955	gi|52076866	Oryza sativa Japonica Group	putative glycosyl hydrolase [Oryza sativa Japonica Group]	16.11	18.16	4	8	8	10	10.66	gi|52076866	gi|218197886	gi|297605503	gi|222635303
	956	gi|222619163	Oryza sativa Japonica Group	hypothetical protein OsJ_03246 [Oryza sativa Japonica Group]	16.11	16.13	1	8	8	15	10.16	gi|222619163
	957	gi|149392635	Oryza sativa Indica Group	nucleosome chromatin assembly protein [Oryza sativa Indica Group]	16.11	16.11	2	10	8	19	32.51	gi|149392635	gi|115446877
	958	gi|222632536	Oryza sativa Japonica Group	hypothetical protein OsJ_19523 [Oryza sativa Japonica Group]	16.09	16.26	3	8	8	10	10.63	gi|222632536	gi|218197260	gi|115465407
	959	gi|297601085	Oryza sativa Japonica Group	Os03g0411300 [Oryza sativa Japonica Group]	16.09	16.09	1	12	8	27	29.75	gi|297601085
	960	gi|115453785	Oryza sativa Japonica Group	Os03g0563300 [Oryza sativa Japonica Group]	16.07	16.07	2	8	8	14	29.88	gi|115453785	gi|403399752
	961	gi|323388859	Oryza sativa Japonica Group	MBF1 transcription factor [Oryza sativa Japonica Group]	16.07	16.07	2	10	8	15	53.52	gi|323388859	gi|115476102
	962	gi|125526259	Oryza sativa Indica Group	hypothetical protein OsI_02260 [Oryza sativa Indica Group]	16.06	16.08	2	8	8	14	36.31	gi|125526259	gi|115437194
	963	gi|125572052	Oryza sativa Japonica Group	hypothetical protein OsJ_03482 [Oryza sativa Japonica Group]	16.03	16.03	2	8	8	12	29.86	gi|125572052	gi|115439983
	964	gi|115475664	Oryza sativa Japonica Group	Os08g0273300 [Oryza sativa Japonica Group]	16.03	16.03	1	10	8	59	29.02	gi|115475664
	965	gi|115444077	Oryza sativa Japonica Group	Os02g0135600 [Oryza sativa Japonica Group]	16.02	16.05	1	9	8	22	32.34	gi|115444077
	966	gi|222641792	Oryza sativa Japonica Group	hypothetical protein OsJ_29787 [Oryza sativa Japonica Group]	16	36.56	1	12	8	19	41.35	gi|222641792
	967	gi|33146512	Oryza sativa Japonica Group	putative MFP1 attachment factor 1 [Oryza sativa Japonica Group]	16	16.02	4	10	8	27	46.93	gi|33146512	gi|218199950	gi|297607557	gi|222637384
	968	gi|115476880	Oryza sativa Japonica Group	Os08g0475400 [Oryza sativa Japonica Group]	16	16	3	8	8	10	26.3	gi|115476880	gi|222640727	gi|218201306
	969	gi|297611974	Oryza sativa Japonica Group	Os11g0546900 [Oryza sativa Japonica Group]	15.96	27.2	1	9	8	16	58.11	gi|297611974
	970	gi|115454217	Oryza sativa Japonica Group	Os03g0628900 [Oryza sativa Japonica Group]	15.96	15.96	1	9	8	18	50.79	gi|115454217
	971	gi|4063821	Oryza sativa Indica Group	plastidic ATP sulfurylase [Oryza sativa Indica Group]	15.89	15.91	4	6	6	8	27.1	gi|4063821	gi|125545686	gi|115455267	gi|125587884
	972	gi|218189464	Oryza sativa Indica Group	hypothetical protein OsI_04635 [Oryza sativa Indica Group]	15.88	20.03	3	6	6	8	16.1	gi|218189464	gi|215734965	gi|115441369
	973	gi|125547847	Oryza sativa Indica Group	hypothetical protein OsI_15456 [Oryza sativa Indica Group]	15.85	15.85	5	10	8	15	41.18	gi|125547847	gi|115457852	gi|968902	gi|149391819	gi|115446173
	974	gi|125544160	Oryza sativa Indica Group	hypothetical protein OsI_11874 [Oryza sativa Indica Group]	15.82	15.83	2	9	8	19	27.2	gi|125544160	gi|115453345
	975	gi|115445111	Oryza sativa Japonica Group	Os02g0224400 [Oryza sativa Japonica Group]	15.79	15.8	1	8	7	10	26.88	gi|115445111
	976	gi|115479207	Oryza sativa Japonica Group	Os09g0420600 [Oryza sativa Japonica Group]	15.78	15.86	2	8	8	18	42.72	gi|115479207	gi|222641588
	977	gi|115470781	Oryza sativa Japonica Group	Os07g0170100 [Oryza sativa Japonica Group]	15.78	15.79	1	9	8	14	22.97	gi|115470781
	978	gi|125585868	Oryza sativa Japonica Group	hypothetical protein OsJ_10427 [Oryza sativa Japonica Group]	15.77	15.77	3	11	8	18	39.24	gi|125585868	gi|125543415	gi|115452361
	979	gi|5679842	Oryza sativa Indica Group	l1332.6 [Oryza sativa Indica Group]	15.76	15.79	3	8	8	11	31.5	gi|5679842	gi|125549771	gi|115460598
	980	gi|218197104	Oryza sativa Indica Group	hypothetical protein OsI_20631 [Oryza sativa Indica Group]	15.75	20.58	3	7	7	11	41.75	gi|218197104	gi|115464893	gi|29293694
	981	gi|115438975	Oryza sativa Japonica Group	Os01g0659200 [Oryza sativa Japonica Group]	15.73	15.74	1	8	8	12	31.3	gi|115438975
	982	gi|115442397	Oryza sativa Japonica Group	Os01g0962400 [Oryza sativa Japonica Group]	15.7	15.85	1	12	9	89	71.57	gi|115442397
	983	gi|115444127	Oryza sativa Japonica Group	Os02g0139200 [Oryza sativa Japonica Group]	15.62	15.62	1	9	8	19	15.56	gi|115444127
	984	gi|218187207	Oryza sativa Indica Group	hypothetical protein OsI_39029 [Oryza sativa Indica Group]	15.6	15.64	2	8	8	12	17.7	gi|218187207	gi|115489478
	985	gi|77553100	Oryza sativa Japonica Group	Nucleoporin autopeptidase family protein, expressed [Oryza sativa Japonica Group]	15.58	15.58	3	8	7	10	9.814	gi|77553100	gi|222616693	gi|218186491
	986	gi|218184335	Oryza sativa Indica Group	hypothetical protein OsI_33138 [Oryza sativa Indica Group]	15.54	17.68	3	7	7	12	12.92	gi|218184335	gi|222612650	gi|75141878
	987	gi|55296316	Oryza sativa Japonica Group	hypothetical protein [Oryza sativa Japonica Group]	15.52	15.52	1	12	8	34	58.93	gi|55296316
	988	gi|115471159	Oryza sativa Japonica Group	Os07g0212300 [Oryza sativa Japonica Group]	15.47	15.51	1	8	7	17	65.38	gi|115471159
	989	gi|125602945	Oryza sativa Japonica Group	hypothetical protein OsJ_26838 [Oryza sativa Japonica Group]	15.47	15.48	3	8	8	21	24.47	gi|125602945	gi|115475824	gi|115462873
	990	gi|24431603	Oryza sativa Japonica Group	Putative transcription factor [Oryza sativa Japonica Group]	15.46	15.59	4	11	8	30	12.36	gi|24431603	gi|125584647	gi|115450217	gi|125542092
	991	gi|125556307	Oryza sativa Indica Group	hypothetical protein OsI_23938 [Oryza sativa Indica Group]	15.46	15.46	2	9	8	17	27.13	gi|125556307	gi|115469272
	992	gi|115440749	Oryza sativa Japonica Group	Os01g0822900 [Oryza sativa Japonica Group]	15.46	15.46	1	8	8	12	43.33	gi|115440749
	993	gi|18071352	Oryza sativa Japonica Group	putative dehydratase/deaminase [Oryza sativa Japonica Group]	15.44	15.54	4	7	7	11	18.44	gi|18071352	gi|108710735	gi|13324801	gi|222625675
	994	gi|125541489	Oryza sativa Indica Group	hypothetical protein OsI_09304 [Oryza sativa Indica Group]	15.44	15.47	2	8	8	11	28.53	gi|125541489	gi|115449255
	995	gi|218187712	Oryza sativa Indica Group	hypothetical protein OsI_00829 [Oryza sativa Indica Group]	15.39	15.4	3	8	7	14	27.07	gi|218187712	gi|55700871	gi|115435168
	996	gi|115467040	Oryza sativa Japonica Group	Os06g0211300 [Oryza sativa Japonica Group]	15.37	15.37	1	7	7	11	63.93	gi|115467040
	997	gi|18542892	Oryza sativa Japonica Group	Hypothetical protein [Oryza sativa Japonica Group]	15.36	15.36	1	12	8	33	93.16	gi|18542892
	998	gi|222612313	Oryza sativa Japonica Group	hypothetical protein OsJ_30452 [Oryza sativa Japonica Group]	15.33	15.33	3	9	8	17	24.73	gi|222612313	gi|115480844	gi|18481967
	999	gi|115488938	Oryza sativa Japonica Group	Os12g0541500 [Oryza sativa Japonica Group]	15.31	15.34	1	7	7	10	9.617	gi|115488938
	1000	gi|115477787	Oryza sativa Japonica Group	Os08g0557900 [Oryza sativa Japonica Group]	15.3	15.31	2	10	7	19	39.2	gi|115477787	gi|218201600
	1001	gi|218189859	Oryza sativa Indica Group	hypothetical protein OsI_05455 [Oryza sativa Indica Group]	15.23	15.23	2	8	7	11	27.07	gi|218189859	gi|115443619
	1002	gi|90399127	Oryza sativa Indica Group	H0821G03.7 [Oryza sativa Indica Group]	15.22	15.22	3	7	7	12	19.47	gi|90399127	gi|38352013	gi|115460942
	1003	gi|338818374	Oryza sativa Japonica Group	RecName: Full=Putative 12-oxophytodienoate reductase 11; AltName: Full=OPDA-reductase 11; Short=OsOPR11	15.17	15.19	1	8	8	10	24.25	gi|338818374
	1004	gi|115475980	Oryza sativa Japonica Group	Os08g0338700 [Oryza sativa Japonica Group]	15.14	15.14	1	9	7	21	30.55	gi|115475980
	1005	gi|222622454	Oryza sativa Japonica Group	hypothetical protein OsJ_05944 [Oryza sativa Japonica Group]	15.11	16.29	1	9	7	26	22.55	gi|222622454
	1006	gi|38345301	Oryza sativa Indica Group	OSJNBa0043A12.36 [Oryza sativa Japonica Group]	15.11	15.37	2	7	7	13	31.37	gi|38345301	gi|222629750
	1007	gi|115483941	Oryza sativa Japonica Group	Os11g0127900 [Oryza sativa Japonica Group]	15.04	15.05	1	7	7	18	51.68	gi|115483941
	1008	gi|115435222	Oryza sativa Japonica Group	Os01g0210600 [Oryza sativa Japonica Group]	15.04	15.04	1	7	7	15	45.51	gi|115435222
	1009	gi|115468250	Oryza sativa Japonica Group	Os06g0507200 [Oryza sativa Japonica Group]	15.03	15.03	1	13	7	39	35.57	gi|115468250
	1010	gi|125557458	Oryza sativa Indica Group	hypothetical protein OsI_25135 [Oryza sativa Indica Group]	15	15	3	9	7	15	43.81	gi|125557458	gi|115470901	gi|125599339
	1011	gi|115455697	Oryza sativa Japonica Group	Os03g0780400 [Oryza sativa Japonica Group]	14.97	15.21	1	8	7	14	49.66	gi|115455697
	1012	gi|52076041	Oryza sativa Japonica Group	unknown protein [Oryza sativa Japonica Group]	14.97	15	2	9	6	17	27.3	gi|52076041	gi|115480255
	1013	gi|115440917	Oryza sativa Japonica Group	Os01g0837500 [Oryza sativa Japonica Group]	14.95	15.49	1	8	8	11	22.2	gi|115440917
	1014	gi|115477944	Oryza sativa Japonica Group	Os09g0109600 [Oryza sativa Japonica Group]	14.94	14.94	1	9	8	20	84	gi|115477944
	1015	gi|148886771	Oryza sativa Japonica Group	RecName: Full=Actin-7	14.92	58.44	2	9	7	18	65.69	gi|148886771	gi|125528492
	1016	gi|115483600	Oryza sativa Japonica Group	Os10g0573400 [Oryza sativa Japonica Group]	14.92	14.92	1	8	7	25	33.96	gi|115483600
	1017	gi|222635641	Oryza sativa Japonica Group	hypothetical protein OsJ_21455 [Oryza sativa Japonica Group]	14.89	14.93	3	7	7	15	13.63	gi|222635641	gi|218198250	gi|115468212
	1018	gi|115474697	Oryza sativa Japonica Group	Os08g0135900 [Oryza sativa Japonica Group]	14.89	14.92	1	7	7	12	24.63	gi|115474697
	1019	gi|218192588	Oryza sativa Indica Group	hypothetical protein OsI_11093 [Oryza sativa Indica Group]	14.89	14.9	4	7	7	9	20.7	gi|218192588	gi|108707585	gi|222624714	gi|115452371
	1020	gi|115448105	Oryza sativa Japonica Group	Os02g0699600 [Oryza sativa Japonica Group]	14.89	14.89	3	11	7	25	46.99	gi|115448105	gi|125549576	gi|115460282
	1021	gi|218199020	Oryza sativa Indica Group	hypothetical protein OsI_24733 [Oryza sativa Indica Group]	14.88	14.9	2	7	7	12	21.69	gi|218199020	gi|50509395
	1022	gi|115477687	Oryza sativa Japonica Group	Os08g0549100 [Oryza sativa Japonica Group]	14.84	19.34	1	8	8	8	29.9	gi|115477687
	1023	gi|115477461	Oryza sativa Japonica Group	Os08g0530400 [Oryza sativa Japonica Group]	14.82	14.83	1	7	7	15	24.43	gi|115477461
	1024	gi|115469766	Oryza sativa Japonica Group	Os06g0701200 [Oryza sativa Japonica Group]	14.8	14.8	3	10	8	12	15.42	gi|115469766	gi|222636170	gi|218198835
	1025	gi|115483062	Oryza sativa Japonica Group	Os10g0528400 [Oryza sativa Japonica Group]	14.73	14.81	2	8	6	13	46.78	gi|115483062	gi|33304612
	1026	gi|115448307	Oryza sativa Japonica Group	Os02g0717500 [Oryza sativa Japonica Group]	14.7	14.7	1	7	7	10	35.2	gi|115448307
	1027	gi|115482434	Oryza sativa Japonica Group	Os10g0467600 [Oryza sativa Japonica Group]	14.7	14.7	3	8	7	9	42.72	gi|115482434	gi|1002917	gi|218184708
	1028	gi|115472661	Oryza sativa Japonica Group	Os07g0548800 [Oryza sativa Japonica Group]	14.68	14.68	2	8	7	16	49.01	gi|115472661	gi|28564794
	1029	gi|115439655	Oryza sativa Japonica Group	Os01g0723400 [Oryza sativa Japonica Group]	14.67	29.21	4	6	6	20	29.05	gi|115439655	gi|54606800	gi|218188979	gi|57899542
	1030	gi|115445841	Oryza sativa Japonica Group	Os02g0325100 [Oryza sativa Japonica Group]	14.64	16.79	2	6	6	7	26.97	gi|115445841	gi|17298145
	1031	gi|125561624	Oryza sativa Indica Group	hypothetical protein OsI_29318 [Oryza sativa Indica Group]	14.63	20.78	2	8	7	15	26.11	gi|125561624	gi|115476516
	1032	gi|222623716	Oryza sativa Japonica Group	hypothetical protein OsJ_08472 [Oryza sativa Japonica Group]	14.6	17.39	3	10	8	21	24.22	gi|222623716	gi|115448829	gi|218191617
	1033	gi|115480761	Oryza sativa Japonica Group	Os09g0568900 [Oryza sativa Japonica Group]	14.6	14.6	1	8	7	14	60.16	gi|115480761
	1034	gi|297609759	Oryza sativa Japonica Group	Os09g0503400 [Oryza sativa Japonica Group]	14.59	51.37	2	7	7	18	31.32	gi|297609759	gi|125606241
	1035	gi|297597071	Oryza sativa Japonica Group	Os01g0579900 [Oryza sativa Japonica Group]	14.57	14.57	2	7	7	11	32.36	gi|297597071	gi|125526544
	1036	gi|22830927	Oryza sativa Japonica Group	putative pyrroline-5-carboxylate reductase [Oryza sativa Japonica Group]	14.56	14.72	2	9	7	21	31.34	gi|22830927	gi|115442227
	1037	gi|222613277	Oryza sativa Japonica Group	hypothetical protein OsJ_32480 [Oryza sativa Japonica Group]	14.56	14.56	3	9	7	14	16.36	gi|222613277	gi|12597894	gi|115483466
	1038	gi|42408425	Oryza sativa Indica Group	putative superoxide dismutase [Cu-Zn], chloroplast precursor [Oryza sativa Japonica Group]	14.54	14.55	3	10	7	24	48.77	gi|42408425	gi|125604340	gi|115477837
	1039	gi|108707310	Oryza sativa Japonica Group	Vacuolar sorting protein 9 domain containing protein, expressed [Oryza sativa Japonica Group]	14.53	14.55	3	7	7	10	17.29	gi|108707310	gi|218192480	gi|29893599
	1040	gi|125538439	Oryza sativa Indica Group	hypothetical protein OsI_06200 [Oryza sativa Indica Group]	14.5	23.82	3	8	7	20	59.56	gi|125538439	gi|115444771	gi|125581128
	1041	gi|115456239	Oryza sativa Japonica Group	Os03g0820500 [Oryza sativa Japonica Group]	14.46	14.46	2	11	8	17	37.33	gi|115456239	gi|125546228
	1042	gi|115472993	Oryza sativa Japonica Group	Os07g0578600 [Oryza sativa Japonica Group]	14.43	14.53	3	9	8	23	34.75	gi|115472993	gi|34393337	gi|125600843
	1043	gi|115483336	Oryza sativa Japonica Group	Os10g0553800 [Oryza sativa Japonica Group]	14.43	14.46	3	8	8	9	19.71	gi|115483336	gi|222613242	gi|13194229
	1044	gi|115487380	Oryza sativa Japonica Group	Os12g0152700 [Oryza sativa Japonica Group]	14.43	14.43	1	7	7	12	36.2	gi|115487380
	1045	gi|30017481	Oryza sativa Japonica Group	putative peptidyl-prolyl cis-trans isomerase [Oryza sativa Japonica Group]	14.42	14.42	1	8	7	12	53.22	gi|30017481
	1046	gi|115476758	Oryza sativa Japonica Group	Os08g0459600 [Oryza sativa Japonica Group]	14.4	14.42	1	8	7	12	26.65	gi|115476758
	1047	gi|115488680	Oryza sativa Japonica Group	Os12g0502200 [Oryza sativa Japonica Group]	14.36	14.36	2	8	7	17	27.52	gi|115488680	gi|125536731
	1048	gi|115474857	Oryza sativa Japonica Group	Os08g0156700 [Oryza sativa Japonica Group]	14.34	14.43	1	7	7	11	34.57	gi|115474857
	1049	gi|115459058	Oryza sativa Japonica Group	Os04g0485000 [Oryza sativa Japonica Group]	14.3	14.34	2	10	7	24	22.11	gi|115459058	gi|90265119
	1050	gi|125553745	Oryza sativa Indica Group	hypothetical protein OsI_21320 [Oryza sativa Indica Group]	14.22	24.25	2	8	6	16	45.03	gi|125553745	gi|115465942
	1051	gi|115457964	Oryza sativa Indica Group	Os04g0376500 [Oryza sativa Japonica Group]	14.22	14.22	1	8	7	13	29.39	gi|115457964
	1052	gi|115472187	Oryza sativa Japonica Group	Os07g0495000 [Oryza sativa Japonica Group]	14.21	14.21	1	7	7	14	24.6	gi|115472187
	1053	gi|218199364	Oryza sativa Japonica Group	hypothetical protein OsI_25504 [Oryza sativa Indica Group]	14.18	14.18	2	7	7	25	48.39	gi|218199364	gi|115471365
	1054	gi|218188780	Oryza sativa Japonica Group	hypothetical protein OsI_03121 [Oryza sativa Indica Group]	14.11	14.15	1	6	6	8	14.94	gi|218188780
	1055	gi|115480303	Oryza sativa Japonica Group	Os09g0529900 [Oryza sativa Japonica Group]	14.11	14.13	1	8	7	15	24.71	gi|115480303
	1056	gi|222616170	Oryza sativa Japonica Group	hypothetical protein OsJ_34302 [Oryza sativa Japonica Group]	14.1	14.13	3	8	7	14	29.58	gi|222616170	gi|125534804	gi|115485941
	1057	gi|115435264	Oryza sativa Japonica Group	Os01g0214600 [Oryza sativa Japonica Group]	14.09	14.09	1	7	7	13	21.49	gi|115435264
	1058	gi|55296084	Oryza sativa Japonica Group	unknown protein [Oryza sativa Japonica Group]	14.07	14.1	3	7	7	9	19.3	gi|55296084	gi|115466590	gi|218197647
	1059	gi|115466300	Oryza sativa Japonica Group	Os06g0140100 [Oryza sativa Japonica Group]	14.07	14.08	1	7	7	12	28.82	gi|115466300
	1060	gi|222640047	Oryza sativa Japonica Group	hypothetical protein OsJ_26314 [Oryza sativa Japonica Group]	14.01	14.02	3	8	7	10	5.952	gi|222640047	gi|218200598	gi|40253646
	1061	gi|115444621	Oryza sativa Japonica Group	Os02g0180200 [Oryza sativa Japonica Group]	14	14.02	1	9	7	18	42.7	gi|115444621
	1062	gi|17027265	Oryza sativa Japonica Group	putative parathymosin [Oryza sativa Japonica Group]	14	14.01	2	7	7	9	25.41	gi|17027265	gi|108711237
	1063	gi|5734637	Oryza sativa Japonica Group	MutT/nudix protein-like [Oryza sativa Japonica Group]	13.97	13.99	3	7	7	7	27.38	gi|5734637	gi|115466168	gi|125595919
	1064	gi|115449661	Oryza sativa Japonica Group	Os02g0817500 [Oryza sativa Japonica Group]	13.96	13.96	2	7	7	9	25.91	gi|115449661	gi|1197587
	1065	gi|115452113	Oryza sativa Japonica Group	Os03g0266300 [Oryza sativa Japonica Group]	13.93	13.93	2	6	6	18	62.11	gi|115452113	gi|125585708
	1066	gi|125541656	Oryza sativa Indica Group	hypothetical protein OsI_09479 [Oryza sativa Indica Group]	13.88	13.88	2	8	7	8	16.11	gi|125541656	gi|115449745
	1067	gi|115471693	Oryza sativa Japonica Group	Os07g0410100 [Oryza sativa Japonica Group]	13.87	31.2	3	9	7	15	35.12	gi|115471693	gi|125558055	gi|125599927
	1068	gi|51535637	Oryza sativa Japonica Group	putative ethylene-inducible CTR1-like protein kinase [Oryza sativa Japonica Group]	13.87	14.24	2	7	7	9	10.34	gi|51535637	gi|222635983
	1069	gi|115461951	Oryza sativa Japonica Group	Os05g0135700 [Oryza sativa Japonica Group]	13.83	60.8	4	8	7	21	73.99	gi|115461951	gi|17529621	gi|100801552	gi|100801560
	1070	gi|218197595	Oryza sativa Indica Group	hypothetical protein OsI_21695 [Oryza sativa Indica Group]	13.82	13.88	2	8	8	10	24.18	gi|218197595	gi|115466448
	1071	gi|218191813	Oryza sativa Indica Group	hypothetical protein OsI_09440 [Oryza sativa Indica Group]	13.82	13.83	2	9	6	27	27.75	gi|218191813	gi|47848185
	1072	gi|115478330	Oryza sativa Japonica Group	Os09g0279500 [Oryza sativa Japonica Group]	13.81	13.81	1	8	7	13	33.06	gi|115478330
	1073	gi|222637015	Oryza sativa Japonica Group	hypothetical protein OsJ_24204 [Oryza sativa Japonica Group]	13.79	14.44	3	7	7	11	14.75	gi|222637015	gi|115472031	gi|218199580
	1074	gi|218189098	Oryza sativa Indica Group	hypothetical protein OsI_03826 [Oryza sativa Indica Group]	13.79	13.83	1	7	7	12	20.03	gi|218189098
	1075	gi|125564534	Oryza sativa Japonica Group	hypothetical protein OsI_32210 [Oryza sativa Indica Group]	13.75	15.74	2	10	7	35	38.52	gi|125564534	gi|115480427
	1076	gi|115457626	Oryza sativa Japonica Group	Os04g0303900 [Oryza sativa Japonica Group]	13.75	13.76	2	9	7	17	36.29	gi|115457626	gi|21742895
	1077	gi|222628837	Oryza sativa Japonica Group	hypothetical protein OsJ_14740 [Oryza sativa Japonica Group]	13.73	13.73	4	8	7	14	30.32	gi|222628837	gi|149390859	gi|115446513	gi|115444405
	1078	gi|125553515	Oryza sativa Indica Group	hypothetical protein OsI_21182 [Oryza sativa Indica Group]	13.72	13.73	2	6	6	7	12.42	gi|125553515	gi|115465735
	1079	gi|215765674	Oryza sativa Japonica Group	unnamed protein product [Oryza sativa Japonica Group]	13.68	21.09	2	8	7	15	32.05	gi|215765674	gi|115460650
	1080	gi|115477609	Oryza sativa Japonica Group	Os08g0543400 [Oryza sativa Japonica Group]	13.68	13.71	2	7	7	13	20.14	gi|115477609	gi|125562406
	1081	gi|115463863	Oryza sativa Japonica Group	Os05g0410200 [Oryza sativa Japonica Group]	13.65	13.73	1	6	6	6	28.18	gi|115463863
	1082	gi|125583901	Oryza sativa Japonica Group	hypothetical protein OsJ_08612 [Oryza sativa Japonica Group]	13.63	15.9	3	8	7	13	46.38	gi|125583901	gi|115449059	gi|125541365
	1083	gi|22831130	Oryza sativa Japonica Group	putative stress-related protein [Oryza sativa Japonica Group]	13.61	13.61	5	6	6	11	32.16	gi|22831130	gi|115474005	gi|29367349	gi|222637663	gi|125559563
	1084	gi|50881454	Oryza sativa Japonica Group	glycine-rich RNA-binding protein, putative [Oryza sativa Japonica Group]	13.59	40.34	5	11	7	70	49.38	gi|50881454	gi|108710322	gi|218193471	gi|115454539	gi|2331131
	1085	gi|115467932	Oryza sativa Japonica Group	Os06g0341300 [Oryza sativa Japonica Group]	13.59	13.59	2	8	7	11	40.79	gi|115467932	gi|222635521
	1086	gi|115446749	Oryza sativa Japonica Group	Os02g0562700 [Oryza sativa Japonica Group]	13.58	13.67	1	7	7	18	32.76	gi|115446749
	1087	gi|115465249	Oryza sativa Japonica Group	Os05g0548100 [Oryza sativa Japonica Group]	13.54	13.55	1	6	6	13	37.91	gi|115465249
	1088	gi|115477849	Oryza sativa Japonica Group	Os08g0562500 [Oryza sativa Japonica Group]	13.52	13.8	1	6	6	7	25.62	gi|115477849
	1089	gi|306415981	Oryza sativa Japonica Group	Bowman-Bike type proteinase inhibitor A [Oryza sativa Japonica Group]	13.5	15.94	5	5	5	12	26.29	gi|306415981	gi|7619799	gi|53792234	gi|297719581	gi|149390749
	1090	gi|222624736	Oryza sativa Japonica Group	hypothetical protein OsJ_10467 [Oryza sativa Japonica Group]	13.49	13.53	2	7	7	12	7.685	gi|222624736	gi|115452429
	1091	gi|297721507	Oryza sativa Japonica Group	Os02g0688200 [Oryza sativa Japonica Group]	13.48	13.48	1	9	7	16	38.18	gi|297721507
	1092	gi|115482238	Oryza sativa Japonica Group	Os10g0445600 [Oryza sativa Japonica Group]	13.44	13.44	2	6	6	10	22.17	gi|115482238	gi|125532145
	1093	gi|218193968	Oryza sativa Japonica Group	hypothetical protein OsI_14027 [Oryza sativa Indica Group]	13.42	14.24	2	7	7	9	30.93	gi|218193968	gi|115456145
	1094	gi|218184150	Oryza sativa Indica Group	hypothetical protein OsI_32766 [Oryza sativa Indica Group]	13.4	13.42	2	6	6	13	24.19	gi|218184150	gi|115481176
	1095	gi|27497122	Oryza sativa Japonica Group	floral organ regulator 1 [Oryza sativa Japonica Group]	13.39	13.39	2	7	7	18	35.21	gi|27497122	gi|115440597
	1096	gi|115435500	Oryza sativa Japonica Group	Os01g0233000 [Oryza sativa Japonica Group]	13.37	13.47	1	7	7	14	37.75	gi|115435500
	1097	gi|115445169	Oryza sativa Japonica Group	Os02g0230100 [Oryza sativa Japonica Group]	13.34	13.34	2	6	6	7	27.33	gi|115445169	gi|218190355
	1098	gi|218192413	Oryza sativa Japonica Group	hypothetical protein OsI_10695 [Oryza sativa Indica Group]	13.33	13.36	2	7	6	15	24.72	gi|218192413	gi|115451815
	1099	gi|115467820	Oryza sativa Japonica Group	Os06g0320000 [Oryza sativa Japonica Group]	13.33	13.35	1	8	7	14	39.57	gi|115467820
	1100	gi|125543162	Oryza sativa Indica Group	hypothetical protein OsI_10803 [Oryza sativa Indica Group]	13.31	13.31	5	7	7	9	18.55	gi|125543162	gi|125585642	gi|115451989	gi|108707241	gi|108707242
	1101	gi|115483614	Oryza sativa Japonica Group	Os10g0574800 [Oryza sativa Japonica Group]	13.26	13.26	1	8	7	12	19.41	gi|115483614
	1102	gi|115482030	Oryza sativa Japonica Group	Os10g0416800 [Oryza sativa Japonica Group]	13.26	13.26	2	7	7	14	27.08	gi|115482030	gi|125531926
	1103	gi|125575423	Oryza sativa Japonica Group	hypothetical protein OsJ_32183 [Oryza sativa Japonica Group]	13.25	13.31	4	6	6	8	14.68	gi|125575423	gi|125532667	gi|10122044	gi|115482984
	1104	gi|108707969	Oryza sativa Japonica Group	expressed protein [Oryza sativa Japonica Group]	13.25	13.25	1	6	6	8	40.78	gi|108707969
	1105	gi|218197204	Oryza sativa Indica Group	hypothetical protein OsI_20846 [Oryza sativa Indica Group]	13.24	13.24	3	8	6	16	16.1	gi|218197204	gi|222632430	gi|115465213
	1106	gi|49388033	Oryza sativa Japonica Group	Proteasome subunit beta type 3 [Oryza sativa Japonica Group]	13.16	13.16	3	7	6	15	28.92	gi|49388033	gi|115469154	gi|125538349
	1107	gi|115454463	Oryza sativa Japonica Group	Os03g0663400 [Oryza sativa Japonica Group]	13.11	13.11	2	6	6	10	44.59	gi|115454463	gi|125587358
	1108	gi|218194120	Oryza sativa Indica Group	hypothetical protein OsI_14347 [Oryza sativa Indica Group]	13.09	14.81	3	9	6	13	22.19	gi|218194120	gi|115456621	gi|108712130
	1109	gi|115477148	Oryza sativa Japonica Group	Os08g0502700 [Oryza sativa Japonica Group]	13.07	13.07	1	9	7	10	22.14	gi|115477148
	1110	gi|115477130	Oryza sativa Japonica Group	Os08g0500900 [Oryza sativa Japonica Group]	13.07	13.07	1	6	6	9	31.72	gi|115477130
	1111	gi|90399361	Oryza sativa Indica Group	H0212B02.7 [Oryza sativa Indica Group]	13.04	13.07	8	6	6	12	17.23	gi|90399361	gi|38345906	gi|222629675	gi|218195711	gi|109939734	gi|215701329	gi|149392651	gi|218181
	1112	gi|218199870	Oryza sativa Indica Group	hypothetical protein OsI_26545 [Oryza sativa Indica Group]	13.04	13.04	1	7	6	29	17.71	gi|218199870
	1113	gi|38568025	Oryza sativa Japonica Group	OSJNBa0070C17.20 [Oryza sativa Japonica Group]	13	13	3	7	7	10	34.59	gi|38568025	gi|24417185	gi|115472817
	1114	gi|222617177	Oryza sativa Japonica Group	hypothetical protein OsJ_36285 [Oryza sativa Japonica Group]	12.99	12.99	2	6	6	7	21.45	gi|222617177	gi|115488800
	1115	gi|108708492	Oryza sativa Japonica Group	SAP domain containing protein, expressed [Oryza sativa Japonica Group]	12.97	12.98	2	6	6	8	17.76	gi|108708492	gi|222625026
	1116	gi|115453873	Oryza sativa Japonica Group	Os03g0576700 [Oryza sativa Japonica Group]	12.96	12.97	2	6	6	10	41.83	gi|115453873	gi|108709460
	1117	gi|90399376	Oryza sativa Indica Group	B1011H02.4 [Oryza sativa Indica Group]	12.95	13.53	3	7	6	10	10.98	gi|90399376	gi|115459584	gi|222629257
	1118	gi|29150368	Oryza sativa Japonica Group	putative oxidoreductase [Oryza sativa Japonica Group]	12.95	12.97	1	7	6	10	26.13	gi|29150368
	1119	gi|115447017	Oryza sativa Japonica Group	Os02g0591700 [Oryza sativa Japonica Group]	12.94	12.95	1	7	6	14	35.16	gi|115447017
	1120	gi|13435255	Oryza sativa Japonica Group	putative thiamin biosynthesis protein [Oryza sativa Japonica Group]	12.94	12.94	4	6	6	7	20.7	gi|13435255	gi|115454593	gi|125587470	gi|125545258
	1121	gi|115459064	Oryza sativa Japonica Group	Os04g0485300 [Oryza sativa Japonica Group]	12.93	13	3	7	6	12	13.86	gi|115459064	gi|19071787	gi|218195084
	1122	gi|222619549	Oryza sativa Japonica Group	hypothetical protein OsJ_04096 [Oryza sativa Japonica Group]	12.92	12.92	3	6	6	9	35.26	gi|222619549	gi|297597972	gi|218189391
	1123	gi|297613482	Oryza sativa Japonica Group	Os12g0600400 [Oryza sativa Japonica Group]	12.91	12.91	2	6	6	8	37.54	gi|297613482	gi|218187193
	1124	gi|116309927	Oryza sativa Indica Group	OSIGBa0147H17.8 [Oryza sativa Indica Group]	12.9	13.04	2	7	6	13	13.79	gi|116309927	gi|115460028
	1125	gi|16905198	Oryza sativa Japonica Group	putative c-myc binding protein [Oryza sativa Japonica Group]	12.88	12.95	1	9	7	10	57.33	gi|16905198
	1126	gi|27476086	Oryza sativa Japonica Group	Putative heat shock 70 KD protein, mitochondrial precursor [Oryza sativa Japonica Group]	12.85	87.09	3	12	6	26	49.09	gi|27476086	gi|115450273	gi|125542121
	1127	gi|115468446	Oryza sativa Japonica Group	Os06g0547400 [Oryza sativa Japonica Group]	12.82	13.6	1	6	6	8	29.63	gi|115468446
	1128	gi|51535080	Oryza sativa Japonica Group	putative RRM-containing protein [Oryza sativa Japonica Group]	12.81	14.23	1	7	6	12	33.82	gi|51535080
	1129	gi|51091507	Oryza sativa Japonica Group	beta-phosphoglucomutase-like protein [Oryza sativa Japonica Group]	12.81	12.81	2	6	6	22	37.1	gi|51091507	gi|125563677
	1130	gi|28971968	Oryza sativa Japonica Group	CHP-rich zinc finger protein-like [Oryza sativa Japonica Group]	12.8	14.73	3	9	6	31	46.64	gi|28971968	gi|115472689	gi|125558743
	1131	gi|125539032	Oryza sativa Indica Group	hypothetical protein OsI_06810 [Oryza sativa Indica Group]	12.79	12.81	2	6	6	9	13.93	gi|125539032	gi|222622636
	1132	gi|115435890	Oryza sativa Japonica Group	Os01g0270300 [Oryza sativa Japonica Group]	12.72	14.83	1	8	7	13	38.58	gi|115435890
	1133	gi|115463895	Oryza sativa Japonica Group	Os05g0413400 [Oryza sativa Japonica Group]	12.7	20.72	1	6	6	9	42.32	gi|115463895
	1134	gi|222622445	Oryza sativa Japonica Group	hypothetical protein OsJ_05928 [Oryza sativa Japonica Group]	12.69	12.86	4	7	7	12	16.67	gi|222622445	gi|125538654	gi|46806499	gi|115445085
	1135	gi|218202444	Oryza sativa Indica Group	hypothetical protein OsI_32014 [Oryza sativa Indica Group]	12.68	12.7	3	6	6	11	14.34	gi|218202444	gi|281312184	gi|115480089
	1136	gi|125601587	Oryza sativa Japonica Group	hypothetical protein OsJ_25659 [Oryza sativa Japonica Group]	12.67	12.69	4	6	6	9	10.21	gi|125601587	gi|75119268	gi|297725961	gi|300681033
	1137	gi|115451067	Oryza sativa Japonica Group	Os03g0175600 [Oryza sativa Japonica Group]	12.67	12.67	1	7	7	11	22.9	gi|115451067
	1138	gi|222641430	Oryza sativa Japonica Group	hypothetical protein OsJ_29071 [Oryza sativa Japonica Group]	12.65	20.31	3	7	7	8	15.61	gi|222641430	gi|218202013	gi|297609345
	1139	gi|222623733	Oryza sativa Japonica Group	hypothetical protein OsJ_08514 [Oryza sativa Japonica Group]	12.65	12.65	3	8	6	11	32.3	gi|222623733	gi|115448907	gi|218191639
	1140	gi|222618169	Oryza sativa Japonica Group	hypothetical protein OsJ_01236 [Oryza sativa Japonica Group]	12.63	12.65	2	6	6	11	17.82	gi|222618169	gi|218187954
	1141	gi|50878455	Oryza sativa Japonica Group	hypothetical protein [Oryza sativa Japonica Group]	12.61	12.61	2	7	6	9	18.47	gi|50878455	gi|125551623
	1142	gi|53370705	Oryza sativa Japonica Group	pyrimidine 5'-nucleotidase -related [Oryza sativa Japonica Group]	12.6	12.65	4	8	6	13	20.06	gi|53370705	gi|297601399	gi|222625466	gi|218195117
	1143	gi|34393421	Oryza sativa Japonica Group	putative OsLRK1(receptor-type protein kinase) [Oryza sativa Japonica Group]	12.55	12.58	3	7	6	11	9.775	gi|34393421	gi|125557146	gi|297606696
	1144	gi|115435020	Oryza sativa Japonica Group	Os01g0191100 [Oryza sativa Japonica Group]	12.54	13.83	1	7	5	28	68.42	gi|115435020
	1145	gi|115445869	Oryza sativa Indica Group	Os02g0328300 [Oryza sativa Japonica Group]	12.49	12.51	1	7	6	13	28.22	gi|115445869
	1146	gi|115486383	Oryza sativa Japonica Group	Os11g0637700 [Oryza sativa Japonica Group]	12.49	12.49	2	6	6	10	17.99	gi|115486383	gi|125577795
	1147	gi|222613292	Oryza sativa Japonica Group	hypothetical protein OsJ_32502 [Oryza sativa Japonica Group]	12.47	12.48	2	9	6	19	25.34	gi|222613292	gi|297610955
	1148	gi|125546023	Oryza sativa Japonica Group	hypothetical protein OsI_13875 [Oryza sativa Indica Group]	12.45	12.49	3	9	6	21	41.76	gi|125546023	gi|115455881	gi|25553581
	1149	gi|115444623	Oryza sativa Japonica Group	Os02g0180500 [Oryza sativa Japonica Group]	12.44	12.46	1	6	6	9	36.08	gi|115444623
	1150	gi|257096334	Oryza sativa Japonica Group	RecName: Full=Probable cinnamyl alcohol dehydrogenase 8C; Short=OsCAD8C	12.43	12.45	1	7	7	8	20.5	gi|257096334
	1151	gi|115452897	Oryza sativa Japonica Group	Os03g0337600 [Oryza sativa Japonica Group]	12.42	12.49	2	6	6	8	29.74	gi|115452897	gi|218192783
	1152	gi|115472743	Oryza sativa Japonica Group	Os07g0557700 [Oryza sativa Japonica Group]	12.42	12.43	1	6	6	6	21.49	gi|115472743
	1153	gi|115465151	Oryza sativa Japonica Group	Os05g0539700 [Oryza sativa Japonica Group]	12.38	12.39	2	8	6	10	22.25	gi|115465151	gi|45433311
	1154	gi|57164477	Oryza sativa Japonica Group	putative ribosomal protein S19 [Oryza sativa Japonica Group]	12.37	12.37	6	6	6	11	41.67	gi|57164477	gi|108708907	gi|57164476	gi|115453593	gi|57164480	gi|149390843
	1155	gi|222628934	Oryza sativa Japonica Group	hypothetical protein OsJ_14924 [Oryza sativa Japonica Group]	12.36	14.39	2	6	6	12	22.25	gi|222628934	gi|125548446
	1156	gi|222630737	Oryza sativa Japonica Group	hypothetical protein OsJ_17672 [Oryza sativa Japonica Group]	12.36	12.42	3	6	6	9	11.36	gi|222630737	gi|218196350	gi|115488128
	1157	gi|115471175	Oryza sativa Indica Group	Os07g0214600 [Oryza sativa Japonica Group]	12.34	16.91	1	9	6	40	39.49	gi|115471175
	1158	gi|115435256	Oryza sativa Japonica Group	Os01g0214200 [Oryza sativa Japonica Group]	12.34	12.36	2	7	6	15	28.15	gi|115435256	gi|125524897
	1159	gi|77552928	Oryza sativa Japonica Group	60S acidic ribosomal protein P0, putative, expressed [Oryza sativa Japonica Group]	12.32	12.33	3	6	6	14	25.62	gi|77552928	gi|77548531	gi|115474653
	1160	gi|297723601	Oryza sativa Japonica Group	Os05g0100800 [Oryza sativa Japonica Group]	12.31	12.34	1	8	6	17	41.79	gi|297723601
	1161	gi|115439335	Oryza sativa Japonica Group	Os01g0693800 [Oryza sativa Japonica Group]	12.3	39.2	2	7	6	9	27.74	gi|115439335	gi|22535519
	1162	gi|12025466	Oryza sativa	alpha 1,4-glucan phosphorylase H isozyme [Oryza sativa]	12.29	12.38	3	7	7	7	14.22	gi|12025466	gi|115441087	gi|218189392
	1163	gi|125553779	Oryza sativa Japonica Group	hypothetical protein OsI_21352 [Oryza sativa Indica Group]	12.28	12.28	2	7	6	12	23.9	gi|125553779	gi|297605049
	1164	gi|115482746	Oryza sativa Japonica Group	Os10g0498200 [Oryza sativa Japonica Group]	12.27	17.31	2	6	6	21	28.62	gi|115482746	gi|125575285
	1165	gi|222632177	Oryza sativa Japonica Group	hypothetical protein OsJ_19146 [Oryza sativa Japonica Group]	12.23	12.23	3	6	6	9	26.64	gi|222632177	gi|218197075	gi|115464801
	1166	gi|222641929	Oryza sativa Japonica Group	hypothetical protein OsJ_30034 [Oryza sativa Japonica Group]	12.22	12.92	4	7	7	13	13.6	gi|222641929	gi|115480191	gi|50725334	gi|218202466
	1167	gi|115448077	Oryza sativa Japonica Group	Os02g0697300 [Oryza sativa Japonica Group]	12.21	12.23	1	7	6	9	21.43	gi|115448077
	1168	gi|115478398	Oryza sativa Japonica Group	Os09g0294000 [Oryza sativa Japonica Group]	12.2	26.62	2	7	6	10	16.17	gi|115478398	gi|1777375
	1169	gi|115477154	Oryza sativa Japonica Group	Os08g0503200 [Oryza sativa Japonica Group]	12.2	12.28	1	8	6	10	17.87	gi|115477154
	1170	gi|125602641	Oryza sativa Japonica Group	hypothetical protein OsJ_26511 [Oryza sativa Japonica Group]	12.18	12.21	2	7	6	9	25.82	gi|125602641	gi|115475427
	1171	gi|38346116	Oryza sativa Japonica Group	OSJNBb0006N15.11 [Oryza sativa Japonica Group]	12.18	12.21	2	6	6	11	20.75	gi|38346116	gi|125590095
	1172	gi|108863010	Oryza sativa Japonica Group	amine oxidase, putative, expressed [Oryza sativa Japonica Group]	12.14	12.19	2	6	6	8	16.75	gi|108863010	gi|297613581
	1173	gi|297596049	Oryza sativa Japonica Group	Os01g0135700 [Oryza sativa Japonica Group]	12.14	12.14	1	5	5	9	43.09	gi|297596049
	1174	gi|115486263	Oryza sativa Japonica Group	Os11g0615200 [Oryza sativa Japonica Group]	12.14	12.14	1	7	6	14	34.15	gi|115486263
	1175	gi|115464739	Oryza sativa Japonica Group	Os05g0501300 [Oryza sativa Japonica Group]	12.13	14.86	1	7	6	15	51.71	gi|115464739
	1176	gi|108708142	Oryza sativa Japonica Group	Superoxide dismutase 1, putative, expressed [Oryza sativa Japonica Group]	12.12	20.86	3	9	6	39	32.59	gi|108708142	gi|538430	gi|218192832
	1177	gi|115479659	Oryza sativa Japonica Group	Os09g0467200 [Oryza sativa Japonica Group]	12.12	12.14	1	6	6	11	33.63	gi|115479659
	1178	gi|38345591	Oryza sativa Japonica Group	OSJNBb0012E24.9 [Oryza sativa Japonica Group]	12.11	17.02	2	9	6	26	45.03	gi|38345591	gi|115459848
	1179	gi|122063509	Oryza sativa Japonica Group	RecName: Full=Monothiol glutaredoxin-S11	12.11	12.18	2	7	5	10	23.83	gi|122063509	gi|125532535
	1180	gi|222617193	Oryza sativa Japonica Group	hypothetical protein OsJ_36326 [Oryza sativa Japonica Group]	12.11	12.14	3	6	6	19	10.29	gi|222617193	gi|108862760	gi|218186980
	1181	gi|20161527	Oryza sativa Japonica Group	hypothetical protein [Oryza sativa Japonica Group]	12.09	12.09	2	7	6	12	43.66	gi|20161527	gi|115438937
	1182	gi|53793325	Oryza sativa Japonica Group	putative ascorbate oxidase AO4 [Oryza sativa Japonica Group]	12.08	12.11	2	7	7	14	18.42	gi|53793325	gi|125555772
	1183	gi|125544258	Oryza sativa Indica Group	hypothetical protein OsI_11974 [Oryza sativa Indica Group]	12.07	21.86	2	6	6	22	22.62	gi|125544258	gi|115453457
	1184	gi|115485513	Oryza sativa Japonica Group	Os11g0482000 [Oryza sativa Japonica Group]	12.05	12.14	3	11	7	24	29.15	gi|115485513	gi|115433960	gi|108864390
	1185	gi|15289940	Oryza sativa Japonica Group	putative actin [Oryza sativa Japonica Group]	12.04	54.66	3	6	6	13	65.25	gi|15289940	gi|222629907	gi|115461639
	1186	gi|56785264	Oryza sativa Japonica Group	putative ribosomal protein L5 [Oryza sativa Japonica Group]	12.04	12.08	4	6	6	9	19.08	gi|56785264	gi|55976534	gi|158513203	gi|115441607
	1187	gi|41052630	Oryza sativa Japonica Group	putative Glycine-rich protein 2 [Oryza sativa Japonica Group]	12.04	12.04	1	7	6	12	31.54	gi|41052630
	1188	gi|115470697	Oryza sativa Japonica Group	Os07g0162400 [Oryza sativa Japonica Group]	12.02	12.02	3	7	6	15	24.16	gi|115470697	gi|125557327	gi|222636476
	1189	gi|115466524	Oryza sativa Japonica Group	Os06g0157800 [Oryza sativa Japonica Group]	12	12	1	8	6	11	50	gi|115466524
	1190	gi|222634915	Oryza sativa Japonica Group	hypothetical protein OsJ_20044 [Oryza sativa Japonica Group]	11.99	101.68	2	6	6	9	62.34	gi|222634915	gi|115466256
	1191	gi|41052569	Oryza sativa Japonica Group	putative Ras-GTPase activating protein SH3 domain-binding protein 2 [Oryza sativa Japonica Group]	11.99	12	1	5	5	10	20.94	gi|41052569
	1192	gi|108863914	Oryza sativa Japonica Group	Macrophage migration inhibitory factor family protein, expressed [Oryza sativa Japonica Group]	11.98	11.98	4	7	6	17	59.13	gi|108863914	gi|77552836	gi|297612512	gi|115483767
	1193	gi|115475045	Oryza sativa Japonica Group	Os08g0176800 [Oryza sativa Japonica Group]	11.96	11.96	1	6	6	8	29.24	gi|115475045
	1194	gi|77555438	Oryza sativa Japonica Group	ABA-responsive protein, putative, expressed [Oryza sativa Japonica Group]	11.94	11.94	2	6	5	8	38.26	gi|77555438	gi|125536606
	1195	gi|222616726	Oryza sativa Japonica Group	hypothetical protein OsJ_35408 [Oryza sativa Japonica Group]	11.93	11.94	5	7	7	9	19.31	gi|222616726	gi|218186521	gi|218187214	gi|115489492	gi|115487624
	1196	gi|125603889	Oryza sativa Japonica Group	hypothetical protein OsJ_27813 [Oryza sativa Japonica Group]	11.9	15.46	2	5	5	7	47.83	gi|125603889	gi|115477092
	1197	gi|297604659	Oryza sativa Japonica Group	Os05g0477900 [Oryza sativa Japonica Group]	11.87	11.87	2	8	6	19	31.01	gi|297604659	gi|46576003
	1198	gi|218201469	Oryza sativa Japonica Group	hypothetical protein OsI_29906 [Oryza sativa Indica Group]	11.86	11.91	2	7	6	9	12.5	gi|218201469	gi|115477326
	1199	gi|222632788	Oryza sativa Japonica Group	hypothetical protein OsJ_19780 [Oryza sativa Japonica Group]	11.85	11.87	2	7	6	12	23.01	gi|222632788	gi|115465831
	1200	gi|115435714	Oryza sativa Japonica Group	Os01g0254000 [Oryza sativa Japonica Group]	11.83	11.9	1	6	6	9	32.12	gi|115435714
	1201	gi|125553370	Oryza sativa Indica Group	hypothetical protein OsI_21036 [Oryza sativa Indica Group]	11.8	11.8	2	7	6	10	45.51	gi|125553370	gi|115465523
	1202	gi|108707535	Oryza sativa Japonica Group	expressed protein [Oryza sativa Japonica Group]	11.8	11.8	3	6	6	8	44	gi|108707535	gi|125543382	gi|115452305
	1203	gi|125561647	Oryza sativa Indica Group	hypothetical protein OsI_29344 [Oryza sativa Indica Group]	11.79	11.79	3	6	6	14	34.06	gi|125561647	gi|115476562	gi|11990470
	1204	gi|51535759	Oryza sativa Japonica Group	putative Tryptophan synthase beta chain [Oryza sativa Japonica Group]	11.78	11.78	4	6	5	7	20.74	gi|51535759	gi|51535758	gi|125597934	gi|125556163
	1205	gi|222619126	Oryza sativa Japonica Group	hypothetical protein OsJ_03161 [Oryza sativa Japonica Group]	11.75	13.03	4	8	6	12	16.8	gi|222619126	gi|115439431	gi|218188920	gi|20320
	1206	gi|115479081	Oryza sativa Japonica Group	Os09g0407200 [Oryza sativa Japonica Group]	11.7	11.89	2	6	6	7	17.09	gi|115479081	gi|1488297
	1207	gi|115453281	Oryza sativa Japonica Group	Os03g0381300 [Oryza sativa Japonica Group]	11.7	11.72	3	6	6	13	47.98	gi|115453281	gi|125544115	gi|108708476
	1208	gi|115448421	Oryza sativa Japonica Group	Os02g0726400 [Oryza sativa Japonica Group]	11.59	11.59	2	6	6	8	19.8	gi|115448421	gi|125540974
	1209	gi|28875973	Oryza sativa Japonica Group	unknown protein [Oryza sativa Japonica Group]	11.58	11.6	4	7	6	17	10.66	gi|28875973	gi|115454007	gi|222625320	gi|125544746
	1210	gi|297723761	Oryza sativa Japonica Group	Os05g0179900 [Oryza sativa Japonica Group]	11.57	11.57	3	6	6	15	10.06	gi|297723761	gi|57900681	gi|218196202
	1211	gi|115451401	Oryza sativa Japonica Group	Os03g0202200 [Oryza sativa Japonica Group]	11.56	11.62	1	5	5	8	23.1	gi|115451401
	1212	gi|297613583	Oryza sativa Japonica Group	Os12g0632700 [Oryza sativa Japonica Group]	11.53	33.44	3	7	5	13	32.3	gi|297613583	gi|3183079	gi|108863014
	1213	gi|125524671	Oryza sativa Indica Group	hypothetical protein OsI_00648 [Oryza sativa Indica Group]	11.53	11.7	3	6	6	6	9.816	gi|125524671	gi|222617861	gi|115434896
	1214	gi|108707810	Oryza sativa Japonica Group	Pre-mRNA splicing factor ATP-dependent RNA helicase, putative, expressed [Oryza sativa Japonica Group]	11.53	11.57	3	6	6	8	12.88	gi|108707810	gi|115452661	gi|222624808
	1215	gi|297604409	Oryza sativa Japonica Group	Os05g0373700 [Oryza sativa Japonica Group]	11.51	28.31	1	7	5	17	60	gi|297604409
	1216	gi|115459478	Oryza sativa Japonica Group	Os04g0521800 [Oryza sativa Japonica Group]	11.48	14.23	2	6	6	11	27.7	gi|115459478	gi|125591017
	1217	gi|218190065	Oryza sativa Indica Group	hypothetical protein OsI_05861 [Oryza sativa Indica Group]	11.48	11.49	3	7	5	7	21.1	gi|218190065	gi|222622172	gi|115444237
	1218	gi|222624618	Oryza sativa Japonica Group	hypothetical protein OsJ_10240 [Oryza sativa Japonica Group]	11.47	17.8	6	6	6	8	15.19	gi|222624618	gi|29893574	gi|115452081	gi|108707329	gi|108707325	gi|108707328
	1219	gi|125546148	Oryza sativa Indica Group	hypothetical protein OsI_14009 [Oryza sativa Indica Group]	11.47	11.47	3	8	6	16	15.38	gi|125546148	gi|115456113	gi|222626020
	1220	gi|125545869	Oryza sativa Indica Group	hypothetical protein OsI_13698 [Oryza sativa Indica Group]	11.46	12.5	4	6	6	9	11.56	gi|125545869	gi|31745227	gi|108711313	gi|222625882
	1221	gi|115453603	Oryza sativa Japonica Group	Os03g0425200 [Oryza sativa Japonica Group]	11.45	11.45	2	5	5	6	21.43	gi|115453603	gi|41469366
	1222	gi|218184128	Oryza sativa Indica Group	hypothetical protein OsI_32713 [Oryza sativa Indica Group]	11.42	13.59	4	5	5	5	7.072	gi|218184128	gi|115481094	gi|110288592	gi|110288591
	1223	gi|222637064	Oryza sativa Japonica Group	hypothetical protein OsJ_24300 [Oryza sativa Japonica Group]	11.42	11.44	3	7	5	14	33.2	gi|222637064	gi|218199635	gi|50509216
	1224	gi|115456399	Oryza sativa Japonica Group	Os03g0832300 [Oryza sativa Japonica Group]	11.41	11.41	1	6	5	14	66.14	gi|115456399
	1225	gi|115434880	Oryza sativa Japonica Group	Os01g0179300 [Oryza sativa Japonica Group]	11.4	11.4	1	7	6	12	28.7	gi|115434880
	1226	gi|115480445	Oryza sativa Japonica Group	Os09g0541700 [Oryza sativa Japonica Group]	11.4	11.4	1	7	5	9	38.14	gi|115480445
	1227	gi|115472897	Oryza sativa Japonica Group	Os07g0570700 [Oryza sativa Japonica Group]	11.39	11.4	1	5	4	8	35.34	gi|115472897
	1228	gi|115476012	Oryza sativa Japonica Group	Os08g0345700 [Oryza sativa Japonica Group]	11.36	20.49	1	5	5	7	14.91	gi|115476012
	1229	gi|55733873	Oryza sativa Indica Group	putative adhesion regulating molecule family [Oryza sativa Japonica Group]	11.35	11.35	2	6	6	11	29.08	gi|55733873	gi|297605008
	1230	gi|218192423	Oryza sativa Indica Group	hypothetical protein OsI_10716 [Oryza sativa Indica Group]	11.3	11.3	3	6	6	7	12.83	gi|218192423	gi|115451855	gi|108707124
	1231	gi|125548984	Oryza sativa Indica Group	hypothetical protein OsI_16591 [Oryza sativa Indica Group]	11.3	11.3	1	6	6	8	21.41	gi|125548984
	1232	gi|115439543	Oryza sativa Japonica Group	Os01g0712700 [Oryza sativa Japonica Group]	11.27	11.32	3	6	5	16	27.56	gi|115439543	gi|222619155	gi|125527469
	1233	gi|115482502	Oryza sativa Japonica Group	Os10g0476000 [Oryza sativa Japonica Group]	11.26	11.26	1	6	6	12	25.44	gi|115482502
	1234	gi|77553485	Oryza sativa Japonica Group	Nonspecific lipid-transfer protein 5 precursor, putative, expressed [Oryza sativa Japonica Group]	11.22	11.22	2	7	5	11	55.66	gi|77553485	gi|115486994
	1235	gi|115482966	Oryza sativa Indica Group	Os10g0518800 [Oryza sativa Japonica Group]	11.2	11.43	4	6	6	7	10.93	gi|115482966	gi|222613142	gi|10122052	gi|17998578
	1236	gi|297599862	Oryza sativa Japonica Group	Os02g0725100 [Oryza sativa Japonica Group]	11.2	11.25	2	6	6	11	20.37	gi|297599862	gi|45735886
	1237	gi|115465912	Oryza sativa Japonica Group	Os06g0105400 [Oryza sativa Japonica Group]	11.16	22.13	3	6	5	16	21.27	gi|115465912	gi|218197407	gi|125595764
	1238	gi|115466906	Oryza sativa Indica Group	Os06g0196300 [Oryza sativa Japonica Group]	11.14	11.14	1	6	6	14	33.64	gi|115466906
	1239	gi|115455973	Oryza sativa Japonica Group	Os03g0800700 [Oryza sativa Japonica Group]	11.11	11.13	1	7	6	15	45.52	gi|115455973
	1240	gi|218189022	Oryza sativa Indica Group	hypothetical protein OsI_03671 [Oryza sativa Indica Group]	11.1	11.12	3	5	5	6	16.87	gi|218189022	gi|115439827	gi|125571961
	1241	gi|115446947	Oryza sativa Japonica Group	Os02g0582400 [Oryza sativa Japonica Group]	11.08	11.1	1	6	6	10	27.12	gi|115446947
	1242	gi|222641209	Oryza sativa Japonica Group	hypothetical protein OsJ_28659 [Oryza sativa Japonica Group]	11.06	11.08	2	6	6	12	14.56	gi|222641209	gi|115478338
	1243	gi|115435316	Oryza sativa Japonica Group	Os01g0219000 [Oryza sativa Japonica Group]	11.05	11.05	1	6	6	9	31.58	gi|115435316
	1244	gi|115484185	Oryza sativa Indica Group	Os11g0149200 [Oryza sativa Japonica Group]	11.04	11.04	1	5	5	10	31.51	gi|115484185
	1245	gi|115458832	Oryza sativa Japonica Group	Os04g0464200 [Oryza sativa Japonica Group]	11.01	20.05	1	5	5	12	29.31	gi|115458832
	1246	gi|125543130	Oryza sativa Indica Group	hypothetical protein OsI_10767 [Oryza sativa Indica Group]	11	11.08	2	5	5	8	25.51	gi|125543130	gi|108707189
	1247	gi|116310228	Oryza sativa Indica Group	OSIGBa0140O07.5 [Oryza sativa Indica Group]	10.98	10.98	2	5	5	7	31.38	gi|116310228	gi|115458602
	1248	gi|115474529	Oryza sativa Japonica Group	Os08g0117300 [Oryza sativa Japonica Group]	10.98	10.98	1	6	5	11	40.4	gi|115474529
	1249	gi|7208213	Oryza sativa Indica Group	constitutive photomorphogenic 11 [Oryza sativa Indica Group]	10.97	10.97	3	5	5	6	17.01	gi|7208213	gi|10443485	gi|115450319
	1250	gi|115451893	Oryza sativa Indica Group	Os03g0247000 [Oryza sativa Japonica Group]	10.96	11.17	2	6	5	8	35.78	gi|115451893	gi|222624562
	1251	gi|75285790	Oryza sativa Japonica Group	RecName: Full=Beta-glucosidase 4; Short=Os1bglu4	10.96	11	2	6	6	12	17.6	gi|75285790	gi|218189530
	1252	gi|115453349	Oryza sativa Japonica Group	Os03g0390400 [Oryza sativa Japonica Group]	10.95	10.95	1	5	5	13	56.21	gi|115453349
	1253	gi|218200930	Oryza sativa Japonica Group	hypothetical protein OsI_28763 [Oryza sativa Indica Group]	10.9	33.24	2	6	5	7	52.89	gi|218200930	gi|42409158
	1254	gi|222617173	Oryza sativa Japonica Group	hypothetical protein OsJ_36277 [Oryza sativa Japonica Group]	10.89	27.9	4	5	5	10	16.4	gi|222617173	gi|115488790	gi|218186950	gi|108862740
	1255	gi|218196211	Oryza sativa Indica Group	hypothetical protein OsI_18722 [Oryza sativa Indica Group]	10.89	10.91	2	5	5	7	13.89	gi|218196211	gi|115462437
	1256	gi|218196168	Oryza sativa Indica Group	hypothetical protein OsI_18615 [Oryza sativa Indica Group]	10.89	10.89	3	5	5	11	24.55	gi|218196168	gi|115462319	gi|575357
	1257	gi|115440617	Oryza sativa Japonica Group	Os01g0811100 [Oryza sativa Japonica Group]	10.88	30.87	1	7	5	23	66.27	gi|115440617
	1258	gi|218184700	Oryza sativa Indica Group	hypothetical protein OsI_33947 [Oryza sativa Indica Group]	10.87	10.87	1	5	5	10	11.61	gi|218184700
	1259	gi|115466580	Oryza sativa Japonica Group	Os06g0162500 [Oryza sativa Japonica Group]	10.85	10.85	2	5	5	8	26.99	gi|115466580	gi|125554188
	1260	gi|222613114	Oryza sativa Japonica Group	hypothetical protein OsJ_32109 [Oryza sativa Japonica Group]	10.83	10.91	5	6	6	7	24.1	gi|222613114	gi|115482858	gi|22267587	gi|78708891	gi|218184857
	1261	gi|115477843	Oryza sativa Japonica Group	Os08g0562100 [Oryza sativa Japonica Group]	10.82	10.85	2	5	5	9	17.55	gi|115477843	gi|218201611
	1262	gi|125548341	Oryza sativa Indica Group	hypothetical protein OsI_15938 [Oryza sativa Indica Group]	10.8	10.8	2	6	5	12	34.03	gi|125548341	gi|115458444
	1263	gi|115455667	Oryza sativa Japonica Group	Os03g0776000 [Oryza sativa Japonica Group]	10.78	79.61	3	10	5	25	58.2	gi|115455667	gi|639684	gi|218193835
	1264	gi|297597194	Oryza sativa Japonica Group	Os01g0611000 [Oryza sativa Japonica Group]	10.78	10.78	3	6	5	9	17.29	gi|297597194	gi|125526818	gi|12382024
	1265	gi|218202123	Oryza sativa Indica Group	hypothetical protein OsI_31300 [Oryza sativa Indica Group]	10.76	11.19	3	5	5	10	8.119	gi|218202123	gi|222641532	gi|115479053
	1266	gi|22002138	Oryza sativa Japonica Group	putative serine/threonine protein kinase [Oryza sativa Japonica Group]	10.71	10.72	2	5	5	7	20.98	gi|22002138	gi|115483126
	1267	gi|9049411	Oryza sativa Japonica Group	putative alpha-glucosidase [Oryza sativa Japonica Group]	10.7	12.95	4	5	5	8	7.966	gi|9049411	gi|222617676	gi|218187451	gi|115434328
	1268	gi|115441549	Oryza sativa Japonica Group	Os01g0891300 [Oryza sativa Japonica Group]	10.68	10.68	1	4	4	11	31.48	gi|115441549
	1269	gi|115486299	Oryza sativa Japonica Group	Os11g0620300 [Oryza sativa Japonica Group]	10.67	10.67	2	7	4	26	60.91	gi|115486299	gi|47155245
	1270	gi|222635017	Oryza sativa Japonica Group	hypothetical protein OsJ_20234 [Oryza sativa Japonica Group]	10.67	10.67	2	6	5	10	16.73	gi|222635017	gi|218197650
	1271	gi|126215670	Oryza sativa Japonica Group	RecName: Full=Actin-depolymerizing factor 7; Short=ADF-7; Short=OsADF7	10.66	10.68	2	7	5	14	42.45	gi|126215670	gi|115461713
	1272	gi|428674406	Oryza sativa Japonica Group	glutelin, partial [Oryza sativa Japonica Group]	10.65	17.03	3	7	6	13	20.94	gi|428674406	gi|115445311	gi|37993736
	1273	gi|115470293	Oryza sativa Japonica Group	Os07g0112700 [Oryza sativa Japonica Group]	10.62	10.62	1	8	5	16	43.82	gi|115470293
	1274	gi|115455897	Oryza sativa Japonica Group	Os03g0795500 [Oryza sativa Japonica Group]	10.61	10.61	1	9	5	24	36.65	gi|115455897
	1275	gi|587498	Oryza sativa Indica Group	calcium-dependent protein kinase [Oryza sativa Japonica Group]	10.6	10.6	5	5	5	8	13.32	gi|587498	gi|115472353	gi|125600430	gi|303325224	gi|33391818
	1276	gi|125564103	Oryza sativa Indica Group	hypothetical protein OsI_31755 [Oryza sativa Indica Group]	10.58	10.58	3	6	5	10	17.04	gi|125564103	gi|115479741	gi|222641773
	1277	gi|115463957	Oryza sativa Japonica Group	Os05g0420600 [Oryza sativa Japonica Group]	10.58	10.58	1	8	5	59	41.07	gi|115463957
	1278	gi|115454685	Oryza sativa Japonica Group	Os03g0688200 [Oryza sativa Japonica Group]	10.55	10.6	2	6	5	20	13.09	gi|115454685	gi|125587523
	1279	gi|50878368	Oryza sativa Japonica Group	putative N'-5'-phosphoribosyl-formimino-5-aminoimidazole-4- carboxamide ribonucleotide isomerase [Oryza sativa Japonica Group]	10.54	10.56	4	6	6	10	36.73	gi|50878368	gi|215686778	gi|222631529	gi|218196763
	1280	gi|115453637	Oryza sativa Japonica Group	Os03g0429000 [Oryza sativa Japonica Group]	10.54	10.55	1	7	5	12	45.53	gi|115453637
	1281	gi|46390279	Oryza sativa Japonica Group	unknown protein [Oryza sativa Japonica Group]	10.53	10.53	4	5	5	7	56.35	gi|46390279	gi|297599905	gi|222623656	gi|218191554
	1282	gi|297599697	Oryza sativa Japonica Group	Os02g0653800 [Oryza sativa Japonica Group]	10.51	21.83	4	8	5	11	58.13	gi|297599697	gi|115434888	gi|218191283	gi|149391195
	1283	gi|125526608	Oryza sativa Indica Group	hypothetical protein OsI_02613 [Oryza sativa Indica Group]	10.49	10.49	3	5	5	6	13.73	gi|125526608	gi|115437980	gi|125570979
	1284	gi|115472339	Oryza sativa Japonica Group	Os07g0513000 [Oryza sativa Japonica Group]	10.49	10.49	2	7	5	15	17.32	gi|115472339	gi|222637125
	1285	gi|115488972	Oryza sativa Japonica Group	Os12g0548700 [Oryza sativa Japonica Group]	10.49	10.49	1	7	5	20	69.12	gi|115488972
	1286	gi|115471591	Oryza sativa Japonica Group	Os07g0290800 [Oryza sativa Japonica Group]	10.48	10.48	3	6	6	8	25.68	gi|115471591	gi|125557998	gi|125599875
	1287	gi|218187375	Oryza sativa Indica Group	hypothetical protein OsI_00099 [Oryza sativa Indica Group]	10.41	10.47	2	5	5	5	14.65	gi|218187375	gi|115434088
	1288	gi|125578786	Oryza sativa Japonica Group	hypothetical protein OsJ_35525 [Oryza sativa Japonica Group]	10.41	10.43	3	5	5	14	8.494	gi|125578786	gi|115487746	gi|189046707
	1289	gi|115476188	Oryza sativa Japonica Group	Os08g0379300 [Oryza sativa Japonica Group]	10.39	10.39	2	5	5	5	13.32	gi|115476188	gi|222640469
	1290	gi|115446097	Oryza sativa Japonica Group	Os02g0469600 [Oryza sativa Japonica Group]	10.38	10.39	1	5	5	5	16.35	gi|115446097
	1291	gi|115459588	Oryza sativa Japonica Group	Os04g0531100 [Oryza sativa Japonica Group]	10.38	10.38	1	6	5	12	38.19	gi|115459588
	1292	gi|54660739	Oryza sativa Japonica Group	endo-1,3;1,4-beta-glucanase [Oryza sativa Japonica Group]	10.35	10.39	3	6	4	8	31.14	gi|54660739	gi|13249140	gi|115463555
	1293	gi|125528839	Oryza sativa Indica Group	hypothetical protein OsI_04911 [Oryza sativa Indica Group]	10.32	16.61	2	5	5	23	61.39	gi|125528839	gi|115441819
	1294	gi|15290005	Oryza sativa Japonica Group	pleckstrin homology (PH) domain-containing protein-like [Oryza sativa Japonica Group]	10.31	10.31	1	5	5	8	42.41	gi|15290005
	1295	gi|52076608	Oryza sativa Japonica Group	unknown protein [Oryza sativa Japonica Group]	10.31	10.31	5	5	5	7	33.16	gi|52076608	gi|218187342	gi|15128456	gi|115433986	gi|215704479
	1296	gi|125546022	Oryza sativa Japonica Group	hypothetical protein OsI_13874 [Oryza sativa Indica Group]	10.29	18.92	2	5	5	6	25.73	gi|125546022	gi|115455879
	1297	gi|115446065	Oryza sativa Japonica Group	Os02g0466400 [Oryza sativa Japonica Group]	10.28	14.85	3	6	5	7	22.05	gi|115446065	gi|47497511	gi|125539393
	1298	gi|115448791	Oryza sativa Japonica Group	Os02g0758000 [Oryza sativa Japonica Group]	10.28	10.29	1	7	5	12	17.27	gi|115448791
	1299	gi|297606777	Oryza sativa Japonica Group	Os07g0164300 [Oryza sativa Japonica Group]	10.27	10.28	2	5	5	7	26.79	gi|297606777	gi|33146794
	1300	gi|218186709	Oryza sativa Indica Group	hypothetical protein OsI_38062 [Oryza sativa Indica Group]	10.27	10.27	2	5	5	5	10.02	gi|218186709	gi|115488294
	1301	gi|115484683	Oryza sativa Japonica Group	Os11g0210500 [Oryza sativa Japonica Group]	10.26	24.73	8	6	5	14	22.34	gi|115484683	gi|75339814	gi|67845939	gi|125576571	gi|125533786	gi|67845943	gi|20169	gi|169757
	1302	gi|50509325	Oryza sativa Japonica Group	putative SHOOT1 protein [Oryza sativa Japonica Group]	10.26	10.28	3	5	5	7	19.7	gi|50509325	gi|8926334	gi|115470791
	1303	gi|115477669	Oryza sativa Japonica Group	Os08g0547800 [Oryza sativa Japonica Group]	10.23	10.24	3	6	5	12	23.94	gi|115477669	gi|125604235	gi|125562444
	1304	gi|115477831	Oryza sativa Japonica Group	Os08g0560900 [Oryza sativa Japonica Group]	10.23	10.23	1	6	5	12	30.05	gi|115477831
	1305	gi|218188021	Oryza sativa Indica Group	hypothetical protein OsI_01479 [Oryza sativa Indica Group]	10.18	10.19	2	5	4	7	13.09	gi|218188021	gi|115436056
	1306	gi|115441959	Oryza sativa Japonica Group	Os01g0925800 [Oryza sativa Japonica Group]	10.18	10.19	1	5	5	9	37.44	gi|115441959
	1307	gi|115469410	Oryza sativa Japonica Group	Os06g0665500 [Oryza sativa Japonica Group]	10.18	10.18	3	5	5	6	14.66	gi|115469410	gi|218198707	gi|222636048
	1308	gi|115457870	Oryza sativa Indica Group	Os04g0352400 [Oryza sativa Japonica Group]	10.16	15.14	1	6	5	8	15.38	gi|115457870
	1309	gi|115475908	Oryza sativa Indica Group	Os08g0326400 [Oryza sativa Japonica Group]	10.15	12.37	3	6	5	12	25.58	gi|115475908	gi|222640349	gi|149391345
	1310	gi|115469702	Oryza sativa Japonica Group	Os06g0695500 [Oryza sativa Japonica Group]	10.14	12.58	2	5	5	6	28.49	gi|115469702	gi|154795603
	1311	gi|218186855	Oryza sativa Indica Group	hypothetical protein OsI_38334 [Oryza sativa Indica Group]	10.12	10.12	3	6	5	8	24.05	gi|218186855	gi|115488578	gi|108862678
	1312	gi|297596270	Oryza sativa Japonica Group	Os01g0195500 [Oryza sativa Japonica Group]	10.12	10.12	3	5	5	10	36.68	gi|297596270	gi|125524768	gi|222617914
	1313	gi|222636166	Oryza sativa Japonica Group	hypothetical protein OsJ_22525 [Oryza sativa Japonica Group]	10.11	40.98	3	5	5	5	30.08	gi|222636166	gi|125556643	gi|53791880
	1314	gi|47054182	Oryza sativa Japonica Group	skp1 protein [Oryza sativa Japonica Group]	10.11	14.19	2	8	5	21	49.71	gi|47054182	gi|297728323
	1315	gi|222625454	Oryza sativa Japonica Group	hypothetical protein OsJ_11892 [Oryza sativa Japonica Group]	10.1	10.1	3	6	5	8	20.13	gi|222625454	gi|218193402	gi|115454331
	1316	gi|125562231	Oryza sativa Indica Group	hypothetical protein OsI_29936 [Oryza sativa Indica Group]	10.09	10.09	2	5	5	9	21.84	gi|125562231	gi|115477370
	1317	gi|125555703	Oryza sativa Indica Group	hypothetical protein OsI_23340 [Oryza sativa Indica Group]	10.09	10.09	3	7	5	8	33.86	gi|125555703	gi|115468490	gi|149391091
	1318	gi|115485389	Oryza sativa Japonica Group	Os11g0451700 [Oryza sativa Japonica Group]	10.07	10.09	3	6	5	10	45.4	gi|115485389	gi|222630839	gi|125551512
	1319	gi|115488862	Oryza sativa Japonica Group	Os12g0529400 [Oryza sativa Japonica Group]	10.05	10.06	3	5	5	9	33.01	gi|115488862	gi|218186984	gi|62363269
	1320	gi|29893652	Oryza sativa Japonica Group	putative pfam00106, adh_short, short chain dehydrogenase [Oryza sativa Japonica Group]	10.03	10.04	3	5	5	9	21.84	gi|29893652	gi|115452149	gi|108707391
	1321	gi|642121	Oryza sativa Indica Group	small GTP-binding protein [Oryza sativa Indica Group]	10.02	10.02	3	5	5	8	28.25	gi|642121	gi|115446975	gi|115458896
	1322	gi|125534834	Oryza sativa Indica Group	hypothetical protein OsI_36553 [Oryza sativa Indica Group]	10.01	35.45	3	5	5	8	20.64	gi|125534834	gi|222616179	gi|77551602
	1323	gi|37718894	Oryza sativa Japonica Group	putative ubiquitin conjugation factor [Oryza sativa Japonica Group]	10.01	10.01	3	5	5	6	6.66	gi|37718894	gi|125586740	gi|125544400
	1324	gi|53370646	Oryza sativa Japonica Group	40S ribosomal protein S21, putative [Oryza sativa Japonica Group]	10.01	10.01	5	9	5	16	31.09	gi|53370646	gi|297601444	gi|218193460	gi|218192814	gi|115452975
	1325	gi|115474363	Oryza sativa Indica Group	Os08g0104400 [Oryza sativa Japonica Group]	10.01	10.01	2	7	5	11	54.17	gi|115474363	gi|125559850
	1326	gi|115456393	Oryza sativa Japonica Group	Os03g0831800 [Oryza sativa Japonica Group]	10	15.49	1	5	5	8	25.25	gi|115456393
	1327	gi|115440369	Oryza sativa Japonica Group	Os01g0784800 [Oryza sativa Japonica Group]	10	12.13	2	5	5	11	45.32	gi|115440369	gi|125527970
	1328	gi|297611970	Oryza sativa Japonica Group	Os11g0544800 [Oryza sativa Japonica Group]	10	10.04	2	6	5	9	12.5	gi|297611970	gi|353558774
	1329	gi|115487674	Oryza sativa Japonica Group	Os12g0183100 [Oryza sativa Japonica Group]	10	10.03	5	5	5	9	13.17	gi|115487674	gi|108862263	gi|222616745	gi|218186540	gi|108862265
	1330	gi|218189990	Oryza sativa Indica Group	hypothetical protein OsI_05724 [Oryza sativa Indica Group]	10	10.01	2	5	5	7	2.295	gi|218189990	gi|222622109
	1331	gi|115471983	Oryza sativa Japonica Group	Os07g0467200 [Oryza sativa Japonica Group]	10	10	2	5	5	11	45.87	gi|115471983	gi|125558262
	1332	gi|115441061	Oryza sativa Indica Group	Os01g0849600 [Oryza sativa Japonica Group]	10	10	1	5	5	6	36.42	gi|115441061
	1333	gi|115474565	Oryza sativa Japonica Group	Os08g0120500 [Oryza sativa Japonica Group]	9.98	10.41	1	5	5	7	14.11	gi|115474565
	1334	gi|222619924	Oryza sativa Japonica Group	hypothetical protein OsJ_04864 [Oryza sativa Japonica Group]	9.97	9.99	3	5	4	14	26.42	gi|222619924	gi|57899183	gi|115442413
	1335	gi|75269859	Oryza sativa Japonica Group	RecName: Full=Signal peptide peptidase-like 2; Short=OsSPPL2; Flags: Precursor	9.97	9.97	1	5	4	12	12.92	gi|75269859
	1336	gi|125583778	Oryza sativa Japonica Group	hypothetical protein OsJ_08480 [Oryza sativa Japonica Group]	9.96	10.26	3	6	5	9	39.29	gi|125583778	gi|115448843	gi|125541230
	1337	gi|115481984	Oryza sativa Indica Group	Os10g0411800 [Oryza sativa Japonica Group]	9.96	9.97	1	4	4	9	41.84	gi|115481984
	1338	gi|125542150	Oryza sativa Indica Group	hypothetical protein OsI_09745 [Oryza sativa Indica Group]	9.96	9.96	2	5	5	7	21.15	gi|125542150	gi|115450333
	1339	gi|218202419	Oryza sativa Indica Group	hypothetical protein OsI_31951 [Oryza sativa Indica Group]	9.94	9.94	3	6	5	12	23.23	gi|218202419	gi|125606251	gi|115480015
	1340	gi|77553490	Oryza sativa Japonica Group	Nonspecific lipid-transfer protein 3 precursor, putative, expressed [Oryza sativa Japonica Group]	9.94	9.94	4	8	5	20	50	gi|77553490	gi|47155247	gi|125533170	gi|297612544
	1341	gi|4835588	Oryza sativa Japonica Group	nitrilase-like protein [Oryza sativa Japonica Group]	9.9	9.91	3	5	5	11	20.72	gi|4835588	gi|115447477	gi|125540421
	1342	gi|115434956	Oryza sativa Japonica Group	Os01g0184800 [Oryza sativa Japonica Group]	9.9	9.9	2	5	5	6	17.53	gi|115434956	gi|125524702
	1343	gi|115439315	Oryza sativa Japonica Group	Os01g0691700 [Oryza sativa Japonica Group]	9.88	9.9	2	5	5	8	18.15	gi|115439315	gi|218188887
	1344	gi|75114857	Oryza sativa Japonica Group	RecName: Full=ATP-dependent zinc metalloprotease FTSH 2, chloroplastic; Short=OsFTSH2; Flags: Precursor	9.87	9.87	3	5	5	6	9.024	gi|75114857	gi|115469444	gi|52075839
	1345	gi|218190747	Oryza sativa Indica Group	hypothetical protein OsI_07219 [Oryza sativa Indica Group]	9.86	9.86	2	5	5	7	11.83	gi|218190747	gi|115446141
	1346	gi|222618453	Oryza sativa Japonica Group	hypothetical protein OsJ_01790 [Oryza sativa Japonica Group]	9.83	9.83	4	5	5	7	28.44	gi|222618453	gi|115436590	gi|11177841	gi|125525953
	1347	gi|38346522	Oryza sativa Japonica Group	OSJNBa0027H09.17 [Oryza sativa Japonica Group]	9.79	9.79	5	5	5	9	7.205	gi|38346522	gi|297602091	gi|218194266	gi|116317900	gi|222628294
	1348	gi|222640696	Oryza sativa Japonica Group	hypothetical protein OsJ_27601 [Oryza sativa Japonica Group]	9.79	9.79	3	4	4	5	19.1	gi|222640696	gi|125561814	gi|115476792
	1349	gi|218201255	Oryza sativa Indica Group	hypothetical protein OsI_29480 [Oryza sativa Indica Group]	9.78	9.78	2	6	5	13	31.86	gi|218201255	gi|115476754
	1350	gi|125585524	Oryza sativa Japonica Group	hypothetical protein OsJ_10057 [Oryza sativa Japonica Group]	9.76	9.78	2	5	5	6	42.92	gi|125585524	gi|115451767
	1351	gi|122232770	Oryza sativa Japonica Group	RecName: Full=Splicing factor U2af large subunit B; AltName: Full=U2 auxiliary factor 65 kDa subunit B; AltName: Full=U2 small nuclear ribonucleoprotein auxiliary factor large subunit B; Short=U2 snRNP auxiliary factor large subunit B	9.75	9.77	4	5	4	6	15.88	gi|122232770	gi|218191627	gi|115486631	gi|108864648
	1352	gi|115460026	Oryza sativa Japonica Group	Os04g0573200 [Oryza sativa Japonica Group]	9.75	9.77	3	5	5	7	30.13	gi|115460026	gi|218195404	gi|116309926
	1353	gi|218188227	Oryza sativa Japonica Group	hypothetical protein OsI_01939 [Oryza sativa Indica Group]	9.75	9.75	1	4	4	6	17.13	gi|218188227
	1354	gi|222616854	Oryza sativa Japonica Group	hypothetical protein OsJ_35660 [Oryza sativa Japonica Group]	9.73	9.76	4	4	4	4	8.341	gi|222616854	gi|301344555	gi|17402589	gi|218186626
	1355	gi|115434946	Oryza sativa Japonica Group	Os01g0184100 [Oryza sativa Japonica Group]	9.73	9.75	1	4	4	9	45.18	gi|115434946
	1356	gi|222632314	Oryza sativa Japonica Group	hypothetical protein OsJ_19292 [Oryza sativa Japonica Group]	9.73	9.74	2	5	5	7	25.21	gi|222632314	gi|115465041
	1357	gi|297725423	Oryza sativa Japonica Group	Os07g0176400 [Oryza sativa Japonica Group]	9.72	9.72	2	6	5	9	24.7	gi|297725423	gi|125557416
	1358	gi|222636322	Oryza sativa Japonica Group	hypothetical protein OsJ_22844 [Oryza sativa Japonica Group]	9.71	9.71	3	5	5	10	5.833	gi|222636322	gi|22830989	gi|115470279
	1359	gi|18921317	Oryza sativa Japonica Group	putative cystathionine gamma synthase [Oryza sativa Japonica Group]	9.68	9.68	6	4	4	5	13.9	gi|18921317	gi|11602834	gi|115453239	gi|108708426	gi|222625005	gi|108708427
	1360	gi|115489442	Oryza sativa Japonica Group	Os12g0601200 [Oryza sativa Japonica Group]	9.68	9.68	2	5	5	10	17.46	gi|115489442	gi|108862926
	1361	gi|54290235	Oryza sativa Japonica Group	putative calcium-dependent protein kinase [Oryza sativa Japonica Group]	9.66	10.13	3	4	4	9	9.537	gi|54290235	gi|125571219	gi|218188686
	1362	gi|115456405	Oryza sativa Indica Group	Os03g0832600 [Oryza sativa Japonica Group]	9.66	9.69	1	4	4	4	20.55	gi|115456405
	1363	gi|31126737	Oryza sativa Japonica Group	putative beta 1,3-glucanase [Oryza sativa Japonica Group]	9.65	9.68	2	6	5	9	15.52	gi|31126737	gi|125545187
	1364	gi|115471037	Oryza sativa Japonica Group	Os07g0195400 [Oryza sativa Japonica Group]	9.64	9.68	1	4	4	6	15.12	gi|115471037
	1365	gi|115451513	Oryza sativa Japonica Group	Os03g0212700 [Oryza sativa Japonica Group]	9.64	9.66	2	5	5	8	15.95	gi|115451513	gi|222624442
	1366	gi|297728551	Oryza sativa Japonica Group	Os11g0599200 [Oryza sativa Japonica Group]	9.64	9.64	2	6	5	8	15.31	gi|297728551	gi|125534960
	1367	gi|77553656	Oryza sativa Japonica Group	GRF zinc finger family protein [Oryza sativa Japonica Group]	9.58	9.58	3	5	4	15	15.11	gi|77553656	gi|149391185	gi|115447419
	1368	gi|115454767	Oryza sativa Japonica Group	Os03g0699000 [Oryza sativa Japonica Group]	9.57	9.57	2	5	5	8	31.4	gi|115454767	gi|1171354
	1369	gi|218200303	Oryza sativa Indica Group	hypothetical protein OsI_27428 [Oryza sativa Indica Group]	9.56	9.58	2	4	4	6	6.342	gi|218200303	gi|115474235
	1370	gi|125532495	Oryza sativa Indica Group	hypothetical protein OsI_34170 [Oryza sativa Indica Group]	9.55	9.56	4	4	4	9	9.4	gi|125532495	gi|297610719	gi|22128710	gi|125575263
	1371	gi|115446413	Oryza sativa Indica Group	Os02g0523800 [Oryza sativa Japonica Group]	9.53	9.53	1	5	5	7	20.34	gi|115446413
	1372	gi|125591956	Oryza sativa Japonica Group	hypothetical protein OsJ_16515 [Oryza sativa Japonica Group]	9.52	11.06	2	5	5	6	7.436	gi|125591956	gi|115461122
	1373	gi|222618562	Oryza sativa Japonica Group	hypothetical protein OsJ_02009 [Oryza sativa Japonica Group]	9.52	9.53	3	4	4	6	13.23	gi|222618562	gi|115437068	gi|218188342
	1374	gi|218202548	Oryza sativa Indica Group	hypothetical protein OsI_32232 [Oryza sativa Indica Group]	9.52	9.52	4	7	5	12	29.11	gi|218202548	gi|115480453	gi|32526672	gi|222642012
	1375	gi|115476306	Oryza sativa Japonica Group	Os08g0399600 [Oryza sativa Japonica Group]	9.51	9.51	3	5	5	7	16.67	gi|115476306	gi|125561462	gi|125603326
	1376	gi|115439489	Oryza sativa Japonica Group	Os01g0708100 [Oryza sativa Japonica Group]	9.48	9.49	2	4	4	5	19.68	gi|115439489	gi|222619143
	1377	gi|115482402	Oryza sativa Japonica Group	Os10g0464400 [Oryza sativa Japonica Group]	9.47	9.48	2	5	5	5	19.9	gi|115482402	gi|110289212
	1378	gi|55168102	Oryza sativa Japonica Group	unknown protein [Oryza sativa Japonica Group]	9.46	9.53	2	6	5	12	51.03	gi|55168102	gi|297604119
	1379	gi|218196483	Oryza sativa Indica Group	hypothetical protein OsI_19308 [Oryza sativa Indica Group]	9.43	9.44	2	4	4	5	20.61	gi|218196483	gi|115463001
	1380	gi|125564136	Oryza sativa Indica Group	hypothetical protein OsI_31791 [Oryza sativa Indica Group]	9.4	15.62	2	6	6	12	29.07	gi|125564136	gi|115479803
	1381	gi|32489165	Oryza sativa Japonica Group	OSJNBa0094O15.2 [Oryza sativa Japonica Group]	9.4	9.41	3	4	4	4	17.97	gi|32489165	gi|115456796	gi|116317780
	1382	gi|222642086	Oryza sativa Japonica Group	hypothetical protein OsJ_30332 [Oryza sativa Japonica Group]	9.4	9.41	3	4	4	9	10.54	gi|222642086	gi|218202624	gi|115480667
	1383	gi|115450549	Oryza sativa Japonica Group	Os03g0133400 [Oryza sativa Japonica Group]	9.4	9.4	2	7	5	9	15.73	gi|115450549	gi|108860575
	1384	gi|47847651	Oryza sativa Japonica Group	putative hydroxyproline-rich glycoprotein 1 [Oryza sativa Japonica Group]	9.39	9.45	2	5	5	6	39.55	gi|47847651	gi|115459420
	1385	gi|115462871	Oryza sativa Japonica Group	Os05g0255600 [Oryza sativa Japonica Group]	9.39	9.39	1	7	5	10	31.3	gi|115462871
	1386	gi|115439059	Oryza sativa Japonica Group	Os01g0667600 [Oryza sativa Japonica Group]	9.38	14.27	1	5	5	7	40.18	gi|115439059
	1387	gi|297597036	Oryza sativa Japonica Group	Os01g0565600 [Oryza sativa Japonica Group]	9.38	9.38	1	5	5	12	35.8	gi|297597036
	1388	gi|115434736	Oryza sativa Japonica Group	Os01g0168100 [Oryza sativa Japonica Group]	9.36	9.38	2	5	5	5	9.106	gi|115434736	gi|125524575
	1389	gi|297608863	Oryza sativa Japonica Group	Os08g0524400 [Oryza sativa Japonica Group]	9.35	9.36	1	6	5	12	27.38	gi|297608863
	1390	gi|115439109	Oryza sativa Japonica Group	Os01g0673600 [Oryza sativa Japonica Group]	9.34	9.35	2	7	4	12	47.06	gi|115439109	gi|218188827
	1391	gi|15042826	Oryza sativa Japonica Group	putative phospholipase [Oryza sativa Japonica Group]	9.34	9.34	2	5	5	5	15.05	gi|15042826	gi|125546275
	1392	gi|115466938	Oryza sativa Japonica Group	Os06g0199500 [Oryza sativa Japonica Group]	9.34	9.34	2	5	4	5	46.36	gi|115466938	gi|226510852
	1393	gi|115481496	Oryza sativa Japonica Group	Os10g0321700 [Oryza sativa Japonica Group]	9.33	9.34	1	5	5	11	15.46	gi|115481496
	1394	gi|125559971	Oryza sativa Japonica Group	hypothetical protein OsI_27631 [Oryza sativa Indica Group]	9.27	9.27	2	5	4	5	16.75	gi|125559971	gi|115474559
	1395	gi|62900682	Oryza sativa Japonica Group	RecName: Full=Probable plastid-lipid-associated protein 2, chloroplastic; AltName: Full=Fibrillin-like protein 2; Flags: Precursor	9.26	9.27	5	5	5	7	22.57	gi|62900682	gi|29367475	gi|218201702	gi|222641094	gi|297609078
	1396	gi|116309890	Oryza sativa Indica Group	H0525E10.10 [Oryza sativa Indica Group]	9.24	9.24	1	5	5	5	12.72	gi|116309890
	1397	gi|18087497	Oryza sativa	methylthioadenosine/S-adenosyl homocysteine nucleosidase [Oryza sativa]	9.24	9.24	3	6	5	11	22.39	gi|18087497	gi|125553777	gi|115465986
	1398	gi|301344553	Oryza sativa Indica Group	UreG [Oryza sativa Indica Group]	9.23	9.23	2	5	5	8	28.52	gi|301344553	gi|115465475
	1399	gi|125539803	Oryza sativa Indica Group	hypothetical protein OsI_07574 [Oryza sativa Indica Group]	9.21	9.21	3	5	5	7	21.56	gi|125539803	gi|125582429	gi|115446571
	1400	gi|222618750	Oryza sativa Japonica Group	hypothetical protein OsJ_02383 [Oryza sativa Japonica Group]	9.2	9.25	2	6	5	9	11.26	gi|222618750	gi|218188545
	1401	gi|115435942	Oryza sativa Japonica Group	Os01g0276500 [Oryza sativa Japonica Group]	9.15	9.19	1	6	5	6	19.61	gi|115435942
	1402	gi|115465862	Oryza sativa Japonica Group	Os06g0101600 [Oryza sativa Japonica Group]	9.15	9.16	3	8	4	18	49.35	gi|115465862	gi|125595738	gi|2267595
	1403	gi|222618596	Oryza sativa Japonica Group	hypothetical protein OsJ_02073 [Oryza sativa Japonica Group]	9.14	9.15	3	4	4	7	35.45	gi|222618596	gi|57899752	gi|115437210
	1404	gi|115435478	Oryza sativa Japonica Group	Os01g0231700 [Oryza sativa Japonica Group]	9.14	9.14	1	4	4	18	40.34	gi|115435478
	1405	gi|215695450	Oryza sativa Japonica Group	unnamed protein product [Oryza sativa Japonica Group]	9.13	18.04	1	6	4	13	32.14	gi|215695450
	1406	gi|115451209	Oryza sativa Japonica Group	Os03g0186900 [Oryza sativa Japonica Group]	9.13	9.16	2	5	5	9	17.35	gi|115451209	gi|125542690
	1407	gi|218202514	Oryza sativa Indica Group	hypothetical protein OsI_32156 [Oryza sativa Indica Group]	9.12	9.15	4	5	5	6	6.755	gi|218202514	gi|222641977	gi|50725789	gi|115480345
	1408	gi|218190245	Oryza sativa Japonica Group	hypothetical protein OsI_06225 [Oryza sativa Indica Group]	9.12	9.15	5	5	5	7	13.32	gi|218190245	gi|57899528	gi|49388115	gi|218189848	gi|222619979
	1409	gi|115455427	Oryza sativa Japonica Group	Os03g0756000 [Oryza sativa Japonica Group]	9.11	9.13	1	5	5	11	20.87	gi|115455427
	1410	gi|125591671	Oryza sativa Japonica Group	hypothetical protein OsJ_16200 [Oryza sativa Japonica Group]	9.08	9.08	4	6	5	8	8.379	gi|125591671	gi|125549781	gi|116309951	gi|115460618
	1411	gi|115469156	Oryza sativa Japonica Group	Os06g0643300 [Oryza sativa Japonica Group]	9.05	9.06	2	5	5	6	13.17	gi|115469156	gi|149392350
	1412	gi|218192055	Oryza sativa Indica Group	hypothetical protein OsI_09940 [Oryza sativa Indica Group]	9.05	9.05	2	5	5	10	49.51	gi|218192055	gi|108706090
	1413	gi|115478126	Oryza sativa Japonica Group	Os09g0245500 [Oryza sativa Japonica Group]	9.03	9.03	1	5	5	6	16.16	gi|115478126
	1414	gi|115446663	Oryza sativa Japonica Group	Os02g0553200 [Oryza sativa Japonica Group]	9.02	23.12	2	5	5	10	22.38	gi|115446663	gi|125582491
	1415	gi|12246885	Oryza sativa Japonica Group	ribosomal protein S10 [Oryza sativa Japonica Group]	9.02	9.02	2	5	5	9	33.33	gi|12246885	gi|115446617
	1416	gi|218187604	Oryza sativa Indica Group	hypothetical protein OsI_00606 [Oryza sativa Indica Group]	9	9	3	4	4	6	17.6	gi|218187604	gi|15128238	gi|297596195
	1417	gi|215687149	Oryza sativa Japonica Group	unnamed protein product [Oryza sativa Japonica Group]	9	9	4	5	5	7	20.84	gi|215687149	gi|59895951	gi|297723949	gi|149392557
	1418	gi|51091824	Oryza sativa Japonica Group	unknown protein [Oryza sativa Japonica Group]	9	9	2	5	5	9	32.65	gi|51091824	gi|125554432
	1419	gi|50251693	Oryza sativa Japonica Group	putative bacterial-induced peroxidase precursor [Oryza sativa Japonica Group]	8.99	9.66	1	4	4	4	28.04	gi|50251693
	1420	gi|42409426	Oryza sativa Japonica Group	putative glutamate decarboxylase [Oryza sativa Japonica Group]	8.99	8.99	4	6	5	7	13.28	gi|42409426	gi|222640700	gi|125561822	gi|115476804
	1421	gi|115441203	Oryza sativa Japonica Group	Os01g0862300 [Oryza sativa Japonica Group]	8.98	9	1	4	4	4	15.79	gi|115441203
	1422	gi|115470389	Oryza sativa Indica Group	Os07g0122400 [Oryza sativa Japonica Group]	8.95	8.97	2	5	5	6	13.65	gi|115470389	gi|222636358
	1423	gi|222618715	Oryza sativa Japonica Group	hypothetical protein OsJ_02311 [Oryza sativa Japonica Group]	8.91	8.93	3	4	4	4	8.933	gi|222618715	gi|218188508	gi|115437816
	1424	gi|125573162	Oryza sativa Japonica Group	hypothetical protein OsJ_04600 [Oryza sativa Japonica Group]	8.9	8.92	1	5	5	6	5.033	gi|125573162
	1425	gi|51090388	Oryza sativa Japonica Group	putative PrMC3 [Oryza sativa Japonica Group]	8.9	8.92	1	4	4	7	21.32	gi|51090388
	1426	gi|115457002	Oryza sativa Japonica Group	Os04g0136700 [Oryza sativa Japonica Group]	8.9	8.91	2	6	5	11	27.73	gi|115457002	gi|116317809
	1427	gi|312983209	Oryza sativa Indica Group	16.9 kDa heat shock protein B [Oryza sativa Indica Group]	8.88	9.05	1	6	4	21	73.68	gi|312983209
	1428	gi|115440541	Oryza sativa Japonica Group	Os01g0803200 [Oryza sativa Japonica Group]	8.88	8.9	2	7	5	12	30	gi|115440541	gi|13096692
	1429	gi|47497763	Oryza sativa Japonica Group	unknown protein [Oryza sativa Japonica Group]	8.86	8.86	2	4	4	9	22.08	gi|47497763	gi|115449137
	1430	gi|115487638	Oryza sativa Japonica Group	Os12g0178200 [Oryza sativa Japonica Group]	8.85	23.52	2	4	4	6	45.63	gi|115487638	gi|222616731
	1431	gi|125527818	Oryza sativa Indica Group	hypothetical protein OsI_03851 [Oryza sativa Indica Group]	8.85	10.94	2	6	4	10	20.13	gi|125527818	gi|115440123
	1432	gi|218198874	Oryza sativa Indica Group	hypothetical protein OsI_24437 [Oryza sativa Indica Group]	8.85	8.87	2	5	4	8	8.654	gi|218198874	gi|115469916
	1433	gi|115453721	Oryza sativa Japonica Group	Os03g0441500 [Oryza sativa Japonica Group]	8.84	8.86	2	4	4	4	10.7	gi|115453721	gi|125544468
	1434	gi|108862919	Oryza sativa Japonica Group	FLK, putative, expressed [Oryza sativa Japonica Group]	8.83	8.83	1	5	5	8	13.93	gi|108862919
	1435	gi|115481432	Oryza sativa Japonica Group	Os10g0205200 [Oryza sativa Japonica Group]	8.78	8.78	2	4	4	23	29.19	gi|115481432	gi|125574320
	1436	gi|115454903	Oryza sativa Japonica Group	Os03g0710900 [Oryza sativa Japonica Group]	8.75	8.81	3	4	4	5	7.229	gi|115454903	gi|62733538	gi|108710713
	1437	gi|38343963	Oryza sativa Japonica Group	OSJNBb0022F16.2 [Oryza sativa Japonica Group]	8.73	8.82	1	4	4	4	11.8	gi|38343963
	1438	gi|218187058	Oryza sativa Indica Group	hypothetical protein OsI_38700 [Oryza sativa Indica Group]	8.73	8.74	5	4	4	5	9.294	gi|218187058	gi|108862814	gi|77556764	gi|115489036	gi|108862815
	1439	gi|57899795	Oryza sativa Japonica Group	putative pectinacetylesterase precursor [Oryza sativa Japonica Group]	8.71	8.71	3	4	4	9	17.59	gi|57899795	gi|222619660	gi|125528682
	1440	gi|115489194	Oryza sativa Japonica Group	Os12g0571200 [Oryza sativa Japonica Group]	8.7	8.7	2	5	4	6	51.61	gi|115489194	gi|5107214
	1441	gi|125987818	Oryza sativa Japonica Group	RecName: Full=Cysteine proteinase inhibitor 2; AltName: Full=Oryzacystatin II; Short=OC-II; AltName: Full=Oryzacystatin-2	8.69	8.7	3	7	4	16	34.44	gi|125987818	gi|125552829	gi|115464649
	1442	gi|90398985	Oryza sativa Japonica Group	H0801D08.15 [Oryza sativa Indica Group]	8.68	8.68	2	5	3	5	19.38	gi|90398985	gi|38344040
	1443	gi|115465323	Oryza sativa Japonica Group	Os05g0553000 [Oryza sativa Japonica Group]	8.67	124.98	1	5	4	9	71.74	gi|115465323
	1444	gi|125562526	Oryza sativa Japonica Group	hypothetical protein OsI_30232 [Oryza sativa Indica Group]	8.66	8.68	2	4	4	6	19.46	gi|125562526	gi|115477769
	1445	gi|297609653	Oryza sativa Japonica Group	Os09g0480700 [Oryza sativa Japonica Group]	8.65	8.65	3	4	4	7	26.79	gi|297609653	gi|148921428	gi|125564131
	1446	gi|115445207	Oryza sativa Japonica Group	Os02g0234800 [Oryza sativa Japonica Group]	8.61	8.63	1	5	5	6	19.37	gi|115445207
	1447	gi|115456633	Oryza sativa Japonica Group	Os03g0851700 [Oryza sativa Japonica Group]	8.6	11.26	3	4	4	6	25.14	gi|115456633	gi|108712139	gi|125588665
	1448	gi|115452845	Oryza sativa Japonica Group	Os03g0333300 [Oryza sativa Japonica Group]	8.6	8.62	3	4	4	4	18.52	gi|115452845	gi|218192769	gi|115474101
	1449	gi|218198046	Oryza sativa Indica Group	hypothetical protein OsI_22696 [Oryza sativa Indica Group]	8.59	8.73	2	5	5	6	6.636	gi|218198046	gi|115467752
	1450	gi|222640745	Oryza sativa Japonica Group	hypothetical protein OsJ_27689 [Oryza sativa Japonica Group]	8.57	9.16	1	4	4	7	6.165	gi|222640745
	1451	gi|6815067	Oryza sativa Japonica Group	putative UBP1 interacting protein 1a [Oryza sativa Japonica Group]	8.56	10.65	2	4	4	5	15.31	gi|6815067	gi|297596504
	1452	gi|115450425	Oryza sativa Japonica Group	Os03g0124900 [Oryza sativa Japonica Group]	8.55	8.55	1	4	4	7	10.48	gi|115450425
	1453	gi|115478641	Oryza sativa Japonica Group	Os09g0338400 [Oryza sativa Japonica Group]	8.54	8.59	1	4	4	8	11.35	gi|115478641
	1454	gi|125532040	Oryza sativa Indica Group	hypothetical protein OsI_33701 [Oryza sativa Indica Group]	8.54	8.55	2	4	4	7	26.06	gi|125532040	gi|297610525
	1455	gi|115451377	Oryza sativa Japonica Group	Os03g0200500 [Oryza sativa Japonica Group]	8.49	8.49	4	5	4	9	28.24	gi|115451377	gi|218186713	gi|222616957	gi|115488288
	1456	gi|297608921	Oryza sativa Japonica Group	Os08g0543900 [Oryza sativa Japonica Group]	8.48	8.48	2	5	5	5	16.59	gi|297608921	gi|125562411
	1457	gi|218187624	Oryza sativa Indica Group	hypothetical protein OsI_00647 [Oryza sativa Indica Group]	8.48	8.48	2	4	4	9	11.15	gi|218187624	gi|115434892
	1458	gi|115469830	Oryza sativa Japonica Group	Os06g0705100 [Oryza sativa Japonica Group]	8.48	8.48	1	4	4	5	26.36	gi|115469830
	1459	gi|2058273	Oryza sativa (japonica cultivar-group)	YK426 [Oryza sativa (japonica cultivar-group)]	8.47	8.47	4	5	5	6	28.42	gi|2058273	gi|115479853	gi|41052913	gi|115443655
	1460	gi|115445821	Oryza sativa Japonica Group	Os02g0321900 [Oryza sativa Japonica Group]	8.46	8.56	6	4	4	5	25.93	gi|115445821	gi|222622725	gi|42407951	gi|218190611	gi|45736100	gi|149391311
	1461	gi|125580144	Oryza sativa Japonica Group	hypothetical protein OsJ_36944 [Oryza sativa Japonica Group]	8.46	8.46	2	4	4	11	38.01	gi|125580144	gi|125537488
	1462	gi|125601522	Oryza sativa Japonica Group	hypothetical protein OsJ_25590 [Oryza sativa Japonica Group]	8.45	16.41	3	4	4	7	21.74	gi|125601522	gi|218200260	gi|115474081
	1463	gi|115466024	Oryza sativa Japonica Group	Os06g0115300 [Oryza sativa Japonica Group]	8.43	10.62	1	6	4	14	67.03	gi|115466024
	1464	gi|297600816	Oryza sativa Japonica Group	Os03g0308100 [Oryza sativa Japonica Group]	8.43	8.43	2	5	5	7	29.79	gi|297600816	gi|222624791
	1465	gi|222616566	Oryza sativa Japonica Group	hypothetical protein OsJ_35098 [Oryza sativa Japonica Group]	8.42	13.47	3	5	5	5	16.5	gi|222616566	gi|115487150	gi|108862133
	1466	gi|297598778	Oryza sativa Japonica Group	Os02g0198300 [Oryza sativa Japonica Group]	8.42	8.43	2	4	4	5	18.75	gi|297598778	gi|125538491
	1467	gi|115480063	Oryza sativa Japonica Group	Os09g0509000 [Oryza sativa Japonica Group]	8.42	8.42	2	5	4	9	8.333	gi|115480063	gi|125606281
	1468	gi|125527405	Oryza sativa Indica Group	hypothetical protein OsI_03423 [Oryza sativa Indica Group]	8.39	8.4	3	4	4	9	11.48	gi|125527405	gi|125571728	gi|115439441
	1469	gi|47496894	Oryza sativa Japonica Group	prefoldin-like [Oryza sativa Japonica Group]	8.39	8.39	3	6	4	15	47.01	gi|47496894	gi|297598910	gi|218190398
	1470	gi|125577657	Oryza sativa Japonica Group	hypothetical protein OsJ_34421 [Oryza sativa Japonica Group]	8.39	8.39	3	5	5	6	13.92	gi|125577657	gi|218186014	gi|115486183
	1471	gi|218190009	Oryza sativa Japonica Group	hypothetical protein OsI_05763 [Oryza sativa Indica Group]	8.38	8.39	1	5	5	6	14.13	gi|218190009
	1472	gi|115442299	Oryza sativa Japonica Group	Os01g0953600 [Oryza sativa Japonica Group]	8.37	8.37	1	4	4	7	43.65	gi|115442299
	1473	gi|40253748	Oryza sativa Japonica Group	putative mec-8 [Oryza sativa Japonica Group]	8.36	8.43	1	4	4	6	19.05	gi|40253748
	1474	gi|115472081	Oryza sativa Japonica Group	Os07g0480900 [Oryza sativa Japonica Group]	8.34	8.35	1	4	3	6	19.95	gi|115472081
	1475	gi|297725851	Oryza sativa Japonica Group	Os07g0604100 [Oryza sativa Japonica Group]	8.34	8.34	2	5	4	11	28.42	gi|297725851	gi|125559100
	1476	gi|115450509	Oryza sativa Japonica Group	Os03g0130500 [Oryza sativa Japonica Group]	8.33	8.48	2	4	4	7	5.524	gi|115450509	gi|125584799
	1477	gi|218199883	Oryza sativa Indica Group	hypothetical protein OsI_26573 [Oryza sativa Indica Group]	8.32	8.32	2	4	4	7	13.86	gi|218199883	gi|115472943
	1478	gi|55296292	Oryza sativa Japonica Group	putative dihydropyrimidine amidohydrolase [Oryza sativa Japonica Group]	8.32	8.32	3	4	4	8	8.611	gi|55296292	gi|297597815	gi|125528091
	1479	gi|222623212	Oryza sativa Japonica Group	hypothetical protein OsJ_07470 [Oryza sativa Japonica Group]	8.3	8.43	2	4	4	5	7.171	gi|222623212	gi|115447215
	1480	gi|115467754	Oryza sativa Japonica Group	Os06g0308800 [Oryza sativa Japonica Group]	8.3	8.3	1	4	4	5	13.52	gi|115467754
	1481	gi|62733375	Oryza sativa Japonica Group	putative protein [Oryza sativa Japonica Group]	8.29	9.83	5	4	4	7	15.53	gi|62733375	gi|62734611	gi|222640139	gi|115485233	gi|108864302
	1482	gi|108708566	Oryza sativa Japonica Group	Transthyretin precursor family protein, expressed [Oryza sativa Japonica Group]	8.29	8.35	1	5	5	8	14.97	gi|108708566
	1483	gi|222613176	Oryza sativa Japonica Group	hypothetical protein OsJ_32264 [Oryza sativa Japonica Group]	8.29	8.32	3	4	4	8	20.42	gi|222613176	gi|115483122	gi|125532758
	1484	gi|222625883	Oryza sativa Japonica Group	hypothetical protein OsJ_12764 [Oryza sativa Japonica Group]	8.29	8.29	3	4	4	5	9.939	gi|222625883	gi|31745236	gi|215694909
	1485	gi|115445077	Oryza sativa Japonica Group	Os02g0220600 [Oryza sativa Japonica Group]	8.27	41.37	1	5	4	9	40.19	gi|115445077
	1486	gi|218188143	Oryza sativa Indica Group	hypothetical protein OsI_01750 [Oryza sativa Indica Group]	8.27	8.27	2	5	4	7	22.81	gi|218188143	gi|115436372
	1487	gi|115462939	Oryza sativa Japonica Group	Os05g0273800 [Oryza sativa Japonica Group]	8.26	8.27	1	5	5	6	18.43	gi|115462939
	1488	gi|77551805	Oryza sativa Japonica Group	40S ribosomal protein S9, putative, expressed [Oryza sativa Japonica Group]	8.25	8.43	3	4	4	6	22.4	gi|77551805	gi|115450807	gi|218192116
	1489	gi|56783948	Oryza sativa Japonica Group	ubiquitin -like [Oryza sativa Japonica Group]	8.24	8.25	3	4	4	6	11.29	gi|56783948	gi|297719771	gi|125525065
	1490	gi|115435558	Oryza sativa Indica Group	Os01g0238500 [Oryza sativa Japonica Group]	8.24	8.24	2	4	4	6	25.6	gi|115435558	gi|222618070
	1491	gi|125580883	Oryza sativa Japonica Group	hypothetical protein OsJ_05455 [Oryza sativa Japonica Group]	8.22	8.23	2	4	4	11	14.04	gi|125580883	gi|115444361
	1492	gi|222634980	Oryza sativa Japonica Group	hypothetical protein OsJ_20171 [Oryza sativa Japonica Group]	8.21	9.23	4	4	4	5	20.49	gi|222634980	gi|218197611	gi|189097347	gi|115466494
	1493	gi|125543328	Oryza sativa Indica Group	hypothetical protein OsI_10999 [Oryza sativa Indica Group]	8.21	8.23	4	4	4	4	20.88	gi|125543328	gi|108707486	gi|297600721	gi|108707487
	1494	gi|115444947	Oryza sativa Japonica Group	Os02g0206700 [Oryza sativa Japonica Group]	8.21	8.23	1	4	4	6	12.38	gi|115444947
	1495	gi|297600089	Oryza sativa Japonica Group	Os02g0809100 [Oryza sativa Japonica Group]	8.19	8.21	3	5	4	10	10.85	gi|297600089	gi|125584092	gi|125541557
	1496	gi|222641468	Oryza sativa Japonica Group	hypothetical protein OsJ_29153 [Oryza sativa Japonica Group]	8.17	8.17	3	5	5	5	28.35	gi|222641468	gi|125563502	gi|115478887
	1497	gi|50252059	Oryza sativa Japonica Group	putative ribulokinase [Oryza sativa Japonica Group]	8.17	8.17	1	4	4	6	11.8	gi|50252059
	1498	gi|222622792	Oryza sativa Japonica Group	hypothetical protein OsJ_06602 [Oryza sativa Japonica Group]	8.15	13.48	2	4	4	7	19.22	gi|222622792	gi|115445979
	1499	gi|222624970	Oryza sativa Japonica Group	hypothetical protein OsJ_10958 [Oryza sativa Japonica Group]	8.15	12.88	4	4	3	16	52.21	gi|222624970	gi|218192897	gi|297600966	gi|108708331
	1500	gi|222637624	Oryza sativa Japonica Group	hypothetical protein OsJ_25466 [Oryza sativa Japonica Group]	8.15	8.17	3	4	4	9	7.571	gi|222637624	gi|218200202	gi|115473897
	1501	gi|125571152	Oryza sativa Japonica Group	hypothetical protein OsJ_02582 [Oryza sativa Japonica Group]	8.15	8.15	2	4	4	7	25.36	gi|125571152	gi|115438502
	1502	gi|222623075	Oryza sativa Japonica Group	hypothetical protein OsJ_07166 [Oryza sativa Japonica Group]	8.15	8.15	5	4	4	5	22.67	gi|222623075	gi|115446753	gi|112385746	gi|46243593	gi|20975738
	1503	gi|54290729	Oryza sativa Japonica Group	putative peroxidase 1 precursor [Oryza sativa Japonica Group]	8.14	8.14	2	4	4	6	18.73	gi|54290729	gi|125555057
	1504	gi|218187972	Oryza sativa Indica Group	hypothetical protein OsI_01382 [Oryza sativa Indica Group]	8.13	12.91	2	4	4	5	23.17	gi|218187972	gi|115435946
	1505	gi|222640748	Oryza sativa Japonica Group	hypothetical protein OsJ_27700 [Oryza sativa Japonica Group]	8.13	8.15	3	3	3	4	8.19	gi|222640748	gi|125561936	gi|42408149
	1506	gi|297610791	Oryza sativa Japonica Group	Os10g0518200 [Oryza sativa Japonica Group]	8.13	8.13	3	5	4	10	33.58	gi|297610791	gi|218184888	gi|78708914
	1507	gi|222640956	Oryza sativa Japonica Group	hypothetical protein OsJ_28148 [Oryza sativa Japonica Group]	8.12	8.16	3	4	4	5	7.425	gi|222640956	gi|218201550	gi|115477613
	1508	gi|115434476	Oryza sativa Japonica Group	Os01g0143300 [Oryza sativa Japonica Group]	8.11	8.18	3	4	4	8	20.08	gi|115434476	gi|125568983	gi|125524380
	1509	gi|218190185	Oryza sativa Indica Group	hypothetical protein OsI_06092 [Oryza sativa Indica Group]	8.1	8.11	2	5	4	7	15.72	gi|218190185	gi|115444607
	1510	gi|222637711	Oryza sativa Japonica Group	hypothetical protein OsJ_25631 [Oryza sativa Japonica Group]	8.09	8.1	2	4	4	14	39.42	gi|222637711	gi|218200285
	1511	gi|222642028	Oryza sativa Japonica Group	hypothetical protein OsJ_30230 [Oryza sativa Japonica Group]	8.08	8.3	3	5	4	11	8.219	gi|222642028	gi|52076021	gi|115480519
	1512	gi|218188808	Oryza sativa Japonica Group	hypothetical protein OsI_03191 [Oryza sativa Indica Group]	8.08	8.11	2	5	4	12	14.88	gi|218188808	gi|115439055
	1513	gi|125572210	Oryza sativa Japonica Group	hypothetical protein OsJ_03648 [Oryza sativa Japonica Group]	8.08	8.09	2	4	4	8	8.426	gi|125572210	gi|115440259
	1514	gi|32489033	Oryza sativa Indica Group	OSJNBa0084K01.2 [Oryza sativa Japonica Group]	8.08	8.08	1	4	4	5	8.321	gi|32489033
	1515	gi|125600930	Oryza sativa Japonica Group	hypothetical protein OsJ_24960 [Oryza sativa Japonica Group]	8.08	8.08	2	4	4	5	14.06	gi|125600930	gi|115473123
	1516	gi|218191446	Oryza sativa Indica Group	hypothetical protein OsI_08649 [Oryza sativa Indica Group]	8.08	8.08	2	4	4	4	6.745	gi|218191446	gi|115448225
	1517	gi|27261100	Oryza sativa Japonica Group	putative thymidylate kinase [Oryza sativa Japonica Group]	8.08	8.08	2	4	4	4	28.17	gi|27261100	gi|125559330
	1518	gi|218189176	Oryza sativa Indica Group	hypothetical protein OsI_04001 [Oryza sativa Indica Group]	8.07	21.19	3	5	4	9	37.08	gi|218189176	gi|115440349	gi|125572256
	1519	gi|115475275	Oryza sativa Japonica Group	Os08g0205400 [Oryza sativa Japonica Group]	8.07	8.07	1	4	4	12	65.43	gi|115475275
	1520	gi|297723967	Oryza sativa Japonica Group	Os05g0320650 [Oryza sativa Japonica Group]	8.06	8.06	1	6	4	13	19.32	gi|297723967
	1521	gi|115467298	Oryza sativa Japonica Group	Os06g0237300 [Oryza sativa Japonica Group]	8.05	10.06	1	4	4	6	5.295	gi|115467298
	1522	gi|115471333	Oryza sativa Indica Group	Os07g0240600 [Oryza sativa Japonica Group]	8.05	8.51	1	4	4	6	13.92	gi|115471333
	1523	gi|42407501	Oryza sativa Japonica Group	putative NAD-malate dehydrogenase [Oryza sativa Japonica Group]	8.04	47.99	2	4	4	9	49.12	gi|42407501	gi|115476564
	1524	gi|222625088	Oryza sativa Japonica Group	hypothetical protein OsJ_11186 [Oryza sativa Japonica Group]	8.03	8.03	2	4	4	6	9.465	gi|222625088	gi|218193004
	1525	gi|13129508	Oryza sativa Japonica Group	putative protein phosphatase 2A regulatory subunit [Oryza sativa Japonica Group]	8.03	8.03	4	5	4	6	9.516	gi|13129508	gi|115482514	gi|218184736	gi|16905168
	1526	gi|115441811	Oryza sativa Japonica Group	Os01g0915200 [Oryza sativa Japonica Group]	8.03	8.03	2	4	4	9	36.08	gi|115441811	gi|125528835
	1527	gi|218193547	Oryza sativa Japonica Group	hypothetical protein OsI_13084 [Oryza sativa Indica Group]	8.02	8.04	2	4	4	4	6.522	gi|218193547	gi|115454693
	1528	gi|115461669	Oryza sativa	Os05g0108800 [Oryza sativa Japonica Group]	8.02	8.03	1	5	4	14	31.39	gi|115461669
	1529	gi|115484359	Oryza sativa Japonica Group	Os11g0167800 [Oryza sativa Japonica Group]	8.02	8.02	2	6	4	10	37.68	gi|115484359	gi|149391461
	1530	gi|115482792	Oryza sativa Japonica Group	Os10g0502000 [Oryza sativa Japonica Group]	8.02	8.02	1	4	4	8	18.64	gi|115482792
	1531	gi|222618681	Oryza sativa Japonica Group	hypothetical protein OsJ_02232 [Oryza sativa Japonica Group]	8.01	10.01	2	4	4	4	8.549	gi|222618681	gi|115437636
	1532	gi|115464613	Oryza sativa Japonica Group	Os05g0491000 [Oryza sativa Japonica Group]	8.01	8.02	1	4	4	4	30.32	gi|115464613
	1533	gi|218200595	Oryza sativa Indica Group	hypothetical protein OsI_28099 [Oryza sativa Indica Group]	8	59.17	1	6	4	13	54.55	gi|218200595
	1534	gi|297722543	Oryza sativa Japonica Group	Os03g0737701 [Oryza sativa Japonica Group]	8	8.02	4	4	4	6	13.85	gi|297722543	gi|222625759	gi|31126792	gi|218193719
	1535	gi|297725161	Oryza sativa Japonica Group	Os06g0665900 [Oryza sativa Japonica Group]	8	8.01	4	4	4	5	17.42	gi|297725161	gi|52076516	gi|222636049	gi|218198709
	1536	gi|53792166	Oryza sativa Japonica Group	unknown protein [Oryza sativa Japonica Group]	8	8	3	3	3	4	12.88	gi|53792166	gi|218187459	gi|115434362
	1537	gi|115436432	Oryza sativa Japonica Group	Os01g0348700 [Oryza sativa Japonica Group]	8	8	5	4	4	8	21.71	gi|115436432	gi|70663909	gi|297603002	gi|218195150	gi|125548918
	1538	gi|125538267	Oryza sativa Indica Group	hypothetical protein OsI_06032 [Oryza sativa Indica Group]	8	8	2	4	4	4	35.06	gi|125538267	gi|115434096
	1539	gi|50253286	Oryza sativa Japonica Group	hydroxyproline-rich glycoprotein family protein-like [Oryza sativa Japonica Group]	8	8	3	4	4	4	5.792	gi|50253286	gi|222641170	gi|218201778
	1540	gi|218186231	Oryza sativa Indica Group	hypothetical protein OsI_37102 [Oryza sativa Indica Group]	8	8	2	4	4	5	44.92	gi|218186231	gi|115486829
	1541	gi|115477851	Oryza sativa Japonica Group	Os08g0562600 [Oryza sativa Japonica Group]	8	8	1	4	4	9	14.43	gi|115477851
	1542	gi|125549574	Oryza sativa Indica Group	hypothetical protein OsI_17234 [Oryza sativa Indica Group]	8	8	2	5	4	16	39.5	gi|125549574	gi|115460280
	1543	gi|222618647	Oryza sativa Japonica Group	hypothetical protein OsJ_02176 [Oryza sativa Japonica Group]	7.99	8.02	5	4	4	6	13.29	gi|222618647	gi|115437444	gi|143456603	gi|115437448	gi|218188433
	1544	gi|37806289	Oryza sativa Japonica Group	putative methylcrotonyl-CoA carboxylase beta chain, mitochondrial precursor [Oryza sativa Japonica Group]	7.99	8.01	2	4	4	4	8.916	gi|37806289	gi|218201172
	1545	gi|37806272	Oryza sativa Japonica Group	WD-40 repeat protein-like [Oryza sativa Japonica Group]	7.98	7.99	2	4	4	5	3.652	gi|37806272	gi|115474917
	1546	gi|34394883	Oryza sativa Japonica Group	unknown protein [Oryza sativa Japonica Group]	7.97	8.01	2	5	4	6	20.31	gi|34394883	gi|115470659
	1547	gi|31126720	Oryza sativa Japonica Group	putative deoxyuridine triphosphatase [Oryza sativa Japonica Group]	7.97	7.97	5	5	5	8	42.67	gi|31126720	gi|122230604	gi|222631282	gi|115454523	gi|108710305
	1548	gi|125568690	Oryza sativa Japonica Group	hypothetical protein OsJ_00036 [Oryza sativa Japonica Group]	7.96	10.11	3	4	4	8	25.53	gi|125568690	gi|125524074	gi|115434012
	1549	gi|115456247	Oryza sativa Japonica Group	Os03g0821100 [Oryza sativa Japonica Group]	7.95	203.1	2	5	3	11	72.73	gi|115456247	gi|218193998
	1550	gi|115473343	Oryza sativa Japonica Group	Os07g0615500 [Oryza sativa Japonica Group]	7.95	8.09	4	7	4	7	10.15	gi|115473343	gi|125559169	gi|222637458	gi|125601080
	1551	gi|115472239	Oryza sativa Japonica Group	Os07g0500300 [Oryza sativa Japonica Group]	7.94	8.03	1	5	4	10	35.26	gi|115472239
	1552	gi|115452955	Oryza sativa Japonica Group	Os03g0343500 [Oryza sativa Japonica Group]	7.94	7.94	1	5	4	6	36.64	gi|115452955
	1553	gi|23307574	Oryza sativa Japonica Group	putative protein phosphatase type 2C [Oryza sativa Japonica Group]	7.93	7.94	2	4	4	5	15.25	gi|23307574	gi|122167304
	1554	gi|77552025	Oryza sativa Japonica Group	pg1, putative, expressed [Oryza sativa Japonica Group]	7.91	7.91	4	4	4	4	5.161	gi|77552025	gi|4680491	gi|218186128	gi|125535146
	1555	gi|297608865	Oryza sativa Japonica Group	Os08g0524600 [Oryza sativa Japonica Group]	7.91	7.91	7	4	4	7	34.44	gi|297608865	gi|29647485	gi|115479981	gi|297609746	gi|222641864	gi|218202406	gi|315113269
	1556	gi|115489014	Oryza sativa Indica Group	Os12g0555000 [Oryza sativa Japonica Group]	7.9	7.9	1	4	4	8	28.75	gi|115489014
	1557	gi|218198925	Oryza sativa Indica Group	hypothetical protein OsI_24541 [Oryza sativa Indica Group]	7.89	7.89	3	4	4	6	3.973	gi|218198925	gi|222636266	gi|75252730
	1558	gi|125581657	Oryza sativa Japonica Group	hypothetical protein OsJ_06256 [Oryza sativa Japonica Group]	7.88	21.72	2	4	4	8	30.43	gi|125581657	gi|125538981
	1559	gi|6525009	Oryza sativa Japonica Group	copper chaperone homolog CCH [Oryza sativa]	7.87	7.87	2	5	4	15	37.88	gi|6525009	gi|297721277
	1560	gi|218193173	Oryza sativa Indica Group	hypothetical protein OsI_12307 [Oryza sativa Indica Group]	7.84	8.02	4	5	4	8	10.84	gi|218193173	gi|12583812	gi|115453831	gi|108709398
	1561	gi|218186753	Oryza sativa Indica Group	hypothetical protein OsI_38153 [Oryza sativa Indica Group]	7.81	17.37	3	4	4	6	9.689	gi|218186753	gi|77554865	gi|222616999
	1562	gi|115450769	Oryza sativa Indica Group	Os03g0151600 [Oryza sativa Japonica Group]	7.81	7.81	3	4	4	4	28.48	gi|115450769	gi|108706220	gi|125584945
	1563	gi|115457166	Oryza sativa Japonica Group	Os04g0182800 [Oryza sativa Japonica Group]	7.8	7.85	2	4	4	5	24.9	gi|115457166	gi|171769901
	1564	gi|125595990	Oryza sativa Japonica Group	hypothetical protein OsJ_20061 [Oryza sativa Japonica Group]	7.79	7.94	2	5	4	6	19.8	gi|125595990	gi|115466296
	1565	gi|32479665	Oryza sativa Japonica Group	P0041A24.6 [Oryza sativa Japonica Group]	7.78	7.78	3	4	4	4	10.47	gi|32479665	gi|218194922	gi|115458578
	1566	gi|115470134	Oryza sativa Japonica Group	Os06g0731800 [Oryza sativa Japonica Group]	7.77	7.78	1	4	4	5	26.8	gi|115470134
	1567	gi|115437808	Oryza sativa Japonica Group	Os01g0574600 [Oryza sativa Japonica Group]	7.74	7.75	1	5	4	9	21.99	gi|115437808
	1568	gi|54290281	Oryza sativa Japonica Group	unknown protein [Oryza sativa Japonica Group]	7.74	7.74	3	6	4	14	40.58	gi|54290281	gi|115438526	gi|218188655
	1569	gi|115441987	Oryza sativa Japonica Group	Os01g0928100 [Oryza sativa Japonica Group]	7.73	7.75	3	5	4	9	10.7	gi|115441987	gi|222619806	gi|218189660
	1570	gi|115446631	Oryza sativa Japonica Group	Os02g0550600 [Oryza sativa Japonica Group]	7.71	7.75	2	4	4	5	8.541	gi|115446631	gi|125539847
	1571	gi|115454489	Oryza sativa Japonica Group	Os03g0666200 [Oryza sativa Japonica Group]	7.71	7.71	2	4	4	7	11.6	gi|115454489	gi|108710273
	1572	gi|47777377	Oryza sativa Japonica Group	unknown protein [Oryza sativa Japonica Group]	7.7	7.71	3	4	4	5	31.13	gi|47777377	gi|115463467	gi|218196654
	1573	gi|115475836	Oryza sativa Indica Group	Os08g0313200 [Oryza sativa Japonica Group]	7.7	7.71	2	4	4	5	17.02	gi|115475836	gi|34015153
	1574	gi|108711263	Oryza sativa Japonica Group	expressed protein [Oryza sativa Japonica Group]	7.7	7.7	3	4	4	5	13.11	gi|108711263	gi|218193815	gi|115455569
	1575	gi|222625231	Oryza sativa Japonica Group	hypothetical protein OsJ_11458 [Oryza sativa Japonica Group]	7.69	7.71	3	5	4	13	11.47	gi|222625231	gi|14091862	gi|115453797
	1576	gi|125534557	Oryza sativa Indica Group	hypothetical protein OsI_36284 [Oryza sativa Indica Group]	7.69	7.7	4	6	4	11	15.54	gi|125534557	gi|115485679	gi|125534555	gi|108864432
	1577	gi|115444579	Oryza sativa Japonica Group	Os02g0177600 [Oryza sativa Japonica Group]	7.68	7.71	1	4	4	6	7.22	gi|115444579
	1578	gi|38344542	Oryza sativa Japonica Group	OSJNBa0027P08.10 [Oryza sativa Japonica Group]	7.68	7.69	4	6	5	10	29.73	gi|38344542	gi|218194930	gi|116310227	gi|115458600
	1579	gi|218187953	Oryza sativa Indica Group	hypothetical protein OsI_01328 [Oryza sativa Indica Group]	7.67	7.67	3	3	3	4	13.29	gi|218187953	gi|115435876	gi|56783756
	1580	gi|51091096	Oryza sativa Japonica Group	unknown protein [Oryza sativa Japonica Group]	7.67	7.67	2	3	3	9	20.44	gi|51091096	gi|125554360
	1581	gi|222615397	Oryza sativa Japonica Group	hypothetical protein OsJ_32728 [Oryza sativa Japonica Group]	7.65	17.39	5	4	4	6	16.45	gi|222615397	gi|218186303	gi|218185119	gi|115487010	gi|222616512
	1582	gi|125600038	Oryza sativa Japonica Group	hypothetical protein OsJ_24047 [Oryza sativa Japonica Group]	7.64	9.99	3	4	4	6	6.899	gi|125600038	gi|218199516	gi|115471827
	1583	gi|50725387	Oryza sativa Japonica Group	putative cytosolic aldehyde dehydrogenase [Oryza sativa Japonica Group]	7.64	7.91	3	4	4	5	10.46	gi|50725387	gi|125555924	gi|125555919
	1584	gi|222624938	Oryza sativa Japonica Group	hypothetical protein OsJ_10874 [Oryza sativa Japonica Group]	7.63	7.88	4	4	4	4	4.571	gi|222624938	gi|218192845	gi|115453069	gi|108708214
	1585	gi|218186792	Oryza sativa Indica Group	hypothetical protein OsI_38220 [Oryza sativa Indica Group]	7.62	9.77	3	4	4	5	18.25	gi|218186792	gi|115488430	gi|125579223
	1586	gi|115441259	Oryza sativa Japonica Group	Os01g0866700 [Oryza sativa Japonica Group]	7.62	7.8	1	3	3	15	50	gi|115441259
	1587	gi|34394303	Oryza sativa Japonica Group	hypothetical protein [Oryza sativa Japonica Group]	7.62	7.64	2	4	3	10	38.16	gi|34394303	gi|125542014
	1588	gi|222637173	Oryza sativa Japonica Group	hypothetical protein OsJ_24532 [Oryza sativa Japonica Group]	7.62	7.62	3	5	4	7	22.61	gi|222637173	gi|218199747	gi|115472489
	1589	gi|115447955	Oryza sativa Indica Group	Os02g0684000 [Oryza sativa Japonica Group]	7.61	7.62	1	5	4	8	17.02	gi|115447955
	1590	gi|115445581	Oryza sativa Japonica Group	Os02g0284600 [Oryza sativa Japonica Group]	7.6	7.6	1	4	4	12	28.47	gi|115445581
	1591	gi|115450389	Oryza sativa Japonica Group	Os03g0121700 [Oryza sativa Japonica Group]	7.59	9.87	1	3	3	4	37.1	gi|115450389
	1592	gi|115455431	Oryza sativa Japonica Group	Os03g0756300 [Oryza sativa Japonica Group]	7.59	7.59	1	6	3	12	32.57	gi|115455431
	1593	gi|115459602	Oryza sativa Japonica Group	Os04g0531900 [Oryza sativa Japonica Group]	7.58	22.16	1	6	4	13	33.22	gi|115459602
	1594	gi|18698985	Oryza sativa	anti-disease protein 1 [Oryza sativa]	7.58	8.28	3	4	4	11	23.91	gi|18698985	gi|115474365	gi|218200342
	1595	gi|125542971	Oryza sativa Indica Group	hypothetical protein OsI_10598 [Oryza sativa Indica Group]	7.58	7.58	2	4	4	5	19.47	gi|125542971	gi|115451681
	1596	gi|218188869	Oryza sativa Indica Group	hypothetical protein OsI_03311 [Oryza sativa Indica Group]	7.55	7.55	2	4	4	5	13.02	gi|218188869	gi|222619070
	1597	gi|115469944	Oryza sativa Japonica Group	Os06g0714100 [Oryza sativa Japonica Group]	7.54	7.54	1	4	4	8	26.55	gi|115469944
	1598	gi|115436928	Oryza sativa Indica Group	Os01g0511100 [Oryza sativa Japonica Group]	7.53	7.74	1	4	4	10	40.12	gi|115436928
	1599	gi|297599904	Oryza sativa Japonica Group	Os02g0740500 [Oryza sativa Japonica Group]	7.53	7.54	2	4	4	12	41.28	gi|297599904	gi|218191548
	1600	gi|218197809	Oryza sativa Indica Group	hypothetical protein OsI_22175 [Oryza sativa Indica Group]	7.52	7.52	2	3	3	4	21.36	gi|218197809	gi|51091361
	1601	gi|115446769	Oryza sativa Japonica Group	Os02g0565100 [Oryza sativa Japonica Group]	7.51	7.52	1	4	4	5	20.99	gi|115446769
	1602	gi|297607496	Oryza sativa Japonica Group	Os07g0575100 [Oryza sativa Japonica Group]	7.5	7.54	4	3	3	6	4.84	gi|297607496	gi|34393573	gi|125558903	gi|125600818
	1603	gi|78708511	Oryza sativa Japonica Group	Red chlorophyll catabolite reductase, putative, expressed [Oryza sativa Japonica Group]	7.5	7.51	5	4	4	5	13.07	gi|78708511	gi|218184441	gi|115481814	gi|125531756	gi|14018062
	1604	gi|218194709	Oryza sativa Indica Group	hypothetical protein OsI_15574 [Oryza sativa Indica Group]	7.5	7.5	8	4	4	9	23.53	gi|218194709	gi|125590092	gi|115446249	gi|218194707	gi|115457956	gi|54291577	gi|222636280	gi|297606577
	1605	gi|32488719	Oryza sativa Japonica Group	OSJNBa0088H09.20 [Oryza sativa Japonica Group]	7.46	7.46	4	6	4	18	26.55	gi|32488719	gi|297603603	gi|218195862	gi|90399173
	1606	gi|115478212	Oryza sativa Japonica Group	Os09g0258600 [Oryza sativa Japonica Group]	7.45	7.71	1	4	4	6	26.9	gi|115478212
	1607	gi|218197115	Oryza sativa Indica Group	hypothetical protein OsI_20656 [Oryza sativa Indica Group]	7.43	9.66	3	4	4	4	10.19	gi|218197115	gi|115464933	gi|22535406
	1608	gi|115486837	Oryza sativa Japonica Group	Os11g0708400 [Oryza sativa Japonica Group]	7.43	7.45	1	3	3	4	19.62	gi|115486837
	1609	gi|42408279	Oryza sativa Japonica Group	putative phosphoglycerate dehydrogenase [Oryza sativa Japonica Group]	7.42	15.19	3	4	4	7	15.14	gi|42408279	gi|125561721	gi|222640652
	1610	gi|125548884	Oryza sativa Indica Group	hypothetical protein OsI_16484 [Oryza sativa Indica Group]	7.42	8.14	2	4	4	8	23.77	gi|125548884	gi|115459206
	1611	gi|158513648	Oryza sativa Japonica Group	RecName: Full=Heat shock protein 81-1; Short=HSP81-1; AltName: Full=Heat shock protein 82	7.41	95.83	3	7	4	32	50.07	gi|158513648	gi|115477126	gi|56202189
	1612	gi|51243456	Oryza sativa Japonica Group	LysM-domain GPI-anchored protein [Oryza sativa Japonica Group]	7.4	7.41	2	6	4	23	13.2	gi|51243456	gi|51091208
	1613	gi|218199879	Oryza sativa Indica Group	hypothetical protein OsI_26565 [Oryza sativa Indica Group]	7.39	7.39	2	4	4	6	10.09	gi|218199879	gi|115472931
	1614	gi|115476190	Oryza sativa Japonica Group	Os08g0379400 [Oryza sativa Japonica Group]	7.36	7.37	2	4	4	4	21.28	gi|115476190	gi|125561376
	1615	gi|125538215	Oryza sativa Japonica Group	hypothetical protein OsI_05978 [Oryza sativa Indica Group]	7.36	7.36	1	4	3	6	38.94	gi|125538215
	1616	gi|218199278	Oryza sativa Indica Group	hypothetical protein OsI_25312 [Oryza sativa Indica Group]	7.36	7.36	4	4	4	6	9.966	gi|218199278	gi|215765081	gi|115471091	gi|222636637
	1617	gi|115455701	Oryza sativa Japonica Group	Os03g0780600 [Oryza sativa Japonica Group]	7.35	61	3	6	4	6	54.73	gi|115455701	gi|303842	gi|125588125
	1618	gi|115447729	Oryza sativa Japonica Group	Os02g0661000 [Oryza sativa Japonica Group]	7.34	7.36	1	3	3	10	17.89	gi|115447729
	1619	gi|56784950	Oryza sativa Japonica Group	receptor-like protein kinase-like [Oryza sativa Japonica Group]	7.33	7.34	3	5	4	8	14.29	gi|56784950	gi|125571640	gi|297597401
	1620	gi|115442491	Oryza sativa Japonica Group	Os01g0970400 [Oryza sativa Japonica Group]	7.33	7.33	1	4	4	4	23.35	gi|115442491
	1621	gi|297609769	Oryza sativa Japonica Group	Os09g0505700 [Oryza sativa Japonica Group]	7.33	7.33	2	4	3	5	33.33	gi|297609769	gi|125606254
	1622	gi|115444811	Oryza sativa Japonica Group	Os02g0195500 [Oryza sativa Japonica Group]	7.31	7.42	2	4	4	4	7.632	gi|115444811	gi|125538467
	1623	gi|115462439	Oryza sativa Japonica Group	Os05g0182500 [Oryza sativa Japonica Group]	7.31	7.31	3	4	4	9	28.95	gi|115462439	gi|115455843	gi|108711499
	1624	gi|40253807	Oryza sativa Japonica Group	putative RNA Binding Protein 45 [Oryza sativa Japonica Group]	7.29	8.24	2	5	3	11	14.29	gi|40253807	gi|222640040
	1625	gi|26106014	Oryza sativa Japonica Group	putative UDP-glucose 4-epimerase [Oryza sativa Japonica Group]	7.28	7.31	2	3	3	3	16.67	gi|26106014	gi|115480267
	1626	gi|222632703	Oryza sativa Japonica Group	hypothetical protein OsJ_19692 [Oryza sativa Japonica Group]	7.26	7.26	6	4	3	4	7.064	gi|222632703	gi|218197335	gi|115465689	gi|57863830	gi|115455145	gi|125545624
	1627	gi|297596073	Oryza sativa Japonica Group	Os01g0138900 [Oryza sativa Japonica Group]	7.25	7.25	3	4	4	4	12.56	gi|297596073	gi|125524343	gi|222617706
	1628	gi|115459780	Oryza sativa Japonica Group	Os04g0550500 [Oryza sativa Japonica Group]	7.2	7.21	3	3	3	4	16.91	gi|115459780	gi|116310128	gi|125549258
	1629	gi|115463333	Oryza sativa Japonica Group	Os05g0347400 [Oryza sativa Japonica Group]	7.18	7.18	4	5	4	5	14.08	gi|115463333	gi|222631227	gi|51038155	gi|125552681
	1630	gi|115484589	Oryza sativa Japonica Group	Os11g0199700 [Oryza sativa Japonica Group]	7.15	7.15	5	4	4	5	7.993	gi|115484589	gi|62734629	gi|222615678	gi|18201649	gi|218185415
	1631	gi|9757686	Oryza sativa Japonica Group	unnamed protein product [Oryza sativa Japonica Group]	7.15	7.15	3	4	3	18	28.42	gi|9757686	gi|222617779	gi|115434656
	1632	gi|125532648	Oryza sativa Indica Group	hypothetical protein OsI_34329 [Oryza sativa Indica Group]	7.15	7.15	3	4	4	8	10.66	gi|125532648	gi|115482952	gi|23495284
	1633	gi|38637105	Oryza sativa Japonica Group	hypothetical protein [Oryza sativa Japonica Group]	7.13	7.16	3	4	4	9	19.05	gi|38637105	gi|222640448	gi|125561309
	1634	gi|218187657	Oryza sativa Indica Group	hypothetical protein OsI_00705 [Oryza sativa Indica Group]	7.12	7.15	3	4	4	4	4.814	gi|218187657	gi|115434984	gi|222617888
	1635	gi|222619516	Oryza sativa Japonica Group	hypothetical protein OsJ_04030 [Oryza sativa Japonica Group]	7.12	7.14	3	4	4	6	14.75	gi|222619516	gi|218189342	gi|115440969
	1636	gi|115465922	Oryza sativa Japonica Group	Os06g0105900 [Oryza sativa Japonica Group]	7.11	7.11	3	3	3	3	5.697	gi|115465922	gi|125595768	gi|125553726
	1637	gi|42407349	Oryza sativa Japonica Group	putative COP9 complex subunit 6 [Oryza sativa Japonica Group]	7.09	7.09	3	4	4	5	17.63	gi|42407349	gi|297608794	gi|218201396
	1638	gi|125545994	Oryza sativa Indica Group	hypothetical protein OsI_13844 [Oryza sativa Indica Group]	7.08	7.15	7	4	3	7	5.653	gi|125545994	gi|75298566	gi|115455835	gi|218193887	gi|125588198	gi|75298567	gi|218193884
	1639	gi|115462599	Oryza sativa Japonica Group	Os05g0207300 [Oryza sativa Japonica Group]	7.08	7.08	5	3	3	9	20.33	gi|115462599	gi|115435162	gi|53792691	gi|149390789	gi|125551220
	1640	gi|222630936	Oryza sativa Japonica Group	hypothetical protein OsJ_17876 [Oryza sativa Japonica Group]	7.07	7.08	4	3	3	5	12.2	gi|222630936	gi|218196466	gi|115454023	gi|50878349
	1641	gi|115463323	Oryza sativa Japonica Group	Os05g0346300 [Oryza sativa Japonica Group]	7.07	7.07	2	3	3	4	21.88	gi|115463323	gi|218196596
	1642	gi|17225989	Oryza sativa	1-deoxy-D-xylulose 5-phosphate reductoisomerase precursor [Oryza sativa]	7.04	7.04	3	4	4	4	10.15	gi|17225989	gi|125524094	gi|115434044
	1643	gi|115488636	Oryza sativa Japonica Group	Os12g0496900 [Oryza sativa Japonica Group]	7.03	11.34	2	6	4	7	58.92	gi|115488636	gi|125536707
	1644	gi|222630576	Oryza sativa Japonica Group	hypothetical protein OsJ_17511 [Oryza sativa Japonica Group]	7.02	7.09	2	4	4	4	12.89	gi|222630576	gi|115462609
	1645	gi|125536916	Oryza sativa Indica Group	hypothetical protein OsI_38620 [Oryza sativa Indica Group]	7.02	7.03	5	3	3	4	11.97	gi|125536916	gi|77556659	gi|29370843	gi|125579621	gi|115488936
	1646	gi|218187804	Oryza sativa Indica Group	hypothetical protein OsI_01001 [Oryza sativa Indica Group]	7.02	7.02	3	3	3	6	10.23	gi|218187804	gi|222618029	gi|115435442
	1647	gi|115460896	Oryza sativa Japonica Group	Os04g0643100 [Oryza sativa Japonica Group]	7.01	7.05	2	3	3	8	19.7	gi|115460896	gi|125591824
	1648	gi|68611223	Oryza sativa Japonica Group	OSJNBa0084A10.12 [Oryza sativa Japonica Group]	6.99	6.99	2	4	4	6	11.55	gi|68611223	gi|115458454
	1649	gi|125601413	Oryza sativa Japonica Group	hypothetical protein OsJ_25472 [Oryza sativa Japonica Group]	6.99	6.99	3	3	3	5	20.44	gi|125601413	gi|115473905	gi|33354194
	1650	gi|108706797	Oryza sativa Japonica Group	expressed protein [Oryza sativa Japonica Group]	6.98	6.99	1	4	4	6	22.76	gi|108706797
	1651	gi|53792560	Oryza sativa Japonica Group	putative 40S ribosomal protein S24 [Oryza sativa Japonica Group]	6.97	7	3	3	3	8	26.09	gi|53792560	gi|115468504	gi|115445157
	1652	gi|218201295	Oryza sativa Indica Group	hypothetical protein OsI_29561 [Oryza sativa Indica Group]	6.97	6.97	2	4	4	7	9.6	gi|218201295	gi|115476842
	1653	gi|12621070	Oryza sativa Japonica Group	nuclear cap-binding protein CBP80 [Oryza sativa Japonica Group]	6.94	6.99	3	4	4	7	6.593	gi|12621070	gi|115452993	gi|218192819
	1654	gi|222630660	Oryza sativa Japonica Group	hypothetical protein OsJ_17595 [Oryza sativa Japonica Group]	6.94	6.94	4	3	3	5	32.8	gi|222630660	gi|125551309	gi|55733820	gi|122169405
	1655	gi|115463079	Oryza sativa Japonica Group	Os05g0302700 [Oryza sativa Japonica Group]	6.92	15.3	1	3	3	3	21.58	gi|115463079
	1656	gi|218189062	Oryza sativa Indica Group	hypothetical protein OsI_03755 [Oryza sativa Indica Group]	6.9	6.93	3	3	3	3	14.36	gi|218189062	gi|115439967	gi|125572044
	1657	gi|115448701	Oryza sativa Japonica Group	Os02g0750100 [Oryza sativa Japonica Group]	6.87	6.89	1	3	3	8	15.64	gi|115448701
	1658	gi|222642133	Oryza sativa Japonica Group	hypothetical protein OsJ_30408 [Oryza sativa Japonica Group]	6.87	6.87	3	3	3	6	6	gi|222642133	gi|218202663	gi|115480765
	1659	gi|70663971	Oryza sativa Japonica Group	OSJNBa0079A21.13 [Oryza sativa Japonica Group]	6.85	6.85	2	4	4	5	21.97	gi|70663971	gi|218195322
	1660	gi|115434308	Oryza sativa Japonica Group	Os01g0128400 [Oryza sativa Japonica Group]	6.83	6.84	1	3	3	5	9.386	gi|115434308
	1661	gi|115437616	Oryza sativa Japonica Group	Os01g0559000 [Oryza sativa Japonica Group]	6.83	6.84	1	3	3	10	25.98	gi|115437616
	1662	gi|55296628	Oryza sativa Japonica Group	putative pyrophosphate-dependent phosphofructo-1-kinase [Oryza sativa Japonica Group]	6.82	6.82	3	4	4	4	8.133	gi|55296628	gi|125554114	gi|125596071
	1663	gi|125544898	Oryza sativa Indica Group	hypothetical protein OsI_12642 [Oryza sativa Indica Group]	6.81	6.84	2	3	3	4	10.59	gi|125544898	gi|115454153
	1664	gi|115482934	Oryza sativa Japonica Group	Os10g0516100 [Oryza sativa Japonica Group]	6.81	6.83	1	4	3	10	42.68	gi|115482934
	1665	gi|90399159	Oryza sativa Indica Group	H0818H01.10 [Oryza sativa Indica Group]	6.81	6.81	3	3	3	6	10.23	gi|90399159	gi|115461214	gi|46883147
	1666	gi|115486337	Oryza sativa Japonica Group	Os11g0629200 [Oryza sativa Japonica Group]	6.79	6.8	1	4	4	4	16.78	gi|115486337
	1667	gi|125579903	Oryza sativa Japonica Group	hypothetical protein OsJ_36694 [Oryza sativa Japonica Group]	6.79	6.79	3	3	3	4	33.87	gi|125579903	gi|115489354	gi|125537221
	1668	gi|116309580	Oryza sativa Indica Group	OSIGBa0140A01.7 [Oryza sativa Indica Group]	6.77	14.92	3	4	3	10	16.19	gi|116309580	gi|115457942	gi|125547949
	1669	gi|222616681	Oryza sativa Japonica Group	hypothetical protein OsJ_35314 [Oryza sativa Japonica Group]	6.76	6.96	4	3	3	3	16.02	gi|222616681	gi|218186476	gi|115487472	gi|108862231
	1670	gi|222616530	Oryza sativa Japonica Group	hypothetical protein OsJ_35033 [Oryza sativa Japonica Group]	6.76	6.76	3	3	3	3	19.17	gi|222616530	gi|218186323	gi|115487062
	1671	gi|218199250	Oryza sativa Japonica Group	hypothetical protein OsI_25239 [Oryza sativa Indica Group]	6.75	6.82	3	4	3	7	15.66	gi|218199250	gi|115471021	gi|115456011
	1672	gi|222631824	Oryza sativa Japonica Group	hypothetical protein OsJ_18781 [Oryza sativa Japonica Group]	6.74	6.74	3	3	3	3	17.61	gi|222631824	gi|218196908	gi|115464251
	1673	gi|115479951	Oryza sativa Japonica Group	Os09g0498800 [Oryza sativa Japonica Group]	6.73	6.77	2	3	3	5	12.47	gi|115479951	gi|218202393
	1674	gi|125587813	Oryza sativa Japonica Group	hypothetical protein OsJ_12459 [Oryza sativa Japonica Group]	6.73	6.74	3	3	3	3	7.179	gi|125587813	gi|218193698	gi|115455133
	1675	gi|222612827	Oryza sativa Japonica Group	hypothetical protein OsJ_31517 [Oryza sativa Japonica Group]	6.73	6.73	3	4	3	5	8.127	gi|222612827	gi|218184513	gi|115482014
	1676	gi|115484337	Oryza sativa Japonica Group	Os11g0163100 [Oryza sativa Japonica Group]	6.72	60.19	1	3	3	5	65.52	gi|115484337
	1677	gi|115471157	Oryza sativa Japonica Group	Os07g0212200 [Oryza sativa Japonica Group]	6.71	6.76	1	3	3	7	14.03	gi|115471157
	1678	gi|33146799	Oryza sativa Japonica Group	putative prolyl-tRNA synthetase [Oryza sativa Japonica Group]	6.71	6.75	3	3	3	3	15.23	gi|33146799	gi|222636488	gi|218199143
	1679	gi|115458410	Oryza sativa Japonica Group	Os04g0428900 [Oryza sativa Japonica Group]	6.71	6.71	2	3	3	8	25.51	gi|115458410	gi|33243054
	1680	gi|297727503	Oryza sativa Japonica Group	Os10g0365300 [Oryza sativa Japonica Group]	6.7	6.75	2	4	4	5	22.18	gi|297727503	gi|125574542
	1681	gi|115488712	Oryza sativa Japonica Group	Os12g0507200 [Oryza sativa Japonica Group]	6.69	28.38	1	3	3	8	63.75	gi|115488712
	1682	gi|115461398	Oryza sativa Japonica Group	Os04g0682800 [Oryza sativa Japonica Group]	6.69	6.71	4	3	3	4	4.939	gi|115461398	gi|222629796	gi|218195849	gi|90399078
	1683	gi|222636109	Oryza sativa Japonica Group	hypothetical protein OsJ_22414 [Oryza sativa Japonica Group]	6.67	6.68	2	5	4	9	4.468	gi|222636109	gi|115469602
	1684	gi|2801803	Oryza sativa Japonica Group	germin-like protein 16 [Oryza sativa Japonica Group]	6.67	6.67	3	6	4	13	23.53	gi|2801803	gi|152940791	gi|115475119
	1685	gi|115439069	Oryza sativa Japonica Group	Os01g0668100 [Oryza sativa Japonica Group]	6.67	6.67	1	3	3	6	16.19	gi|115439069
	1686	gi|50540762	Oryza sativa Indica Group	putative NUDIX hydrolase [Oryza sativa Japonica Group]	6.65	9.08	2	3	3	3	38.25	gi|50540762	gi|222626023
	1687	gi|53791696	Oryza sativa Japonica Group	putative frataxin [Oryza sativa Japonica Group]	6.64	6.65	3	3	3	5	18.69	gi|53791696	gi|218189177	gi|297597744
	1688	gi|12597878	Oryza sativa Japonica Group	putative nucleic acid binding protein [Oryza sativa Japonica Group]	6.63	6.64	1	3	3	3	12.88	gi|12597878
	1689	gi|222635254	Oryza sativa Japonica Group	hypothetical protein OsJ_20706 [Oryza sativa Japonica Group]	6.61	11.69	3	3	3	4	27.57	gi|222635254	gi|115467258	gi|218197854
	1690	gi|34393553	Oryza sativa Japonica Group	unknown protein [Oryza sativa Japonica Group]	6.61	6.62	3	3	3	4	12.57	gi|34393553	gi|125600803	gi|125558885
	1691	gi|297603535	Oryza sativa Japonica Group	Os04g0670200 [Oryza sativa Japonica Group]	6.59	11.15	3	3	3	3	20.39	gi|297603535	gi|218183	gi|125592009
	1692	gi|125538776	Oryza sativa Indica Group	hypothetical protein OsI_06527 [Oryza sativa Indica Group]	6.59	6.62	2	3	3	5	7.615	gi|125538776	gi|115445277
	1693	gi|115464311	Oryza sativa Japonica Group	Os05g0460200 [Oryza sativa Japonica Group]	6.59	6.59	1	4	3	28	39.64	gi|115464311
	1694	gi|125524246	Oryza sativa Japonica Group	hypothetical protein OsI_00213 [Oryza sativa Indica Group]	6.56	6.58	3	3	3	3	6.629	gi|125524246	gi|12328529	gi|115434272
	1695	gi|46390045	Oryza sativa Japonica Group	metal-dependent hydrolase-like protein [Oryza sativa Japonica Group]	6.56	6.58	1	3	3	5	18.98	gi|46390045
	1696	gi|115477521	Oryza sativa Japonica Group	Os08g0535600 [Oryza sativa Japonica Group]	6.56	6.58	1	3	3	4	56.16	gi|115477521
	1697	gi|218196630	Oryza sativa Japonica Group	hypothetical protein OsI_19621 [Oryza sativa Indica Group]	6.56	6.56	2	4	3	5	11.95	gi|218196630	gi|115463405
	1698	gi|218196212	Oryza sativa Indica Group	hypothetical protein OsI_18723 [Oryza sativa Indica Group]	6.55	6.56	1	3	3	3	29.61	gi|218196212
	1699	gi|115443775	Oryza sativa Japonica Group	Os02g0114200 [Oryza sativa Japonica Group]	6.54	6.57	1	3	3	4	11.8	gi|115443775
	1700	gi|115471407	Oryza sativa Japonica Group	Os07g0252000 [Oryza sativa Japonica Group]	6.54	6.54	2	4	4	6	14.73	gi|115471407	gi|218199383
	1701	gi|125575488	Oryza sativa Japonica Group	hypothetical protein OsJ_32247 [Oryza sativa Japonica Group]	6.52	6.54	2	3	3	6	22.46	gi|125575488	gi|115483096
	1702	gi|125588404	Oryza sativa Japonica Group	hypothetical protein OsJ_13122 [Oryza sativa Japonica Group]	6.51	6.51	3	3	3	6	19.76	gi|125588404	gi|125546214	gi|115456211
	1703	gi|213959194	Oryza sativa Japonica Group	HMG protein [Oryza sativa Japonica Group]	6.51	6.51	2	3	3	4	17.56	gi|213959194	gi|115459940
	1704	gi|115460472	Oryza sativa Japonica Group	Os04g0611200 [Oryza sativa Japonica Group]	6.5	8.36	2	3	3	4	10.53	gi|115460472	gi|38568010
	1705	gi|115464679	Oryza sativa Japonica Group	Os05g0496500 [Oryza sativa Japonica Group]	6.49	6.5	1	3	3	5	10.24	gi|115464679
	1706	gi|115467546	Oryza sativa Japonica Group	Os06g0274000 [Oryza sativa Japonica Group]	6.49	6.49	2	5	3	9	43.43	gi|115467546	gi|32352188
	1707	gi|115472203	Oryza sativa Japonica Group	Os07g0496200 [Oryza sativa Japonica Group]	6.47	6.49	2	3	3	4	3.698	gi|115472203	gi|218199659
	1708	gi|222624084	Oryza sativa Japonica Group	hypothetical protein OsJ_09181 [Oryza sativa Japonica Group]	6.47	6.48	3	3	3	4	15.66	gi|222624084	gi|218191968	gi|115450331
	1709	gi|115448379	Oryza sativa Japonica Group	Os02g0722800 [Oryza sativa Japonica Group]	6.46	13.09	3	3	3	3	6.871	gi|115448379	gi|222623579	gi|218191482
	1710	gi|297600633	Oryza sativa Japonica Group	Os03g0242900 [Oryza sativa Japonica Group]	6.45	6.46	1	3	3	4	7.308	gi|297600633
	1711	gi|125543329	Oryza sativa Indica Group	hypothetical protein OsI_11000 [Oryza sativa Indica Group]	6.45	6.46	2	3	3	4	8.59	gi|125543329	gi|115452251
	1712	gi|115482468	Oryza sativa Japonica Group	Os10g0471300 [Oryza sativa Japonica Group]	6.45	6.45	2	3	3	4	33.33	gi|115482468	gi|10716615
	1713	gi|53792194	Oryza sativa Japonica Group	receptor-like protein kinase 1-like [Oryza sativa Japonica Group]	6.44	6.44	4	3	3	6	8.48	gi|53792194	gi|380710173	gi|222618831	gi|218188631
	1714	gi|297597529	Oryza sativa Japonica Group	Os01g0722800 [Oryza sativa Japonica Group]	6.43	28.73	1	3	3	7	50	gi|297597529
	1715	gi|115447045	Oryza sativa Japonica Group	Os02g0593700 [Oryza sativa Japonica Group]	6.43	6.46	1	4	3	5	4.024	gi|115447045
	1716	gi|50428682	Oryza sativa Japonica Group	putative TCP-1/cpn60 chaperonin family protein [Oryza sativa Japonica Group]	6.42	32.41	3	7	4	9	32.95	gi|50428682	gi|108709863	gi|125544887
	1717	gi|115470671	Oryza sativa Japonica Group	Os07g0159800 [Oryza sativa Japonica Group]	6.41	6.43	1	3	2	9	30.26	gi|115470671
	1718	gi|115477735	Oryza sativa Japonica Group	Os08g0554000 [Oryza sativa Japonica Group]	6.41	6.41	4	3	3	3	21.37	gi|115477735	gi|222640990	gi|42408968	gi|218201576
	1719	gi|115439979	Oryza sativa Japonica Group	Os01g0752800 [Oryza sativa Japonica Group]	6.4	6.69	1	3	3	6	23.49	gi|115439979
	1720	gi|115451463	Oryza sativa Indica Group	Os03g0208900 [Oryza sativa Japonica Group]	6.4	6.41	4	5	4	10	14.94	gi|115451463	gi|108706778	gi|108706777	gi|26006499
	1721	gi|297607442	Oryza sativa Japonica Group	Os07g0556300 [Oryza sativa Japonica Group]	6.39	6.39	3	4	3	7	6.856	gi|297607442	gi|50508583	gi|125582013
	1722	gi|22773231	Oryza sativa Japonica Group	Putative RNA-binding protein [Oryza sativa Japonica Group]	6.37	6.37	6	3	3	3	7.542	gi|22773231	gi|115450843	gi|108706278	gi|108706279	gi|108706281	gi|218192127
	1723	gi|54291017	Oryza sativa Indica Group	putative Ntdin [Oryza sativa Japonica Group]	6.37	6.37	2	3	3	6	28.24	gi|54291017	gi|125598547
	1724	gi|215715336	Oryza sativa Japonica Group	unnamed protein product [Oryza sativa Japonica Group]	6.37	6.37	3	3	3	3	11.48	gi|215715336	gi|125605477	gi|125563485
	1725	gi|297721503	Oryza sativa Japonica Group	Os02g0678400 [Oryza sativa Japonica Group]	6.36	6.36	2	3	3	5	15.11	gi|297721503	gi|218191355
	1726	gi|115449613	Oryza sativa Japonica Group	Os02g0816100 [Oryza sativa Japonica Group]	6.34	6.34	3	3	3	3	22.48	gi|115449613	gi|47848179	gi|125541617
	1727	gi|222618480	Oryza sativa Japonica Group	hypothetical protein OsJ_01847 [Oryza sativa Japonica Group]	6.34	6.34	3	4	3	6	21.56	gi|222618480	gi|218188253	gi|54290444
	1728	gi|218189402	Oryza sativa Indica Group	hypothetical protein OsI_04485 [Oryza sativa Indica Group]	6.33	6.34	2	3	3	4	12	gi|218189402	gi|222619562
	1729	gi|222624707	Oryza sativa Japonica Group	hypothetical protein OsJ_10415 [Oryza sativa Japonica Group]	6.32	6.37	3	4	3	8	12.46	gi|222624707	gi|218192580	gi|115452343
	1730	gi|115453073	Oryza sativa Japonica Group	Os03g0355800 [Oryza sativa Japonica Group]	6.32	6.33	1	4	4	10	18.61	gi|115453073
	1731	gi|125605417	Oryza sativa Japonica Group	hypothetical protein OsJ_29066 [Oryza sativa Japonica Group]	6.32	6.33	3	3	3	8	20.07	gi|125605417	gi|125563412	gi|115478779
	1732	gi|115445279	Oryza sativa Japonica Group	Os02g0245100 [Oryza sativa Japonica Group]	6.32	6.32	1	3	3	8	15.22	gi|115445279
	1733	gi|222617794	Oryza sativa Japonica Group	hypothetical protein OsJ_00497 [Oryza sativa Japonica Group]	6.31	6.31	2	3	3	3	10.3	gi|222617794	gi|218187572
	1734	gi|115453049	Oryza sativa Japonica Group	Os03g0352800 [Oryza sativa Japonica Group]	6.29	6.35	1	3	3	10	15.56	gi|115453049
	1735	gi|297597332	Oryza sativa Japonica Group	Os01g0666900 [Oryza sativa Japonica Group]	6.29	6.3	5	3	3	4	23.03	gi|297597332	gi|20161578	gi|115465471	gi|115439969	gi|222619013
	1736	gi|115482252	Oryza sativa Japonica Group	Os10g0447100 [Oryza sativa Japonica Group]	6.29	6.29	2	3	3	7	26.39	gi|115482252	gi|110289156
	1737	gi|115436226	Oryza sativa Japonica Group	Os01g0314300 [Oryza sativa Japonica Group]	6.28	6.28	1	3	3	5	31.49	gi|115436226
	1738	gi|125591777	Oryza sativa Japonica Group	hypothetical protein OsJ_16326 [Oryza sativa Japonica Group]	6.26	6.27	3	3	3	4	10.1	gi|125591777	gi|125549897	gi|115460838
	1739	gi|38344890	Oryza sativa Japonica Group	OSJNBa0033G05.14 [Oryza sativa Japonica Group]	6.26	6.26	2	3	3	9	6.028	gi|38344890	gi|90399092
	1740	gi|125548210	Oryza sativa Indica Group	hypothetical protein OsI_15810 [Oryza sativa Indica Group]	6.25	6.27	3	3	3	5	19.08	gi|125548210	gi|116310147	gi|115458276
	1741	gi|48475233	Oryza sativa Japonica Group	putative translation initiation factor IF-2 [Oryza sativa Japonica Group]	6.23	6.37	4	3	3	4	3.483	gi|48475233	gi|115465795	gi|222632768	gi|125553546
	1742	gi|125560429	Oryza sativa Indica Group	hypothetical protein OsI_28114 [Oryza sativa Indica Group]	6.23	6.23	2	3	3	3	7.517	gi|125560429	gi|115475163
	1743	gi|115473637	Oryza sativa Japonica Group	Os07g0639800 [Oryza sativa Japonica Group]	6.23	6.23	1	3	3	8	24.08	gi|115473637
	1744	gi|218198909	Oryza sativa Indica Group	hypothetical protein OsI_24516 [Oryza sativa Indica Group]	6.22	6.22	3	3	3	4	6.032	gi|218198909	gi|125598556	gi|115470052
	1745	gi|218201595	Oryza sativa Indica Group	hypothetical protein OsI_30242 [Oryza sativa Indica Group]	6.22	6.22	3	3	3	3	8.991	gi|218201595	gi|29367341	gi|115477777
	1746	gi|75243541	Oryza sativa Japonica Group	RecName: Full=Probable V-type proton ATPase subunit H; Short=V-ATPase subunit H; AltName: Full=Vacuolar proton pump subunit H	6.2	6.23	3	2	2	2	13.5	gi|75243541	gi|218199814	gi|297725771
	1747	gi|10140648	Oryza sativa Japonica Group	putative enoyl-CoA-hydratase [Oryza sativa Japonica Group]	6.19	6.21	3	3	3	7	9.796	gi|10140648	gi|297610889	gi|218184987
	1748	gi|116310328	Oryza sativa Indica Group	OSIGBa0130B08.3 [Oryza sativa Indica Group]	6.18	6.2	2	3	3	6	12.05	gi|116310328	gi|115459134
	1749	gi|218201922	Oryza sativa Indica Group	hypothetical protein OsI_30869 [Oryza sativa Indica Group]	6.18	6.2	2	3	3	4	10.7	gi|218201922	gi|222641320
	1750	gi|115444081	Oryza sativa Japonica Group	Os02g0135800 [Oryza sativa Japonica Group]	6.17	6.22	1	3	3	8	15.08	gi|115444081
	1751	gi|56783671	Oryza sativa Japonica Group	putative COP9 signalosome complex subunit 2 [Oryza sativa Japonica Group]	6.17	6.18	2	3	3	4	9.469	gi|56783671	gi|115435976
	1752	gi|115463689	Oryza sativa Japonica Group	Os05g0391500 [Oryza sativa Japonica Group]	6.17	6.18	3	3	3	4	9.858	gi|115463689	gi|54287511	gi|218196735
	1753	gi|125559471	Oryza sativa Japonica Group	hypothetical protein OsI_27186 [Oryza sativa Indica Group]	6.17	6.17	2	4	3	9	47.33	gi|125559471	gi|22775628
	1754	gi|13324792	Oryza sativa Japonica Group	putative receptor kinase [Oryza sativa Japonica Group]	6.15	6.16	2	3	3	3	6.56	gi|13324792	gi|218193630
	1755	gi|125525558	Oryza sativa Indica Group	hypothetical protein OsI_01556 [Oryza sativa Indica Group]	6.14	6.14	2	5	3	8	26.61	gi|125525558	gi|115436144
	1756	gi|125540968	Oryza sativa Indica Group	hypothetical protein OsI_08767 [Oryza sativa Indica Group]	6.13	6.13	1	3	3	3	20.84	gi|125540968
	1757	gi|115461751	Oryza sativa Japonica Group	Os05g0117500 [Oryza sativa Japonica Group]	6.12	6.12	3	3	3	4	14.38	gi|115461751	gi|125550608	gi|222629987
	1758	gi|115460310	Oryza sativa Japonica Group	Os04g0599900 [Oryza sativa Japonica Group]	6.1	6.11	1	3	3	5	5.387	gi|115460310
	1759	gi|115461611	Oryza sativa Japonica Group	Os05g0104800 [Oryza sativa Japonica Group]	6.1	6.11	1	4	4	5	20.07	gi|115461611
	1760	gi|125524384	Oryza sativa Indica Group	hypothetical protein OsI_00355 [Oryza sativa Indica Group]	6.1	6.1	3	4	3	11	23.66	gi|125524384	gi|115434484	gi|125568987
	1761	gi|222632565	Oryza sativa Japonica Group	hypothetical protein OsJ_19552 [Oryza sativa Japonica Group]	6.09	6.14	2	3	3	5	17.98	gi|222632565	gi|115465457
	1762	gi|115436006	Oryza sativa Japonica Group	Os01g0282800 [Oryza sativa Japonica Group]	6.08	50.53	2	3	3	3	46.98	gi|115436006	gi|125569947
	1763	gi|115466870	Oryza sativa Japonica Group	Os06g0192100 [Oryza sativa Japonica Group]	6.08	6.09	3	4	3	5	10.35	gi|115466870	gi|222635114	gi|125554377
	1764	gi|151935409	Oryza sativa Japonica Group	temperature induced lipocalin-like protein [Oryza sativa Japonica Group]	6.08	6.08	2	4	3	7	33.85	gi|151935409	gi|115447273
	1765	gi|297596366	Oryza sativa Japonica Group	Os01g0225600 [Oryza sativa Japonica Group]	6.08	6.08	2	3	3	6	27.81	gi|297596366	gi|125524982
	1766	gi|52077016	Oryza sativa Japonica Group	unknown protein [Oryza sativa Japonica Group]	6.07	6.07	1	3	3	7	33.33	gi|52077016
	1767	gi|222622247	Oryza sativa Japonica Group	hypothetical protein OsJ_05521 [Oryza sativa Japonica Group]	6.06	6.11	3	3	3	3	11.97	gi|222622247	gi|49387749	gi|115444449
	1768	gi|29367365	Oryza sativa Japonica Group	PP2A regulatory subunit-like protein [Oryza sativa Japonica Group]	6.06	6.09	5	3	3	6	7.177	gi|29367365	gi|125578440	gi|125533347	gi|115487244	gi|108863986
	1769	gi|222625095	Oryza sativa Japonica Group	hypothetical protein OsJ_11205 [Oryza sativa Japonica Group]	6.06	6.09	2	3	3	6	8.05	gi|222625095	gi|115453455
	1770	gi|218201558	Oryza sativa Indica Group	hypothetical protein OsI_30136 [Oryza sativa Indica Group]	6.06	6.07	2	4	3	7	8.247	gi|218201558	gi|115477651
	1771	gi|115450123	Oryza sativa Japonica Group	Os03g0102400 [Oryza sativa Japonica Group]	6.05	6.11	5	3	3	4	7.099	gi|115450123	gi|108705698	gi|108705701	gi|34395300	gi|222636997
	1772	gi|115452297	Oryza sativa Japonica Group	Os03g0282900 [Oryza sativa Japonica Group]	6.05	6.08	2	4	3	7	11.76	gi|115452297	gi|218192566
	1773	gi|115470729	Oryza sativa Japonica Group	Os07g0164800 [Oryza sativa Japonica Group]	6.05	6.05	1	3	3	4	14.91	gi|115470729
	1774	gi|125543215	Oryza sativa Indica Group	hypothetical protein OsI_10858 [Oryza sativa Indica Group]	6.04	6.04	2	3	3	3	12.27	gi|125543215	gi|115452085
	1775	gi|222619914	Oryza sativa Japonica Group	hypothetical protein OsJ_04843 [Oryza sativa Japonica Group]	6.03	6.09	2	3	3	4	11.66	gi|222619914	gi|115442375
	1776	gi|222625972	Oryza sativa Japonica Group	hypothetical protein OsJ_12967 [Oryza sativa Japonica Group]	6.03	6.03	3	3	3	3	10.8	gi|222625972	gi|125546055	gi|115455943
	1777	gi|400653701	Oryza sativa Indica Group	allene oxide cyclase 4 [Oryza sativa Indica Group]	6.03	6.03	3	5	3	11	23.33	gi|400653701	gi|125586787	gi|115453693
	1778	gi|125576110	Oryza sativa Japonica Group	hypothetical protein OsJ_32856 [Oryza sativa Japonica Group]	6.03	6.03	3	3	3	4	13.85	gi|125576110	gi|115484037	gi|125533285
	1779	gi|125556726	Oryza sativa Indica Group	hypothetical protein OsI_24435 [Oryza sativa Indica Group]	6.03	6.03	2	3	3	5	21.72	gi|125556726	gi|115469912
	1780	gi|115435978	Oryza sativa Japonica Group	Os01g0279300 [Oryza sativa Japonica Group]	6.02	44.73	2	4	3	20	81.21	gi|115435978	gi|152013376
	1781	gi|125540248	Oryza sativa Indica Group	hypothetical protein OsI_08024 [Oryza sativa Indica Group]	6.02	11.59	2	3	3	3	14.56	gi|125540248	gi|115447237
	1782	gi|115451625	Oryza sativa Japonica Group	Os03g0221500 [Oryza sativa Japonica Group]	6.02	6.03	1	3	3	6	8.333	gi|115451625
	1783	gi|222616025	Oryza sativa Japonica Group	hypothetical protein OsJ_34004 [Oryza sativa Japonica Group]	6.02	6.02	4	3	3	3	10.03	gi|222616025	gi|77551124	gi|297611882	gi|125534489
	1784	gi|115468356	Oryza sativa Japonica Group	Os06g0530200 [Oryza sativa Japonica Group]	6.02	6.02	1	3	3	9	55.79	gi|115468356
	1785	gi|62546207	Oryza sativa Japonica Group	glutelin precursor [Oryza sativa Japonica Group]	6.01	44.14	7	3	3	6	49.9	gi|62546207	gi|297598918	gi|119395188	gi|222622530	gi|20212	gi|119395186	gi|119395190
	1786	gi|115446909	Oryza sativa Japonica Group	Os02g0580300 [Oryza sativa Japonica Group]	6.01	42.92	1	3	3	4	68.7	gi|115446909
	1787	gi|218184507	Oryza sativa Indica Group	hypothetical protein OsI_33548 [Oryza sativa Indica Group]	6.01	8.64	3	3	3	4	19.81	gi|218184507	gi|115481998	gi|110289076
	1788	gi|218197113	Oryza sativa Indica Group	hypothetical protein OsI_20653 [Oryza sativa Indica Group]	6.01	6.05	2	3	3	4	6.864	gi|218197113	gi|115464927
	1789	gi|218190031	Oryza sativa Indica Group	hypothetical protein OsI_05805 [Oryza sativa Indica Group]	6.01	6.03	2	3	3	3	5.02	gi|218190031	gi|115444157
	1790	gi|56783853	Oryza sativa Japonica Group	bHLH protein -like [Oryza sativa Japonica Group]	6.01	6.02	3	3	3	4	7.993	gi|56783853	gi|125547213	gi|115435532
	1791	gi|115481922	Oryza sativa Japonica Group	Os10g0403700 [Oryza sativa Japonica Group]	6.01	6.02	3	4	3	8	9.95	gi|115481922	gi|218184483	gi|21671919
	1792	gi|222618960	Oryza sativa Japonica Group	hypothetical protein OsJ_02840 [Oryza sativa Japonica Group]	6.01	6.01	3	3	3	5	9.091	gi|222618960	gi|334350828	gi|115438909
	1793	gi|115488508	Oryza sativa Japonica Group	Os12g0465100 [Oryza sativa Japonica Group]	6.01	6.01	1	4	3	7	34.92	gi|115488508
	1794	gi|125571145	Oryza sativa Japonica Group	hypothetical protein OsJ_02575 [Oryza sativa Japonica Group]	6	35.81	3	5	3	10	26.13	gi|125571145	gi|125526819	gi|115438482
	1795	gi|218187255	Oryza sativa Indica Group	hypothetical protein OsI_39129 [Oryza sativa Indica Group]	6	15.71	3	5	3	23	28.13	gi|218187255	gi|115489596	gi|125580088
	1796	gi|115434988	Oryza sativa Japonica Group	Os01g0187600 [Oryza sativa Japonica Group]	6	6.79	2	3	3	4	17.37	gi|115434988	gi|125524722
	1797	gi|125568868	Oryza sativa Japonica Group	hypothetical protein OsJ_00219 [Oryza sativa Japonica Group]	6	6.01	2	3	3	6	9.959	gi|125568868	gi|115434288
	1798	gi|222632119	Oryza sativa Japonica Group	hypothetical protein OsJ_19084 [Oryza sativa Japonica Group]	6	6.01	2	3	3	6	7.344	gi|222632119	gi|115464717
	1799	gi|115449513	Oryza sativa Japonica Group	Os02g0813300 [Oryza sativa Japonica Group]	6	6.01	2	3	3	5	13.13	gi|115449513	gi|125541589
	1800	gi|297725503	Oryza sativa Japonica Group	Os07g0243150 [Oryza sativa Japonica Group]	6	6.01	1	3	3	3	23.14	gi|297725503
	1801	gi|125545968	Oryza sativa Indica Group	hypothetical protein OsI_13813 [Oryza sativa Indica Group]	6	6	4	3	3	6	8.633	gi|125545968	gi|115455793	gi|62733018	gi|115454357
	1802	gi|136055136	Oryza sativa Indica Group	meiotic recombination protein [Oryza sativa Indica Group]	6	6	4	3	3	4	15.48	gi|136055136	gi|125577966	gi|115486519	gi|94960533
	1803	gi|115451211	Oryza sativa Japonica Group	Os03g0187000 [Oryza sativa Japonica Group]	6	6	3	3	3	3	20.69	gi|115451211	gi|149391989	gi|108706572
	1804	gi|297602637	Oryza sativa Japonica Group	Os04g0395700 [Oryza sativa Japonica Group]	6	6	4	3	3	7	21.5	gi|297602637	gi|21742313	gi|125590227	gi|125548113
	1805	gi|122224183	Oryza sativa Japonica Group	RecName: Full=Protein CutA 1, chloroplastic; Short=OsCutA1; Flags: Precursor	6	6	3	3	3	3	15.82	gi|122224183	gi|115481774	gi|108706570
	1806	gi|125589363	Oryza sativa Japonica Group	hypothetical protein OsJ_13776 [Oryza sativa Japonica Group]	6	6	4	3	3	6	18.02	gi|125589363	gi|218194317	gi|115457062	gi|90265112
	1807	gi|115461693	Oryza sativa Japonica Group	Os05g0111200 [Oryza sativa Japonica Group]	6	6	1	3	3	5	25.34	gi|115461693
	1808	gi|218202284	Oryza sativa Indica Group	hypothetical protein OsI_31671 [Oryza sativa Indica Group]	6	6	2	3	3	3	15.12	gi|218202284	gi|115479613
	1809	gi|115474757	Oryza sativa Japonica Group	Os08g0142900 [Oryza sativa Japonica Group]	6	6	3	4	3	6	28.42	gi|115474757	gi|125575638	gi|125560113
	1810	gi|115462479	Oryza sativa Japonica Group	Os05g0188100 [Oryza sativa Japonica Group]	6	6	1	3	3	3	35.96	gi|115462479
	1811	gi|125572861	Oryza sativa Japonica Group	hypothetical protein OsJ_04296 [Oryza sativa Japonica Group]	5.97	6.14	2	3	3	3	12.17	gi|125572861	gi|115441429
	1812	gi|49388835	Oryza sativa Japonica Group	putative AAK1 protein [Oryza sativa Japonica Group]	5.97	6.01	3	4	4	4	6.828	gi|49388835	gi|125563031	gi|222641202
	1813	gi|222616956	Oryza sativa Japonica Group	hypothetical protein OsJ_35848 [Oryza sativa Japonica Group]	5.97	5.98	2	4	3	10	33.33	gi|222616956	gi|115488282
	1814	gi|115476616	Oryza sativa Japonica Group	Os08g0440500 [Oryza sativa Japonica Group]	5.97	5.97	1	4	3	7	18.89	gi|115476616
	1815	gi|116317759	Oryza sativa Indica Group	OSIGBa0127D24.2 [Oryza sativa Indica Group]	5.96	8.7	5	3	3	4	9.072	gi|116317759	gi|38345276	gi|125546976	gi|222628257	gi|115456862
	1816	gi|115477755	Oryza sativa Japonica Group	Os08g0556200 [Oryza sativa Japonica Group]	5.96	7.54	1	3	3	10	22.22	gi|115477755
	1817	gi|115456425	Oryza sativa Japonica Group	Os03g0833900 [Oryza sativa Japonica Group]	5.94	5.97	1	3	3	9	28.49	gi|115456425
	1818	gi|222628728	Oryza sativa Japonica Group	hypothetical protein OsJ_14503 [Oryza sativa Japonica Group]	5.94	5.95	4	3	3	4	7.095	gi|222628728	gi|39546277	gi|297723077	gi|125547982
	1819	gi|222624064	Oryza sativa Japonica Group	hypothetical protein OsJ_09142 [Oryza sativa Japonica Group]	5.91	5.93	3	4	3	4	3.579	gi|222624064	gi|108705815	gi|108705816
	1820	gi|115436904	Oryza sativa Japonica Group	Os01g0510100 [Oryza sativa Japonica Group]	5.91	5.92	2	3	3	3	15.21	gi|115436904	gi|109727200
	1821	gi|297602104	Oryza sativa Japonica Group	Os04g0137500 [Oryza sativa Japonica Group]	5.9	5.91	2	3	3	3	46.08	gi|297602104	gi|115449893
	1822	gi|222624580	Oryza sativa Japonica Group	hypothetical protein OsJ_10169 [Oryza sativa Japonica Group]	5.89	5.89	3	4	3	4	6.818	gi|222624580	gi|218192453	gi|115451953
	1823	gi|125553494	Oryza sativa Indica Group	hypothetical protein OsI_21161 [Oryza sativa Indica Group]	5.88	5.9	2	3	3	4	36.88	gi|125553494	gi|115465699
	1824	gi|115460494	Oryza sativa Indica Group	Os04g0612600 [Oryza sativa Japonica Group]	5.87	5.91	1	3	3	3	6.969	gi|115460494
	1825	gi|222630141	Oryza sativa Japonica Group	hypothetical protein OsJ_17060 [Oryza sativa Japonica Group]	5.84	5.84	3	3	3	4	18.42	gi|222630141	gi|297603803	gi|215769434
	1826	gi|218198749	Oryza sativa Indica Group	hypothetical protein OsI_24155 [Oryza sativa Indica Group]	5.83	5.84	2	3	3	4	5.21	gi|218198749	gi|115469516
	1827	gi|297727905	Oryza sativa Japonica Group	Os11g0115466 [Oryza sativa Japonica Group]	5.8	49.12	4	7	3	8	77.97	gi|297727905	gi|951334	gi|510337	gi|32966061
	1828	gi|115470295	Oryza sativa Japonica Group	Os07g0112800 [Oryza sativa Japonica Group]	5.8	17.32	1	2	2	8	64.2	gi|115470295
	1829	gi|222641466	Oryza sativa Japonica Group	hypothetical protein OsJ_29150 [Oryza sativa Japonica Group]	5.8	5.81	2	5	3	7	5.699	gi|222641466	gi|218202055
	1830	gi|125548075	Oryza sativa Indica Group	hypothetical protein OsI_15670 [Oryza sativa Indica Group]	5.8	5.8	4	3	3	3	8.29	gi|125548075	gi|38344582	gi|116309351	gi|125590188
	1831	gi|169730528	Oryza sativa	SKIP interacting protein 12 [Oryza sativa]	5.79	8.29	3	4	3	4	34.76	gi|169730528	gi|115477813	gi|125562555
	1832	gi|56784142	Oryza sativa Japonica Group	putative ubiquinol-cytochrome-c reductase [Oryza sativa Japonica Group]	5.78	5.79	3	2	2	2	10.51	gi|56784142	gi|125571776	gi|125527454
	1833	gi|115455637	Oryza sativa Japonica Group	Os03g0773800 [Oryza sativa Japonica Group]	5.77	28.16	1	2	2	6	33.9	gi|115455637
	1834	gi|115480227	Oryza sativa Japonica Group	Os09g0521500 [Oryza sativa Japonica Group]	5.77	5.77	1	3	3	5	12.19	gi|115480227
	1835	gi|115477629	Oryza sativa Japonica Group	Os08g0544900 [Oryza sativa Japonica Group]	5.77	5.77	2	3	3	3	10.49	gi|115477629	gi|125562415
	1836	gi|18087667	Oryza sativa Indica Group	putative dehydrogenase [Oryza sativa Japonica Group]	5.75	5.75	2	3	3	3	13.86	gi|18087667	gi|115455329
	1837	gi|115449733	Oryza sativa Japonica Group	Os02g0820000 [Oryza sativa Japonica Group]	5.74	9.87	2	3	3	5	18.08	gi|115449733	gi|14495346
	1838	gi|115439015	Oryza sativa Japonica Group	Os01g0663500 [Oryza sativa Japonica Group]	5.74	5.75	1	3	3	6	20.53	gi|115439015
	1839	gi|218551741	Oryza sativa Indica Group	RecName: Full=Probable mitochondrial import receptor subunit TOM20; AltName: Full=Translocase of outer membrane 20 kDa subunit	5.73	5.8	2	4	3	7	18.91	gi|218551741	gi|115441899
	1840	gi|47847577	Oryza sativa Japonica Group	putative quercetin 3-O-glucoside-6''-O-malonyltransferase [Oryza sativa Japonica Group]	5.73	5.74	3	3	3	3	10.06	gi|47847577	gi|125539476	gi|297599237
	1841	gi|222641738	Oryza sativa Japonica Group	hypothetical protein OsJ_29683 [Oryza sativa Japonica Group]	5.73	5.73	3	3	3	5	12.66	gi|222641738	gi|218202296	gi|115479657
	1842	gi|218200803	Oryza sativa Indica Group	hypothetical protein OsI_28519 [Oryza sativa Indica Group]	5.73	5.73	3	4	3	12	25.09	gi|218200803	gi|297608302	gi|222640230
	1843	gi|115464675	Oryza sativa Japonica Group	Os05g0496200 [Oryza sativa Japonica Group]	5.72	23.35	2	3	2	4	53.59	gi|115464675	gi|218189221
	1844	gi|537403	Oryza sativa Japonica Group	WSI724 protein induced by water stress [Oryza sativa Japonica Group]	5.72	5.72	5	3	3	3	27.17	gi|537403	gi|2913893	gi|149391379	gi|115454407	gi|149391529
	1845	gi|222640895	Oryza sativa Japonica Group	hypothetical protein OsJ_28001 [Oryza sativa Japonica Group]	5.71	7.87	3	3	3	4	12.29	gi|222640895	gi|218201483	gi|115477389
	1846	gi|218185953	Oryza sativa Indica Group	hypothetical protein OsI_36525 [Oryza sativa Indica Group]	5.71	5.73	3	3	3	3	13.9	gi|218185953	gi|115485943	gi|108864520
	1847	gi|297720919	Oryza sativa Japonica Group	Os02g0171500 [Oryza sativa Japonica Group]	5.71	5.71	2	3	3	8	52.69	gi|297720919	gi|125538263
	1848	gi|218197301	Oryza sativa Indica Group	hypothetical protein OsI_21058 [Oryza sativa Indica Group]	5.7	5.71	3	3	3	3	6.012	gi|218197301	gi|110288916	gi|110288917
	1849	gi|115475055	Oryza sativa Indica Group	Os08g0177700 [Oryza sativa Japonica Group]	5.69	5.69	1	3	3	8	38.78	gi|115475055
	1850	gi|218192858	Oryza sativa Indica Group	hypothetical protein OsI_11626 [Oryza sativa Indica Group]	5.68	5.69	2	3	3	4	4.433	gi|218192858	gi|222624949
	1851	gi|125555225	Oryza sativa Indica Group	hypothetical protein OsI_22862 [Oryza sativa Indica Group]	5.67	5.68	3	3	3	3	10.48	gi|125555225	gi|115467952	gi|125597128
	1852	gi|115461953	Oryza sativa Japonica Group	Os05g0135800 [Oryza sativa Japonica Group]	5.66	7.76	2	3	3	5	19.11	gi|115461953	gi|29367479
	1853	gi|218200750	Oryza sativa Indica Group	hypothetical protein OsI_28414 [Oryza sativa Indica Group]	5.66	5.7	2	3	3	5	6.699	gi|218200750	gi|115475515
	1854	gi|125540971	Oryza sativa Indica Group	hypothetical protein OsI_08770 [Oryza sativa Indica Group]	5.66	5.66	2	3	3	4	16.17	gi|125540971	gi|115448417
	1855	gi|54290696	Oryza sativa Japonica Group	unknown protein [Oryza sativa Japonica Group]	5.65	5.96	5	2	2	2	11.68	gi|54290696	gi|218198895	gi|115470016	gi|115470002	gi|297725283
	1856	gi|218191324	Oryza sativa Indica Group	hypothetical protein OsI_08404 [Oryza sativa Indica Group]	5.64	5.66	3	2	2	2	12.56	gi|218191324	gi|115447813	gi|125583196
	1857	gi|222629431	Oryza sativa Japonica Group	hypothetical protein OsJ_15923 [Oryza sativa Japonica Group]	5.62	5.73	2	3	3	3	9.619	gi|222629431	gi|115460140
	1858	gi|125534656	Oryza sativa Indica Group	hypothetical protein OsI_36383 [Oryza sativa Indica Group]	5.62	5.62	2	3	3	4	12.2	gi|125534656	gi|115485779
	1859	gi|28273404	Oryza sativa Japonica Group	unknown protein [Oryza sativa Japonica Group]	5.6	5.62	3	3	3	6	34.48	gi|28273404	gi|125545336	gi|108710518
	1860	gi|222619589	Oryza sativa Japonica Group	hypothetical protein OsJ_04198 [Oryza sativa Japonica Group]	5.59	18.92	2	3	3	3	23.83	gi|222619589	gi|115441251
	1861	gi|77550896	Oryza sativa Japonica Group	Bifunctional dihydrofolate reductase-thymidylate synthase, putative, expressed [Oryza sativa Japonica Group]	5.59	5.6	2	3	3	4	9.213	gi|77550896	gi|222615976
	1862	gi|115466514	Oryza sativa Japonica Group	Os06g0156700 [Oryza sativa Japonica Group]	5.59	5.59	1	3	3	3	9.901	gi|115466514
	1863	gi|218198083	Oryza sativa Indica Group	hypothetical protein OsI_22777 [Oryza sativa Indica Group]	5.59	5.59	2	3	3	3	6.691	gi|218198083	gi|115467860
	1864	gi|115460202	Oryza sativa Japonica Group	Os04g0589800 [Oryza sativa Japonica Group]	5.58	5.58	2	5	3	7	24.59	gi|115460202	gi|125591455
	1865	gi|125569879	Oryza sativa Japonica Group	hypothetical protein OsJ_01257 [Oryza sativa Japonica Group]	5.57	5.61	3	3	3	3	7.621	gi|125569879	gi|125525362	gi|115435912
	1866	gi|115461737	Oryza sativa Indica Group	Os05g0115900 [Oryza sativa Japonica Group]	5.56	7.15	2	3	3	5	14.05	gi|115461737	gi|222629975
	1867	gi|115456539	Oryza sativa Japonica Group	Os03g0844100 [Oryza sativa Japonica Group]	5.52	10.11	1	3	3	3	20.92	gi|115456539
	1868	gi|115453473	Oryza sativa Japonica Group	Os03g0408300 [Oryza sativa Japonica Group]	5.52	5.52	1	3	3	7	23.29	gi|115453473
	1869	gi|115459582	Oryza sativa Japonica Group	Os04g0530600 [Oryza sativa Japonica Group]	5.51	8.77	1	3	3	6	38.89	gi|115459582
	1870	gi|218196774	Oryza sativa Indica Group	hypothetical protein OsI_19915 [Oryza sativa Indica Group]	5.51	5.69	3	2	2	2	21.83	gi|218196774	gi|115463803	gi|222631545
	1871	gi|218199260	Oryza sativa Indica Group	hypothetical protein OsI_25271 [Oryza sativa Indica Group]	5.51	5.51	4	3	3	5	19.7	gi|218199260	gi|222636619	gi|215701292	gi|115471053
	1872	gi|125540470	Oryza sativa Indica Group	hypothetical protein OsI_08249 [Oryza sativa Indica Group]	5.51	5.51	2	4	3	5	19.2	gi|125540470	gi|115447561
	1873	gi|557588	Oryza sativa Japonica Group	prolamine [Oryza sativa Japonica Group]	5.5	5.5	15	3	3	4	34.67	gi|557588	gi|557587	gi|1842176	gi|115463237	gi|115463227	gi|55168126	gi|313575824	gi|313575822	gi|58618230	gi|55168133
	1874	gi|19920172	Oryza sativa Japonica Group	Putative rbcL; RuBisCO large subunit from chromosome 10 chloroplast insertion [Oryza sativa Japonica Group]	5.49	141.13	6	3	3	16	70.23	gi|19920172	gi|11955	gi|110288945	gi|297720471	gi|297728415	gi|77551254
	1875	gi|115440827	Oryza sativa Japonica Group	Os01g0830000 [Oryza sativa Japonica Group]	5.48	5.49	1	2	2	5	8.088	gi|115440827
	1876	gi|53793231	Oryza sativa Japonica Group	putative RNA polymerase I, II and III 16.5 kDa subunit [Oryza sativa Japonica Group]	5.48	5.48	2	3	3	5	16.16	gi|53793231	gi|125556620
	1877	gi|115435526	Oryza sativa Japonica Group	Os01g0235300 [Oryza sativa Japonica Group]	5.47	5.54	1	3	3	3	14.95	gi|115435526
	1878	gi|115454773	Oryza sativa Japonica Group	Os03g0699300 [Oryza sativa Japonica Group]	5.46	16.54	4	3	3	3	15.13	gi|115454773	gi|108710583	gi|125587591	gi|218193583
	1879	gi|50313187	Oryza sativa	dual-specificity phosphatase protein [Oryza sativa]	5.45	5.45	3	3	3	3	14.22	gi|50313187	gi|115467010	gi|125596441
	1880	gi|218196025	Oryza sativa Indica Group	hypothetical protein OsI_18314 [Oryza sativa Indica Group]	5.42	5.44	4	3	3	4	7.843	gi|218196025	gi|115461897	gi|51854373	gi|222630078
	1881	gi|115439625	Oryza sativa Japonica Group	Os01g0720700 [Oryza sativa Japonica Group]	5.38	5.38	1	3	3	7	9.571	gi|115439625
	1882	gi|110808552	Oryza sativa Japonica Group	RecName: Full=Hexokinase-2; AltName: Full=Hexokinase-3	5.36	10.34	2	3	3	3	15.18	gi|110808552	gi|115465075
	1883	gi|125562552	Oryza sativa Indica Group	hypothetical protein OsI_30263 [Oryza sativa Indica Group]	5.36	6.05	3	4	3	4	37.7	gi|125562552	gi|297608999	gi|125604324
	1884	gi|77556793	Oryza sativa Japonica Group	GDSL-like Lipase/Acylhydrolase family protein, expressed [Oryza sativa Japonica Group]	5.36	5.4	4	3	3	4	11.44	gi|77556793	gi|125579755	gi|125537065	gi|77556792
	1885	gi|218201700	Oryza sativa Indica Group	hypothetical protein OsI_30467 [Oryza sativa Indica Group]	5.36	5.36	2	3	3	3	14.62	gi|218201700	gi|115478070
	1886	gi|125539452	Oryza sativa Indica Group	hypothetical protein OsI_07209 [Oryza sativa Indica Group]	5.36	5.36	6	4	3	7	34.88	gi|125539452	gi|116309469	gi|115457824	gi|115446135	gi|38605801	gi|218194781
	1887	gi|218200694	Oryza sativa Indica Group	hypothetical protein OsI_28280 [Oryza sativa Indica Group]	5.35	5.36	3	4	3	4	4.801	gi|218200694	gi|115475357	gi|222640121
	1888	gi|37718769	Oryza sativa Japonica Group	expressed protein (having alternative splicing products) [Oryza sativa Japonica Group]	5.35	5.35	2	3	3	5	33.93	gi|37718769	gi|115455045
	1889	gi|34393269	Oryza sativa Japonica Group	prolyl 4-hydroxylase alpha-1 subunit precursor-like protein [Oryza sativa Japonica Group]	5.34	8.32	2	3	3	5	23	gi|34393269	gi|115471029
	1890	gi|115485717	Oryza sativa Japonica Group	Os11g0528300 [Oryza sativa Japonica Group]	5.33	5.34	1	2	2	4	23.66	gi|115485717
	1891	gi|115487332	Oryza sativa Japonica Group	Os12g0147200 [Oryza sativa Japonica Group]	5.32	6.18	2	3	3	7	27.89	gi|115487332	gi|222616635
	1892	gi|218196507	Oryza sativa Japonica Group	hypothetical protein OsI_19367 [Oryza sativa Indica Group]	5.32	5.32	3	3	3	5	14.83	gi|218196507	gi|115463073	gi|115442085
	1893	gi|218189312	Oryza sativa Indica Group	hypothetical protein OsI_04304 [Oryza sativa Indica Group]	5.32	5.32	3	3	3	5	14.89	gi|218189312	gi|115440841	gi|222619490
	1894	gi|281312183	Oryza sativa Japonica Group	RecName: Full=Beta-glucosidase 26; Short=Os7bglu26; Flags: Precursor	5.3	8.16	2	3	3	3	10.78	gi|281312183	gi|194267709
	1895	gi|55771331	Oryza sativa Japonica Group	putative oxidoreductase [Oryza sativa Japonica Group]	5.29	5.38	3	3	3	4	14.97	gi|55771331	gi|125524725	gi|125569334
	1896	gi|115456297	Oryza sativa Japonica Group	Os03g0824200 [Oryza sativa Japonica Group]	5.28	5.28	1	3	3	4	8.07	gi|115456297
	1897	gi|125540738	Oryza sativa Indica Group	hypothetical protein OsI_08533 [Oryza sativa Indica Group]	5.27	5.27	2	4	3	8	46.43	gi|125540738	gi|115448021
	1898	gi|115433954	Oryza sativa Indica Group	Os01g0100400 [Oryza sativa Japonica Group]	5.26	5.29	1	3	3	3	9.106	gi|115433954
	1899	gi|115467128	Oryza sativa Japonica Group	Os06g0219600 [Oryza sativa Japonica Group]	5.26	5.26	2	4	2	8	26.47	gi|115467128	gi|218197814
	1900	gi|38346617	Oryza sativa Japonica Group	OSJNBa0074L08.8 [Oryza sativa Japonica Group]	5.25	5.25	2	3	3	5	20.92	gi|38346617	gi|115459556
	1901	gi|222612895	Oryza sativa Japonica Group	hypothetical protein OsJ_31672 [Oryza sativa Japonica Group]	5.24	9.83	3	3	3	5	18.56	gi|222612895	gi|218184610	gi|115482198
	1902	gi|15128441	Oryza sativa Japonica Group	P0402A09.8 [Oryza sativa Japonica Group]	5.24	5.28	3	2	2	2	2.941	gi|15128441	gi|215737617	gi|115433966
	1903	gi|115460386	Oryza sativa Japonica Group	Os04g0605200 [Oryza sativa Japonica Group]	5.24	5.25	2	2	2	3	32.43	gi|115460386	gi|218195515
	1904	gi|125544618	Oryza sativa Indica Group	hypothetical protein OsI_12360 [Oryza sativa Indica Group]	5.24	5.24	3	4	3	5	19.9	gi|125544618	gi|29837764	gi|297601224
	1905	gi|218187682	Oryza sativa Indica Group	hypothetical protein OsI_00764 [Oryza sativa Indica Group]	5.23	5.31	2	2	2	3	8.835	gi|218187682	gi|115435074
	1906	gi|125553058	Oryza sativa Indica Group	hypothetical protein OsI_20701 [Oryza sativa Indica Group]	5.21	5.22	2	3	3	3	7.847	gi|125553058	gi|115465011
	1907	gi|125538255	Oryza sativa Japonica Group	hypothetical protein OsI_06022 [Oryza sativa Indica Group]	5.2	5.2	2	5	3	17	20.51	gi|125538255	gi|115444493
	1908	gi|115488402	Oryza sativa Japonica Group	Os12g0438000 [Oryza sativa Japonica Group]	5.19	5.2	11	4	3	7	23.7	gi|115488402	gi|125587745	gi|115488866	gi|75147390	gi|115472633	gi|115455011	gi|115436786	gi|115464325	gi|115461717	gi|158513339
	1909	gi|108706373	Oryza sativa Japonica Group	Protease inhibitor/seed storage/LTP family protein, expressed [Oryza sativa Japonica Group]	5.19	5.19	3	3	3	4	17.11	gi|108706373	gi|222624254	gi|218192157
	1910	gi|115459172	Oryza sativa Japonica Group	Os04g0494100 [Oryza sativa Japonica Group]	5.17	5.17	1	2	2	3	17.36	gi|115459172
	1911	gi|28273408	Oryza sativa Japonica Group	unknown protein [Oryza sativa Japonica Group]	5.17	5.17	3	5	3	9	19.88	gi|28273408	gi|50428631	gi|218193558
	1912	gi|115475700	Oryza sativa Japonica Group	Os08g0282400 [Oryza sativa Japonica Group]	5.16	5.2	1	2	2	7	12.46	gi|115475700
	1913	gi|218202541	Oryza sativa Indica Group	hypothetical protein OsI_32215 [Oryza sativa Indica Group]	5.15	5.17	2	3	3	4	11.06	gi|218202541	gi|115480433
	1914	gi|83306206	Oryza sativa Indica Group	ubiquitin conjugating enzyme E2 [Oryza sativa Indica Group]	5.14	5.15	8	3	3	4	34.01	gi|83306206	gi|125591988	gi|125538883	gi|115445413	gi|297597872	gi|149391588	gi|149391459	gi|115438967
	1915	gi|115441209	Oryza sativa Japonica Group	Os01g0862600 [Oryza sativa Japonica Group]	5.14	5.14	2	3	3	6	18.72	gi|115441209	gi|125572722
	1916	gi|222631572	Oryza sativa Japonica Group	hypothetical protein OsJ_18522 [Oryza sativa Japonica Group]	5.13	7.28	3	2	2	2	19.67	gi|222631572	gi|218196789	gi|115463855
	1917	gi|297613081	Oryza sativa Japonica Group	Os12g0427600 [Oryza sativa Japonica Group]	5.12	5.13	3	3	3	4	6.412	gi|297613081	gi|222616994	gi|218186749
	1918	gi|125551014	Oryza sativa Indica Group	hypothetical protein OsI_18641 [Oryza sativa Indica Group]	5.11	5.13	4	3	3	3	5.119	gi|125551014	gi|51038091	gi|222630374	gi|297604457
	1919	gi|115439595	Oryza sativa Japonica Group	Os01g0718300 [Oryza sativa Japonica Group]	5.1	5.1	2	2	2	2	4.193	gi|115439595	gi|125527509
	1920	gi|222616606	Oryza sativa Japonica Group	hypothetical protein OsJ_35159 [Oryza sativa Japonica Group]	5.08	5.08	4	2	2	3	16.35	gi|222616606	gi|115487238	gi|115484099	gi|108862168
	1921	gi|218199351	Oryza sativa Indica Group	hypothetical protein OsI_25471 [Oryza sativa Indica Group]	5.07	12.49	4	3	3	5	28.37	gi|218199351	gi|115471321	gi|115464323	gi|115456231
	1922	gi|115467746	Oryza sativa Japonica Group	Os06g0308000 [Oryza sativa Japonica Group]	5.06	5.1	1	2	2	2	8.566	gi|115467746
	1923	gi|115447507	Oryza sativa Japonica Group	Os02g0638300 [Oryza sativa Japonica Group]	5.05	5.05	1	2	2	2	16.11	gi|115447507
	1924	gi|45433309	Oryza sativa	nucleosome assembly protein 1-like protein 1 [Oryza sativa]	5.04	11.3	3	4	2	10	16.71	gi|45433309	gi|218197588	gi|115466434
	1925	gi|122230834	Oryza sativa Japonica Group	RecName: Full=Putative cysteine proteinase inhibitor 7; AltName: Full=Oryzacystatin VII; Short=OC-VII; AltName: Full=Oryzacystatin-7; Flags: Precursor	5.04	5.05	1	3	3	3	28.21	gi|122230834
	1926	gi|115470221	Oryza sativa Indica Group	Os07g0107300 [Oryza sativa Japonica Group]	5.02	5.02	1	2	2	5	18.78	gi|115470221
	1927	gi|14209529	Oryza sativa Japonica Group	putative dihydroorotase [Oryza sativa Japonica Group]	5	5.01	2	2	2	3	13.93	gi|14209529	gi|115439907
	1928	gi|115445439	Oryza sativa Japonica Group	Os02g0265400 [Oryza sativa Japonica Group]	5	5	1	3	2	3	23.4	gi|115445439
	1929	gi|48716447	Oryza sativa Japonica Group	putative prolyl 4-hydroxylase [Oryza sativa Japonica Group]	5	5	3	3	3	3	10.32	gi|48716447	gi|222623961	gi|218191856
	1930	gi|115464287	Oryza sativa Japonica Group	Os05g0458100 [Oryza sativa Japonica Group]	4.98	5	2	2	2	5	17.74	gi|115464287	gi|30172151
	1931	gi|75165389	Oryza sativa Japonica Group	RecName: Full=Probable sucrose-phosphatase 1; Short=OsSPP1	4.97	10.33	3	2	2	2	15.6	gi|75165389	gi|218188249	gi|115436646
	1932	gi|55296457	Oryza sativa Japonica Group	putative root cap-specific protein [Oryza sativa Japonica Group]	4.96	4.96	3	3	3	3	8.533	gi|55296457	gi|125595984	gi|115466272
	1933	gi|218188685	Oryza sativa Indica Group	hypothetical protein OsI_02909 [Oryza sativa Indica Group]	4.93	4.94	2	2	2	2	10.2	gi|218188685	gi|115438661
	1934	gi|222624426	Oryza sativa Japonica Group	hypothetical protein OsJ_09862 [Oryza sativa Japonica Group]	4.92	4.96	3	2	2	2	14.4	gi|222624426	gi|115451465	gi|125542848
	1935	gi|297607699	Oryza sativa Japonica Group	Os07g0645000 [Oryza sativa Japonica Group]	4.92	4.92	2	4	2	8	21.65	gi|297607699	gi|125559365
	1936	gi|115436936	Oryza sativa Japonica Group	Os01g0511300 [Oryza sativa Japonica Group]	4.91	15.78	1	2	2	3	22.08	gi|115436936
	1937	gi|222637493	Oryza sativa Japonica Group	hypothetical protein OsJ_25196 [Oryza sativa Japonica Group]	4.9	5	3	2	2	3	4.857	gi|222637493	gi|218200058	gi|115473471
	1938	gi|115444699	Oryza sativa Japonica Group	Os02g0187500 [Oryza sativa Japonica Group]	4.89	6	2	2	2	5	22.22	gi|115444699	gi|125538392
	1939	gi|218194089	Oryza sativa Indica Group	hypothetical protein OsI_14296 [Oryza sativa Indica Group]	4.89	4.89	3	2	2	3	24.86	gi|218194089	gi|115456551	gi|108712067
	1940	gi|78708648	Oryza sativa Indica Group	Auxin-induced protein PCNT115, putative, expressed [Oryza sativa Japonica Group]	4.86	6.97	3	2	2	2	12.24	gi|78708648	gi|297610489	gi|222612836
	1941	gi|222612890	Oryza sativa Japonica Group	hypothetical protein OsJ_31660 [Oryza sativa Japonica Group]	4.86	4.87	7	2	2	2	6.387	gi|222612890	gi|125532099	gi|78708720	gi|78708721	gi|108706237	gi|222624209	gi|218192112
	1942	gi|115467028	Oryza sativa Japonica Group	Os06g0210200 [Oryza sativa Japonica Group]	4.86	4.87	2	2	2	3	9.193	gi|115467028	gi|218197788
	1943	gi|115453527	Oryza sativa Japonica Group	Os03g0415200 [Oryza sativa Japonica Group]	4.86	4.86	2	2	2	3	11.11	gi|115453527	gi|108708810
	1944	gi|222616933	Oryza sativa Japonica Group	hypothetical protein OsJ_35807 [Oryza sativa Japonica Group]	4.84	4.84	2	3	3	7	4.557	gi|222616933	gi|218186691
	1945	gi|115461593	Oryza sativa Japonica Group	Os05g0103600 [Oryza sativa Japonica Group]	4.83	4.87	1	4	3	6	9.565	gi|115461593
	1946	gi|115455031	Oryza sativa Japonica Group	Os03g0723400 [Oryza sativa Japonica Group]	4.83	4.83	1	2	2	3	19.65	gi|115455031
	1947	gi|47848027	Oryza sativa Japonica Group	isochorismatase hydrolase-like [Oryza sativa Japonica Group]	4.82	5.17	3	4	2	4	9.813	gi|47848027	gi|222622597	gi|218190481
	1948	gi|218191770	Oryza sativa Indica Group	hypothetical protein OsI_09350 [Oryza sativa Indica Group]	4.82	4.82	3	2	2	6	11.84	gi|218191770	gi|222623877	gi|115449351
	1949	gi|46805841	Oryza sativa Japonica Group	putative serine/threonine protein phosphatase PP2A-3 catalytic subunit [Oryza sativa Japonica Group]	4.8	7.33	2	3	2	3	25.17	gi|46805841	gi|115445041
	1950	gi|125583202	Oryza sativa Japonica Group	hypothetical protein OsJ_07873 [Oryza sativa Japonica Group]	4.79	4.8	4	2	2	3	11.07	gi|125583202	gi|115447819	gi|125540619	gi|152940803
	1951	gi|218191795	Oryza sativa Indica Group	hypothetical protein OsI_09396 [Oryza sativa Indica Group]	4.79	4.79	3	2	2	2	4.781	gi|218191795	gi|125584109	gi|115449487
	1952	gi|218197365	Oryza sativa Indica Group	hypothetical protein OsI_21216 [Oryza sativa Indica Group]	4.78	4.86	2	2	2	4	3.398	gi|218197365	gi|115465791
	1953	gi|115488438	Oryza sativa Japonica Group	Os12g0443600 [Oryza sativa Japonica Group]	4.76	64.07	1	4	2	10	55.42	gi|115488438
	1954	gi|115464561	Oryza sativa Japonica Group	Os05g0486700 [Oryza sativa Japonica Group]	4.76	4.76	1	2	2	3	19.25	gi|115464561
	1955	gi|222637731	Oryza sativa Japonica Group	hypothetical protein OsJ_25674 [Oryza sativa Japonica Group]	4.75	4.88	3	3	3	3	12.74	gi|222637731	gi|218200305	gi|115474239
	1956	gi|115473643	Oryza sativa Japonica Group	Os07g0640100 [Oryza sativa Japonica Group]	4.75	4.75	1	2	2	2	29.01	gi|115473643
	1957	gi|115464583	Oryza sativa Japonica Group	Os05g0489200 [Oryza sativa Japonica Group]	4.75	4.75	1	2	2	3	4.286	gi|115464583
	1958	gi|222635231	Oryza sativa Japonica Group	hypothetical protein OsJ_20649 [Oryza sativa Japonica Group]	4.73	4.75	2	2	2	2	5.626	gi|222635231	gi|115467176
	1959	gi|115468818	Oryza sativa Japonica Group	Os06g0602600 [Oryza sativa Japonica Group]	4.72	8.94	1	2	2	3	22.73	gi|115468818
	1960	gi|222623364	Oryza sativa Japonica Group	hypothetical protein OsJ_07774 [Oryza sativa Japonica Group]	4.71	4.82	3	3	2	4	16.48	gi|222623364	gi|218191287	gi|115447665
	1961	gi|115441825	Oryza sativa Japonica Group	Os01g0916200 [Oryza sativa Japonica Group]	4.71	4.72	3	3	2	4	3.368	gi|115441825	gi|125528843	gi|125573098
	1962	gi|125553994	Oryza sativa Japonica Group	hypothetical protein OsI_21577 [Oryza sativa Indica Group]	4.71	4.71	2	2	2	4	32.43	gi|125553994	gi|115466322
	1963	gi|115477661	Oryza sativa Japonica Group	Os08g0547100 [Oryza sativa Japonica Group]	4.7	6.05	1	3	2	7	19.88	gi|115477661
	1964	gi|115459516	Oryza sativa Japonica Group	Os04g0525600 [Oryza sativa Japonica Group]	4.69	8.3	2	2	2	3	17.8	gi|115459516	gi|38344435
	1965	gi|218190962	Oryza sativa Indica Group	hypothetical protein OsI_07634 [Oryza sativa Indica Group]	4.68	16.75	2	2	2	3	25.45	gi|218190962	gi|115446671
	1966	gi|37573060	Oryza sativa Japonica Group	putative 2-oxoglutarate-dependent dioxygenase [Oryza sativa Japonica Group]	4.67	4.67	5	3	3	5	11.54	gi|37573060	gi|218201155	gi|215769201	gi|125603422	gi|115476434
	1967	gi|222617898	Oryza sativa Japonica Group	hypothetical protein OsJ_00699 [Oryza sativa Japonica Group]	4.66	9.17	5	2	2	2	19.28	gi|222617898	gi|73918017	gi|115435012	gi|110808555	gi|218187664
	1968	gi|125546057	Oryza sativa Indica Group	hypothetical protein OsI_13914 [Oryza sativa Indica Group]	4.66	4.67	2	2	2	2	13.65	gi|125546057	gi|115455945
	1969	gi|125527304	Oryza sativa Indica Group	hypothetical protein OsI_03321 [Oryza sativa Indica Group]	4.65	4.66	2	3	3	3	4.392	gi|125527304	gi|115439273
	1970	gi|125543548	Oryza sativa Indica Group	hypothetical protein OsI_11222 [Oryza sativa Indica Group]	4.65	4.66	3	3	2	4	21.28	gi|125543548	gi|115452567	gi|125585985
	1971	gi|218202598	Oryza sativa Indica Group	hypothetical protein OsI_32326 [Oryza sativa Indica Group]	4.64	4.64	2	3	2	3	12.66	gi|218202598	gi|115480575
	1972	gi|218198548	Oryza sativa Indica Group	hypothetical protein OsI_23703 [Oryza sativa Indica Group]	4.63	4.64	3	2	2	2	8.979	gi|218198548	gi|115468956	gi|222635881
	1973	gi|115461579	Oryza sativa Japonica Group	Os05g0102900 [Oryza sativa Japonica Group]	4.63	4.63	1	2	2	2	19.4	gi|115461579
	1974	gi|115456445	Oryza sativa Japonica Group	Os03g0836200 [Oryza sativa Japonica Group]	4.62	4.7	1	2	2	6	20	gi|115456445
	1975	gi|115454013	Oryza sativa Japonica Group	Os03g0597600 [Oryza sativa Japonica Group]	4.62	4.63	3	2	2	2	11.04	gi|115454013	gi|218193263	gi|28875974
	1976	gi|222635158	Oryza sativa Japonica Group	hypothetical protein OsJ_20522 [Oryza sativa Japonica Group]	4.6	4.6	3	2	2	2	3.6	gi|222635158	gi|218197775	gi|115466990
	1977	gi|125550903	Oryza sativa Indica Group	hypothetical protein OsI_18522 [Oryza sativa Indica Group]	4.6	4.6	2	2	2	2	18.38	gi|125550903	gi|115462181
	1978	gi|315113265	Oryza sativa Indica Group	Chain b, Localization Of The Large Subunit Ribosomal Proteins Into A 5.5 A Cryo-Em Map Of Triticum Aestivum Translating 80s Ribosome	4.59	4.59	7	2	2	3	23.81	gi|315113265	gi|222632413	gi|125553166	gi|125541661	gi|55908882	gi|48716267	gi|149391307
	1979	gi|38569177	Oryza sativa Japonica Group	OJ000315_02.12 [Oryza sativa Japonica Group]	4.58	9.31	4	2	2	3	9.598	gi|38569177	gi|222628803	gi|38346152	gi|116309453
	1980	gi|7417426	Oryza sativa Indica Group	UDP-glucose pyrophosphorylase [Oryza sativa Indica Group]	4.56	50.16	4	2	2	2	36.4	gi|7417426	gi|115443819	gi|218189925	gi|222622048
	1981	gi|115441257	Oryza sativa Japonica Group	Os01g0866600 [Oryza sativa Japonica Group]	4.56	4.56	1	4	2	7	42.55	gi|115441257
	1982	gi|27817921	Oryza sativa Japonica Group	putative pectinesterase [Oryza sativa Japonica Group]	4.54	4.54	4	2	2	2	7.833	gi|27817921	gi|218200491	gi|297726045	gi|222639931
	1983	gi|115466920	Oryza sativa Japonica Group	Os06g0198500 [Oryza sativa Japonica Group]	4.51	8.49	1	2	2	2	27.55	gi|115466920
	1984	gi|125548882	Oryza sativa Indica Group	hypothetical protein OsI_16482 [Oryza sativa Indica Group]	4.51	6.75	3	2	2	2	7.275	gi|125548882	gi|116310694	gi|115459204
	1985	gi|218198636	Oryza sativa Indica Group	hypothetical protein OsI_23873 [Oryza sativa Indica Group]	4.5	4.5	3	2	2	5	8.403	gi|218198636	gi|115469166	gi|29466964
	1986	gi|115477805	Oryza sativa Japonica Group	Os08g0558900 [Oryza sativa Japonica Group]	4.5	4.5	3	2	2	2	34.83	gi|115477805	gi|149390518	gi|5106371
	1987	gi|115442053	Oryza sativa Japonica Group	Os01g0933900 [Oryza sativa Japonica Group]	4.5	4.5	3	3	3	4	15.84	gi|115442053	gi|125529001	gi|11177843
	1988	gi|78709032	Oryza sativa Japonica Group	haloacid dehalogenase-like hydrolase family protein, putative, expressed [Oryza sativa Japonica Group]	4.5	4.5	7	2	2	3	14.58	gi|78709032	gi|222613306	gi|37700485	gi|297610965	gi|218185048	gi|19225008	gi|110289604
	1989	gi|115456731	Oryza sativa Japonica Group	Os03g0859300 [Oryza sativa Japonica Group]	4.49	4.49	3	2	2	2	10.44	gi|115456731	gi|108712214	gi|218194153
	1990	gi|115459632	Oryza sativa Japonica Group	Os04g0534400 [Oryza sativa Japonica Group]	4.49	4.49	1	2	2	2	15.6	gi|115459632
	1991	gi|222617519	Oryza sativa Japonica Group	hypothetical protein OsJ_36952 [Oryza sativa Japonica Group]	4.47	4.47	4	2	2	2	5.666	gi|222617519	gi|125537496	gi|115489686	gi|108863006
	1992	gi|115467092	Oryza sativa Japonica Group	Os06g0216300 [Oryza sativa Japonica Group]	4.46	6.33	4	2	2	3	7.632	gi|115467092	gi|125554550	gi|51090405	gi|30140335
	1993	gi|297600912	Oryza sativa Japonica Group	Os03g0351300 [Oryza sativa Japonica Group]	4.46	4.47	1	2	2	2	8.588	gi|297600912
	1994	gi|125546512	Oryza sativa Indica Group	hypothetical protein OsI_14397 [Oryza sativa Indica Group]	4.45	7.25	3	3	2	4	25	gi|125546512	gi|30102979	gi|115456695
	1995	gi|222618330	Oryza sativa Japonica Group	hypothetical protein OsJ_01559 [Oryza sativa Japonica Group]	4.45	4.45	3	2	2	3	17.32	gi|222618330	gi|115436316	gi|218188121
	1996	gi|48716880	Oryza sativa Japonica Group	unknown protein [Oryza sativa Japonica Group]	4.44	4.45	7	2	2	3	6.647	gi|48716880	gi|125562332	gi|115477511	gi|115477505	gi|45735794	gi|48716881	gi|215694992
	1997	gi|222628827	Oryza sativa Japonica Group	hypothetical protein OsJ_14723 [Oryza sativa Japonica Group]	4.44	4.44	7	2	2	5	12.71	gi|222628827	gi|218194815	gi|116310143	gi|38346334	gi|297602681	gi|222628826	gi|116310144
	1998	gi|222641860	Oryza sativa Japonica Group	hypothetical protein OsJ_29900 [Oryza sativa Japonica Group]	4.43	4.45	3	2	2	3	6.642	gi|222641860	gi|115479965	gi|218202400
	1999	gi|115452823	Oryza sativa Japonica Group	Os03g0331700 [Oryza sativa Japonica Group]	4.43	4.44	1	2	2	4	17.37	gi|115452823
[truncated: 1,278 more rows]
