# Supplementary material for: Proteomic analysis of endoplasmic reticulum stress responses in rice seeds
Source: Sci Rep. 2015 Sep 23;5:14255. doi: 10.1038/srep14255 (PMC4585792; doi:10.1038/srep14255)
Supplement: Table S3 [file srep14255-s3.xlsx]

## Sheet: Sheet1
Protein ID Summary	Protein N	Representative Accession	Species	Name	Unused ProtScore	Total ProtScore	Ambiguous Accessions	Confident Peptides	Confident Sequences	Confident Spectra	%Seq Cov - peptides >95% conf	Ambiguous Accession 1	Ambiguous Accession 2	Ambiguous Accession 3	Ambiguous Accession 4	Ambiguous Accession 5	Ambiguous Accession 6	Ambiguous Accession 7	Ambiguous Accession 8	Ambiguous Accession 9	Ambiguous Accession 10	Contam
	1	gi|222628355	Oryza sativa Japonica Group	hypothetical protein OsJ_13773 [Oryza sativa Japonica Group]	422.07	422.07	1	393	209	1493	86.26	gi|222628355
	2	gi|115463815	Oryza sativa Japonica Group	Os05g0405000 [Oryza sativa Japonica Group]	376.3	376.3	1	320	184	1007	74.02	gi|115463815
	3	gi|385717664	Oryza sativa Japonica Group	disulfide isomerase [Oryza sativa Japonica Group]	367.46	367.46	1	345	176	1580	92.17	gi|385717664
	4	gi|115443791	Oryza sativa Japonica Group	Os02g0115900 [Oryza sativa Japonica Group]	352.36	352.36	1	368	162	1623	81.5	gi|115443791
	5	gi|14018051	Oryza sativa Japonica Group	Putative alanine aminotransferase [Oryza sativa Japonica Group]	272.91	272.91	2	244	131	828	92.36	gi|14018051	gi|115481822
	6	gi|115487998	Oryza sativa Japonica Group	Os12g0244100 [Oryza sativa Japonica Group]	265.1	268.42	2	250	132	961	78.37	gi|115487998	gi|218186646
	7	gi|115473359	Oryza sativa Japonica Group	Os07g0616800 [Oryza sativa Japonica Group]	250.55	250.55	1	238	126	799	71.69	gi|115473359
	8	gi|222629545	Oryza sativa Japonica Group	hypothetical protein OsJ_16146 [Oryza sativa Japonica Group]	221.95	222	1	135	108	256	61.6	gi|222629545
	9	gi|90110845	Oryza sativa Japonica Group	RecName: Full=Enolase; AltName: Full=2-phospho-D-glycerate hydro-lyase; AltName: Full=2-phosphoglycerate dehydratase; AltName: Full=OSE1	220.55	220.55	3	270	110	1360	85.2	gi|90110845	gi|110288667	gi|780372
	10	gi|115440075	Oryza sativa Japonica Group	Os01g0760600 [Oryza sativa Japonica Group]	214.86	214.86	2	196	104	679	79.13	gi|115440075	gi|584706
	11	gi|297598143	Oryza sativa Japonica Group	Os01g0905800 [Oryza sativa Japonica Group]	213.76	213.76	1	216	104	970	82.96	gi|297598143
	12	gi|115482534	Oryza sativa Japonica Group	Os10g0478200 [Oryza sativa Japonica Group]	203.53	203.58	1	218	97	886	86.14	gi|115482534
	13	gi|190689248	Oryza sativa Japonica Group	plastidial starch phosphorylase 1 [Oryza sativa Japonica Group]	193.2	193.29	2	166	93	418	71.06	gi|190689248	gi|13195430
	14	gi|115444481	Oryza sativa Japonica Group	Os02g0169300 [Oryza sativa Japonica Group]	188.61	188.61	1	156	92	588	92.29	gi|115444481
	15	gi|218189276	Oryza sativa Indica Group	hypothetical protein OsI_04213 [Oryza sativa Indica Group]	186.48	186.48	2	160	92	601	83.72	gi|218189276	gi|115440691
	16	gi|115454931	Oryza sativa Japonica Group	Os03g0712700 [Oryza sativa Japonica Group]	184.6	184.6	1	155	96	416	73.71	gi|115454931
	17	gi|75225211	Oryza sativa Japonica Group	RecName: Full=Putative aconitate hydratase, cytoplasmic; Short=Aconitase; AltName: Full=Citrate hydro-lyase	179.38	179.38	1	122	85	283	70.49	gi|75225211
	18	gi|115486793	Oryza sativa Japonica Group	Os11g0703900 [Oryza sativa Japonica Group]	177.1	225.38	1	183	91	708	75.35	gi|115486793
	19	gi|119395214	Oryza sativa Japonica Group	sucrose synthase 2 [Oryza sativa Japonica Group]	172.52	209.7	5	154	84	467	62.62	gi|119395214	gi|115466896	gi|125554396	gi|371534941	gi|20374
	20	gi|115489654	Oryza sativa Japonica Group	Os12g0624000 [Oryza sativa Japonica Group]	171.72	171.72	1	120	84	302	59.14	gi|115489654
	21	gi|115446385	Oryza sativa Japonica Group	Os02g0519900 [Oryza sativa Japonica Group]	171.53	171.53	1	125	87	319	56.35	gi|115446385
	22	gi|218191114	Oryza sativa Indica Group	hypothetical protein OsI_07948 [Oryza sativa Indica Group]	169.62	169.62	2	151	80	661	78.37	gi|218191114	gi|115447137
	23	gi|115480571	Oryza sativa Japonica Group	Os09g0553200 [Oryza sativa Japonica Group]	164.43	164.43	1	160	81	690	84.01	gi|115480571
	24	gi|218198910	Oryza sativa Indica Group	hypothetical protein OsI_24520 [Oryza sativa Indica Group]	156.26	156.26	3	128	73	370	64.69	gi|218198910	gi|119395194	gi|115470060
	25	gi|115477633	Oryza sativa Japonica Group	Os08g0545200 [Oryza sativa Japonica Group]	152.33	152.33	1	130	74	448	83.47	gi|115477633
	26	gi|57283874	Oryza sativa	ribulose-1,5-bisphosphate carboxylase/oxygenase large subunit [Oryza sativa]	150.68	150.68	1	117	72	363	77.31	gi|57283874
	27	gi|115443599	Oryza sativa Japonica Group	Os02g0100100 [Oryza sativa Japonica Group]	149.64	150.16	1	115	72	342	71.94	gi|115443599
	28	gi|115450773	Oryza sativa Japonica Group	Os03g0151800 [Oryza sativa Japonica Group]	149.59	150.95	1	111	73	261	66.13	gi|115450773
	29	gi|125539715	Oryza sativa Indica Group	hypothetical protein OsI_07480 [Oryza sativa Indica Group]	149.34	153.3	3	116	75	320	53.7	gi|125539715	gi|190693064	gi|115446459
	30	gi|222618908	Oryza sativa Japonica Group	hypothetical protein OsJ_02724 [Oryza sativa Japonica Group]	145.13	145.23	6	141	69	420	75.22	gi|222618908	gi|215981467	gi|215981465	gi|115438749	gi|55296000	gi|13540812
	31	gi|14192878	Oryza sativa Japonica Group	Hypothetical protein [Oryza sativa]	142.31	142.32	1	104	70	313	82.59	gi|14192878
	32	gi|115476014	Oryza sativa Japonica Group	Os08g0345800 [Oryza sativa Japonica Group]	140.49	143.6	1	122	67	377	71.61	gi|115476014
	33	gi|115477976	Oryza sativa Japonica Group	Os09g0115400 [Oryza sativa Japonica Group]	139.84	139.84	1	105	70	308	65.71	gi|115477976
	34	gi|115436494	Oryza sativa Japonica Group	Os01g0356800 [Oryza sativa Japonica Group]	138.16	138.18	1	74	66	135	22.2	gi|115436494
	35	gi|115470967	Oryza sativa Japonica Group	Os07g0188800 [Oryza sativa Japonica Group]	138.14	138.16	1	112	69	307	69.85	gi|115470967
	36	gi|115439241	Oryza sativa Japonica Group	Os01g0685800 [Oryza sativa Japonica Group]	137.51	137.51	1	130	69	413	77.2	gi|115439241
	37	gi|226887786	Oryza sativa Japonica Group	Chain A, Ketol-Acid Reductoisomerase (Kari) In Complex With Mg2+	136.66	136.74	3	115	66	351	68	gi|226887786	gi|218197310	gi|115465569
	38	gi|115465579	Oryza sativa Japonica Group	Os05g0574400 [Oryza sativa Japonica Group]	136.23	136.23	1	113	68	385	79.71	gi|115465579
	39	gi|110289207	Oryza sativa Japonica Group	Chaperonin CPN60-1, mitochondrial precursor, putative, expressed [Oryza sativa Japonica Group]	133	133	2	93	63	261	70.5	gi|110289207	gi|115482382
	40	gi|115487258	Oryza sativa Japonica Group	Os12g0138900 [Oryza sativa Japonica Group]	130.64	130.64	1	97	64	246	75.28	gi|115487258
	41	gi|115451029	Oryza sativa Japonica Group	Os03g0171900 [Oryza sativa Japonica Group]	125.82	125.98	1	96	61	269	76.75	gi|115451029
	42	gi|28190676	Oryza sativa Japonica Group	putative transketolase [Oryza sativa Japonica Group]	124.73	124.73	2	105	59	294	56.26	gi|28190676	gi|115466224
	43	gi|115467370	Oryza sativa Japonica Group	Os06g0247500 [Oryza sativa Japonica Group]	124.3	124.3	1	83	61	253	65.96	gi|115467370
	44	gi|115446411	Oryza sativa Japonica Group	Os02g0523500 [Oryza sativa Japonica Group]	122.84	122.92	4	72	59	206	62.88	gi|115446411	gi|125582330	gi|125539689	gi|32492578
	45	gi|115483755	Oryza sativa Japonica Group	Os11g0106400 [Oryza sativa Japonica Group]	122.81	122.99	1	78	59	183	54.87	gi|115483755
	46	gi|306415973	Oryza sativa Japonica Group	triosephosphate isomerase [Oryza sativa Japonica Group]	122.72	122.72	2	114	59	501	83	gi|306415973	gi|115434516
	47	gi|29367605	Oryza sativa Japonica Group	wheat adenosylhomocysteinase-like protein [Oryza sativa Japonica Group]	122.48	122.48	2	92	61	252	67.01	gi|29367605	gi|297611781
	48	gi|115454033	Oryza sativa Japonica Group	Os03g0599800 [Oryza sativa Japonica Group]	120.72	120.72	1	86	61	191	79.95	gi|115454033
	49	gi|125550605	Oryza sativa Indica Group	hypothetical protein OsI_18214 [Oryza sativa Indica Group]	116.97	116.97	2	99	57	258	74.36	gi|125550605	gi|115461739
	50	gi|115434904	Oryza sativa Japonica Group	Os01g0180800 [Oryza sativa Japonica Group]	116.88	116.99	1	75	55	168	50.3	gi|115434904
	51	gi|125602450	Oryza sativa Japonica Group	hypothetical protein OsJ_26316 [Oryza sativa Japonica Group]	116.51	116.51	3	97	56	380	69.97	gi|125602450	gi|115475151	gi|16580747
	52	gi|115452927	Oryza sativa Japonica Group	Os03g0340500 [Oryza sativa Japonica Group]	114.93	132.65	1	84	55	230	53.03	gi|115452927
	53	gi|115479433	Oryza sativa Japonica Group	Os09g0446800 [Oryza sativa Japonica Group]	114.61	114.61	2	73	54	201	60.4	gi|115479433	gi|51536102
	54	gi|31193919	Oryza sativa Japonica Group	putative rubisco subunit binding-protein alpha subunit precursor (60 kDa chaperonin alpha subunit) [Oryza sativa Japonica Group]	113.76	117.83	2	77	55	184	73.97	gi|31193919	gi|125546535
	55	gi|115479839	Oryza sativa Japonica Group	Os09g0484200 [Oryza sativa Japonica Group]	113.64	113.64	1	81	54	267	97.33	gi|115479839
	56	gi|4760553	Oryza sativa	Nad-dependent formate dehydrogenase [Oryza sativa]	113.49	113.49	2	88	53	257	72.07	gi|4760553	gi|115468134
	57	gi|115447567	Oryza sativa Japonica Group	Os02g0644100 [Oryza sativa Japonica Group]	113.18	113.18	1	74	54	163	68.17	gi|115447567
	58	gi|115448237	Oryza sativa Japonica Group	Os02g0710900 [Oryza sativa Japonica Group]	108.74	108.74	2	66	56	141	49.67	gi|115448237	gi|222623539
	59	gi|347662503	Oryza sativa Indica Group	RecName: Full=Acetyl-CoA carboxylase 2; Includes: RecName: Full=Biotin carboxylase	107.16	107.32	2	68	55	112	28.96	gi|347662503	gi|222630995
	60	gi|158513193	Oryza sativa Indica Group	RecName: Full=Pyruvate decarboxylase isozyme 2; Short=PDC	105.98	105.98	2	80	53	219	65.84	gi|158513193	gi|115452421
	61	gi|2996096	Oryza sativa Japonica Group	translation elongation factor-1 alpha [Oryza sativa Japonica Group]	105.34	105.41	4	80	50	285	68.68	gi|2996096	gi|2662343	gi|115451089	gi|108706481
	62	gi|115474481	Oryza sativa Japonica Group	Os08g0113100 [Oryza sativa Japonica Group]	105.22	105.24	2	84	51	266	79.46	gi|115474481	gi|125559927
	63	gi|125538634	Oryza sativa Indica Group	hypothetical protein OsI_06386 [Oryza sativa Indica Group]	105.11	105.24	2	66	51	147	44.76	gi|125538634	gi|115445047
	64	gi|125548166	Oryza sativa Indica Group	hypothetical protein OsI_15765 [Oryza sativa Indica Group]	104.42	104.42	2	79	53	300	69.97	gi|125548166	gi|38346151
	65	gi|125541318	Oryza sativa Indica Group	hypothetical protein OsI_09127 [Oryza sativa Indica Group]	102.26	108.46	2	80	50	205	60.63	gi|125541318	gi|115448989
	66	gi|115451055	Oryza sativa Japonica Group	Os03g0174500 [Oryza sativa Japonica Group]	102.22	102.22	2	71	51	174	60.45	gi|115451055	gi|125585109
	67	gi|115458852	Oryza sativa Japonica Group	Os04g0465600 [Oryza sativa Japonica Group]	100.64	100.64	2	81	49	335	92.36	gi|115458852	gi|125548641
	68	gi|115482392	Oryza sativa Japonica Group	Os10g0463800 [Oryza sativa Japonica Group]	99.82	99.82	2	75	52	172	73.35	gi|115482392	gi|22758313
	69	gi|115467858	Oryza sativa Japonica Group	Os06g0326400 [Oryza sativa Japonica Group]	99.08	99.56	1	74	51	166	61.9	gi|115467858
	70	gi|115487944	Oryza sativa Japonica Group	Os12g0235800 [Oryza sativa Japonica Group]	98.7	98.7	1	58	46	123	62.99	gi|115487944
	71	gi|300680980	Oryza sativa	RecName: Full=Ferredoxin-dependent glutamate synthase, chloroplastic; AltName: Full=Fd-GOGAT; Flags: Precursor	98.31	98.31	4	50	46	92	34.37	gi|300680980	gi|125860398	gi|218200182	gi|50508366
	72	gi|115479819	Oryza sativa Japonica Group	Os09g0482400 [Oryza sativa Japonica Group]	97.44	97.44	1	69	49	179	53.22	gi|115479819
	73	gi|218193097	Oryza sativa Indica Group	hypothetical protein OsI_12134 [Oryza sativa Indica Group]	96.7	96.7	3	55	46	94	48.65	gi|218193097	gi|115453619	gi|222625166
	74	gi|115472167	Oryza sativa Japonica Group	Os07g0492000 [Oryza sativa Japonica Group]	95.99	95.99	2	85	45	374	92.62	gi|115472167	gi|223635304
	75	gi|115466004	Oryza sativa Japonica Group	Os06g0114000 [Oryza sativa Japonica Group]	95.51	97.07	1	63	48	134	62.73	gi|115466004
	76	gi|115473617	Oryza sativa Japonica Group	Os07g0638300 [Oryza sativa Japonica Group]	95.32	95.32	1	77	49	274	88.18	gi|115473617
	77	gi|60116602	Oryza sativa Japonica Group	acetolactate synthase [Oryza sativa Japonica Group]	93.96	94.03	2	65	47	159	72.67	gi|60116602	gi|60116600
	78	gi|115438939	Oryza sativa Japonica Group	Os01g0654500 [Oryza sativa Japonica Group]	93.66	93.66	1	59	47	132	69.42	gi|115438939
	79	gi|115471187	Oryza sativa Japonica Group	Os07g0216700 [Oryza sativa Japonica Group]	93.43	93.43	1	85	46	271	77.36	gi|115471187
	80	gi|222635978	Oryza sativa Japonica Group	hypothetical protein OsJ_22145 [Oryza sativa Japonica Group]	92.81	92.88	1	52	44	102	35.7	gi|222635978
	81	gi|115449235	Oryza sativa Japonica Group	Os02g0797500 [Oryza sativa Japonica Group]	91.72	94.36	2	58	46	137	65.07	gi|115449235	gi|29468084
	82	gi|115461741	Oryza sativa Japonica Group	Os05g0116100 [Oryza sativa Japonica Group]	91.69	92.07	1	89	44	325	88.73	gi|115461741
	83	gi|115474601	Oryza sativa	Os08g0126300 [Oryza sativa Japonica Group]	91.35	150.73	2	69	42	205	78.64	gi|115474601	gi|968996
	84	gi|115477547	Oryza sativa Japonica Group	Os08g0538000 [Oryza sativa Japonica Group]	88.59	88.59	1	51	43	120	53.15	gi|115477547
	85	gi|90399366	Oryza sativa Indica Group	H0212B02.14 [Oryza sativa Indica Group]	88.41	88.41	3	55	44	146	54.49	gi|90399366	gi|115460988	gi|222629679
	86	gi|115467434	Oryza sativa Japonica Group	Os06g0256500 [Oryza sativa Japonica Group]	88.39	88.46	2	57	43	136	58.38	gi|115467434	gi|218197916
	87	gi|218184221	Oryza sativa Indica Group	hypothetical protein OsI_32912 [Oryza sativa Indica Group]	88.32	88.37	2	50	44	119	42.6	gi|218184221	gi|115481322
	88	gi|115441829	Oryza sativa Japonica Group	Os01g0916400 [Oryza sativa Japonica Group]	87.47	87.53	1	65	45	170	69.71	gi|115441829
	89	gi|115471173	Oryza sativa Japonica Group	Os07g0214300 [Oryza sativa Japonica Group]	86.8	86.8	1	119	45	585	75.9	gi|115471173
	90	gi|115473889	Oryza sativa Japonica Group	Os07g0662500 [Oryza sativa Japonica Group]	86.18	86.18	2	81	43	291	79.91	gi|115473889	gi|218161
	91	gi|125564240	Oryza sativa Indica Group	hypothetical protein OsI_31904 [Oryza sativa Indica Group]	85.3	85.36	1	68	45	204	55.95	gi|125564240
	92	gi|115450022	Oryza sativa Japonica Group	Os02g0830100 [Oryza sativa Japonica Group]	84.69	84.82	2	56	41	114	51.3	gi|115450022	gi|222623975
	93	gi|115485699	Oryza sativa Japonica Group	Os11g0525600 [Oryza sativa Japonica Group]	84.63	84.83	2	47	39	92	37.94	gi|115485699	gi|108864437
	94	gi|297613111	Oryza sativa Japonica Group	Os12g0443700 [Oryza sativa Japonica Group]	83.91	83.99	2	52	43	102	59.8	gi|297613111	gi|169244471
	95	gi|125554856	Oryza sativa Indica Group	hypothetical protein OsI_22484 [Oryza sativa Indica Group]	83.4	83.4	3	52	40	120	64.66	gi|125554856	gi|115467518	gi|8163730
	96	gi|18855040	Oryza sativa Japonica Group	heat shock protein 90 [Oryza sativa Japonica Group]	82.31	82.52	4	45	40	91	42.36	gi|18855040	gi|125598513	gi|125556763	gi|115469982
	97	gi|215694277	Oryza sativa Japonica Group	unnamed protein product [Oryza sativa Japonica Group]	81.85	81.85	2	50	41	97	52.09	gi|215694277	gi|42408435
	98	gi|115436320	Oryza sativa Japonica Group	Os01g0328700 [Oryza sativa Japonica Group]	81.54	81.55	1	57	40	193	74.16	gi|115436320
	99	gi|125577046	Oryza sativa Japonica Group	hypothetical protein OsJ_33805 [Oryza sativa Japonica Group]	81.08	81.13	1	47	39	99	69.57	gi|125577046
	100	gi|115463191	Oryza sativa Japonica Group	Os05g0323900 [Oryza sativa Japonica Group]	80.91	80.91	1	59	41	167	93.07	gi|115463191
	101	gi|115479643	Oryza sativa Japonica Group	Os09g0465600 [Oryza sativa Japonica Group]	80.75	80.94	3	55	41	104	52.96	gi|115479643	gi|41529312	gi|218202294
	102	gi|115451355	Oryza sativa Japonica Group	Os03g0198400 [Oryza sativa Japonica Group]	77.98	78.05	1	46	37	97	57.98	gi|115451355
	103	gi|115459526	Oryza sativa Japonica Group	Os04g0526600 [Oryza sativa Japonica Group]	77.87	77.87	1	76	40	336	66.5	gi|115459526
	104	gi|115445217	Oryza sativa Japonica Group	Os02g0236000 [Oryza sativa Japonica Group]	77.62	77.92	1	51	38	101	74.07	gi|115445217
	105	gi|194033257	Oryza sativa Japonica Group	ATP synthase F0 subunit 1 [Oryza sativa Japonica Group]	77.47	77.47	1	58	39	191	50.1	gi|194033257
	106	gi|115471369	Oryza sativa Japonica Group	Os07g0246200 [Oryza sativa Japonica Group]	77.33	77.33	2	55	37	142	74.29	gi|115471369	gi|34393219
	107	gi|3024122	Oryza sativa Japonica Group	RecName: Full=S-adenosylmethionine synthase 2; Short=AdoMet synthase 2; AltName: Full=Methionine adenosyltransferase 2; Short=MAT 2	76.08	76.08	1	46	38	127	83.76	gi|3024122
	108	gi|222623396	Oryza sativa Japonica Group	hypothetical protein OsJ_07840 [Oryza sativa Japonica Group]	75.71	75.85	2	42	39	64	36.6	gi|222623396	gi|115447763
	109	gi|115437648	Oryza sativa Japonica Group	Os01g0560000 [Oryza sativa Japonica Group]	75.6	75.73	2	44	37	97	62.9	gi|115437648	gi|75243490
	110	gi|115476100	Oryza sativa Japonica Group	Os08g0366000 [Oryza sativa Japonica Group]	74.93	75	1	42	36	63	42.63	gi|115476100
	111	gi|115448547	Oryza sativa Japonica Group	Os02g0736400 [Oryza sativa Japonica Group]	74.36	74.36	1	54	37	141	65.94	gi|115448547
	112	gi|222618703	Oryza sativa Japonica Group	hypothetical protein OsJ_02282 [Oryza sativa Japonica Group]	74.02	74.08	1	38	36	67	35.15	gi|222618703
	113	gi|21397263	Oryza sativa Japonica Group	Putative phosphoserine aminotransferase [Oryza sativa Japonica Group]	73.88	73.98	2	53	35	157	63.15	gi|21397263	gi|125542475
	114	gi|51090918	Oryza sativa Japonica Group	unknown protein [Oryza sativa Japonica Group]	73.78	73.78	2	40	35	79	40.35	gi|51090918	gi|125597849
	115	gi|115455323	Oryza sativa Japonica Group	Os03g0747800 [Oryza sativa Japonica Group]	72.71	72.71	3	51	37	122	75.38	gi|115455323	gi|222625795	gi|218193748
	116	gi|125527273	Oryza sativa Indica Group	hypothetical protein OsI_03285 [Oryza sativa Indica Group]	72.48	72.52	3	38	35	64	25.5	gi|125527273	gi|115439209	gi|222619053
	117	gi|115455455	Oryza sativa Japonica Group	Os03g0757900 [Oryza sativa Japonica Group]	72.24	72.46	1	48	33	110	61.67	gi|115455455
	118	gi|115455167	Oryza sativa Japonica Group	Os03g0735000 [Oryza sativa Japonica Group]	71.62	81.92	2	43	35	101	72.21	gi|115455167	gi|218193706
	119	gi|218186150	Oryza sativa Indica Group	hypothetical protein OsI_36917 [Oryza sativa Indica Group]	71.57	71.57	2	49	34	167	28.31	gi|218186150	gi|115486523
	120	gi|115473973	Oryza sativa Japonica Group	Os07g0669100 [Oryza sativa Japonica Group]	71.08	71.08	2	41	35	90	64.09	gi|115473973	gi|218200228
	121	gi|115465273	Oryza sativa Japonica Group	Os05g0549700 [Oryza sativa Japonica Group]	70.77	70.78	1	42	32	90	52.59	gi|115465273
	122	gi|222630071	Oryza sativa Japonica Group	hypothetical protein OsJ_16990 [Oryza sativa Japonica Group]	70.73	70.78	1	42	36	69	24.51	gi|222630071
	123	gi|222637461	Oryza sativa Japonica Group	hypothetical protein OsJ_25140 [Oryza sativa Japonica Group]	70.7	108.17	2	41	34	112	66.48	gi|222637461	gi|218200020
	124	gi|115477815	Oryza sativa Japonica Group	Os08g0559600 [Oryza sativa Japonica Group]	70.63	70.74	2	48	34	123	59.43	gi|115477815	gi|125562556
	125	gi|50233978	Oryza sativa Indica Group	ATP synthase CF1 beta subunit [Oryza nivara]	70.28	84.07	3	48	35	100	76.31	gi|50233978	gi|6815115	gi|19920171
	126	gi|108706130	Oryza sativa Japonica Group	Cysteinyl-tRNA synthetase, putative, expressed [Oryza sativa Japonica Group]	69.6	69.66	1	40	33	77	60.98	gi|108706130
	127	gi|115454971	Oryza sativa Japonica Group	Os03g0718100 [Oryza sativa Japonica Group]	69.59	69.6	1	50	33	137	63.66	gi|115454971
	128	gi|31126793	Oryza sativa Japonica Group	putative glycine hydroxymethyltransferase [Oryza sativa Japonica Group]	69.21	69.21	2	44	34	90	65.35	gi|31126793	gi|115455221
	129	gi|115439533	Oryza sativa Japonica Group	Os01g0711400 [Oryza sativa Japonica Group]	69.11	69.24	1	44	35	94	47.14	gi|115439533
	130	gi|115463933	Oryza sativa Japonica Group	Os05g0418000 [Oryza sativa Japonica Group]	68.91	68.97	1	42	34	72	63.37	gi|115463933
	131	gi|115464709	Oryza sativa Japonica Group	Os05g0499100 [Oryza sativa Japonica Group]	68.74	68.74	1	68	33	359	68.82	gi|115464709
	132	gi|115447367	Oryza sativa Japonica Group	Os02g0621700 [Oryza sativa Japonica Group]	68.43	68.5	1	51	33	106	65.17	gi|115447367
	133	gi|115443927	Oryza sativa Japonica Group	Os02g0125100 [Oryza sativa Japonica Group]	68.36	68.44	1	42	34	122	52.33	gi|115443927
	134	gi|115485537	Oryza sativa Japonica Group	Os11g0484500 [Oryza sativa Japonica Group]	68.31	68.31	1	50	34	123	61.42	gi|115485537
	135	gi|115455701	Oryza sativa Japonica Group	Os03g0780600 [Oryza sativa Japonica Group]	68.29	68.29	1	48	36	90	61.71	gi|115455701
	136	gi|218202319	Oryza sativa Indica Group	hypothetical protein OsI_31743 [Oryza sativa Indica Group]	68.14	68.41	1	38	33	81	45.84	gi|218202319
	137	gi|108862691	Oryza sativa Japonica Group	ubiquitin-specific protease 12, putative, expressed [Oryza sativa Japonica Group]	67.98	68.05	2	40	34	56	35.73	gi|108862691	gi|222617095
	138	gi|31415971	Oryza sativa Japonica Group	putative 3-isopropylmalate dehydrogenase [Oryza sativa Japonica Group]	67.8	67.8	2	49	34	129	62.01	gi|31415971	gi|115454413
	139	gi|62733435	Oryza sativa Japonica Group	Phosphoglucomutase/phosphomannomutase, C-terminal domain, putative [Oryza sativa Japonica Group]	67.39	82.92	3	47	34	101	49.34	gi|62733435	gi|115481356	gi|218184238
	140	gi|115458044	Oryza sativa Japonica Group	Os04g0386600 [Oryza sativa Japonica Group]	67.32	67.32	1	54	33	130	67.61	gi|115458044
	141	gi|115447403	Oryza sativa Japonica Group	Os02g0626100 [Oryza sativa Japonica Group]	67.09	67.2	1	41	32	93	46.22	gi|115447403
	142	gi|115450595	Oryza sativa Japonica Group	Os03g0136900 [Oryza sativa Japonica Group]	66.98	109.24	3	40	32	79	47.77	gi|115450595	gi|222624156	gi|218192045
	143	gi|115469822	Oryza sativa Japonica Group	Os06g0704600 [Oryza sativa Japonica Group]	66.23	66.28	1	40	31	107	60.8	gi|115469822
	144	gi|115473615	Oryza sativa Japonica Group	Os07g0638100 [Oryza sativa Japonica Group]	66.19	66.19	1	38	32	86	50.38	gi|115473615
	145	gi|125578219	Oryza sativa Japonica Group	hypothetical protein OsJ_34919 [Oryza sativa Japonica Group]	65.2	65.31	4	33	31	63	26.41	gi|125578219	gi|122238868	gi|125578212	gi|122232855
	146	gi|115469362	Oryza sativa Japonica Group	Os06g0662000 [Oryza sativa Japonica Group]	64.92	64.92	1	41	32	71	48.87	gi|115469362
	147	gi|222636391	Oryza sativa Japonica Group	hypothetical protein OsJ_23002 [Oryza sativa Japonica Group]	64.78	64.78	2	38	33	66	46.9	gi|222636391	gi|115470493
	148	gi|115445331	Oryza sativa Japonica Group	Os02g0250600 [Oryza sativa Japonica Group]	64.72	64.72	1	38	31	68	63.06	gi|115445331
	149	gi|115450493	Oryza sativa Japonica Group	Os03g0129300 [Oryza sativa Japonica Group]	64.51	67.95	1	47	30	161	51.8	gi|115450493
	150	gi|222623542	Oryza sativa Japonica Group	hypothetical protein OsJ_08121 [Oryza sativa Japonica Group]	64.46	64.54	2	35	33	61	32.09	gi|222623542	gi|218191452
	151	gi|115451283	Oryza sativa Japonica Group	Os03g0192700 [Oryza sativa Japonica Group]	64.39	64.43	1	43	31	122	52.75	gi|115451283
	152	gi|125601074	Oryza sativa Japonica Group	hypothetical protein OsJ_25120 [Oryza sativa Japonica Group]	64.13	73.68	2	48	34	185	64.54	gi|125601074	gi|115473331
	153	gi|218191509	Oryza sativa Indica Group	hypothetical protein OsI_08800 [Oryza sativa Indica Group]	64.09	78.72	2	39	30	84	57.32	gi|218191509	gi|115448461
	154	gi|115452585	Oryza sativa Japonica Group	Os03g0307100 [Oryza sativa Japonica Group]	63.84	63.85	1	33	31	59	38.17	gi|115452585
	155	gi|125525752	Oryza sativa Indica Group	hypothetical protein OsI_01744 [Oryza sativa Indica Group]	63.69	63.69	3	41	32	72	53.83	gi|125525752	gi|115436366	gi|125570225
	156	gi|115436118	Oryza sativa Japonica Group	Os01g0300200 [Oryza sativa Japonica Group]	63.69	63.69	1	42	31	96	54.44	gi|115436118
	157	gi|115478180	Oryza sativa Japonica Group	Os09g0252100 [Oryza sativa Japonica Group]	63.45	63.45	2	46	32	108	61.89	gi|115478180	gi|47848479
	158	gi|125563519	Oryza sativa Indica Group	hypothetical protein OsI_31164 [Oryza sativa Indica Group]	63.42	63.5	2	31	30	66	34.37	gi|125563519	gi|115478909
	159	gi|222640334	Oryza sativa Japonica Group	hypothetical protein OsJ_26862 [Oryza sativa Japonica Group]	63.38	63.38	2	43	30	110	62.76	gi|222640334	gi|258644642
	160	gi|115447981	Oryza sativa Japonica Group	Os02g0686400 [Oryza sativa Japonica Group]	63.16	63.29	1	34	30	82	47.36	gi|115447981
	161	gi|297599626	Oryza sativa Japonica Group	Os02g0625500 [Oryza sativa Japonica Group]	62.9	62.97	3	54	31	154	59.31	gi|297599626	gi|29367547	gi|48716251
	162	gi|115476300	Oryza sativa Indica Group	Os08g0398700 [Oryza sativa Japonica Group]	62.81	68.51	1	35	30	62	37.14	gi|115476300
	163	gi|115475838	Oryza sativa Indica Group	Os08g0314800 [Oryza sativa Japonica Group]	62.47	80.46	1	38	31	82	55.61	gi|115475838
	164	gi|311893431	Oryza sativa Japonica Group	lysine ketoglutarate reductase/saccharopine dehydrogenase [Oryza sativa Japonica Group]	62.33	62.33	1	36	33	57	30.73	gi|311893431
	165	gi|115453943	Oryza sativa Japonica Group	Os03g0586800 [Oryza sativa Japonica Group]	61.89	61.93	3	34	29	61	43.02	gi|115453943	gi|108709561	gi|125586971
	166	gi|115477393	Oryza sativa Japonica Group	Os08g0525600 [Oryza sativa Japonica Group]	61.83	61.89	2	35	30	73	47.41	gi|115477393	gi|218201484
	167	gi|115452503	Oryza sativa Japonica Group	Os03g0299900 [Oryza sativa Japonica Group]	61.79	61.79	3	40	29	109	61.42	gi|115452503	gi|37703720	gi|108707679
	168	gi|115464537	Oryza sativa Japonica Group	Os05g0482700 [Oryza sativa Japonica Group]	61.25	126.73	2	46	30	108	76.03	gi|115464537	gi|218196991
	169	gi|115441963	Oryza sativa Japonica Group	Os01g0926300 [Oryza sativa Japonica Group]	61.06	61.71	1	49	30	133	55.32	gi|115441963
	170	gi|115461585	Oryza sativa Japonica Group	Os05g0103200 [Oryza sativa Japonica Group]	61.03	61.1	1	39	30	84	57.6	gi|115461585
	171	gi|218187646	Oryza sativa Indica Group	hypothetical protein OsI_00686 [Oryza sativa Indica Group]	60.33	60.59	1	31	28	53	38.32	gi|218187646
	172	gi|222640353	Oryza sativa Japonica Group	hypothetical protein OsJ_26896 [Oryza sativa Japonica Group]	60.17	60.17	3	43	31	104	44.49	gi|222640353	gi|218200957	gi|115475922
	173	gi|115469436	Oryza sativa Japonica Group	Os06g0668200 [Oryza sativa Japonica Group]	60	136.28	1	65	31	190	88.03	gi|115469436
	174	gi|78099751	Oryza sativa Japonica Group	RecName: Full=Fructose-bisphosphate aldolase cytoplasmic isozyme; AltName: Full=Gravity-specific protein GSC 233	59.96	158.89	1	68	30	265	84.64	gi|78099751
	175	gi|115477094	Oryza sativa Japonica Group	Os08g0498400 [Oryza sativa Japonica Group]	59.9	59.9	1	49	29	128	67.47	gi|115477094
	176	gi|115479375	Oryza sativa Japonica Group	Os09g0440300 [Oryza sativa Japonica Group]	59.8	60	1	42	29	134	57.76	gi|115479375
	177	gi|115460228	Oryza sativa Japonica Group	Os04g0592400 [Oryza sativa Japonica Group]	59.15	59.48	3	35	30	58	37.4	gi|115460228	gi|116311040	gi|125549545
	178	gi|115474869	Oryza sativa Japonica Group	Os08g0157500 [Oryza sativa Japonica Group]	59.09	59.09	2	37	29	83	71.2	gi|115474869	gi|125602246
	179	gi|125553705	Oryza sativa Indica Group	hypothetical protein OsI_21277 [Oryza sativa Indica Group]	58.76	59.18	2	34	30	67	41.55	gi|125553705	gi|115465886
	180	gi|115436616	Oryza sativa Japonica Group	Os01g0372700 [Oryza sativa Japonica Group]	58.72	58.79	2	34	29	77	45.62	gi|115436616	gi|125570422
	181	gi|222631026	Oryza sativa Japonica Group	hypothetical protein OsJ_17967 [Oryza sativa Japonica Group]	58.53	180.64	1	57	28	168	69.52	gi|222631026
	182	gi|125541169	Oryza sativa Indica Group	hypothetical protein OsI_08976 [Oryza sativa Indica Group]	58.42	58.88	2	34	28	93	63.06	gi|125541169	gi|115448739
	183	gi|40539102	Oryza sativa Japonica Group	putative serine protease inhibitor [Oryza sativa Japonica Group]	58.15	58.19	3	39	28	84	42.73	gi|40539102	gi|108709782	gi|75294978
	184	gi|222622532	Oryza sativa Japonica Group	hypothetical protein OsJ_06085 [Oryza sativa Japonica Group]	57.83	57.85	3	38	27	83	59.33	gi|222622532	gi|115445323	gi|20232
	185	gi|218197256	Oryza sativa Indica Group	hypothetical protein OsI_20948 [Oryza sativa Indica Group]	57.82	57.85	2	36	28	62	50.67	gi|218197256	gi|115465395
	186	gi|222635996	Oryza sativa Japonica Group	hypothetical protein OsJ_22175 [Oryza sativa Japonica Group]	57.35	57.39	2	43	27	326	40.87	gi|222635996	gi|297606280
	187	gi|115448577	Oryza sativa Japonica Group	Os02g0739600 [Oryza sativa Japonica Group]	57.22	57.26	1	38	30	75	58.72	gi|115448577
	188	gi|115483468	Oryza sativa Japonica Group	Os10g0563700 [Oryza sativa Japonica Group]	56.95	83.23	1	51	27	192	86.09	gi|115483468
	189	gi|115483200	Oryza sativa Japonica Group	Os10g0542200 [Oryza sativa Japonica Group]	56.86	56.86	2	37	30	79	45.39	gi|115483200	gi|222613205
	190	gi|115464615	Oryza sativa Japonica Group	Os05g0491100 [Oryza sativa Japonica Group]	56.62	56.68	1	50	28	232	81.21	gi|115464615
	191	gi|115470072	Oryza sativa Japonica Group	Os06g0727200 [Oryza sativa Japonica Group]	56.44	56.44	2	35	26	80	45.53	gi|115470072	gi|152013381
	192	gi|41053142	Oryza sativa Japonica Group	putative ornithine carbamoyltransferase [Oryza sativa Japonica Group]	56.38	56.42	1	42	28	91	45.78	gi|41053142
	193	gi|158513346	Oryza sativa Japonica Group	RecName: Full=Late embryogenesis abundant protein 1	56.19	56.19	1	34	28	58	53.49	gi|158513346
	194	gi|115465974	Oryza sativa Japonica Group	Os06g0111500 [Oryza sativa Japonica Group]	55.86	67.69	1	45	28	114	58.75	gi|115465974
	195	gi|125597641	Oryza sativa Japonica Group	hypothetical protein OsJ_21756 [Oryza sativa Japonica Group]	55.76	55.79	4	35	26	86	48.41	gi|125597641	gi|218198408	gi|115468634	gi|29367381
	196	gi|27804768	Oryza sativa Japonica Group	sedoheptulose-1,7-bisphosphatase precursor [Oryza sativa Indica Group]	55.64	55.87	2	32	28	57	54.34	gi|27804768	gi|115457386
	197	gi|115469028	Oryza sativa Japonica Group	Os06g0625500 [Oryza sativa Japonica Group]	55.24	55.24	1	30	27	60	63.79	gi|115469028
	198	gi|115480101	Oryza sativa Japonica Group	Os09g0512700 [Oryza sativa Japonica Group]	55.21	55.3	1	35	26	89	56.1	gi|115480101
	199	gi|115452337	Oryza sativa Japonica Group	Os03g0285700 [Oryza sativa Japonica Group]	55.18	55.18	1	42	27	159	76.4	gi|115452337
	200	gi|297727905	Oryza sativa Japonica Group	Os11g0115466 [Oryza sativa Japonica Group]	54.9	54.9	1	52	26	153	78.81	gi|297727905
	201	gi|75261364	Oryza sativa Japonica Group	RecName: Full=Leucine aminopeptidase 2, chloroplastic; AltName: Full=Leucyl aminopeptidase 2; Short=LAP 2; AltName: Full=Proline aminopeptidase 2; AltName: Full=Prolyl aminopeptidase 2; Flags: Precursor	54.75	54.75	1	40	28	83	51.17	gi|75261364
	202	gi|115452223	Oryza sativa Japonica Group	Os03g0276500 [Oryza sativa Japonica Group]	54.69	184.45	1	45	29	93	72.77	gi|115452223
	203	gi|46805452	Oryza sativa Japonica Group	putative inorganic pyrophosphatase [Oryza sativa Japonica Group]	54.67	54.67	2	33	25	102	64.69	gi|46805452	gi|115448919
	204	gi|125556707	Oryza sativa Indica Group	hypothetical protein OsI_24414 [Oryza sativa Indica Group]	54.62	55.05	4	49	26	158	57.73	gi|125556707	gi|53792606	gi|115469872	gi|125598459
	205	gi|115486753	Oryza sativa Japonica Group	Os11g0701100 [Oryza sativa Japonica Group]	54.58	54.62	1	42	27	131	52.41	gi|115486753
	206	gi|115484401	Oryza sativa Japonica Group	Os11g0171300 [Oryza sativa Japonica Group]	54.47	54.47	1	43	25	130	62.37	gi|115484401
	207	gi|115464027	Oryza sativa Japonica Group	Os05g0428600 [Oryza sativa Japonica Group]	54.37	115.49	2	31	26	73	53.28	gi|115464027	gi|222631669
	208	gi|115467154	Oryza sativa Indica Group	Os06g0221200 [Oryza sativa Japonica Group]	54.26	58.09	2	31	26	93	66.88	gi|115467154	gi|125554588
	209	gi|222625608	Oryza sativa Japonica Group	hypothetical protein OsJ_12199 [Oryza sativa Japonica Group]	53.88	53.91	2	28	25	47	31.86	gi|222625608	gi|115454745
	210	gi|115462265	Oryza sativa Japonica Group	Os05g0163000 [Oryza sativa Japonica Group]	53.59	53.64	2	31	27	54	42.24	gi|115462265	gi|125550952
	211	gi|125588578	Oryza sativa Japonica Group	hypothetical protein OsJ_13305 [Oryza sativa Japonica Group]	53.33	53.33	2	37	28	56	47.24	gi|125588578	gi|115456491
	212	gi|115459340	Oryza sativa Japonica Group	Os04g0508300 [Oryza sativa Japonica Group]	53.07	53.07	1	45	27	146	89.29	gi|115459340
	213	gi|115487950	Oryza sativa Japonica Group	Os12g0236400 [Oryza sativa Japonica Group]	53.02	53.09	1	38	27	98	67.63	gi|115487950
	214	gi|115461408	Oryza sativa Indica Group	Os04g0683700 [Oryza sativa Japonica Group]	52.91	52.94	1	30	27	54	55.41	gi|115461408
	215	gi|115462193	Oryza sativa	Os05g0156300 [Oryza sativa Japonica Group]	52.88	79.31	2	36	26	86	61.2	gi|115462193	gi|215708806
	216	gi|56784348	Oryza sativa Japonica Group	putative formylglycineamide ribotide amidotransferase [Oryza sativa Japonica Group]	52.86	52.94	2	25	25	39	22.69	gi|56784348	gi|125528653
	217	gi|4680192	Oryza sativa Indica Group	hypothetical protein [Oryza sativa Indica Group]	52.8	52.83	3	32	25	55	28.52	gi|4680192	gi|115465205	gi|125553178
	218	gi|222628767	Oryza sativa Japonica Group	hypothetical protein OsJ_14584 [Oryza sativa Japonica Group]	52.78	52.83	4	31	27	75	31.93	gi|222628767	gi|218194753	gi|297602611	gi|116309350
	219	gi|5360657	Oryza sativa Japonica Group	anthranilate synthase alpha 1 subunit [Oryza sativa Japonica Group]	52.63	52.69	4	32	27	71	43.15	gi|5360657	gi|404435980	gi|115456327	gi|404435978
	220	gi|38423990	Oryza sativa Japonica Group	putative aspartate kinase, homoserine dehydrogenase [Oryza sativa Japonica Group]	52.53	52.63	2	26	25	44	29.1	gi|38423990	gi|222640397
	221	gi|222622165	Oryza sativa Japonica Group	hypothetical protein OsJ_05368 [Oryza sativa Japonica Group]	52.44	52.53	3	29	26	56	34.27	gi|222622165	gi|115444199	gi|218190051
	222	gi|115460034	Oryza sativa Japonica Group	Os04g0574200 [Oryza sativa Japonica Group]	52.41	52.41	1	38	27	87	32.95	gi|115460034
	223	gi|109940177	Oryza sativa Japonica Group	RecName: Full=Probable methionine--tRNA ligase; AltName: Full=Methionyl-tRNA synthetase; Short=MetRS	51.89	51.94	3	27	25	49	41.32	gi|109940177	gi|4091008	gi|297605899
	224	gi|115456165	Oryza sativa Japonica Group	Os03g0815200 [Oryza sativa Japonica Group]	51.63	53.67	2	27	25	78	49.66	gi|115456165	gi|108711743
	225	gi|115472891	Oryza sativa Japonica Group	Os07g0570300 [Oryza sativa Japonica Group]	51.61	51.73	2	28	26	39	29.55	gi|115472891	gi|222637310
	226	gi|115465581	Oryza sativa Japonica Group	Os05g0574500 [Oryza sativa Japonica Group]	51.58	51.58	1	42	25	110	64.25	gi|115465581
	227	gi|115444057	Oryza sativa Japonica Group	Os02g0133800 [Oryza sativa Japonica Group]	51.52	51.52	1	38	26	92	58.15	gi|115444057
	228	gi|6682927	Oryza sativa Japonica Group	importin alpha 1b [Oryza sativa Japonica Group]	51.28	51.32	2	33	25	83	45.51	gi|6682927	gi|115462185
	229	gi|8101497	Oryza sativa Indica Group	granule-bound starch synthase [Oryza sativa Japonica Group]	51.25	51.79	27	30	27	52	49.59	gi|8101497	gi|7798551	gi|256535962	gi|217076017	gi|217076009	gi|217075997	gi|217075993	gi|217075970	gi|115466210	gi|256535964
	230	gi|50725344	Oryza sativa Japonica Group	putative TGB12K interacting protein 3 [Oryza sativa Japonica Group]	51.09	51.09	3	36	24	77	72.95	gi|50725344	gi|115480107	gi|125531098
	231	gi|125547024	Oryza sativa Indica Group	hypothetical protein OsI_14647 [Oryza sativa Indica Group]	51.05	51.16	2	27	25	57	55.53	gi|125547024	gi|115456930
	232	gi|115464035	Oryza sativa Japonica Group	Os05g0429400 [Oryza sativa Japonica Group]	50.62	50.66	1	29	26	56	49.23	gi|115464035
	233	gi|19880027	Oryza sativa	glyceraldehyde-3-phosphate dehydrogenase [Oryza sativa]	50.53	50.58	2	30	25	72	50.89	gi|19880027	gi|115476618
	234	gi|115489500	Oryza sativa Japonica Group	Os12g0608600 [Oryza sativa Japonica Group]	50.42	50.47	2	36	27	76	65.37	gi|115489500	gi|125580023
	235	gi|115483568	Oryza sativa Japonica Group	Os10g0571200 [Oryza sativa Japonica Group]	50.37	50.37	1	34	25	63	48.42	gi|115483568
	236	gi|115480019	Oryza sativa Japonica Group	Os09g0505600 [Oryza sativa Japonica Group]	50.29	50.29	1	30	27	83	74.66	gi|115480019
	237	gi|218198579	Oryza sativa Indica Group	hypothetical protein OsI_23765 [Oryza sativa Indica Group]	49.85	49.9	2	25	24	54	22.98	gi|218198579	gi|222635912
	238	gi|32489879	Oryza sativa Japonica Group	OSJNBa0060P14.10 [Oryza sativa Japonica Group]	49.85	49.85	2	31	25	64	72.73	gi|32489879	gi|115458836
	239	gi|218199495	Oryza sativa Indica Group	hypothetical protein OsI_25772 [Oryza sativa Indica Group]	49.72	49.89	2	30	26	54	28.34	gi|218199495	gi|222636918
	240	gi|218191142	Oryza sativa Indica Group	hypothetical protein OsI_08011 [Oryza sativa Indica Group]	49.6	49.6	1	31	25	56	35.92	gi|218191142
	241	gi|215769226	Oryza sativa Japonica Group	unnamed protein product [Oryza sativa Japonica Group]	49.18	51.61	1	29	23	58	44.47	gi|215769226
	242	gi|4666287	Oryza sativa Japonica Group	cytosolic monodehydroascorbate reductase [Oryza sativa Japonica Group]	49.15	49.57	2	28	23	61	50.11	gi|4666287	gi|115480733
	243	gi|115452473	Oryza sativa Japonica Group	Os03g0297400 [Oryza sativa Japonica Group]	48.62	48.68	3	37	23	81	56.59	gi|115452473	gi|218192623	gi|218192626
	244	gi|115470941	Oryza sativa Japonica Group	Os07g0186000 [Oryza sativa Japonica Group]	48.3	48.3	1	38	22	152	91.8	gi|115470941
	245	gi|600769	Oryza sativa	cyclophilin 2 [Oryza sativa]	47.99	55.52	1	60	22	230	68.6	gi|600769
	246	gi|115451123	Oryza sativa Japonica Group	Os03g0180400 [Oryza sativa Japonica Group]	47.95	47.99	2	28	23	93	74.8	gi|115451123	gi|108706511
	247	gi|115484681	Oryza sativa Japonica Group	Os11g0210300 [Oryza sativa Japonica Group]	47.89	47.94	2	40	23	132	57.26	gi|115484681	gi|296248096
	248	gi|125596332	Oryza sativa Japonica Group	hypothetical protein OsJ_20424 [Oryza sativa Japonica Group]	47.69	47.69	1	28	23	55	54.44	gi|125596332
	249	gi|115445275	Oryza sativa Japonica Group	Os02g0244700 [Oryza sativa Japonica Group]	47.46	71.69	4	27	24	51	43.7	gi|115445275	gi|9828445	gi|218190390	gi|222622510
	250	gi|42761312	Oryza sativa Japonica Group	putative aminoimidazolecarboximide ribonucleotide transformylase [Oryza sativa Japonica Group]	47.4	47.6	2	32	24	47	44.93	gi|42761312	gi|115475287
	251	gi|115487952	Oryza sativa Japonica Group	Os12g0236500 [Oryza sativa Japonica Group]	47.25	47.25	1	30	22	62	52.3	gi|115487952
	252	gi|108862549	Oryza sativa Japonica Group	Serine hydroxymethyltransferase, mitochondrial precursor, putative, expressed [Oryza sativa Japonica Group]	47.24	60.21	2	33	24	119	60.83	gi|108862549	gi|115488306
	253	gi|125596358	Oryza sativa Japonica Group	hypothetical protein OsJ_20447 [Oryza sativa Japonica Group]	47.23	47.25	2	28	23	48	63.62	gi|125596358	gi|115466908
	254	gi|12957707	Oryza sativa Japonica Group	putative inosine monophosphate dehydrogenase [Oryza sativa Japonica Group]	47.18	47.18	2	30	23	67	52.69	gi|12957707	gi|218193844
	255	gi|116309729	Oryza sativa Indica Group	OSIGBa0115M15.12 [Oryza sativa Indica Group]	47.16	50.49	1	29	23	68	57.75	gi|116309729
	256	gi|115471201	Oryza sativa Japonica Group	Os07g0222000 [Oryza sativa Japonica Group]	47.09	47.09	1	36	26	97	72.97	gi|115471201
	257	gi|115458806	Oryza sativa Japonica Group	Os04g0462500 [Oryza sativa Japonica Group]	47.02	47.07	1	35	24	93	71.37	gi|115458806
	258	gi|115486269	Oryza sativa Japonica Group	Os11g0615700 [Oryza sativa Japonica Group]	46.83	46.92	1	34	23	79	70.89	gi|115486269
	259	gi|222637603	Oryza sativa Japonica Group	hypothetical protein OsJ_25425 [Oryza sativa Japonica Group]	46.82	46.98	4	28	23	48	26.46	gi|222637603	gi|218200176	gi|115473823	gi|13928450
	260	gi|115464745	Oryza sativa Japonica Group	Os05g0501700 [Oryza sativa Japonica Group]	46.77	46.83	2	30	22	78	69.78	gi|115464745	gi|125552890
	261	gi|218191593	Oryza sativa Indica Group	hypothetical protein OsI_08964 [Oryza sativa Indica Group]	46.62	46.96	2	23	21	51	35.92	gi|218191593	gi|115448721
	262	gi|115442283	Oryza sativa Japonica Group	Os01g0952600 [Oryza sativa Japonica Group]	46.56	46.56	1	23	23	37	24.98	gi|115442283
	263	gi|115479353	Oryza sativa Japonica Group	Os09g0438700 [Oryza sativa Japonica Group]	46.44	46.44	1	35	22	128	76.33	gi|115479353
	264	gi|24899397	Oryza sativa Indica Group	Putative r40c1 protein - rice [Oryza sativa Japonica Group]	46.3	46.3	2	29	23	59	55.5	gi|24899397	gi|115452789
	265	gi|75232919	Oryza sativa Indica Group	RecName: Full=Coproporphyrinogen-III oxidase, chloroplastic; Short=Coprogen oxidase; Short=Coproporphyrinogenase; Flags: Precursor	46.28	46.28	1	26	22	61	59.65	gi|75232919
	266	gi|115487636	Oryza sativa Japonica Group	Os12g0178100 [Oryza sativa Japonica Group]	46.2	46.2	1	30	23	70	62.14	gi|115487636
	267	gi|115441313	Oryza sativa Japonica Group	Os01g0871300 [Oryza sativa Japonica Group]	46.18	46.27	2	34	23	78	56.99	gi|115441313	gi|19571115
	268	gi|218196223	Oryza sativa Japonica Group	hypothetical protein OsI_18744 [Oryza sativa Indica Group]	46.15	46.22	3	28	23	44	42.98	gi|218196223	gi|73918015	gi|110808554
	269	gi|222628506	Oryza sativa Japonica Group	hypothetical protein OsJ_14077 [Oryza sativa Japonica Group]	46.03	46.36	3	27	23	54	39.49	gi|222628506	gi|218194478	gi|38347035
	270	gi|115472115	Oryza sativa Japonica Group	Os07g0485100 [Oryza sativa Japonica Group]	45.91	45.91	1	29	23	65	51.82	gi|115472115
	271	gi|115448935	Oryza sativa Japonica Group	Os02g0770000 [Oryza sativa Japonica Group]	45.7	45.7	1	33	23	68	82.52	gi|115448935
	272	gi|222625445	Oryza sativa Japonica Group	hypothetical protein OsJ_11874 [Oryza sativa Japonica Group]	45.42	45.42	2	31	22	86	39.9	gi|222625445	gi|115454305
	273	gi|125552851	Oryza sativa Indica Group	hypothetical protein OsI_20474 [Oryza sativa Indica Group]	45.39	68.12	1	27	23	61	79.93	gi|125552851
	274	gi|70663897	Oryza sativa Japonica Group	OSJNBa0029H02.9 [Oryza sativa Japonica Group]	45.33	45.42	2	23	23	33	23.29	gi|70663897	gi|222629131
	275	gi|115448091	Oryza sativa Japonica Group	Os02g0698000 [Oryza sativa Japonica Group]	45.25	45.25	1	31	23	51	67.74	gi|115448091
	276	gi|77551313	Oryza sativa Japonica Group	metallopeptidase family M24 containing protein, expressed [Oryza sativa Japonica Group]	45.19	45.27	3	23	21	50	48.22	gi|77551313	gi|218185879	gi|222616095
	277	gi|218188296	Oryza sativa Indica Group	hypothetical protein OsI_02106 [Oryza sativa Indica Group]	44.86	45.05	1	26	23	46	41.77	gi|218188296
	278	gi|110289317	Oryza sativa Japonica Group	chloroplast inner envelope protein, putative, expressed [Oryza sativa Japonica Group]	44.82	45.25	2	23	22	34	23.74	gi|110289317	gi|10140720
	279	gi|115434036	Oryza sativa Japonica Group	Os01g0106400 [Oryza sativa Japonica Group]	44.8	44.83	2	24	21	55	70.38	gi|115434036	gi|125568708
	280	gi|115456623	Oryza sativa Japonica Group	Os03g0851100 [Oryza sativa Japonica Group]	44.66	44.76	1	26	22	59	44.59	gi|115456623
	281	gi|75327654	Oryza sativa Japonica Group	RecName: Full=Probable nucleoredoxin 1-2; Short=OsNrx1-2	44.46	44.51	3	28	22	81	40.62	gi|75327654	gi|218193015	gi|53370754
	282	gi|11066954	Oryza sativa	citrate synthase [Oryza sativa]	44.42	44.42	4	26	23	56	54.24	gi|11066954	gi|222622360	gi|115444791	gi|218190238
	283	gi|115470235	Oryza sativa Japonica Group	Os07g0108300 [Oryza sativa Japonica Group]	44.29	44.39	2	23	21	41	47.63	gi|115470235	gi|29569153
	284	gi|115444503	Oryza sativa Japonica Group	Os02g0171100 [Oryza sativa Japonica Group]	44.27	83.28	1	26	22	73	64.96	gi|115444503
	285	gi|125597623	Oryza sativa Japonica Group	hypothetical protein OsJ_21740 [Oryza sativa Japonica Group]	44.06	44.06	5	25	21	73	48.2	gi|125597623	gi|125555777	gi|115468606	gi|218188940	gi|115439527
	286	gi|115434854	Oryza sativa Japonica Group	Os01g0177200 [Oryza sativa Japonica Group]	43.78	43.78	1	23	21	38	32.24	gi|115434854
	287	gi|115458542	Oryza sativa Japonica Group	Os04g0439900 [Oryza sativa Japonica Group]	43.71	43.71	1	35	22	84	60.84	gi|115458542
	288	gi|115453639	Oryza sativa Japonica Group	Os03g0429800 [Oryza sativa Japonica Group]	43.52	43.61	1	24	21	44	19.8	gi|115453639
	289	gi|115487322	Oryza sativa Japonica Group	Os12g0145700 [Oryza sativa Japonica Group]	43.52	43.52	1	29	21	56	45.92	gi|115487322
	290	gi|5689138	Oryza sativa Indica Group	starch branching enzyme rbe4 [Oryza sativa]	43.48	96.21	3	25	21	39	50.18	gi|5689138	gi|218194810	gi|222628817
	291	gi|125604008	Oryza sativa Japonica Group	hypothetical protein OsJ_27929 [Oryza sativa Japonica Group]	43.41	43.66	2	20	20	29	27.68	gi|125604008	gi|115477282
	292	gi|115459338	Oryza sativa Japonica Group	Os04g0508200 [Oryza sativa Japonica Group]	43.38	66.86	3	27	21	69	53.14	gi|115459338	gi|32489525	gi|116310770
	293	gi|38347165	Oryza sativa Japonica Group	OSJNBa0039C07.11 [Oryza sativa Japonica Group]	43.32	73.29	2	27	21	48	50.37	gi|38347165	gi|222628790
	294	gi|115447473	Oryza sativa Japonica Group	Os02g0634900 [Oryza sativa Japonica Group]	43.3	43.3	1	27	20	72	69.79	gi|115447473
	295	gi|115479475	Oryza sativa Japonica Group	Os09g0451500 [Oryza sativa Japonica Group]	43.16	45.32	2	26	21	58	51.7	gi|115479475	gi|218202255
	296	gi|55168089	Oryza sativa Japonica Group	putative serine carboxypeptidase II [Oryza sativa Japonica Group]	43.16	43.2	1	28	21	58	42.86	gi|55168089
	297	gi|115438576	Oryza sativa Japonica Group	Os01g0615300 [Oryza sativa Japonica Group]	43.11	43.14	1	24	22	40	46.93	gi|115438576
	298	gi|115488160	Oryza sativa Japonica Group	Os12g0277500 [Oryza sativa Japonica Group]	43.05	81.3	1	26	21	69	58.65	gi|115488160
	299	gi|222641915	Oryza sativa Japonica Group	hypothetical protein OsJ_30005 [Oryza sativa Japonica Group]	43	43.05	3	28	22	61	61.51	gi|222641915	gi|218202454	gi|115480143
	300	gi|115468758	Oryza sativa Japonica Group	Os06g0594100 [Oryza sativa Japonica Group]	42.88	42.88	2	22	22	50	49.08	gi|115468758	gi|218198480
	301	gi|218190919	Oryza sativa Indica Group	hypothetical protein OsI_07554 [Oryza sativa Indica Group]	42.69	42.81	2	36	21	109	55.51	gi|218190919	gi|115446541
	302	gi|215692734	Oryza sativa Japonica Group	unnamed protein product [Oryza sativa Japonica Group]	42.66	42.66	2	32	22	72	45.22	gi|215692734	gi|115480067
	303	gi|115444901	Oryza sativa Japonica Group	Os02g0202400 [Oryza sativa Japonica Group]	42.46	42.56	1	27	22	53	47.53	gi|115444901
	304	gi|38567871	Oryza sativa Japonica Group	OSJNBa0091D06.13 [Oryza sativa Japonica Group]	42.45	42.45	2	24	21	44	41.78	gi|38567871	gi|115459656
	305	gi|75294330	Oryza sativa Japonica Group	RecName: Full=Probable succinyl-CoA ligase [ADP-forming] subunit alpha, mitochondrial; AltName: Full=Succinyl-CoA synthetase subunit alpha; Short=SCS-alpha; Flags: Precursor	42.44	42.45	1	32	21	109	49.55	gi|75294330
	306	gi|115474285	Oryza sativa Japonica Group	Os07g0694700 [Oryza sativa Japonica Group]	42.39	53.8	1	31	21	76	79.68	gi|115474285
	307	gi|115473297	Oryza sativa Japonica Group	Os07g0609000 [Oryza sativa Japonica Group]	42.37	107.11	1	35	21	74	75.48	gi|115473297
	308	gi|115461052	Oryza sativa Japonica Group	Os04g0658000 [Oryza sativa Japonica Group]	42.33	42.37	2	23	21	47	72.67	gi|115461052	gi|116310845
	309	gi|218192543	Oryza sativa Indica Group	hypothetical protein OsI_10996 [Oryza sativa Indica Group]	42.27	42.49	2	28	20	69	53.66	gi|218192543	gi|115452245
	310	gi|115466468	Oryza sativa Japonica Group	Os06g0152100 [Oryza sativa Japonica Group]	42.16	42.16	1	32	21	105	77.1	gi|115466468
	311	gi|115438875	Oryza sativa Japonica Group	Os01g0649100 [Oryza sativa Japonica Group]	42.12	121.86	1	38	20	95	80	gi|115438875
	312	gi|125543097	Oryza sativa Indica Group	hypothetical protein OsI_10733 [Oryza sativa Indica Group]	42.06	42.06	1	27	21	53	60	gi|125543097
	313	gi|115472365	Oryza sativa Japonica Group	Os07g0516200 [Oryza sativa Japonica Group]	41.99	42.04	1	38	19	136	74.44	gi|115472365
	314	gi|115476854	Oryza sativa Japonica Group	Os08g0473600 [Oryza sativa Japonica Group]	41.99	42.04	1	26	21	61	49.89	gi|115476854
	315	gi|115456219	Oryza sativa Japonica Group	Os03g0819100 [Oryza sativa Japonica Group]	41.96	41.96	1	24	22	39	42.06	gi|115456219
	316	gi|119394866	Oryza sativa Japonica Group	glutelin [Oryza sativa Japonica Group]	41.84	44.47	3	22	19	46	41.68	gi|119394866	gi|115440097	gi|20215
	317	gi|115446279	Oryza sativa Japonica Group	Os02g0506500 [Oryza sativa Japonica Group]	41.83	41.84	2	30	21	69	50.83	gi|115446279	gi|48716136
	318	gi|115439261	Oryza sativa Japonica Group	Os01g0686800 [Oryza sativa Japonica Group]	41.7	41.7	1	24	20	55	76.65	gi|115439261
	319	gi|284022081	Oryza sativa Japonica Group	RecName: Full=Succinate-semialdehyde dehydrogenase, mitochondrial; AltName: Full=Aldehyde dehydrogenase family 5 member F1; AltName: Full=NAD(+)-dependent succinic semialdehyde dehydrogenase; Flags: Precursor	41.68	41.73	2	24	21	42	44.97	gi|284022081	gi|218190162
	320	gi|115452657	Oryza sativa Japonica Group	Os03g0313600 [Oryza sativa Japonica Group]	41.65	41.7	2	24	21	46	39.41	gi|115452657	gi|125543610
	321	gi|115439131	Oryza sativa Japonica Group	Os01g0675100 [Oryza sativa Japonica Group]	41.65	41.66	1	29	21	75	84.57	gi|115439131
	322	gi|218188287	Oryza sativa Indica Group	hypothetical protein OsI_02088 [Oryza sativa Indica Group]	41.64	41.64	2	25	21	70	56.46	gi|218188287	gi|115436780
	323	gi|115448841	Oryza sativa Japonica Group	Os02g0761900 [Oryza sativa Japonica Group]	41.62	41.65	2	29	21	72	66.07	gi|115448841	gi|218191618
	324	gi|115478418	Oryza sativa Indica Group	Os09g0297100 [Oryza sativa Japonica Group]	41.54	41.73	1	28	21	63	88.51	gi|115478418
	325	gi|115488372	Oryza sativa Japonica Group	Os12g0429200 [Oryza sativa Japonica Group]	41.53	41.53	1	21	20	53	26.22	gi|115488372
	326	gi|115435496	Oryza sativa Japonica Group	Os01g0232700 [Oryza sativa Japonica Group]	41.46	41.47	1	22	19	47	35.52	gi|115435496
	327	gi|213959182	Oryza sativa Japonica Group	TCP-1/cpn60 chaperonin [Oryza sativa Japonica Group]	41.43	41.57	2	24	21	39	44.69	gi|213959182	gi|115456045
	328	gi|115487678	Oryza sativa Japonica Group	Os12g0183300 [Oryza sativa Japonica Group]	41.32	41.32	1	24	20	49	56.15	gi|115487678
	329	gi|125601547	Oryza sativa Japonica Group	hypothetical protein OsJ_25616 [Oryza sativa Japonica Group]	41.3	42.74	2	22	20	47	57.76	gi|125601547	gi|115474137
	330	gi|169244425	Oryza sativa	glycine-rich RNA binding protein [Oryza sativa Japonica Group]	41.29	41.29	3	47	19	153	79.5	gi|169244425	gi|125537516	gi|2331133
	331	gi|32488146	Oryza sativa Japonica Group	OSJNBa0044K18.31 [Oryza sativa Japonica Group]	41.26	41.26	3	20	20	30	39.01	gi|32488146	gi|222629062	gi|215769324
	332	gi|115443603	Oryza sativa Japonica Group	Os02g0100300 [Oryza sativa Japonica Group]	41.26	41.26	1	26	20	49	31.37	gi|115443603
	333	gi|115488928	Oryza sativa Indica Group	Os12g0540900 [Oryza sativa Japonica Group]	41.23	41.28	2	22	21	44	52.7	gi|115488928	gi|125579618
	334	gi|115474531	Oryza sativa Japonica Group	Os08g0117400 [Oryza sativa Japonica Group]	41.15	41.15	1	23	19	57	74.32	gi|115474531
	335	gi|125599331	Oryza sativa Japonica Group	hypothetical protein OsJ_23327 [Oryza sativa Japonica Group]	41.09	43.48	4	19	19	36	33.74	gi|125599331	gi|115470887	gi|218199187	gi|34393488
	336	gi|115481716	Oryza sativa Japonica Group	Os10g0369000 [Oryza sativa Japonica Group]	40.91	40.91	2	23	20	47	34.92	gi|115481716	gi|125531646
	337	gi|115456265	Oryza sativa Japonica Group	Os03g0822200 [Oryza sativa Japonica Group]	40.83	40.84	1	30	20	76	83.27	gi|115456265
	338	gi|115465163	Oryza sativa Japonica Group	Os05g0540300 [Oryza sativa Japonica Group]	40.75	57.15	2	21	20	41	46.13	gi|115465163	gi|218197187
	339	gi|222635863	Oryza sativa Japonica Group	hypothetical protein OsJ_21934 [Oryza sativa Japonica Group]	40.72	57.44	1	25	20	45	44.54	gi|222635863
	340	gi|108708038	Oryza sativa Japonica Group	Fumarate hydratase 1, mitochondrial precursor, putative, expressed [Oryza sativa Japonica Group]	40.64	40.64	2	24	20	59	46.22	gi|108708038	gi|218192786
	341	gi|115489266	Oryza sativa Japonica Group	Os12g0578200 [Oryza sativa Japonica Group]	40.53	40.6	1	27	20	55	57.83	gi|115489266
	342	gi|537402	Oryza sativa Japonica Group	WSI18 protein induced by water stress [Oryza sativa Japonica Group]	40.43	40.43	2	27	21	68	58.88	gi|537402	gi|115439457
	343	gi|115477260	Oryza sativa Japonica Group	Os08g0513600 [Oryza sativa Japonica Group]	40.27	40.3	1	25	21	78	17.71	gi|115477260
	344	gi|218187597	Oryza sativa Indica Group	hypothetical protein OsI_00588 [Oryza sativa Indica Group]	40.06	40.31	3	22	19	42	28.2	gi|218187597	gi|115434790	gi|1020415
	345	gi|115454751	Oryza sativa Japonica Group	Os03g0695600 [Oryza sativa Japonica Group]	39.96	39.96	1	25	20	69	66.04	gi|115454751
	346	gi|222636575	Oryza sativa Japonica Group	hypothetical protein OsJ_23376 [Oryza sativa Japonica Group]	39.86	39.89	3	21	19	33	36.51	gi|222636575	gi|75232618	gi|294956506
	347	gi|115469496	Oryza sativa Japonica Group	Os06g0675700 [Oryza sativa Japonica Group]	39.78	39.81	2	21	19	38	28.47	gi|115469496	gi|218198744
	348	gi|218192616	Oryza sativa Indica Group	hypothetical protein OsI_11143 [Oryza sativa Indica Group]	39.73	39.8	3	27	19	72	57.81	gi|218192616	gi|125585919	gi|108707642
	349	gi|115465191	Oryza sativa Japonica Group	Os05g0542500 [Oryza sativa Japonica Group]	39.72	39.73	1	30	20	84	63.5	gi|115465191
	350	gi|556560	Oryza sativa Japonica Group	rice homologue of Tat binding protein [Oryza sativa Japonica Group]	39.68	39.73	3	23	19	56	49.65	gi|556560	gi|125541515	gi|115449297
	351	gi|115448531	Oryza sativa Japonica Group	Os02g0735200 [Oryza sativa Japonica Group]	39.57	39.57	1	24	19	41	56.18	gi|115448531
	352	gi|8671510	Oryza sativa Japonica Group	beta 5 subunit of 20S proteasome [Oryza sativa Japonica Group]	39.51	39.51	4	21	20	42	63.9	gi|8671510	gi|222634976	gi|115466486	gi|215701183
	353	gi|125542488	Oryza sativa Indica Group	hypothetical protein OsI_10103 [Oryza sativa Indica Group]	39.3	39.36	2	25	19	67	82.25	gi|125542488	gi|115450859
	354	gi|53792717	Oryza sativa Japonica Group	putative Acid phosphatase precursor 1 [Oryza sativa Japonica Group]	39.21	39.21	2	33	19	179	57.95	gi|53792717	gi|125555731
	355	gi|85699976	Oryza sativa Indica Group	differentiation embryo protein 31 [Oryza sativa Indica Group]	39.09	39.11	5	29	18	59	35.2	gi|85699976	gi|125534889	gi|115486027	gi|4105681	gi|222616245
	356	gi|115458104	Oryza sativa Japonica Group	Os04g0394200 [Oryza sativa Japonica Group]	39	39.48	1	25	20	47	44.55	gi|115458104
	357	gi|215708742	Oryza sativa Japonica Group	unnamed protein product [Oryza sativa Japonica Group]	38.98	38.98	2	22	17	49	47.43	gi|215708742	gi|115460656
	358	gi|115463351	Oryza sativa Japonica Group	Os05g0350600 [Oryza sativa Japonica Group]	38.93	38.99	1	26	20	50	72.27	gi|115463351
	359	gi|115475912	Oryza sativa Japonica Group	Os08g0326600 [Oryza sativa Japonica Group]	38.72	38.84	2	23	19	36	40.63	gi|115475912	gi|125602995
	360	gi|14140144	Oryza sativa Japonica Group	putative protein [Oryza sativa]	38.72	38.72	3	26	20	52	43.97	gi|14140144	gi|125540544	gi|115447675
	361	gi|115438681	Oryza sativa Japonica Group	Os01g0624500 [Oryza sativa Japonica Group]	38.6	38.65	1	25	19	65	54.77	gi|115438681
	362	gi|222632214	Oryza sativa Japonica Group	hypothetical protein OsJ_19186 [Oryza sativa Japonica Group]	38.57	38.62	1	23	20	47	69.73	gi|222632214
	363	gi|51090748	Oryza sativa Japonica Group	putative chaperonin 21 precursor [Oryza sativa Japonica Group]	38.51	45.97	1	27	19	96	62.7	gi|51090748
	364	gi|108862916	Oryza sativa Indica Group	amidase, hydantoinase/carbamoylase family protein, expressed [Oryza sativa Japonica Group]	38.48	38.53	1	22	19	52	46.49	gi|108862916
	365	gi|115435888	Oryza sativa Japonica Group	Os01g0270100 [Oryza sativa Japonica Group]	38.44	38.46	2	30	18	77	62.8	gi|115435888	gi|56783763
	366	gi|218197247	Oryza sativa Japonica Group	hypothetical protein OsI_20931 [Oryza sativa Indica Group]	38.34	38.42	1	26	18	42	39.73	gi|218197247
	367	gi|115444831	Oryza sativa Japonica Group	Os02g0196800 [Oryza sativa Japonica Group]	38.27	38.3	1	24	19	60	40.09	gi|115444831
	368	gi|42407501	Oryza sativa Japonica Group	putative NAD-malate dehydrogenase [Oryza sativa Japonica Group]	38.23	51.61	2	24	18	60	52.64	gi|42407501	gi|115476564
	369	gi|115476474	Oryza sativa Japonica Group	Os08g0424500 [Oryza sativa Japonica Group]	38.22	38.23	1	28	18	70	35.19	gi|115476474
	370	gi|115452879	Oryza sativa Japonica Group	Os03g0336300 [Oryza sativa Japonica Group]	38.21	38.23	3	20	19	31	26.92	gi|115452879	gi|125586175	gi|125543776
	371	gi|115463343	Oryza sativa Japonica Group	Os05g0349500 [Oryza sativa Japonica Group]	38.2	38.22	1	20	20	35	48.73	gi|115463343
	372	gi|115444457	Oryza sativa Japonica Group	Os02g0167700 [Oryza sativa Japonica Group]	38.17	38.46	1	24	18	33	22.91	gi|115444457
	373	gi|115468394	Oryza sativa Indica Group	Os06g0538000 [Oryza sativa Japonica Group]	38.05	38.06	1	21	18	27	33.69	gi|115468394
	374	gi|297610712	Oryza sativa Japonica Group	Os10g0493600 [Oryza sativa Japonica Group]	38.04	38.04	3	22	20	51	42.21	gi|297610712	gi|222613065	gi|218184804
	375	gi|222624460	Oryza sativa Japonica Group	hypothetical protein OsJ_09923 [Oryza sativa Japonica Group]	38	38.41	2	19	18	33	25.79	gi|222624460	gi|115451569
	376	gi|115468796	Oryza sativa Japonica Group	Os06g0598900 [Oryza sativa Japonica Group]	37.99	38	2	22	19	34	61.4	gi|115468796	gi|50725469
	377	gi|115440741	Oryza sativa Japonica Group	Os01g0821800 [Oryza sativa Japonica Group]	37.95	38	1	20	19	50	56.97	gi|115440741
	378	gi|115461390	Oryza sativa Japonica Group	Os04g0682300 [Oryza sativa Japonica Group]	37.87	37.87	1	24	19	52	69.35	gi|115461390
	379	gi|125537478	Oryza sativa Indica Group	hypothetical protein OsI_39190 [Oryza sativa Indica Group]	37.81	61.09	4	26	19	55	56.13	gi|125537478	gi|108862998	gi|125580137	gi|115489664
	380	gi|125541223	Oryza sativa Indica Group	hypothetical protein OsI_09029 [Oryza sativa Indica Group]	37.8	37.85	2	19	19	23	21.34	gi|125541223	gi|222623717
	381	gi|18087684	Oryza sativa Japonica Group	putative exohydrolase [Oryza sativa Japonica Group]	37.78	38.17	2	25	20	43	37.52	gi|18087684	gi|115455353
	382	gi|222636687	Oryza sativa Japonica Group	hypothetical protein OsJ_23579 [Oryza sativa Japonica Group]	37.74	37.78	6	29	20	85	47.67	gi|222636687	gi|222636686	gi|125546170	gi|149391403	gi|125525297	gi|115435820
	383	gi|222626100	Oryza sativa Japonica Group	hypothetical protein OsJ_13230 [Oryza sativa Japonica Group]	37.66	37.66	2	21	17	42	40	gi|222626100	gi|115456389
	384	gi|115462001	Oryza sativa Japonica Group	Os05g0140800 [Oryza sativa Japonica Group]	37.61	37.69	3	23	21	48	47.4	gi|115462001	gi|125550788	gi|108885236
	385	gi|115457788	Oryza sativa Japonica Group	Os04g0338000 [Oryza sativa Japonica Group]	37.6	37.6	2	20	20	30	51.28	gi|115457788	gi|378548276
	386	gi|125562077	Oryza sativa Indica Group	hypothetical protein OsI_29781 [Oryza sativa Indica Group]	37.58	37.66	2	28	18	81	21.04	gi|125562077	gi|115477144
	387	gi|115455493	Oryza sativa Indica Group	Os03g0760700 [Oryza sativa Japonica Group]	37.51	37.51	1	25	18	56	58.67	gi|115455493
	388	gi|297719583	Oryza sativa Japonica Group	Os01g0124400 [Oryza sativa Japonica Group]	37.5	37.5	1	23	18	62	61.81	gi|297719583
	389	gi|41052915	Oryza sativa Japonica Group	putative ferredoxin-NADP(H) oxidoreductase [Oryza sativa Japonica Group]	37.48	37.48	2	23	19	39	56.83	gi|41052915	gi|115443657
	390	gi|115467064	Oryza sativa Japonica Group	Os06g0214300 [Oryza sativa Japonica Group]	37.4	37.4	2	21	17	50	61.18	gi|115467064	gi|125554537
	391	gi|55773698	Oryza sativa Japonica Group	putative seed imbibition protein [Oryza sativa Japonica Group]	37.35	37.47	2	18	17	40	31.6	gi|55773698	gi|218197683
	392	gi|149392260	Oryza sativa Indica Group	ribulose bisphosphate carboxylase small chain c [Oryza sativa Indica Group]	37.33	37.33	8	29	18	109	71.97	gi|149392260	gi|115488238	gi|115488234	gi|125551406	gi|347451	gi|125536346	gi|115488240	gi|671740
	393	gi|222624587	Oryza sativa Japonica Group	hypothetical protein OsJ_10181 [Oryza sativa Japonica Group]	37.31	37.47	3	22	18	42	31.34	gi|222624587	gi|115451995	gi|218192465
	394	gi|115436640	Oryza sativa Japonica Group	Os01g0375200 [Oryza sativa Japonica Group]	37.3	37.38	3	20	18	39	38.81	gi|115436640	gi|54290767	gi|218188248
	395	gi|125546229	Oryza sativa Japonica Group	hypothetical protein OsI_14097 [Oryza sativa Indica Group]	37.24	37.51	2	29	19	63	68.99	gi|125546229	gi|115456241
	396	gi|125561408	Oryza sativa Indica Group	hypothetical protein OsI_29091 [Oryza sativa Indica Group]	37.21	37.29	2	21	18	32	40.91	gi|125561408	gi|115445891
	397	gi|125542557	Oryza sativa Indica Group	hypothetical protein OsI_10172 [Oryza sativa Indica Group]	37.2	37.26	1	27	21	42	39.47	gi|125542557
	398	gi|218191391	Oryza sativa Indica Group	hypothetical protein OsI_08537 [Oryza sativa Indica Group]	37.18	37.18	2	21	19	41	43.79	gi|218191391	gi|115448029
	399	gi|125582984	Oryza sativa Japonica Group	hypothetical protein OsJ_07636 [Oryza sativa Japonica Group]	37.15	37.15	3	24	18	55	49.69	gi|125582984	gi|125540417	gi|115447465
	400	gi|297608116	Oryza sativa Japonica Group	Os08g0199300 [Oryza sativa Japonica Group]	37.13	37.13	1	20	18	34	52.28	gi|297608116
	401	gi|125558706	Oryza sativa Indica Group	hypothetical protein OsI_26387 [Oryza sativa Indica Group]	37.12	37.16	1	22	18	37	24.93	gi|125558706
	402	gi|218191100	Oryza sativa Indica Group	hypothetical protein OsI_07919 [Oryza sativa Indica Group]	37.07	37.07	1	23	19	57	47.4	gi|218191100
	403	gi|115451535	Oryza sativa Japonica Group	Os03g0214000 [Oryza sativa Japonica Group]	36.99	37.03	2	18	18	29	39.51	gi|115451535	gi|125585387
	404	gi|77556036	Oryza sativa Japonica Group	Metalloenzyme superfamily protein, expressed [Oryza sativa Japonica Group]	36.93	36.93	2	19	17	49	53.17	gi|77556036	gi|125536893
	405	gi|218199468	Oryza sativa Indica Group	hypothetical protein OsI_25717 [Oryza sativa Indica Group]	36.87	36.91	2	21	17	44	44.2	gi|218199468	gi|115471679
	406	gi|108708022	Oryza sativa Japonica Group	Cupin family protein, expressed [Oryza sativa Japonica Group]	36.81	36.85	1	19	18	83	40	gi|108708022
	407	gi|122203466	Oryza sativa Japonica Group	RecName: Full=Diaminopimelate epimerase, chloroplastic; Short=DAP epimerase; Flags: Precursor	36.64	36.66	1	27	19	63	51.41	gi|122203466
	408	gi|218201188	Oryza sativa Indica Group	hypothetical protein OsI_29326 [Oryza sativa Indica Group]	36.54	36.57	2	24	18	61	35.58	gi|218201188	gi|115476532
	409	gi|52076692	Oryza sativa Japonica Group	putative t-complex protein 1 theta chain [Oryza sativa Japonica Group]	36.46	36.5	1	18	17	29	32.5	gi|52076692
	410	gi|115445513	Oryza sativa Japonica Group	Os02g0274100 [Oryza sativa Japonica Group]	36.46	36.49	3	21	18	35	31.54	gi|115445513	gi|33338559	gi|218190472
	411	gi|115458588	Oryza sativa Japonica Group	Os04g0444600 [Oryza sativa Japonica Group]	36.41	36.41	1	20	19	40	46.82	gi|115458588
	412	gi|115478158	Oryza sativa Indica Group	Os09g0249700 [Oryza sativa Japonica Group]	36.4	36.47	1	21	18	42	33.39	gi|115478158
	413	gi|125526269	Oryza sativa Indica Group	hypothetical protein OsI_02273 [Oryza sativa Indica Group]	36.38	36.42	2	23	18	64	53.55	gi|125526269	gi|115437234
	414	gi|115477485	Oryza sativa Japonica Group	Os08g0532300 [Oryza sativa Japonica Group]	36.33	36.33	1	22	18	38	95.9	gi|115477485
	415	gi|115457470	Oryza sativa Japonica Group	Os04g0266900 [Oryza sativa Japonica Group]	36.24	58.63	3	22	18	45	37.11	gi|115457470	gi|125547501	gi|116309154
	416	gi|115468200	Oryza sativa Japonica Group	Os06g0498400 [Oryza sativa Japonica Group]	36.22	36.29	3	20	18	32	16.69	gi|115468200	gi|218198246	gi|222635636
	417	gi|115480295	Oryza sativa Japonica Group	Os09g0529100 [Oryza sativa Japonica Group]	36.08	36.09	2	24	18	78	70.26	gi|115480295	gi|218202494
	418	gi|115440955	Oryza sativa Japonica Group	Os01g0840100 [Oryza sativa Japonica Group]	36.01	211.01	1	32	18	66	72.22	gi|115440955
	419	gi|115446991	Oryza sativa Japonica Group	Os02g0588500 [Oryza sativa Japonica Group]	35.94	35.97	2	18	17	43	26.3	gi|115446991	gi|125540084
	420	gi|222640362	Oryza sativa Japonica Group	hypothetical protein OsJ_26917 [Oryza sativa Japonica Group]	35.9	35.9	1	20	17	33	27.6	gi|222640362
	421	gi|222617312	Oryza sativa Japonica Group	hypothetical protein OsJ_36536 [Oryza sativa Japonica Group]	35.8	35.8	3	19	18	34	39.82	gi|222617312	gi|218187089	gi|115489130
	422	gi|115470116	Oryza sativa Japonica Group	Os06g0730600 [Oryza sativa Japonica Group]	35.77	35.81	2	19	18	32	26.14	gi|115470116	gi|222636270
	423	gi|115438617	Oryza sativa Japonica Group	Os01g0618100 [Oryza sativa Japonica Group]	35.72	37.07	1	19	17	38	52.91	gi|115438617
	424	gi|115434810	Oryza sativa Japonica Group	Os01g0174300 [Oryza sativa Japonica Group]	35.68	35.68	1	21	17	36	50.48	gi|115434810
	425	gi|218191551	Oryza sativa Indica Group	hypothetical protein OsI_08886 [Oryza sativa Indica Group]	35.6	36.78	2	18	18	23	13.82	gi|218191551	gi|222623651
	426	gi|115455505	Oryza sativa Japonica Group	Os03g0761500 [Oryza sativa Japonica Group]	35.56	35.61	1	16	15	26	31.02	gi|115455505
	427	gi|115482342	Oryza sativa Japonica Group	Os10g0457600 [Oryza sativa Japonica Group]	35.55	35.58	1	20	16	40	56.18	gi|115482342
	428	gi|108707474	Oryza sativa Japonica Group	glyoxalase family protein, expressed [Oryza sativa Japonica Group]	35.36	35.36	2	26	17	96	50.93	gi|108707474	gi|115452239
	429	gi|115452177	Oryza sativa Japonica Group	Os03g0271200 [Oryza sativa Japonica Group]	35.3	35.3	3	17	17	28	29.13	gi|115452177	gi|29893615	gi|218192519
	430	gi|115475281	Oryza sativa Japonica Group	Os08g0205900 [Oryza sativa Japonica Group]	35.29	35.63	2	20	17	33	45.49	gi|115475281	gi|385178630
	431	gi|222631822	Oryza sativa Japonica Group	hypothetical protein OsJ_18779 [Oryza sativa Japonica Group]	35.19	35.24	4	19	17	32	25.91	gi|222631822	gi|115464247	gi|46360428	gi|218196907
	432	gi|115474797	Oryza sativa Japonica Group	Os08g0150800 [Oryza sativa Japonica Group]	35.19	35.19	1	23	16	64	54.57	gi|115474797
	433	gi|115471181	Oryza sativa Japonica Group	Os07g0215500 [Oryza sativa Japonica Group]	35.13	52.33	1	37	18	144	58.75	gi|115471181
	434	gi|75244738	Oryza sativa Japonica Group	RecName: Full=IAA-amino acid hydrolase ILR1-like 7; Flags: Precursor	35.13	35.15	1	17	17	38	49.89	gi|75244738
	435	gi|283050393	Oryza sativa Indica Group	catalase [Oryza sativa Indica Group]	35.05	43.88	5	19	18	35	46.95	gi|283050393	gi|125580559	gi|115443787	gi|11375424	gi|20192
	436	gi|1030715	Oryza sativa	aspartic protease [Oryza sativa]	34.82	34.86	2	18	17	39	45.19	gi|1030715	gi|115465497
	437	gi|115442127	Oryza sativa Japonica Group	Os01g0938900 [Oryza sativa Japonica Group]	34.79	34.83	1	25	16	75	57.43	gi|115442127
	438	gi|115478426	Oryza sativa Indica Group	Os09g0298200 [Oryza sativa Japonica Group]	34.73	99.7	4	23	18	45	58.8	gi|115478426	gi|262344404	gi|218201871	gi|13508485
	439	gi|115470621	Oryza sativa Indica Group	Os07g0152900 [Oryza sativa Japonica Group]	34.72	34.72	2	23	17	55	52.85	gi|115470621	gi|222636449
	440	gi|115440161	Oryza sativa Japonica Group	Os01g0767100 [Oryza sativa Japonica Group]	34.67	34.71	1	17	15	44	34.43	gi|115440161
	441	gi|110617748	Oryza sativa Japonica Group	alpha-tubulin [Oryza sativa Japonica Group]	34.66	34.69	2	22	17	32	45.68	gi|110617748	gi|115484939
	442	gi|115434962	Oryza sativa Indica Group	Os01g0185300 [Oryza sativa Japonica Group]	34.58	34.64	1	20	17	31	45.11	gi|115434962
	443	gi|315113297	Oryza sativa Japonica Group	Chain D, Localization Of The Large Subunit Ribosomal Proteins Into A 5.5 A Cryo-Em Map Of Triticum Aestivum Translating 80s Ribosome	34.5	36.16	3	21	17	44	50.86	gi|315113297	gi|297606826	gi|125557447
	444	gi|115462445	Oryza sativa Japonica Group	Os05g0182800 [Oryza sativa Japonica Group]	34.48	54.03	1	19	17	39	37.94	gi|115462445
	445	gi|115452301	Oryza sativa Japonica Group	Os03g0283100 [Oryza sativa Japonica Group]	34.37	34.37	3	20	17	41	66.39	gi|115452301	gi|108707532	gi|222624688
	446	gi|125529268	Oryza sativa Indica Group	hypothetical protein OsI_05369 [Oryza sativa Indica Group]	34.27	34.27	2	24	17	49	39.07	gi|125529268	gi|115442487
	447	gi|222618478	Oryza sativa Japonica Group	hypothetical protein OsJ_01845 [Oryza sativa Japonica Group]	34.22	34.3	2	19	17	47	48.19	gi|222618478	gi|115436652
	448	gi|115464757	Oryza sativa Japonica Group	Os05g0503300 [Oryza sativa Japonica Group]	34.14	34.15	1	20	18	40	27.15	gi|115464757
	449	gi|115461462	Oryza sativa Japonica Group	Os04g0687100 [Oryza sativa Japonica Group]	34.13	34.14	2	22	16	80	48.36	gi|115461462	gi|52550777
	450	gi|115445929	Oryza sativa Japonica Group	Os02g0440000 [Oryza sativa Japonica Group]	34.04	34.18	1	19	16	32	32.65	gi|115445929
	451	gi|78708570	Oryza sativa Japonica Group	phenylalanyl-tRNA synthetase alpha chain, putative, expressed [Oryza sativa Japonica Group]	33.89	33.93	3	17	17	37	43.41	gi|78708570	gi|115481904	gi|78708571
	452	gi|41469581	Oryza sativa Japonica Group	putative globulin (with alternative splicing) [Oryza sativa Japonica Group]	33.87	33.91	1	23	17	58	32.56	gi|41469581
	453	gi|218186992	Oryza sativa Indica Group	hypothetical protein OsI_38581 [Oryza sativa Indica Group]	33.76	33.8	2	24	17	41	40.87	gi|218186992	gi|222617206
	454	gi|115489022	Oryza sativa Japonica Group	Os12g0555500 [Oryza sativa Japonica Group]	33.68	33.68	1	21	16	52	88.61	gi|115489022
	455	gi|115448263	Oryza sativa Japonica Group	Os02g0713400 [Oryza sativa Japonica Group]	33.65	33.65	1	20	17	44	61.63	gi|115448263
	456	gi|75329266	Oryza sativa Japonica Group	RecName: Full=Probable cinnamyl alcohol dehydrogenase 1; Short=OsCAD1	33.58	33.58	2	22	17	32	53.39	gi|75329266	gi|297610214
	457	gi|115461330	Oryza sativa Japonica Group	Os04g0677500 [Oryza sativa Japonica Group]	33.53	33.53	1	17	15	47	36.79	gi|115461330
	458	gi|115442595	Oryza sativa Japonica Group	Os01g0978100 [Oryza sativa Japonica Group]	33.5	53.08	1	21	17	45	55.84	gi|115442595
	459	gi|115471693	Oryza sativa Japonica Group	Os07g0410100 [Oryza sativa Japonica Group]	33.35	33.35	2	17	16	33	31.61	gi|115471693	gi|125558055
	460	gi|115435938	Oryza sativa Japonica Group	Os01g0276300 [Oryza sativa Japonica Group]	33.29	33.3	1	20	17	44	66.39	gi|115435938
	461	gi|125588600	Oryza sativa Japonica Group	hypothetical protein OsJ_13328 [Oryza sativa Japonica Group]	33.26	33.29	2	16	16	35	45.55	gi|125588600	gi|115456523
	462	gi|115459078	Oryza sativa Japonica Group	Os04g0486600 [Oryza sativa Japonica Group]	33.2	161.18	2	29	15	69	84.27	gi|115459078	gi|125548785
	463	gi|8918361	Oryza sativa Japonica Group	RuBisCO activase small isoform precursor [Oryza sativa]	33.16	33.23	4	21	16	42	49.88	gi|8918361	gi|62733297	gi|109940135	gi|108864713
	464	gi|115448277	Oryza sativa Japonica Group	Os02g0714200 [Oryza sativa Japonica Group]	33.1	71.07	1	25	16	46	51.54	gi|115448277
	465	gi|115475872	Oryza sativa Indica Group	Os08g0321000 [Oryza sativa Japonica Group]	33.1	33.18	2	21	17	47	29.88	gi|115475872	gi|125602970
	466	gi|20146763	Oryza sativa Japonica Group	ATPase alpha subunit [Oryza sativa Japonica Group]	33.05	43.21	1	18	16	43	43.54	gi|20146763
	467	gi|297596074	Oryza sativa Japonica Group	Os01g0139200 [Oryza sativa Japonica Group]	33.04	33.04	2	18	16	33	31.74	gi|297596074	gi|125524345
	468	gi|218190642	Oryza sativa Indica Group	hypothetical protein OsI_07032 [Oryza sativa Indica Group]	33	33.05	2	24	16	67	42.57	gi|218190642	gi|115445913
	469	gi|218192440	Oryza sativa Indica Group	hypothetical protein OsI_10758 [Oryza sativa Indica Group]	32.91	175.21	2	29	16	76	82.47	gi|218192440	gi|115451911
	470	gi|115488340	Oryza sativa Japonica Group	Os12g0420200 [Oryza sativa Japonica Group]	32.91	32.98	1	15	15	29	50.8	gi|115488340
	471	gi|19387272	Oryza sativa Japonica Group	putative precursor chloroplastic glutamine synthetase [Oryza sativa Japonica Group]	32.9	37.31	2	20	16	36	39.47	gi|19387272	gi|115461066
	472	gi|262345673	Oryza sativa Japonica Group	soluble starch synthase II-3 [Oryza sativa Japonica Group]	32.84	32.84	5	17	17	23	26.54	gi|262345673	gi|60417785	gi|125554643	gi|158517737	gi|115467234
	473	gi|115437604	Oryza sativa Japonica Group	Os01g0558600 [Oryza sativa Japonica Group]	32.81	32.81	2	18	15	44	65.35	gi|115437604	gi|432607
	474	gi|115470141	Oryza sativa Japonica Group	Os07g0100200 [Oryza sativa Japonica Group]	32.78	32.78	2	20	16	40	49.37	gi|115470141	gi|125556919
	475	gi|115487312	Oryza sativa Japonica Group	Os12g0145100 [Oryza sativa Japonica Group]	32.76	32.82	1	23	15	58	64.29	gi|115487312
	476	gi|115462083	Oryza sativa Japonica Group	Os05g0147400 [Oryza sativa Japonica Group]	32.71	32.8	2	18	16	37	42.8	gi|115462083	gi|218196087
	477	gi|218195266	Oryza sativa Japonica Group	hypothetical protein OsI_16756 [Oryza sativa Indica Group]	32.71	32.71	1	17	16	35	30.27	gi|218195266
	478	gi|218197284	Oryza sativa Indica Group	hypothetical protein OsI_21014 [Oryza sativa Indica Group]	32.7	32.71	2	19	16	35	23.36	gi|218197284	gi|115465495
	479	gi|125544232	Oryza sativa Indica Group	hypothetical protein OsI_11950 [Oryza sativa Indica Group]	32.67	174.3	1	20	15	37	59.93	gi|125544232
	480	gi|115462425	Oryza sativa Japonica Group	Os05g0181000 [Oryza sativa Japonica Group]	32.66	64.06	2	16	15	32	35.05	gi|115462425	gi|125551067
	481	gi|115464123	Oryza sativa Japonica Group	Os05g0438800 [Oryza sativa Japonica Group]	32.66	61.64	1	21	16	53	63.83	gi|115464123
	482	gi|22748337	Oryza sativa Japonica Group	Putative GLN1_ORYSA GLUTAMINE SYNTHETASE ROOT ISOZYME (GLUTAMATE--AMMONIA LIGASE) [Oryza sativa Japonica Group]	32.59	37.82	2	17	16	29	50.43	gi|22748337	gi|115451647
	483	gi|115482832	Oryza sativa Japonica Group	Os10g0505900 [Oryza sativa Japonica Group]	32.59	32.59	3	18	16	29	43.05	gi|115482832	gi|62733609	gi|222613103
	484	gi|115439013	Oryza sativa Japonica Group	Os01g0663400 [Oryza sativa Japonica Group]	32.58	34.65	1	19	17	30	38.51	gi|115439013
	485	gi|222624217	Oryza sativa Japonica Group	hypothetical protein OsJ_09473 [Oryza sativa Japonica Group]	32.53	32.6	2	20	16	41	40	gi|222624217	gi|122247513
	486	gi|115461240	Oryza sativa Japonica Group	Os04g0671700 [Oryza sativa Japonica Group]	32.46	32.46	2	19	17	38	42.64	gi|115461240	gi|125550179
	487	gi|115449589	Oryza sativa Japonica Group	Os02g0815500 [Oryza sativa Japonica Group]	32.41	32.53	2	18	16	44	43.04	gi|115449589	gi|148886774
	488	gi|115441235	Oryza sativa Japonica Group	Os01g0865100 [Oryza sativa Japonica Group]	32.41	32.45	1	19	17	39	45.28	gi|115441235
	489	gi|115481768	Oryza sativa Japonica Group	Os10g0377800 [Oryza sativa Japonica Group]	32.4	32.41	2	18	16	32	36.5	gi|115481768	gi|19920113
	490	gi|115467470	Oryza sativa Japonica Group	Os06g0264300 [Oryza sativa Japonica Group]	32.12	32.13	1	23	15	60	42.86	gi|115467470
	491	gi|218188405	Oryza sativa Indica Group	hypothetical protein OsI_02319 [Oryza sativa Indica Group]	31.9	31.94	3	18	16	39	51.59	gi|218188405	gi|297596965	gi|222618630
	492	gi|125538494	Oryza sativa Indica Group	hypothetical protein OsI_06254 [Oryza sativa Indica Group]	31.88	31.92	2	21	15	56	43.61	gi|125538494	gi|115444859
	493	gi|355141931	Oryza sativa Japonica Group	vWA domain containing protein [Oryza sativa Japonica Group]	31.77	31.81	2	17	14	28	22.92	gi|355141931	gi|222641865
	494	gi|115480417	Oryza sativa Japonica Group	Os09g0539100 [Oryza sativa Japonica Group]	31.76	31.8	2	18	16	31	42.89	gi|115480417	gi|125564529
	495	gi|115474241	Oryza sativa Japonica Group	Os07g0691800 [Oryza sativa Japonica Group]	31.65	33.79	2	17	16	31	50	gi|115474241	gi|556558
	496	gi|21741699	Oryza sativa Japonica Group	OJ991113_30.4 [Oryza sativa Japonica Group]	31.62	31.7	1	16	16	28	34.04	gi|21741699
	497	gi|115473645	Oryza sativa Japonica Group	Os07g0640200 [Oryza sativa Japonica Group]	31.58	31.62	1	16	15	40	31.32	gi|115473645
	498	gi|27261025	Oryza sativa Japonica Group	putative thiamine biosynthesis protein [Oryza sativa Japonica Group]	31.52	31.52	4	20	16	39	33.52	gi|27261025	gi|115472485	gi|73918053	gi|125558603
	499	gi|115441357	Oryza sativa Japonica Group	Os01g0874700 [Oryza sativa Japonica Group]	31.47	45.67	2	19	15	41	48.61	gi|115441357	gi|125528559
	500	gi|115476520	Oryza sativa Japonica Group	Os08g0430500 [Oryza sativa Japonica Group]	31.44	46.14	1	18	16	49	73.83	gi|115476520
	501	gi|115474835	Oryza sativa Japonica Group	Os08g0154300 [Oryza sativa Japonica Group]	31.4	31.43	1	17	15	30	38.85	gi|115474835
	502	gi|62734287	Oryza sativa Japonica Group	At1g05520/T25N20_16 [Oryza sativa Japonica Group]	31.37	31.37	2	15	15	51	31.9	gi|62734287	gi|125534240
	503	gi|115445005	Oryza sativa Japonica Group	Os02g0214500 [Oryza sativa Japonica Group]	31.34	31.34	1	20	16	48	49.6	gi|115445005
	504	gi|115448817	Oryza sativa Japonica Group	Os02g0760300 [Oryza sativa Japonica Group]	31.31	31.31	1	21	16	55	77.68	gi|115448817
	505	gi|115476908	Oryza sativa Japonica Group	Os08g0478200 [Oryza sativa Japonica Group]	31.27	31.31	1	17	15	46	69.82	gi|115476908
	506	gi|115463347	Oryza sativa Japonica Group	Os05g0349800 [Oryza sativa Japonica Group]	31.27	31.27	1	28	16	76	63.16	gi|115463347
	507	gi|115467244	Oryza sativa Japonica Group	Os06g0231300 [Oryza sativa Japonica Group]	31.13	31.17	1	18	14	37	52.27	gi|115467244
	508	gi|47497805	Oryza sativa Japonica Group	putative D-protein [Oryza sativa Japonica Group]	31.03	31.03	3	16	14	34	63.03	gi|47497805	gi|218201732	gi|115478150
	509	gi|115441855	Oryza sativa Japonica Group	Os01g0918300 [Oryza sativa Japonica Group]	30.98	30.98	1	27	16	57	84	gi|115441855
	510	gi|57899806	Oryza sativa Japonica Group	putative fructokinase [Oryza sativa Japonica Group]	30.89	31.16	1	16	13	31	48.57	gi|57899806
	511	gi|115475147	Oryza sativa Japonica Group	Os08g0191200 [Oryza sativa Japonica Group]	30.82	30.82	1	19	17	37	29.79	gi|115475147
	512	gi|125572738	Oryza sativa Japonica Group	hypothetical protein OsJ_04179 [Oryza sativa Japonica Group]	30.8	30.88	3	18	15	44	39.08	gi|125572738	gi|115459214	gi|116310718
	513	gi|125544262	Oryza sativa Indica Group	hypothetical protein OsI_11978 [Oryza sativa Indica Group]	30.75	53.21	3	23	15	50	61.81	gi|125544262	gi|125586611	gi|115453465
	514	gi|115485231	Oryza sativa Japonica Group	Os11g0312400 [Oryza sativa Japonica Group]	30.74	45.39	1	19	14	56	69.96	gi|115485231
	515	gi|115454137	Oryza sativa Japonica Group	Os03g0618300 [Oryza sativa Japonica Group]	30.73	30.81	2	18	15	32	56.25	gi|115454137	gi|125544881
	516	gi|222623827	Oryza sativa Japonica Group	hypothetical protein OsJ_08693 [Oryza sativa Japonica Group]	30.54	30.65	3	14	14	17	12.62	gi|222623827	gi|218191732	gi|115449177
	517	gi|332313389	Oryza sativa Japonica Group	RecName: Full=4-alpha-glucanotransferase DPE1, chloroplastic/amyloplastic; AltName: Full=Amylomaltase; AltName: Full=Disproportionating enzyme; Short=D-enzyme; AltName: Full=Protein DISPROPORTIONATING ENZYME 1; Flags: Precursor	30.51	30.51	4	15	15	27	29.8	gi|332313389	gi|222637498	gi|218200064	gi|22093785
	518	gi|23617136	Oryza sativa Japonica Group	putative IAA amidohydrolase [Oryza sativa Japonica Group]	30.43	32.45	3	20	15	34	31.28	gi|23617136	gi|125599709	gi|125557848
	519	gi|218195748	Oryza sativa Japonica Group	hypothetical protein OsI_17769 [Oryza sativa Indica Group]	30.41	32.5	3	14	13	29	48.15	gi|218195748	gi|19387283	gi|115461086
	520	gi|115456227	Oryza sativa Japonica Group	Os03g0819600 [Oryza sativa Japonica Group]	30.41	30.41	2	23	14	73	63.52	gi|115456227	gi|20152984
	521	gi|115460462	Oryza sativa Japonica Group	Os04g0610600 [Oryza sativa Japonica Group]	30.38	30.38	1	23	15	58	32.12	gi|115460462
	522	gi|115454135	Oryza sativa Japonica Group	Os03g0617900 [Oryza sativa Japonica Group]	30.34	30.34	2	19	15	38	41.93	gi|115454135	gi|218193315
	523	gi|55771358	Oryza sativa Japonica Group	putative salt-inducible protein kinase [Oryza sativa Japonica Group]	30.26	30.33	1	17	15	21	15.24	gi|55771358
	524	gi|115450891	Oryza sativa Japonica Group	Os03g0161800 [Oryza sativa Japonica Group]	30.14	30.17	2	17	15	37	67.17	gi|115450891	gi|61807497
	525	gi|215768930	Oryza sativa Japonica Group	unnamed protein product [Oryza sativa Japonica Group]	30.14	30.14	3	18	14	39	54.45	gi|215768930	gi|218199811	gi|28564795
	526	gi|115461843	Oryza sativa Japonica Group	Os05g0125500 [Oryza sativa Japonica Group]	30.12	30.19	1	16	15	26	38.88	gi|115461843
	527	gi|115455349	Oryza sativa Japonica Group	Os03g0749300 [Oryza sativa Japonica Group]	30.1	36.18	1	19	16	37	37.6	gi|115455349
	528	gi|115440617	Oryza sativa Japonica Group	Os01g0811100 [Oryza sativa Japonica Group]	30.1	30.1	1	17	15	43	61.04	gi|115440617
	529	gi|42408797	Oryza sativa Japonica Group	putative aminoacylase [Oryza sativa Japonica Group]	30	30.11	2	16	14	24	36.18	gi|42408797	gi|218201439
	530	gi|222624954	Oryza sativa Japonica Group	hypothetical protein OsJ_10916 [Oryza sativa Japonica Group]	30	30.07	2	17	15	26	25.22	gi|222624954	gi|218192870
	531	gi|213959111	Oryza sativa Japonica Group	heat shock protein 70 [Oryza sativa Japonica Group]	29.99	162.61	2	20	14	42	67.08	gi|213959111	gi|108707472
	532	gi|297605951	Oryza sativa Japonica Group	Os06g0531200 [Oryza sativa Japonica Group]	29.96	30.05	2	18	15	40	41.12	gi|297605951	gi|218198321
	533	gi|218196491	Oryza sativa Japonica Group	hypothetical protein OsI_19332 [Oryza sativa Indica Group]	29.95	29.95	2	17	14	50	61.18	gi|218196491	gi|115463027
	534	gi|115441425	Oryza sativa Japonica Group	Os01g0880300 [Oryza sativa Japonica Group]	29.95	29.95	2	17	14	25	32.04	gi|115441425	gi|125528593
	535	gi|115473061	Oryza sativa Japonica Group	Os07g0586200 [Oryza sativa Japonica Group]	29.93	29.93	2	19	15	30	41.94	gi|115473061	gi|125558975
	536	gi|222632369	Oryza sativa Japonica Group	hypothetical protein OsJ_19352 [Oryza sativa Japonica Group]	29.9	29.92	3	18	15	41	36.36	gi|222632369	gi|47900421	gi|218197167
	537	gi|297720695	Oryza sativa Japonica Group	Os01g0915401 [Oryza sativa Japonica Group]	29.76	29.76	1	20	15	51	45.27	gi|297720695
	538	gi|222628276	Oryza sativa Japonica Group	hypothetical protein OsJ_13590 [Oryza sativa Japonica Group]	29.74	29.74	4	16	15	22	40.38	gi|222628276	gi|125547023	gi|116308869	gi|115456912
	539	gi|115468642	Oryza sativa Japonica Group	Os06g0573600 [Oryza sativa Japonica Group]	29.72	31.87	2	16	15	28	29.09	gi|115468642	gi|125555810
	540	gi|115452565	Oryza sativa Japonica Group	Os03g0305500 [Oryza sativa Japonica Group]	29.59	29.62	1	24	15	41	32.76	gi|115452565
	541	gi|115464453	Oryza sativa Japonica Group	Os05g0474600 [Oryza sativa Japonica Group]	29.55	29.58	1	21	15	46	52.52	gi|115464453
	542	gi|115470529	Oryza sativa Japonica Group	Os07g0141400 [Oryza sativa Japonica Group]	29.53	29.53	1	21	15	46	56.3	gi|115470529
	543	gi|115465962	Oryza sativa Japonica Group	Os06g0110100 [Oryza sativa Japonica Group]	29.49	29.49	1	18	14	59	55.85	gi|115465962
	544	gi|218185782	Oryza sativa Indica Group	hypothetical protein OsI_36193 [Oryza sativa Indica Group]	29.47	29.47	1	16	15	29	46.65	gi|218185782
	545	gi|48716278	Oryza sativa Japonica Group	KH domain-containing protein NOVA-like [Oryza sativa Japonica Group]	29.42	29.44	2	17	15	27	41.11	gi|48716278	gi|222623934
	546	gi|115477767	Oryza sativa Japonica Group	Os08g0556900 [Oryza sativa Japonica Group]	29.36	29.36	1	18	14	44	47.53	gi|115477767
	547	gi|115466646	Oryza sativa Japonica Group	Os06g0167600 [Oryza sativa Japonica Group]	29.35	29.37	2	19	14	40	64.8	gi|115466646	gi|115466708
	548	gi|115434198	Oryza sativa Japonica Group	Os01g0118000 [Oryza sativa Japonica Group]	29.33	31.15	3	24	14	48	50	gi|115434198	gi|222617638	gi|218187401
	549	gi|125538998	Oryza sativa Indica Group	hypothetical protein OsI_06772 [Oryza sativa Indica Group]	29.3	29.34	1	20	16	49	54.55	gi|125538998
	550	gi|47497617	Oryza sativa Japonica Group	putative co-chaperone CGE1 precursor isoform b [Oryza sativa Japonica Group]	29.29	29.29	3	18	14	37	39.16	gi|47497617	gi|218191152	gi|222623226
	551	gi|115474931	Oryza sativa Japonica Group	Os08g0162800 [Oryza sativa Japonica Group]	29.28	29.29	1	30	14	63	79.12	gi|115474931
	552	gi|50252009	Oryza sativa Japonica Group	putative mevalonate disphosphate decarboxylase [Oryza sativa Japonica Group]	29.24	29.24	1	14	13	38	38.72	gi|50252009
	553	gi|115476134	Oryza sativa Japonica Group	Os08g0374000 [Oryza sativa Japonica Group]	29.19	29.19	2	21	14	60	82.12	gi|115476134	gi|125561343
	554	gi|81686712	Oryza sativa Indica Group	glutamate dehydrogenase 2 [Oryza sativa Japonica Group]	29.17	29.26	2	15	15	34	42.58	gi|81686712	gi|222629299
	555	gi|115450561	Oryza sativa Japonica Group	Os03g0134300 [Oryza sativa Japonica Group]	29.14	29.2	1	18	15	31	40.59	gi|115450561
	556	gi|115474635	Oryza sativa Japonica Group	Os08g0129200 [Oryza sativa Japonica Group]	29.14	29.14	1	19	15	56	70.05	gi|115474635
	557	gi|115460876	Oryza sativa Indica Group	Os04g0640700 [Oryza sativa Japonica Group]	29.08	29.34	2	18	14	33	25.62	gi|115460876	gi|32488698
	558	gi|115446483	Oryza sativa Japonica Group	Os02g0530600 [Oryza sativa Japonica Group]	28.95	28.99	1	13	13	20	27.44	gi|115446483
	559	gi|218189743	Oryza sativa Indica Group	hypothetical protein OsI_05215 [Oryza sativa Indica Group]	28.94	29.1	2	17	15	24	34.59	gi|218189743	gi|115442265
	560	gi|222619147	Oryza sativa Japonica Group	hypothetical protein OsJ_03210 [Oryza sativa Japonica Group]	28.92	28.92	1	15	14	26	43.29	gi|222619147
	561	gi|115447073	Oryza sativa Japonica Group	Os02g0595800 [Oryza sativa Japonica Group]	28.89	34.05	1	16	15	23	39.5	gi|115447073
	562	gi|115440119	Oryza sativa Japonica Group	Os01g0764000 [Oryza sativa Japonica Group]	28.87	28.92	1	20	14	47	52.09	gi|115440119
	563	gi|115451853	Oryza sativa Japonica Group	Os03g0243300 [Oryza sativa Japonica Group]	28.85	28.99	1	15	12	23	43.78	gi|115451853
	564	gi|222637393	Oryza sativa Japonica Group	hypothetical protein OsJ_24987 [Oryza sativa Japonica Group]	28.83	28.83	3	21	14	60	63.58	gi|222637393	gi|218199961	gi|115473151
	565	gi|108706671	Oryza sativa Japonica Group	Cupin family protein, expressed [Oryza sativa Japonica Group]	28.8	28.97	2	17	14	25	22.87	gi|108706671	gi|115451341
	566	gi|218196143	Oryza sativa Indica Group	hypothetical protein OsI_18555 [Oryza sativa Indica Group]	28.77	76.08	2	21	14	44	76.1	gi|218196143	gi|222630284
	567	gi|115459800	Oryza sativa Japonica Group	Os04g0551800 [Oryza sativa Japonica Group]	28.69	29.05	1	15	14	33	30.46	gi|115459800
	568	gi|115453079	Oryza sativa Japonica Group	Os03g0356700 [Oryza sativa Japonica Group]	28.66	28.66	2	15	15	20	19.88	gi|115453079	gi|108708245
	569	gi|222619853	Oryza sativa Japonica Group	hypothetical protein OsJ_04727 [Oryza sativa Japonica Group]	28.64	28.64	2	18	15	39	39.62	gi|222619853	gi|18844968
	570	gi|115437452	Oryza sativa Japonica Group	Os01g0550100 [Oryza sativa Japonica Group]	28.62	28.62	3	17	14	33	35.44	gi|115437452	gi|222618651	gi|218188435
	571	gi|34393258	Oryza sativa Indica Group	putative Oxygen-evolving enhancer protein 3-1, chloroplast precursor (OEE3) [Oryza sativa Japonica Group]	28.6	28.67	3	19	14	65	53.99	gi|34393258	gi|115472625	gi|125600611
	572	gi|125580604	Oryza sativa Japonica Group	hypothetical protein OsJ_05162 [Oryza sativa Japonica Group]	28.56	30.93	3	16	15	23	49.33	gi|125580604	gi|125537856	gi|115443867
	573	gi|77550927	Oryza sativa Japonica Group	Protein transport protein Sec24-like CEF, putative, expressed [Oryza sativa Japonica Group]	28.53	28.53	3	14	14	18	22.59	gi|77550927	gi|125577142	gi|218185739
	574	gi|115465767	Oryza sativa Japonica Group	Os05g0589600 [Oryza sativa Japonica Group]	28.5	28.6	2	17	14	40	33.68	gi|115465767	gi|125553529
	575	gi|50508572	Oryza sativa Japonica Group	putative eukaryotic translation initiation factor 4G [Oryza sativa Japonica Group]	28.48	28.5	2	14	14	26	13.92	gi|50508572	gi|222637260
	576	gi|303844	Oryza sativa	eukaryotic initiation factor 4A [Oryza sativa Japonica Group]	28.47	28.56	2	16	13	38	39.95	gi|303844	gi|115469764
	577	gi|115465685	Oryza sativa Japonica Group	Os05g0582800 [Oryza sativa Japonica Group]	28.46	28.47	2	14	14	31	36.88	gi|115465685	gi|125553485
	578	gi|115456717	Oryza sativa Japonica Group	Os03g0858100 [Oryza sativa Japonica Group]	28.41	29.2	1	14	14	21	18.41	gi|115456717
	579	gi|115467482	Oryza sativa Japonica Group	Os06g0265000 [Oryza sativa Japonica Group]	28.2	28.2	1	15	15	29	36.72	gi|115467482
	580	gi|218188659	Oryza sativa Indica Group	hypothetical protein OsI_02855 [Oryza sativa Indica Group]	28.18	28.18	3	15	15	23	52.04	gi|218188659	gi|54290289	gi|125571169
	581	gi|125551937	Oryza sativa Indica Group	hypothetical protein OsI_19569 [Oryza sativa Indica Group]	28.13	28.13	2	18	16	35	43.26	gi|125551937	gi|115463349
	582	gi|222625756	Oryza sativa Japonica Group	hypothetical protein OsJ_12490 [Oryza sativa Japonica Group]	28.06	28.12	4	22	14	49	16.26	gi|222625756	gi|125545649	gi|115455195	gi|108710960
	583	gi|222631764	Oryza sativa Japonica Group	hypothetical protein OsJ_18721 [Oryza sativa Japonica Group]	27.95	27.95	3	19	12	42	54.55	gi|222631764	gi|218196881	gi|115464167
	584	gi|115471169	Oryza sativa Japonica Group	Os07g0213800 [Oryza sativa Japonica Group]	27.87	30.63	1	36	13	170	55	gi|115471169
	585	gi|218188004	Oryza sativa Indica Group	hypothetical protein OsI_01440 [Oryza sativa Indica Group]	27.77	32.57	1	17	14	36	55.88	gi|218188004
	586	gi|115456826	Oryza sativa Indica Group	Os04g0106300 [Oryza sativa Japonica Group]	27.77	27.8	1	19	13	49	32.94	gi|115456826
	587	gi|125571409	Oryza sativa Japonica Group	hypothetical protein OsJ_02845 [Oryza sativa Japonica Group]	27.76	107.69	2	19	14	38	58	gi|125571409	gi|115438917
	588	gi|115489490	Oryza sativa Japonica Group	Os12g0607000 [Oryza sativa Japonica Group]	27.74	27.81	1	18	14	63	44.15	gi|115489490
	589	gi|108710782	Oryza sativa Japonica Group	3,4-dihydroxy-2-butanone kinase, putative, expressed [Oryza sativa Japonica Group]	27.69	27.7	2	17	14	26	35.52	gi|108710782	gi|115454985
	590	gi|125529242	Oryza sativa Indica Group	hypothetical protein OsI_05339 [Oryza sativa Indica Group]	27.65	27.93	2	14	14	21	14.11	gi|125529242	gi|125573436
	591	gi|62701917	Oryza sativa Japonica Group	Serine carboxypeptidase [Oryza sativa Japonica Group]	27.62	27.62	4	14	14	25	33.12	gi|62701917	gi|115485305	gi|108864333	gi|222615915
	592	gi|125562536	Oryza sativa Indica Group	hypothetical protein OsI_30244 [Oryza sativa Indica Group]	27.6	47.09	2	15	14	33	52.64	gi|125562536	gi|115477781
	593	gi|218193892	Oryza sativa Indica Group	hypothetical protein OsI_13867 [Oryza sativa Indica Group]	27.6	27.69	2	16	13	34	27.23	gi|218193892	gi|115455865
	594	gi|115475924	Oryza sativa Japonica Group	Os08g0327700 [Oryza sativa Japonica Group]	27.45	27.47	1	26	13	37	82	gi|115475924
	595	gi|902058	Oryza sativa	lipid transfer protein precursor, partial [Oryza sativa]	27.44	27.48	2	28	13	83	79.8	gi|902058	gi|115483839
	596	gi|125535904	Oryza sativa Indica Group	hypothetical protein OsI_37606 [Oryza sativa Indica Group]	27.38	27.53	4	14	13	27	15.28	gi|125535904	gi|115487526	gi|115484365	gi|37909690
	597	gi|34394390	Oryza sativa Japonica Group	unknown protein [Oryza sativa Japonica Group]	27.38	27.41	1	15	13	25	12.31	gi|34394390
	598	gi|115465529	Oryza sativa Japonica Group	Os05g0569500 [Oryza sativa Japonica Group]	27.13	27.13	1	15	13	36	50.42	gi|115465529
	599	gi|115440977	Oryza sativa Indica Group	Os01g0841600 [Oryza sativa Japonica Group]	27.09	39.11	2	17	14	41	68.24	gi|115440977	gi|125528336
	600	gi|75138360	Oryza sativa Japonica Group	RecName: Full=Phospho-2-dehydro-3-deoxyheptonate aldolase 2, chloroplastic; AltName: Full=3-deoxy-D-arabino-heptulosonate 7-phosphate synthase 2; AltName: Full=DAHP synthase 2; AltName: Full=Phospho-2-keto-3-deoxyheptonate aldolase 2; Flags: Precursor	27.08	27.12	2	13	13	22	33.95	gi|75138360	gi|115473431
	601	gi|115457420	Oryza sativa Japonica Group	Os04g0249600 [Oryza sativa Japonica Group]	27.08	27.08	1	19	14	35	86.96	gi|115457420
	602	gi|115468204	Oryza sativa Indica Group	Os06g0498800 [Oryza sativa Japonica Group]	26.98	27.01	1	20	13	46	67.05	gi|115468204
	603	gi|297612783	Oryza sativa Japonica Group	Os12g0182200 [Oryza sativa Japonica Group]	26.84	34.53	1	17	14	32	41.54	gi|297612783
	604	gi|115456233	Oryza sativa Japonica Group	Os03g0820100 [Oryza sativa Japonica Group]	26.84	26.84	3	14	13	24	32.39	gi|115456233	gi|218193995	gi|29124136
	605	gi|27764685	Oryza sativa Japonica Group	hypothetical protein [Oryza sativa Japonica Group]	26.81	26.84	3	16	13	31	42.8	gi|27764685	gi|218193433	gi|297601423
	606	gi|115434270	Oryza sativa Japonica Group	Os01g0125800 [Oryza sativa Japonica Group]	26.72	26.74	1	14	14	27	35.57	gi|115434270
	607	gi|115474515	Oryza sativa Japonica Group	Os08g0116500 [Oryza sativa Japonica Group]	26.72	26.72	1	13	12	24	68.18	gi|115474515
	608	gi|115487000	Oryza sativa Japonica Group	Os12g0115100 [Oryza sativa Japonica Group]	26.68	33.49	4	21	15	84	61.21	gi|115487000	gi|1619604	gi|115483843	gi|108863933
	609	gi|115444021	Oryza sativa Japonica Group	Os02g0131300 [Oryza sativa Japonica Group]	26.67	26.74	1	14	13	27	55.42	gi|115444021
	610	gi|115449183	Oryza sativa Japonica Group	Os02g0793700 [Oryza sativa Japonica Group]	26.63	26.63	2	13	12	42	78.43	gi|115449183	gi|222623828
	611	gi|218191195	Oryza sativa Indica Group	hypothetical protein OsI_08122 [Oryza sativa Indica Group]	26.56	26.58	2	17	14	27	51.98	gi|218191195	gi|115447377
	612	gi|125546281	Oryza sativa Indica Group	hypothetical protein OsI_14154 [Oryza sativa Indica Group]	26.52	26.56	2	13	13	43	60.09	gi|125546281	gi|115456357
	613	gi|115487828	Oryza sativa Japonica Group	Os12g0210800 [Oryza sativa Japonica Group]	26.41	26.41	2	16	13	44	62.2	gi|115487828	gi|218186590
	614	gi|222630261	Oryza sativa Japonica Group	hypothetical protein OsJ_17184 [Oryza sativa Japonica Group]	26.34	53.44	2	16	13	31	28.63	gi|222630261	gi|45267881
	615	gi|222637636	Oryza sativa Japonica Group	hypothetical protein OsJ_25485 [Oryza sativa Japonica Group]	26.33	26.33	3	21	13	73	31.46	gi|222637636	gi|218200214	gi|115473931
	616	gi|115475758	Oryza sativa Japonica Group	Os08g0295300 [Oryza sativa Japonica Group]	26.25	26.27	3	13	13	20	23.89	gi|115475758	gi|222640294	gi|258644607
	617	gi|115482892	Oryza sativa Japonica Group	Os10g0511400 [Oryza sativa Japonica Group]	26.23	26.23	4	17	14	39	28.99	gi|115482892	gi|222613128	gi|218184873	gi|10140733
	618	gi|297601505	Oryza sativa Japonica Group	Os03g0689900 [Oryza sativa Japonica Group]	26.19	26.19	2	13	13	21	27.51	gi|297601505	gi|108710487
	619	gi|115462147	Oryza sativa Japonica Group	Os05g0151400 [Oryza sativa Japonica Group]	25.9	26.11	3	15	13	37	19.37	gi|115462147	gi|222630228	gi|218196108
	620	gi|297727109	Oryza sativa Japonica Group	Os09g0491772 [Oryza sativa Japonica Group]	25.83	65.49	2	15	13	22	38.89	gi|297727109	gi|218202373
	621	gi|222618191	Oryza sativa Japonica Group	hypothetical protein OsJ_01291 [Oryza sativa Japonica Group]	25.76	27.13	3	13	12	25	31.27	gi|222618191	gi|125525387	gi|115435948
	622	gi|125544237	Oryza sativa Indica Group	hypothetical protein OsI_11954 [Oryza sativa Indica Group]	25.68	25.7	1	15	13	27	38.39	gi|125544237
	623	gi|54606800	Oryza sativa Japonica Group	NADP dependent malic enzyme [Oryza sativa Japonica Group]	25.66	25.71	3	14	13	32	32.88	gi|54606800	gi|218188979	gi|115439655
	624	gi|222616995	Oryza sativa Japonica Group	hypothetical protein OsJ_35924 [Oryza sativa Japonica Group]	25.64	25.66	1	12	12	17	5.85	gi|222616995
	625	gi|218191863	Oryza sativa Indica Group	hypothetical protein OsI_09541 [Oryza sativa Indica Group]	25.63	25.66	2	14	13	18	34.62	gi|218191863	gi|115449991
	626	gi|125585767	Oryza sativa Japonica Group	hypothetical protein OsJ_10316 [Oryza sativa Japonica Group]	25.62	25.62	2	16	13	28	25.15	gi|125585767	gi|115452201
	627	gi|125564498	Oryza sativa Indica Group	hypothetical protein OsI_32171 [Oryza sativa Indica Group]	25.45	31.18	3	20	13	55	46.05	gi|125564498	gi|115480367	gi|125606445
	628	gi|115458184	Oryza sativa Indica Group	Os04g0402100 [Oryza sativa Japonica Group]	25.42	25.49	2	12	12	22	31.28	gi|115458184	gi|125590263
	629	gi|51535416	Oryza sativa Japonica Group	putative ATP synthase delta chain [Oryza sativa Japonica Group]	25.33	25.33	2	13	11	21	49.78	gi|51535416	gi|297606267
	630	gi|115441831	Oryza sativa Japonica Group	Os01g0916600 [Oryza sativa Japonica Group]	25.32	25.32	1	19	13	47	61.33	gi|115441831
	631	gi|15778436	Oryza sativa	EPSP synthase [Oryza sativa]	25.31	25.58	2	12	12	22	32.29	gi|15778436	gi|115466226
	632	gi|115473129	Oryza sativa Japonica Group	Os07g0592600 [Oryza sativa Japonica Group]	25.3	25.33	1	13	13	26	27.77	gi|115473129
	633	gi|115453947	Oryza sativa Japonica Group	Os03g0587000 [Oryza sativa Japonica Group]	25.26	25.33	2	13	12	21	46.44	gi|115453947	gi|108709565
	634	gi|15451578	Oryza sativa Japonica Group	Putative quinone oxidoreductase [Oryza sativa Japonica Group]	25.23	25.23	3	12	12	31	42.01	gi|15451578	gi|115449339	gi|218191768
	635	gi|115470705	Oryza sativa Japonica Group	Os07g0162900 [Oryza sativa Japonica Group]	25.21	25.24	1	13	12	23	48.18	gi|115470705
	636	gi|218199510	Oryza sativa Indica Group	hypothetical protein OsI_25803 [Oryza sativa Indica Group]	25.13	25.19	2	15	13	21	43.07	gi|218199510	gi|115471803
	637	gi|115456271	Oryza sativa Japonica Group	Os03g0822700 [Oryza sativa Japonica Group]	25.1	25.1	1	14	13	25	34.83	gi|115456271
	638	gi|115462469	Oryza sativa Japonica Group	Os05g0187000 [Oryza sativa Japonica Group]	24.99	24.99	1	18	12	54	45.96	gi|115462469
	639	gi|222619353	Oryza sativa Japonica Group	hypothetical protein OsJ_03669 [Oryza sativa Japonica Group]	24.94	25	3	11	11	15	16.67	gi|222619353	gi|218189159	gi|115440299
	640	gi|115462585	Oryza sativa Japonica Group	Os05g0204900 [Oryza sativa Japonica Group]	24.9	24.93	1	13	12	22	27.74	gi|115462585
	641	gi|53792862	Oryza sativa Japonica Group	proteasome activator subunit 4-like [Oryza sativa Japonica Group]	24.83	24.87	1	13	13	18	11	gi|53792862
	642	gi|218187712	Oryza sativa Indica Group	hypothetical protein OsI_00829 [Oryza sativa Indica Group]	24.83	24.85	3	13	12	23	36.46	gi|218187712	gi|115435168	gi|55700871
	643	gi|222641707	Oryza sativa Japonica Group	hypothetical protein OsJ_29606 [Oryza sativa Japonica Group]	24.76	24.79	4	13	12	25	34.55	gi|222641707	gi|115479507	gi|215767354	gi|218202266
	644	gi|222629596	Oryza sativa Japonica Group	hypothetical protein OsJ_16246 [Oryza sativa Japonica Group]	24.75	24.75	4	15	12	22	21.09	gi|222629596	gi|39545835	gi|125549823	gi|115460682
	645	gi|218193596	Oryza sativa Indica Group	hypothetical protein OsI_13187 [Oryza sativa Indica Group]	24.72	24.74	2	14	13	20	27.82	gi|218193596	gi|115454827
	646	gi|218188803	Oryza sativa Indica Group	hypothetical protein OsI_03171 [Oryza sativa Indica Group]	24.67	24.75	2	15	12	35	29.97	gi|218188803	gi|115439033
	647	gi|222631874	Oryza sativa Japonica Group	hypothetical protein OsJ_18835 [Oryza sativa Japonica Group]	24.6	24.66	1	13	13	24	17.18	gi|222631874
	648	gi|2331137	Oryza sativa Japonica Group	glyceraldehyde-3-phosphate dehydrogenase [Oryza sativa Japonica Group]	24.59	33.88	1	19	12	57	51.12	gi|2331137
	649	gi|125559909	Oryza sativa Japonica Group	hypothetical protein OsI_27561 [Oryza sativa Indica Group]	24.53	24.53	1	16	12	38	25.29	gi|125559909
	650	gi|218197292	Oryza sativa Indica Group	hypothetical protein OsI_21039 [Oryza sativa Indica Group]	24.48	24.68	2	12	11	14	53	gi|218197292	gi|222632609
	651	gi|51535181	Oryza sativa Japonica Group	putative fructokinase [Oryza sativa Japonica Group]	24.47	26.82	4	13	12	26	34.72	gi|51535181	gi|297605449	gi|222635252	gi|218197851
	652	gi|115452559	Oryza sativa Japonica Group	Os03g0305100 [Oryza sativa Japonica Group]	24.47	24.66	2	13	12	32	27.87	gi|115452559	gi|222624777
	653	gi|125605526	Oryza sativa Japonica Group	hypothetical protein OsJ_29182 [Oryza sativa Japonica Group]	24.47	24.47	1	15	12	32	21.2	gi|125605526
	654	gi|297596177	Oryza sativa Japonica Group	Os01g0169900 [Oryza sativa Japonica Group]	24.38	24.38	1	14	12	20	29.83	gi|297596177
	655	gi|115451799	Oryza sativa Japonica Group	Os03g0238600 [Oryza sativa Japonica Group]	24.29	24.29	1	16	13	40	32.74	gi|115451799
	656	gi|115444275	Oryza sativa Japonica Group	Os02g0152400 [Oryza sativa Japonica Group]	24.27	24.28	1	14	10	31	46.45	gi|115444275
	657	gi|3550549	Oryza sativa Indica Group	cytosolic pyruvate orthophosphate dikinase [Oryza sativa Indica Group]	24.19	111.07	5	15	12	24	47.91	gi|3550549	gi|75226424	gi|125544423	gi|115453659	gi|108708975
	658	gi|115457290	Oryza sativa Indica Group	Os04g0206700 [Oryza sativa Japonica Group]	24.14	24.14	1	13	12	30	30	gi|115457290
	659	gi|115452127	Oryza sativa Japonica Group	Os03g0267300 [Oryza sativa Japonica Group]	24.09	24.15	2	14	11	23	34.24	gi|115452127	gi|165940477
	660	gi|115448283	Oryza sativa Japonica Group	Os02g0714600 [Oryza sativa Japonica Group]	24.08	24.12	1	15	11	19	50.77	gi|115448283
	661	gi|297604635	Oryza sativa Japonica Group	Os05g0468800 [Oryza sativa Japonica Group]	24.05	24.05	1	16	12	43	53.89	gi|297604635
	662	gi|125590732	Oryza sativa Japonica Group	hypothetical protein OsJ_15179 [Oryza sativa Japonica Group]	24.02	24.05	2	11	11	16	22.91	gi|125590732	gi|125548706
	663	gi|115444705	Oryza sativa Indica Group	Os02g0187800 [Oryza sativa Japonica Group]	24.01	24.01	2	13	11	29	45.73	gi|115444705	gi|125581091
	664	gi|115473355	Oryza sativa Japonica Group	Os07g0616500 [Oryza sativa Japonica Group]	23.96	24.19	2	12	11	17	40.44	gi|115473355	gi|218200018
	665	gi|115454901	Oryza sativa Japonica Group	Os03g0710800 [Oryza sativa Japonica Group]	23.9	45.57	2	13	12	30	70	gi|115454901	gi|303859
	666	gi|115464793	Oryza sativa Japonica Group	Os05g0508500 [Oryza sativa Japonica Group]	23.88	33.59	2	17	12	53	85.12	gi|115464793	gi|12082335
	667	gi|115452513	Oryza sativa Japonica Group	Os03g0300400 [Oryza sativa Japonica Group]	23.85	23.85	1	15	11	34	91.87	gi|115452513
	668	gi|158512933	Oryza sativa Indica Group	RecName: Full=Soluble starch synthase 1, chloroplastic/amyloplastic; AltName: Full=SSS 1; AltName: Full=Starch synthase I; Flags: Precursor	23.84	24.1	5	13	12	24	17.47	gi|158512933	gi|125596130	gi|122168579	gi|328684619	gi|262345597
	669	gi|297724299	Oryza sativa Japonica Group	Os05g0547850 [Oryza sativa Japonica Group]	23.84	23.84	1	16	12	30	73.44	gi|297724299
	670	gi|115445075	Oryza sativa Japonica Group	Os02g0220500 [Oryza sativa Japonica Group]	23.82	52.78	2	15	11	37	54.83	gi|115445075	gi|29367403
	671	gi|77557101	Oryza sativa Indica Group	Methyl-CpG binding domain containing protein, expressed [Oryza sativa Japonica Group]	23.79	23.79	2	11	11	26	62.05	gi|77557101	gi|108862977
	672	gi|218197253	Oryza sativa Indica Group	hypothetical protein OsI_20943 [Oryza sativa Indica Group]	23.76	23.76	3	12	12	18	30.81	gi|218197253	gi|125532872	gi|115465391
	673	gi|218187662	Oryza sativa Indica Group	hypothetical protein OsI_00718 [Oryza sativa Indica Group]	23.71	23.71	2	13	10	20	40.06	gi|218187662	gi|115435008
	674	gi|115445927	Oryza sativa Japonica Group	Os02g0439700 [Oryza sativa Japonica Group]	23.58	24.21	1	14	13	24	30.61	gi|115445927
	675	gi|222631062	Oryza sativa Japonica Group	hypothetical protein OsJ_18003 [Oryza sativa Japonica Group]	23.57	23.63	1	13	12	21	16.32	gi|222631062
	676	gi|222634989	Oryza sativa Japonica Group	hypothetical protein OsJ_20187 [Oryza sativa Japonica Group]	23.51	23.51	3	13	11	26	35.42	gi|222634989	gi|55296706	gi|115466518
	677	gi|115464069	Oryza sativa Japonica Group	Os05g0432700 [Oryza sativa Japonica Group]	23.5	23.5	3	17	11	50	90.83	gi|115464069	gi|149391537	gi|125552453
	678	gi|78708638	Oryza sativa Japonica Group	prolyl oligopeptidase family protein, expressed [Oryza sativa Japonica Group]	23.39	23.52	2	13	11	22	18.59	gi|78708638	gi|115482018
	679	gi|115441587	Oryza sativa Japonica Group	Os01g0895100 [Oryza sativa Japonica Group]	23.39	23.42	1	14	11	22	46.06	gi|115441587
	680	gi|125602881	Oryza sativa Japonica Group	hypothetical protein OsJ_26771 [Oryza sativa Japonica Group]	23.37	23.37	3	14	12	20	37.43	gi|125602881	gi|115475736	gi|125560968
	681	gi|115479225	Oryza sativa Japonica Group	Os09g0422000 [Oryza sativa Japonica Group]	23.36	24.35	2	12	11	34	30.91	gi|115479225	gi|125563758
	682	gi|115476070	Oryza sativa Japonica Group	Os08g0359500 [Oryza sativa Japonica Group]	23.33	23.33	2	16	11	27	40.85	gi|115476070	gi|218201026
	683	gi|115472191	Oryza sativa Japonica Group	Os07g0495200 [Oryza sativa Japonica Group]	23.29	23.29	1	14	11	37	50.73	gi|115472191
	684	gi|297725411	Oryza sativa Japonica Group	Os07g0170033 [Oryza sativa Japonica Group]	23.26	23.29	1	11	11	24	46.79	gi|297725411
	685	gi|115474857	Oryza sativa Japonica Group	Os08g0156700 [Oryza sativa Japonica Group]	23.25	23.54	1	11	11	19	44.03	gi|115474857
	686	gi|115467636	Oryza sativa Japonica Group	Os06g0289900 [Oryza sativa Japonica Group]	23.25	23.25	1	13	11	33	34.1	gi|115467636
	687	gi|222641750	Oryza sativa Japonica Group	hypothetical protein OsJ_29702 [Oryza sativa Japonica Group]	23.24	23.27	3	12	11	22	19.44	gi|222641750	gi|47497687	gi|218202303
	688	gi|115448975	Oryza sativa Japonica Group	Os02g0773300 [Oryza sativa Japonica Group]	23.18	23.8	2	13	12	33	41.04	gi|115448975	gi|218191664
	689	gi|20208	Oryza sativa	glutelin [Oryza sativa]	23.16	30.32	3	12	11	18	35.28	gi|20208	gi|115453625	gi|222625168
	690	gi|115456435	Oryza sativa Japonica Group	Os03g0835400 [Oryza sativa Japonica Group]	23.11	23.12	1	15	11	26	49.44	gi|115456435
	691	gi|1841894	Oryza sativa Japonica Group	cytosolic glutathione reductase [Oryza sativa Japonica Group]	23.07	23.11	3	11	10	28	40.52	gi|1841894	gi|125541590	gi|115449517
	692	gi|115456131	Oryza sativa Japonica Group	Os03g0810800 [Oryza sativa Japonica Group]	23.05	23.09	2	14	12	22	59.07	gi|115456131	gi|125546158
	693	gi|3252794	Oryza sativa	isoamylase [Oryza sativa]	23.05	23.08	6	13	11	22	20.05	gi|3252794	gi|262345463	gi|262345445	gi|115477350	gi|218201474	gi|29788240
	694	gi|115444937	Oryza sativa Japonica Group	Os02g0205300 [Oryza sativa Japonica Group]	22.92	25.04	1	14	11	24	39.86	gi|115444937
	695	gi|115488528	Oryza sativa Japonica Group	Os12g0468600 [Oryza sativa Japonica Group]	22.89	23.01	1	12	12	16	28.24	gi|115488528
	696	gi|41053163	Oryza sativa Japonica Group	putative carbamoyl-phosphate synthetase small subunit [Oryza sativa Japonica Group]	22.89	22.94	5	14	11	20	27.7	gi|41053163	gi|115448201	gi|19387248	gi|125540839	gi|125583409
	697	gi|218187013	Oryza sativa Indica Group	hypothetical protein OsI_38616 [Oryza sativa Indica Group]	22.83	22.83	3	13	11	25	34.87	gi|218187013	gi|215769397	gi|115488930
	698	gi|125538020	Oryza sativa Indica Group	hypothetical protein OsI_05789 [Oryza sativa Indica Group]	22.83	22.83	2	11	10	28	22.76	gi|125538020	gi|115444129
	699	gi|125560666	Oryza sativa Indica Group	hypothetical protein OsI_28350 [Oryza sativa Indica Group]	22.78	22.78	3	12	11	24	34.48	gi|125560666	gi|115475445	gi|125572628
	700	gi|218193405	Oryza sativa Indica Group	hypothetical protein OsI_12812 [Oryza sativa Indica Group]	22.71	22.9	3	11	11	16	15.35	gi|218193405	gi|108710090	gi|222625459
	701	gi|38345301	Oryza sativa Indica Group	OSJNBa0043A12.36 [Oryza sativa Japonica Group]	22.69	22.74	1	12	11	16	32.9	gi|38345301
	702	gi|51854368	Oryza sativa Japonica Group	putative acetylornithine aminotransferase [Oryza sativa Japonica Group]	22.63	22.64	1	10	10	22	37.2	gi|51854368
	703	gi|115474739	Oryza sativa Japonica Group	Os08g0139200 [Oryza sativa Japonica Group]	22.55	22.55	1	13	10	42	55.17	gi|115474739
	704	gi|222625802	Oryza sativa Japonica Group	hypothetical protein OsJ_12581 [Oryza sativa Japonica Group]	22.53	22.61	1	12	11	20	20.68	gi|222625802
	705	gi|32490267	Oryza sativa Japonica Group	OSJNBb0116K07.9 [Oryza sativa Japonica Group]	22.46	35.8	2	13	11	23	40.76	gi|32490267	gi|70663931
	706	gi|218191089	Oryza sativa Indica Group	hypothetical protein OsI_07899 [Oryza sativa Indica Group]	22.44	22.49	2	12	12	18	27.4	gi|218191089	gi|297721387
	707	gi|115441871	Oryza sativa Japonica Group	Os01g0919900 [Oryza sativa Japonica Group]	22.44	22.48	2	11	11	18	28.75	gi|115441871	gi|75247720
	708	gi|115451981	Oryza sativa Japonica Group	Os03g0255100 [Oryza sativa Japonica Group]	22.38	22.38	4	11	11	27	23.74	gi|115451981	gi|108707233	gi|125583741	gi|125543160
	709	gi|62734750	Oryza sativa Japonica Group	acetolactate synthase, small subunit, putative [Oryza sativa Japonica Group]	22.32	41.39	3	11	11	23	39.92	gi|62734750	gi|218185538	gi|125597202
	710	gi|50582733	Oryza sativa Japonica Group	putative endoplasmic reticulum oxidoreductin [Oryza sativa Japonica Group]	22.28	22.33	3	13	11	16	28.27	gi|50582733	gi|218193701	gi|222625742
	711	gi|115452263	Oryza sativa Indica Group	Os03g0279400 [Oryza sativa Japonica Group]	22.24	22.24	2	13	11	25	32.61	gi|115452263	gi|222624672
	712	gi|115485529	Oryza sativa Japonica Group	Os11g0484000 [Oryza sativa Japonica Group]	22.2	22.27	1	11	11	17	34.94	gi|115485529
	713	gi|115466238	Oryza sativa Japonica Group	Os06g0134800 [Oryza sativa Japonica Group]	22.19	22.39	2	14	11	31	39.15	gi|115466238	gi|218197511
	714	gi|297603262	Oryza sativa Japonica Group	Os04g0587200 [Oryza sativa Japonica Group]	22.17	22.17	2	11	11	24	58.6	gi|297603262	gi|125591439
	715	gi|125569838	Oryza sativa Japonica Group	hypothetical protein OsJ_01220 [Oryza sativa Japonica Group]	22.16	22.2	1	12	11	28	30.96	gi|125569838
	716	gi|50511452	Oryza sativa Japonica Group	putative beta-N-acetylhexosaminidase [Oryza sativa Japonica Group]	22.15	22.15	3	10	10	26	22.96	gi|50511452	gi|218196803	gi|115463915
	717	gi|119370643	Oryza sativa Japonica Group	RecName: Full=Glutaredoxin-C8; AltName: Full=Glutaredoxin-C4 homolog	22.12	22.12	2	14	10	34	46.32	gi|119370643	gi|115469332
	718	gi|115474297	Oryza sativa Japonica Group	Os07g0695800 [Oryza sativa Japonica Group]	22.09	39.53	1	10	9	19	22.32	gi|115474297
	719	gi|115474811	Oryza sativa Japonica Group	Os08g0151800 [Oryza sativa Japonica Group]	22.06	22.11	3	13	11	23	28.51	gi|115474811	gi|222639921	gi|218200479
	720	gi|7339699	Oryza sativa Japonica Group	putative importin-alpha re-exporter [Oryza sativa Japonica Group]	22	22.02	1	12	11	18	15.16	gi|7339699
	721	gi|115466558	Oryza sativa Japonica Group	Os06g0160200 [Oryza sativa Japonica Group]	22	22	1	12	10	23	36.41	gi|115466558
	722	gi|115447171	Oryza sativa Japonica Group	Os02g0603800 [Oryza sativa Japonica Group]	21.97	22.1	2	12	12	17	16.26	gi|115447171	gi|29367407
	723	gi|125561170	Oryza sativa Indica Group	hypothetical protein OsI_28867 [Oryza sativa Indica Group]	21.9	21.9	2	15	11	30	32.68	gi|125561170	gi|115475984
	724	gi|115461278	Oryza sativa Japonica Group	Os04g0674400 [Oryza sativa Japonica Group]	21.86	21.97	2	12	10	19	40.38	gi|115461278	gi|125592041
	725	gi|218195733	Oryza sativa Indica Group	hypothetical protein OsI_17724 [Oryza sativa Indica Group]	21.86	21.89	3	11	11	19	40.26	gi|218195733	gi|115461024	gi|39545724
	726	gi|152032496	Oryza sativa Indica Group	RecName: Full=GDP-mannose 3,5-epimerase 1; Short=GDP-Man 3,5-epimerase 1; AltName: Full=OsGME-1	21.84	21.84	2	11	10	17	34.66	gi|152032496	gi|115482032
	727	gi|218195166	Oryza sativa Indica Group	hypothetical protein OsI_16552 [Oryza sativa Indica Group]	21.82	24.31	4	10	10	15	40.21	gi|218195166	gi|115459296	gi|70663933	gi|222629159
	728	gi|115454727	Oryza sativa Japonica Group	Os03g0693600 [Oryza sativa Japonica Group]	21.81	21.86	2	12	11	19	26.98	gi|115454727	gi|125545340
	729	gi|115470775	Oryza sativa Indica Group	Os07g0169600 [Oryza sativa Japonica Group]	21.81	21.84	1	12	11	25	28.82	gi|115470775
	730	gi|115441549	Oryza sativa Japonica Group	Os01g0891300 [Oryza sativa Japonica Group]	21.7	21.71	1	13	11	18	37.88	gi|115441549
	731	gi|115434860	Oryza sativa Japonica Group	Os01g0178000 [Oryza sativa Japonica Group]	21.68	21.74	1	11	11	22	28.93	gi|115434860
	732	gi|115485389	Oryza sativa Japonica Group	Os11g0451700 [Oryza sativa Japonica Group]	21.68	21.68	2	11	10	15	51.53	gi|115485389	gi|125551512
	733	gi|115452733	Oryza sativa Japonica Group	Os03g0322500 [Oryza sativa Japonica Group]	21.66	21.66	2	18	11	49	72.09	gi|115452733	gi|218192725
	734	gi|297727129	Oryza sativa Japonica Group	Os09g0501850 [Oryza sativa Japonica Group]	21.66	21.66	1	18	11	55	59.09	gi|297727129
	735	gi|45272584	Oryza sativa	phosphoethanolamine N-methyltransferase [Oryza sativa]	21.63	21.66	3	10	9	19	27.66	gi|45272584	gi|115439355	gi|222619100
	736	gi|115452831	Oryza sativa Japonica Group	Os03g0332400 [Oryza sativa Japonica Group]	21.58	23.45	1	10	10	22	45.74	gi|115452831
	737	gi|115476524	Oryza sativa Japonica Group	Os08g0430700 [Oryza sativa Japonica Group]	21.58	21.58	2	13	11	26	34.68	gi|115476524	gi|218201187
	738	gi|218194124	Oryza sativa Indica Group	hypothetical protein OsI_14352 [Oryza sativa Indica Group]	21.56	21.61	2	14	11	21	26.41	gi|218194124	gi|115456627
	739	gi|115435220	Oryza sativa Japonica Group	Os01g0210500 [Oryza sativa Japonica Group]	21.55	21.55	1	13	11	21	58.26	gi|115435220
	740	gi|115445465	Oryza sativa Japonica Group	Os02g0268100 [Oryza sativa Japonica Group]	21.5	36	1	11	9	24	48.4	gi|115445465
	741	gi|115438572	Oryza sativa Japonica Group	Os01g0615200 [Oryza sativa Japonica Group]	21.5	22.37	2	10	10	23	40.81	gi|115438572	gi|125526849
	742	gi|52076041	Oryza sativa Japonica Group	unknown protein [Oryza sativa Japonica Group]	21.43	21.5	2	14	10	22	30.14	gi|52076041	gi|115480255
	743	gi|115455519	Oryza sativa Japonica Group	Os03g0762400 [Oryza sativa Japonica Group]	21.42	21.42	1	10	10	17	29.01	gi|115455519
	744	gi|218192500	Oryza sativa Indica Group	hypothetical protein OsI_10877 [Oryza sativa Indica Group]	21.41	22.64	2	12	11	29	34.94	gi|218192500	gi|29893623
	745	gi|115461094	Oryza sativa Japonica Group	Os04g0661200 [Oryza sativa Japonica Group]	21.41	21.44	1	12	10	22	33.71	gi|115461094
	746	gi|115471185	Oryza sativa Japonica Group	Os07g0216600 [Oryza sativa Japonica Group]	21.39	73.6	1	13	9	31	74.68	gi|115471185
	747	gi|125540715	Oryza sativa Indica Group	hypothetical protein OsI_08511 [Oryza sativa Indica Group]	21.38	23.48	2	12	11	18	36.34	gi|125540715	gi|115447985
	748	gi|297726683	Oryza sativa Japonica Group	Os08g0565800 [Oryza sativa Japonica Group]	21.36	21.36	3	13	11	30	43.9	gi|297726683	gi|125562603	gi|42409081
	749	gi|115447069	Oryza sativa Japonica Group	Os02g0595500 [Oryza sativa Japonica Group]	21.35	21.37	2	11	10	24	37.3	gi|115447069	gi|125582730
	750	gi|125583901	Oryza sativa Japonica Group	hypothetical protein OsJ_08612 [Oryza sativa Japonica Group]	21.32	24.31	2	12	10	22	57.02	gi|125583901	gi|115449059
	751	gi|115436382	Oryza sativa Japonica Group	Os01g0339900 [Oryza sativa Japonica Group]	21.31	63.28	1	12	11	36	51.75	gi|115436382
	752	gi|125560751	Oryza sativa Indica Group	hypothetical protein OsI_28439 [Oryza sativa Indica Group]	21.28	21.34	2	10	10	14	25.9	gi|125560751	gi|115475541
	753	gi|115474715	Oryza sativa Indica Group	Os08g0137200 [Oryza sativa Japonica Group]	21.25	21.46	1	10	10	11	32.96	gi|115474715
	754	gi|125539574	Oryza sativa Indica Group	hypothetical protein OsI_07335 [Oryza sativa Indica Group]	21.19	21.44	2	11	10	18	28.99	gi|125539574	gi|115446265
	755	gi|115450109	Oryza sativa Japonica Group	Os03g0101600 [Oryza sativa Japonica Group]	21.15	21.18	2	14	11	27	33.54	gi|115450109	gi|108705686
	756	gi|115468476	Oryza sativa Japonica Group	Os06g0551400 [Oryza sativa Japonica Group]	21.14	24.56	2	10	10	23	52.53	gi|115468476	gi|218228
	757	gi|222632341	Oryza sativa Japonica Group	hypothetical protein OsJ_19323 [Oryza sativa Japonica Group]	21.14	21.14	2	13	11	22	34.18	gi|222632341	gi|48843824
	758	gi|122230613	Oryza sativa Japonica Group	RecName: Full=Pyruvate dehydrogenase E1 component subunit beta-4, chloroplastic; Flags: Precursor	21.12	21.28	1	10	10	28	32.25	gi|122230613
	759	gi|34015340	Oryza sativa Japonica Group	putative sucrosephosphate synthase [Oryza sativa Japonica Group]	21.08	21.15	5	11	10	14	14.63	gi|34015340	gi|258644444	gi|115475798	gi|125561032	gi|125602933
	760	gi|115444877	Oryza sativa Japonica Group	Os02g0199900 [Oryza sativa Japonica Group]	21.04	23.26	2	13	9	27	36.75	gi|115444877	gi|218190265
	761	gi|115435850	Oryza sativa Japonica Group	Os01g0267200 [Oryza sativa Japonica Group]	21.03	21.05	3	12	9	39	40.72	gi|115435850	gi|125552076	gi|115463511
	762	gi|222626015	Oryza sativa Japonica Group	hypothetical protein OsJ_13042 [Oryza sativa Japonica Group]	21.01	21.03	2	11	10	27	33.8	gi|222626015	gi|115456089
	763	gi|125584660	Oryza sativa Japonica Group	hypothetical protein OsJ_09135 [Oryza sativa Japonica Group]	20.99	20.99	2	20	10	61	66.32	gi|125584660	gi|115450245
	764	gi|125590233	Oryza sativa Japonica Group	hypothetical protein OsJ_14634 [Oryza sativa Japonica Group]	20.97	31.18	2	9	9	18	14.81	gi|125590233	gi|38347158
	765	gi|125600881	Oryza sativa Japonica Group	hypothetical protein OsJ_24910 [Oryza sativa Japonica Group]	20.87	20.89	3	11	11	19	24.4	gi|125600881	gi|125558964	gi|115473047
	766	gi|115465623	Oryza sativa Japonica Group	Os05g0578000 [Oryza sativa Japonica Group]	20.87	20.87	1	12	10	23	54.24	gi|115465623
	767	gi|115471261	Oryza sativa Japonica Group	Os07g0229900 [Oryza sativa Japonica Group]	20.84	21	2	11	9	28	60.14	gi|115471261	gi|125557747
	768	gi|8096327	Oryza sativa Japonica Group	putative cystathionine beta-lyase [Oryza sativa Japonica Group]	20.82	20.82	3	14	11	30	33.16	gi|8096327	gi|222635065	gi|115466704
	769	gi|115471993	Oryza sativa Japonica Group	Os07g0468100 [Oryza sativa Japonica Group]	20.76	21.08	1	11	11	18	38.79	gi|115471993
	770	gi|115452867	Oryza sativa Japonica Group	Os03g0335300 [Oryza sativa Japonica Group]	20.7	20.73	1	13	10	22	23.73	gi|115452867
	771	gi|108708492	Oryza sativa Japonica Group	SAP domain containing protein, expressed [Oryza sativa Japonica Group]	20.65	20.72	2	12	11	17	20.28	gi|108708492	gi|222625026
	772	gi|116310923	Oryza sativa Indica Group	B0403H10-OSIGBa0105A11.13 [Oryza sativa Indica Group]	20.63	20.75	2	14	10	22	63.64	gi|116310923	gi|115460332
	773	gi|125536940	Oryza sativa Indica Group	hypothetical protein OsI_38642 [Oryza sativa Indica Group]	20.59	26.97	3	16	11	47	45.16	gi|125536940	gi|125579646	gi|115488968
	774	gi|108707310	Oryza sativa Japonica Group	Vacuolar sorting protein 9 domain containing protein, expressed [Oryza sativa Japonica Group]	20.56	20.58	3	10	10	13	26.46	gi|108707310	gi|218192480	gi|29893599
	775	gi|218195011	Oryza sativa Indica Group	hypothetical protein OsI_16239 [Oryza sativa Indica Group]	20.55	20.8	2	11	10	26	31.82	gi|218195011	gi|116309723
	776	gi|222622718	Oryza sativa Japonica Group	hypothetical protein OsJ_06467 [Oryza sativa Japonica Group]	20.54	20.74	3	13	10	30	31.59	gi|222622718	gi|218190599	gi|50252724
	777	gi|222640473	Oryza sativa Japonica Group	hypothetical protein OsJ_27139 [Oryza sativa Japonica Group]	20.54	20.58	3	10	10	14	41.28	gi|222640473	gi|218201081	gi|115476198
	778	gi|297604606	Oryza sativa Japonica Group	Os05g0456300 [Oryza sativa Japonica Group]	20.48	20.51	2	11	11	16	38.46	gi|297604606	gi|215741092
	779	gi|115479691	Oryza sativa Japonica Group	Os09g0471100 [Oryza sativa Japonica Group]	20.47	20.54	1	11	9	30	37.22	gi|115479691
	780	gi|115488938	Oryza sativa Japonica Group	Os12g0541500 [Oryza sativa Japonica Group]	20.45	20.52	1	11	11	12	13	gi|115488938
	781	gi|115439929	Oryza sativa Indica Group	Os01g0749000 [Oryza sativa Japonica Group]	20.44	20.44	1	11	10	22	46.43	gi|115439929
	782	gi|125525983	Oryza sativa Indica Group	hypothetical protein OsI_01983 [Oryza sativa Indica Group]	20.43	24.02	2	13	10	24	43.46	gi|125525983	gi|115436626
	783	gi|115477461	Oryza sativa Japonica Group	Os08g0530400 [Oryza sativa Japonica Group]	20.42	20.44	1	10	10	15	31.99	gi|115477461
	784	gi|115465825	Oryza sativa Japonica Group	Os05g0595100 [Oryza sativa Japonica Group]	20.36	20.48	1	10	10	16	37.85	gi|115465825
	785	gi|30017481	Oryza sativa Japonica Group	putative peptidyl-prolyl cis-trans isomerase [Oryza sativa Japonica Group]	20.36	20.36	1	11	11	13	66.67	gi|30017481
	786	gi|38344881	Oryza sativa Japonica Group	OSJNBa0033G05.5 [Oryza sativa Japonica Group]	20.34	20.36	5	14	12	22	36.53	gi|38344881	gi|115460900	gi|90399279	gi|218195688	gi|222629657
	787	gi|218189658	Oryza sativa Indica Group	hypothetical protein OsI_05030 [Oryza sativa Indica Group]	20.33	20.33	2	11	10	17	17.72	gi|218189658	gi|115441983
	788	gi|34147319	Oryza sativa Japonica Group	OsCDPK protein [Oryza sativa Japonica Group]	20.32	20.32	2	11	10	19	34.11	gi|34147319	gi|115484405
	789	gi|115449323	Oryza sativa Japonica Group	Os02g0805200 [Oryza sativa Japonica Group]	20.28	20.28	1	11	9	25	45.25	gi|115449323
	790	gi|222622151	Oryza sativa Japonica Group	hypothetical protein OsJ_05345 [Oryza sativa Japonica Group]	20.27	20.27	3	11	10	17	22.59	gi|222622151	gi|115444173	gi|218190038
	791	gi|222625031	Oryza sativa Japonica Group	hypothetical protein OsJ_11083 [Oryza sativa Japonica Group]	20.27	20.27	2	11	10	43	15.41	gi|222625031	gi|115453303
	792	gi|9186906	Oryza sativa Japonica Group	alpha 4 subunit of 20S proteasome [Oryza sativa Japonica Group]	20.25	20.32	2	13	10	24	45.97	gi|9186906	gi|115480403
	793	gi|125547847	Oryza sativa Indica Group	hypothetical protein OsI_15456 [Oryza sativa Indica Group]	20.22	20.25	5	14	11	18	46.15	gi|125547847	gi|115457852	gi|968902	gi|115446173	gi|149391819
	794	gi|125539032	Oryza sativa Indica Group	hypothetical protein OsI_06810 [Oryza sativa Indica Group]	20.19	20.23	2	9	9	13	17.88	gi|125539032	gi|222622636
	795	gi|115443911	Oryza sativa Indica Group	Os02g0123500 [Oryza sativa Japonica Group]	20.18	20.18	2	11	9	15	26.4	gi|115443911	gi|41053022
	796	gi|115469408	Oryza sativa Japonica Group	Os06g0665100 [Oryza sativa Japonica Group]	20.15	20.15	1	13	10	29	46.74	gi|115469408
	797	gi|4063821	Oryza sativa Indica Group	plastidic ATP sulfurylase [Oryza sativa Indica Group]	20.13	20.13	4	9	9	9	29.2	gi|4063821	gi|125545686	gi|115455267	gi|125587884
	798	gi|218197797	Oryza sativa Indica Group	hypothetical protein OsI_22153 [Oryza sativa Indica Group]	20.07	20.07	2	10	10	14	21.82	gi|218197797	gi|115467076
	799	gi|115436430	Oryza sativa Indica Group	Os01g0348600 [Oryza sativa Japonica Group]	20.06	20.09	1	11	10	13	24.35	gi|115436430
	800	gi|125526259	Oryza sativa Indica Group	hypothetical protein OsI_02260 [Oryza sativa Indica Group]	20.03	20.05	2	10	10	19	38.1	gi|125526259	gi|115437194
	801	gi|218195568	Oryza sativa Indica Group	hypothetical protein OsI_17385 [Oryza sativa Indica Group]	20.02	34.47	3	12	10	21	34.88	gi|218195568	gi|122162945	gi|115460526
	802	gi|218192459	Oryza sativa Indica Group	hypothetical protein OsI_10797 [Oryza sativa Indica Group]	20.01	20.12	2	10	10	28	27.17	gi|218192459	gi|115451975
	803	gi|115452137	Oryza sativa Japonica Group	Os03g0268000 [Oryza sativa Japonica Group]	20	20.04	3	11	10	16	44.41	gi|115452137	gi|29893635	gi|222624631
	804	gi|115447759	Oryza sativa Japonica Group	Os02g0664000 [Oryza sativa Japonica Group]	19.99	19.99	2	14	10	41	28.57	gi|115447759	gi|125540587
	805	gi|15341604	Oryza sativa Japonica Group	putative ankyrin [Oryza sativa Japonica Group]	19.97	20.88	1	9	9	35	48.02	gi|15341604
	806	gi|115453321	Oryza sativa Japonica Group	Os03g0387800 [Oryza sativa Japonica Group]	19.93	19.93	1	11	10	18	39.66	gi|115453321
	807	gi|115476928	Oryza sativa Indica Group	Os08g0480800 [Oryza sativa Japonica Group]	19.92	36.14	1	11	10	20	60.61	gi|115476928
	808	gi|115489652	Oryza sativa Japonica Group	Os12g0623900 [Oryza sativa Japonica Group]	19.91	166.34	2	15	10	54	58.22	gi|115489652	gi|108862990
	809	gi|297613482	Oryza sativa Japonica Group	Os12g0600400 [Oryza sativa Japonica Group]	19.91	19.91	2	10	10	19	41.1	gi|297613482	gi|218187193
	810	gi|218197248	Oryza sativa Indica Group	hypothetical protein OsI_20936 [Oryza sativa Indica Group]	19.86	19.88	2	11	9	16	30.42	gi|218197248	gi|115465375
	811	gi|115450675	Oryza sativa Japonica Group	Os03g0143400 [Oryza sativa Japonica Group]	19.85	108.4	1	13	9	34	66.03	gi|115450675
	812	gi|116309939	Oryza sativa Indica Group	H0525D09.11 [Oryza sativa Indica Group]	19.85	19.85	2	11	10	20	20.24	gi|116309939	gi|38345259
	813	gi|115435560	Oryza sativa Japonica Group	Os01g0238600 [Oryza sativa Japonica Group]	19.83	19.85	2	15	10	40	74.47	gi|115435560	gi|125525098
	814	gi|115470849	Oryza sativa Indica Group	Os07g0176900 [Oryza sativa Japonica Group]	19.82	19.83	1	13	10	26	36.07	gi|115470849
	815	gi|115444081	Oryza sativa Japonica Group	Os02g0135800 [Oryza sativa Japonica Group]	19.82	19.82	1	10	10	15	42.3	gi|115444081
	816	gi|78708252	Oryza sativa Japonica Group	large secreted protein, putative, expressed [Oryza sativa Japonica Group]	19.8	19.81	1	12	10	21	16.69	gi|78708252
	817	gi|218190871	Oryza sativa Indica Group	hypothetical protein OsI_07465 [Oryza sativa Indica Group]	19.78	19.82	2	12	11	17	20.57	gi|218190871	gi|115446431
	818	gi|115442143	Oryza sativa Japonica Group	Os01g0939700 [Oryza sativa Japonica Group]	19.76	19.79	1	10	9	27	42.12	gi|115442143
	819	gi|115446507	Oryza sativa Japonica Group	Os02g0533900 [Oryza sativa Japonica Group]	19.71	19.89	2	11	9	15	41.2	gi|115446507	gi|125539760
	820	gi|218190145	Oryza sativa Indica Group	hypothetical protein OsI_06012 [Oryza sativa Indica Group]	19.69	19.73	2	11	10	20	39.11	gi|218190145	gi|115444475
	821	gi|222636967	Oryza sativa Japonica Group	hypothetical protein OsJ_24103 [Oryza sativa Japonica Group]	19.67	27.21	2	11	9	21	36.67	gi|222636967	gi|34394895
	822	gi|222637080	Oryza sativa Japonica Group	hypothetical protein OsJ_24329 [Oryza sativa Japonica Group]	19.67	24	3	12	10	27	48.77	gi|222637080	gi|218199658	gi|115472201
	823	gi|115452835	Oryza sativa Japonica Group	Os03g0332700 [Oryza sativa Japonica Group]	19.58	19.89	1	12	9	19	44.37	gi|115452835
	824	gi|125591574	Oryza sativa Japonica Group	hypothetical protein OsJ_16095 [Oryza sativa Japonica Group]	19.57	19.6	4	14	10	24	12.51	gi|125591574	gi|116310118	gi|125549654	gi|38567892
	825	gi|222641929	Oryza sativa Japonica Group	hypothetical protein OsJ_30034 [Oryza sativa Japonica Group]	19.56	20.51	4	11	10	16	20.9	gi|222641929	gi|115480191	gi|50725334	gi|218202466
	826	gi|115463365	Oryza sativa Japonica Group	Os05g0353400 [Oryza sativa Japonica Group]	19.56	19.72	3	10	9	12	16.01	gi|115463365	gi|125551959	gi|23954312
	827	gi|115459064	Oryza sativa Japonica Group	Os04g0485300 [Oryza sativa Japonica Group]	19.56	19.6	2	10	10	16	23.37	gi|115459064	gi|19071787
	828	gi|115476758	Oryza sativa Japonica Group	Os08g0459600 [Oryza sativa Japonica Group]	19.56	19.59	1	11	10	19	31.47	gi|115476758
	829	gi|115435180	Oryza sativa Japonica Group	Os01g0207200 [Oryza sativa Japonica Group]	19.54	19.56	1	11	9	16	14.13	gi|115435180
	830	gi|83306210	Oryza sativa Indica Group	eukaryotic translation initiation factor 2 alpha [Oryza sativa Indica Group]	19.52	19.52	3	9	9	18	42.77	gi|83306210	gi|115452457	gi|125543483
	831	gi|297597041	Oryza sativa Japonica Group	Os01g0566900 [Oryza sativa Japonica Group]	19.5	19.76	2	10	9	18	42.02	gi|297597041	gi|222618694
	832	gi|125542923	Oryza sativa Indica Group	hypothetical protein OsI_10547 [Oryza sativa Indica Group]	19.46	19.51	2	10	9	11	22.15	gi|125542923	gi|115451593
	833	gi|152032435	Oryza sativa Indica Group	RecName: Full=Fructose-1,6-bisphosphatase, cytosolic; Short=FBPase; AltName: Full=D-fructose-1,6-bisphosphate 1-phosphohydrolase	19.44	19.44	2	11	11	20	35.1	gi|152032435	gi|115441253
	834	gi|218201512	Oryza sativa Indica Group	hypothetical protein OsI_30021 [Oryza sativa Indica Group]	19.38	19.39	2	10	9	17	31.39	gi|218201512	gi|115477483
	835	gi|218185175	Oryza sativa Indica Group	hypothetical protein OsI_34972 [Oryza sativa Indica Group]	19.36	19.36	2	9	9	21	15.13	gi|218185175	gi|115484005
	836	gi|115438550	Oryza sativa Japonica Group	Os01g0614500 [Oryza sativa Japonica Group]	19.31	19.32	1	11	9	25	27.96	gi|115438550
	837	gi|115453181	Oryza sativa Japonica Group	Os03g0369100 [Oryza sativa Japonica Group]	19.31	19.31	1	17	7	78	57.89	gi|115453181
	838	gi|218196101	Oryza sativa Japonica Group	hypothetical protein OsI_18473 [Oryza sativa Indica Group]	19.2	19.2	1	11	10	27	44.86	gi|218196101
	839	gi|125549171	Oryza sativa Indica Group	hypothetical protein OsI_16800 [Oryza sativa Indica Group]	19.11	19.16	2	9	9	12	17.96	gi|125549171	gi|222629283
	840	gi|50509991	Oryza sativa Japonica Group	putative calreticulin interacted protein [Oryza sativa Japonica Group]	19.11	19.13	4	11	11	20	15.16	gi|50509991	gi|115472225	gi|29420481	gi|218199667
	841	gi|115463863	Oryza sativa Japonica Group	Os05g0410200 [Oryza sativa Japonica Group]	19.07	19.17	1	9	9	12	40.88	gi|115463863
	842	gi|115435934	Oryza sativa Japonica Group	Os01g0276100 [Oryza sativa Japonica Group]	19.04	21.33	1	12	10	22	35.08	gi|115435934
	843	gi|115444623	Oryza sativa Japonica Group	Os02g0180500 [Oryza sativa Japonica Group]	19	19.06	1	11	10	13	47.06	gi|115444623
	844	gi|115483600	Oryza sativa Japonica Group	Os10g0573400 [Oryza sativa Japonica Group]	18.93	18.93	1	12	9	30	45.28	gi|115483600
	845	gi|49387760	Oryza sativa Japonica Group	putative 4-hydroxyphenylpyruvate dioxygenase [Oryza sativa Japonica Group]	18.9	18.9	1	10	10	19	31.84	gi|49387760
	846	gi|115444127	Oryza sativa Japonica Group	Os02g0139200 [Oryza sativa Japonica Group]	18.89	18.89	1	10	9	18	23.11	gi|115444127
	847	gi|115446799	Oryza sativa Japonica Group	Os02g0567800 [Oryza sativa Japonica Group]	18.88	18.89	2	8	8	14	46.25	gi|115446799	gi|125539956
	848	gi|115458498	Oryza sativa Japonica Group	Os04g0435700 [Oryza sativa Japonica Group]	18.84	18.85	1	10	10	12	35.76	gi|115458498
	849	gi|40253263	Oryza sativa Japonica Group	putative Aldose 1-epimerase [Oryza sativa Japonica Group]	18.82	24.06	1	10	10	13	46.88	gi|40253263
	850	gi|115441087	Oryza sativa Japonica Group	Os01g0851700 [Oryza sativa Japonica Group]	18.76	20.55	3	10	10	11	18.31	gi|115441087	gi|12025466	gi|218189392
	851	gi|125555137	Oryza sativa Indica Group	hypothetical protein OsI_22771 [Oryza sativa Indica Group]	18.76	18.98	2	10	10	19	31.51	gi|125555137	gi|115467850
	852	gi|115480799	Oryza sativa Japonica Group	Os09g0571400 [Oryza sativa Japonica Group]	18.7	29.96	1	12	9	20	65.36	gi|115480799
	853	gi|115468250	Oryza sativa Japonica Group	Os06g0507200 [Oryza sativa Japonica Group]	18.7	18.7	1	19	9	45	38.93	gi|115468250
	854	gi|26006020	Oryza sativa Japonica Group	asparaginyl endopeptidase REP-2 [Oryza sativa Japonica Group]	18.67	26.25	1	10	9	18	18.95	gi|26006020
	855	gi|18266638	Oryza sativa Japonica Group	putative inositol 1,3,4-trisphosphate 5/6-kinase [Oryza sativa Japonica Group]	18.65	19.51	3	11	9	21	42.69	gi|18266638	gi|115483630	gi|125575793
	856	gi|115435222	Oryza sativa Japonica Group	Os01g0210600 [Oryza sativa Japonica Group]	18.64	18.64	1	9	9	16	50.3	gi|115435222
	857	gi|52076056	Oryza sativa Japonica Group	putative UIP2 [Oryza sativa Japonica Group]	18.61	18.65	1	16	8	46	68	gi|52076056
	858	gi|115450521	Oryza sativa Japonica Group	Os03g0131200 [Oryza sativa Japonica Group]	18.59	35.37	3	11	10	30	42.48	gi|115450521	gi|3868756	gi|3929924
	859	gi|115477787	Oryza sativa Japonica Group	Os08g0557900 [Oryza sativa Japonica Group]	18.58	18.59	2	12	9	20	45.06	gi|115477787	gi|218201600
	860	gi|218163	Oryza sativa Japonica Group	ferredoxin-NADP+ reductase enzyme [Oryza sativa Japonica Group]	18.53	18.53	1	9	9	21	45.11	gi|218163
	861	gi|115456397	Oryza sativa Japonica Group	Os03g0832200 [Oryza sativa Japonica Group]	18.46	41.4	1	11	9	17	49.55	gi|115456397
	862	gi|218187536	Oryza sativa Indica Group	hypothetical protein OsI_00423 [Oryza sativa Indica Group]	18.46	18.47	1	10	9	12	18.9	gi|218187536
	863	gi|115477837	Oryza sativa Japonica Group	Os08g0561700 [Oryza sativa Japonica Group]	18.46	18.46	3	15	8	36	55.45	gi|115477837	gi|42408425	gi|125604340
	864	gi|125557458	Oryza sativa Indica Group	hypothetical protein OsI_25135 [Oryza sativa Indica Group]	18.44	18.44	3	10	9	24	40.32	gi|125557458	gi|115470901	gi|125599339
	865	gi|115449669	Oryza sativa Indica Group	Os02g0817700 [Oryza sativa Japonica Group]	18.41	18.46	1	9	9	16	35.94	gi|115449669
	866	gi|222640984	Oryza sativa Japonica Group	hypothetical protein OsJ_28197 [Oryza sativa Japonica Group]	18.4	18.42	2	10	9	11	28.05	gi|222640984	gi|115477697
	867	gi|297722219	Oryza sativa Japonica Group	Os03g0417800 [Oryza sativa Japonica Group]	18.38	18.38	2	13	9	25	65.54	gi|297722219	gi|75146118
	868	gi|115465902	Oryza sativa Japonica Group	Os06g0104300 [Oryza sativa Japonica Group]	18.37	18.37	1	12	9	23	20.57	gi|115465902
	869	gi|297605657	Oryza sativa Japonica Group	Os06g0300800 [Oryza sativa Japonica Group]	18.28	18.3	4	10	9	13	8.93	gi|297605657	gi|218198024	gi|53792527	gi|222635440
	870	gi|115457964	Oryza sativa Indica Group	Os04g0376500 [Oryza sativa Japonica Group]	18.28	18.29	1	11	9	18	29.68	gi|115457964
	871	gi|18481967	Oryza sativa Japonica Group	Putative acyltransferase [Oryza sativa Japonica Group]	18.26	18.26	3	10	9	17	32.49	gi|18481967	gi|222612313	gi|115480844
	872	gi|2267597	Oryza sativa Indica Group	10 kDa chaperonin [Oryza sativa Indica Group]	18.24	18.24	2	12	9	59	74.49	gi|2267597	gi|115473665
	873	gi|115450523	Oryza sativa Japonica Group	Os03g0131300 [Oryza sativa Japonica Group]	18.23	26.98	4	12	9	24	29.96	gi|115450523	gi|218192023	gi|108706019	gi|108706018
	874	gi|218197886	Oryza sativa Indica Group	hypothetical protein OsI_22355 [Oryza sativa Indica Group]	18.21	18.31	4	10	9	11	13.74	gi|218197886	gi|52076866	gi|222635303	gi|297605503
	875	gi|115481492	Oryza sativa Japonica Group	Os10g0320400 [Oryza sativa Japonica Group]	18.21	18.22	3	11	9	18	28.4	gi|115481492	gi|218184289	gi|222612602
	876	gi|115458724	Oryza sativa Japonica Group	Os04g0455600 [Oryza sativa Japonica Group]	18.19	18.19	3	10	9	15	54.1	gi|115458724	gi|218194959	gi|54114946
	877	gi|218192329	Oryza sativa Indica Group	hypothetical protein OsI_10521 [Oryza sativa Indica Group]	18.18	18.21	2	11	8	18	28.83	gi|218192329	gi|115451543
	878	gi|30017570	Oryza sativa Japonica Group	unknown protein [Oryza sativa Japonica Group]	18.12	18.16	4	11	9	21	36.23	gi|30017570	gi|297601669	gi|125545688	gi|125587887
	879	gi|115451597	Oryza sativa Japonica Group	Os03g0219200 [Oryza sativa Japonica Group]	18.11	18.35	2	11	10	18	61.73	gi|115451597	gi|108706878
	880	gi|115477944	Oryza sativa Japonica Group	Os09g0109600 [Oryza sativa Japonica Group]	18.1	18.1	1	13	10	25	90.67	gi|115477944
	881	gi|38568064	Oryza sativa Japonica Group	OSJNBa0073E02.13 [Oryza sativa Japonica Group]	18.04	26.39	3	11	9	31	41.15	gi|38568064	gi|218195221	gi|115459446
	882	gi|218201808	Oryza sativa Indica Group	hypothetical protein OsI_30663 [Oryza sativa Indica Group]	18.03	55.39	2	12	9	29	46.09	gi|218201808	gi|115478314
	883	gi|115471167	Oryza sativa Indica Group	Os07g0213600 [Oryza sativa Japonica Group]	18.01	18.1	1	12	9	46	34.42	gi|115471167
	884	gi|222635017	Oryza sativa Japonica Group	hypothetical protein OsJ_20234 [Oryza sativa Japonica Group]	17.9	17.91	2	9	9	12	28.79	gi|222635017	gi|218197650
	885	gi|125553745	Oryza sativa Indica Group	hypothetical protein OsI_21320 [Oryza sativa Indica Group]	17.84	29.34	2	9	7	15	49.72	gi|125553745	gi|115465942
	886	gi|218188994	Oryza sativa Indica Group	hypothetical protein OsI_03604 [Oryza sativa Indica Group]	17.83	18.07	2	10	9	13	69.2	gi|218188994	gi|115439703
	887	gi|125555772	Oryza sativa Indica Group	hypothetical protein OsI_23411 [Oryza sativa Indica Group]	17.83	17.85	2	9	9	18	18.07	gi|125555772	gi|53793325
	888	gi|115478689	Oryza sativa Japonica Group	Os09g0346400 [Oryza sativa Japonica Group]	17.82	17.87	2	9	8	14	21.53	gi|115478689	gi|222641393
	889	gi|115455973	Oryza sativa Japonica Group	Os03g0800700 [Oryza sativa Japonica Group]	17.81	17.85	1	10	8	23	58.96	gi|115455973
	890	gi|115474427	Oryza sativa Japonica Group	Os08g0109300 [Oryza sativa Japonica Group]	17.78	17.91	1	12	10	28	37.24	gi|115474427
	891	gi|115485087	Oryza sativa Japonica Group	Os11g0276300 [Oryza sativa Japonica Group]	17.71	17.71	2	9	8	16	33.15	gi|115485087	gi|218185577
	892	gi|125559373	Oryza sativa Indica Group	hypothetical protein OsI_27090 [Oryza sativa Indica Group]	17.7	17.76	3	10	9	20	19.66	gi|125559373	gi|125601292	gi|115473713
	893	gi|5734637	Oryza sativa Japonica Group	MutT/nudix protein-like [Oryza sativa Japonica Group]	17.69	17.74	2	10	9	14	34.46	gi|5734637	gi|115466168
	894	gi|115471159	Oryza sativa Japonica Group	Os07g0212300 [Oryza sativa Japonica Group]	17.67	17.7	1	10	8	22	48.9	gi|115471159
	895	gi|62732719	Oryza sativa Japonica Group	purple acid phosphatase [Oryza sativa Japonica Group]	17.65	17.7	1	8	8	15	22.55	gi|62732719
	896	gi|41053177	Oryza sativa Japonica Group	putative histidinol-phosphate transaminase [Oryza sativa Japonica Group]	17.65	17.65	4	9	9	19	29.46	gi|41053177	gi|115448217	gi|218191442	gi|19387238
	897	gi|115439637	Oryza sativa Japonica Group	Os01g0721900 [Oryza sativa Japonica Group]	17.64	19.93	1	9	9	12	35.53	gi|115439637
	898	gi|125571252	Oryza sativa Japonica Group	hypothetical protein OsJ_02684 [Oryza sativa Japonica Group]	17.59	17.64	3	9	8	17	32.13	gi|125571252	gi|50725347	gi|218202448
	899	gi|115438975	Oryza sativa Japonica Group	Os01g0659200 [Oryza sativa Japonica Group]	17.59	17.6	1	9	9	18	33.48	gi|115438975
	900	gi|222619163	Oryza sativa Japonica Group	hypothetical protein OsJ_03246 [Oryza sativa Japonica Group]	17.57	17.62	2	9	9	12	15.98	gi|222619163	gi|297597499
	901	gi|115476306	Oryza sativa Japonica Group	Os08g0399600 [Oryza sativa Japonica Group]	17.57	17.57	1	10	9	13	31.42	gi|115476306
	902	gi|5091608	Oryza sativa Japonica Group	10A19I.12 [Oryza sativa Japonica Group]	17.55	44.13	2	10	8	15	40.45	gi|5091608	gi|297604962
	903	gi|115453877	Oryza sativa Japonica Group	Os03g0577000 [Oryza sativa Japonica Group]	17.55	17.61	1	8	8	18	40.79	gi|115453877
	904	gi|17297979	Oryza sativa Japonica Group	26S proteasome regulatory particle non-ATPase subunit8 [Oryza sativa Japonica Group]	17.5	17.53	2	10	9	20	33.87	gi|17297979	gi|125550096
	905	gi|115482940	Oryza sativa Japonica Group	Os10g0516400 [Oryza sativa Japonica Group]	17.47	17.47	2	12	9	25	42.91	gi|115482940	gi|125532642
	906	gi|125538439	Oryza sativa Indica Group	hypothetical protein OsI_06200 [Oryza sativa Indica Group]	17.44	27.84	3	9	9	17	62.67	gi|125538439	gi|115444771	gi|125581128
	907	gi|215769263	Oryza sativa Japonica Group	unnamed protein product [Oryza sativa Japonica Group]	17.43	17.44	2	11	8	27	58.91	gi|215769263	gi|47496854
	908	gi|115464905	Oryza sativa Japonica Group	Os05g0517500 [Oryza sativa Japonica Group]	17.43	17.43	1	10	10	22	35.91	gi|115464905
	909	gi|115444489	Oryza sativa Japonica Group	Os02g0169900 [Oryza sativa Japonica Group]	17.41	17.55	1	8	8	17	34.62	gi|115444489
	910	gi|218194120	Oryza sativa Indica Group	hypothetical protein OsI_14347 [Oryza sativa Indica Group]	17.37	17.37	3	9	8	15	26.02	gi|218194120	gi|115456621	gi|108712130
	911	gi|115475291	Oryza sativa Indica Group	Os08g0206900 [Oryza sativa Japonica Group]	17.33	17.33	2	10	8	17	19.84	gi|115475291	gi|222640097
	912	gi|115462209	Oryza sativa Japonica Group	Os05g0157200 [Oryza sativa Japonica Group]	17.32	17.32	2	11	8	29	50.3	gi|115462209	gi|218196134
	913	gi|115439983	Oryza sativa Indica Group	Os01g0753100 [Oryza sativa Japonica Group]	17.31	17.31	2	8	8	14	31.51	gi|115439983	gi|125572052
	914	gi|222641183	Oryza sativa Japonica Group	hypothetical protein OsJ_28603 [Oryza sativa Japonica Group]	17.29	17.39	2	10	8	19	9.372	gi|222641183	gi|125562988
	915	gi|115434946	Oryza sativa Japonica Group	Os01g0184100 [Oryza sativa Japonica Group]	17.27	17.29	1	9	8	15	51.81	gi|115434946
	916	gi|115467040	Oryza sativa Japonica Group	Os06g0211300 [Oryza sativa Japonica Group]	17.23	17.24	1	8	8	17	72.95	gi|115467040
	917	gi|77553100	Oryza sativa Japonica Group	Nucleoporin autopeptidase family protein, expressed [Oryza sativa Japonica Group]	17.23	17.23	3	9	8	12	15.16	gi|77553100	gi|218186491	gi|222616693
	918	gi|125541489	Oryza sativa Indica Group	hypothetical protein OsI_09304 [Oryza sativa Indica Group]	17.22	17.24	2	9	9	13	29.94	gi|125541489	gi|115449255
	919	gi|115447527	Oryza sativa Japonica Group	Os02g0639900 [Oryza sativa Japonica Group]	17.2	17.2	1	9	8	32	41.04	gi|115447527
	920	gi|213959137	Oryza sativa Japonica Group	NAM protein [Oryza sativa Japonica Group]	17.17	18.69	3	9	8	25	33.87	gi|213959137	gi|115463911	gi|125552346
	921	gi|218187637	Oryza sativa Indica Group	hypothetical protein OsI_00666 [Oryza sativa Indica Group]	17.17	17.2	3	9	9	11	29.08	gi|218187637	gi|297596235	gi|55295919
	922	gi|218198356	Oryza sativa Indica Group	hypothetical protein OsI_23308 [Oryza sativa Indica Group]	17.11	60.67	4	11	8	15	72.09	gi|218198356	gi|53792951	gi|2696240	gi|115468452
	923	gi|115459584	Oryza sativa Indica Group	Os04g0530700 [Oryza sativa Japonica Group]	17.09	17.62	2	10	9	13	14.29	gi|115459584	gi|90399376
	924	gi|222622454	Oryza sativa Japonica Group	hypothetical protein OsJ_05944 [Oryza sativa Japonica Group]	17.01	18.64	1	11	8	40	24.18	gi|222622454
	925	gi|18071352	Oryza sativa Japonica Group	putative dehydratase/deaminase [Oryza sativa Japonica Group]	16.99	17.09	4	9	9	13	23.09	gi|18071352	gi|108710735	gi|13324801	gi|222625675
	926	gi|125602063	Oryza sativa Japonica Group	hypothetical protein OsJ_25906 [Oryza sativa Japonica Group]	16.99	17.04	3	9	9	10	22.43	gi|125602063	gi|115474621	gi|125560013
	927	gi|222637488	Oryza sativa Japonica Group	hypothetical protein OsJ_25184 [Oryza sativa Japonica Group]	16.9	16.95	3	13	9	21	59.01	gi|222637488	gi|125559227	gi|115473457
	928	gi|125556307	Oryza sativa Indica Group	hypothetical protein OsI_23938 [Oryza sativa Indica Group]	16.9	16.9	2	10	9	18	34.76	gi|125556307	gi|115469272
	929	gi|115458488	Oryza sativa Japonica Group	Os04g0434800 [Oryza sativa Japonica Group]	16.87	20.39	2	10	8	19	37.88	gi|115458488	gi|218194884
	930	gi|125527554	Oryza sativa Indica Group	hypothetical protein OsI_03574 [Oryza sativa Indica Group]	16.87	18.97	2	10	8	17	34.89	gi|125527554	gi|115439657
	931	gi|115445111	Oryza sativa Japonica Group	Os02g0224400 [Oryza sativa Japonica Group]	16.8	16.8	2	9	8	14	24.9	gi|115445111	gi|218190342
	932	gi|115482502	Oryza sativa Japonica Group	Os10g0476000 [Oryza sativa Japonica Group]	16.8	16.8	1	8	7	16	34.84	gi|115482502
	933	gi|115450273	Oryza sativa Japonica Group	Os03g0113700 [Oryza sativa Japonica Group]	16.78	92.85	2	13	8	25	53.85	gi|115450273	gi|27476086
	934	gi|218199950	Oryza sativa Indica Group	hypothetical protein OsI_26713 [Oryza sativa Indica Group]	16.78	16.78	3	12	9	28	32.33	gi|218199950	gi|33146512	gi|297607557
	935	gi|218184335	Oryza sativa Indica Group	hypothetical protein OsI_33138 [Oryza sativa Indica Group]	16.75	18.85	3	11	8	19	13.65	gi|218184335	gi|222612650	gi|75141878
	936	gi|22830927	Oryza sativa Japonica Group	putative pyrroline-5-carboxylate reductase [Oryza sativa Japonica Group]	16.72	16.9	2	9	8	21	38.03	gi|22830927	gi|115442227
	937	gi|75285790	Oryza sativa Japonica Group	RecName: Full=Beta-glucosidase 4; Short=Os1bglu4	16.71	16.71	2	7	7	13	22.15	gi|75285790	gi|218189530
	938	gi|115457444	Oryza sativa Japonica Group	Os04g0254000 [Oryza sativa Japonica Group]	16.7	16.72	1	10	7	14	21.58	gi|115457444
	939	gi|297612468	Oryza sativa Japonica Group	Os11g0704600 [Oryza sativa Japonica Group]	16.67	16.69	4	12	8	22	20.13	gi|297612468	gi|222616446	gi|218186221	gi|62733152
	940	gi|57164477	Oryza sativa Japonica Group	putative ribosomal protein S19 [Oryza sativa Japonica Group]	16.65	16.65	6	9	9	25	47.22	gi|57164477	gi|57164476	gi|115453593	gi|108708907	gi|57164480	gi|149390843
	941	gi|18542895	Oryza sativa Japonica Group	Putative aldose 1-epimerase - like protein [Oryza sativa Japonica Group]	16.65	16.65	3	9	8	25	32.94	gi|18542895	gi|115481198	gi|125531175
	942	gi|115443677	Oryza sativa Japonica Group	Os02g0105200 [Oryza sativa Japonica Group]	16.63	32.18	2	9	8	18	31.02	gi|115443677	gi|218189878
	943	gi|115468402	Oryza sativa Japonica Group	Os06g0538900 [Oryza sativa Japonica Group]	16.62	16.62	1	10	8	14	58.18	gi|115468402
	944	gi|125542290	Oryza sativa Indica Group	hypothetical protein OsI_09893 [Oryza sativa Indica Group]	16.61	16.61	3	9	8	23	52.68	gi|125542290	gi|115450571	gi|11177845
	945	gi|218199984	Oryza sativa Indica Group	hypothetical protein OsI_26792 [Oryza sativa Indica Group]	16.55	88.46	2	9	8	16	66.39	gi|218199984	gi|115473251
	946	gi|53370705	Oryza sativa Japonica Group	pyrimidine 5'-nucleotidase -related [Oryza sativa Japonica Group]	16.55	16.63	4	10	8	18	27.12	gi|53370705	gi|297601399	gi|222625466	gi|218195117
	947	gi|13435255	Oryza sativa Japonica Group	putative thiamin biosynthesis protein [Oryza sativa Japonica Group]	16.54	16.54	4	9	7	13	17.99	gi|13435255	gi|125587470	gi|125545258	gi|115454593
	948	gi|281312184	Oryza sativa Japonica Group	RecName: Full=Beta-glucosidase 31; Short=Os9bglu31; Flags: Precursor	16.51	16.59	3	9	8	11	26.58	gi|281312184	gi|218202444	gi|115480089
	949	gi|222628934	Oryza sativa Japonica Group	hypothetical protein OsJ_14924 [Oryza sativa Japonica Group]	16.51	16.51	2	8	8	17	26.16	gi|222628934	gi|125548446
	950	gi|115436514	Oryza sativa Japonica Group	Os01g0358400 [Oryza sativa Japonica Group]	16.5	17	2	9	8	23	48.3	gi|115436514	gi|115443689
	951	gi|77555438	Oryza sativa Japonica Group	ABA-responsive protein, putative, expressed [Oryza sativa Japonica Group]	16.49	16.49	2	9	8	17	39.6	gi|77555438	gi|125536606
	952	gi|22074759	Oryza sativa Japonica Group	RNase L inhibitor-like protein [Oryza sativa Japonica Group]	16.48	16.49	2	9	8	14	18.05	gi|22074759	gi|115485837
	953	gi|115482746	Oryza sativa Japonica Group	Os10g0498200 [Oryza sativa Japonica Group]	16.44	16.46	2	10	8	32	28.62	gi|115482746	gi|125575285
	954	gi|115470987	Oryza sativa Japonica Group	Os07g0191000 [Oryza sativa Japonica Group]	16.4	16.4	3	8	8	21	38.82	gi|115470987	gi|218199239	gi|125599409
	955	gi|297597071	Oryza sativa Japonica Group	Os01g0579900 [Oryza sativa Japonica Group]	16.37	16.37	2	9	8	15	42.91	gi|297597071	gi|125526544
	956	gi|222637624	Oryza sativa Japonica Group	hypothetical protein OsJ_25466 [Oryza sativa Japonica Group]	16.35	16.4	3	8	8	13	15.25	gi|222637624	gi|218200202	gi|115473897
	957	gi|115471371	Oryza sativa Japonica Group	Os07g0246300 [Oryza sativa Japonica Group]	16.34	16.87	1	8	7	11	33.65	gi|115471371
	958	gi|115458950	Oryza sativa Japonica Group	Os04g0475600 [Oryza sativa Japonica Group]	16.34	16.34	1	10	8	20	28.67	gi|115458950
	959	gi|115470655	Oryza sativa Japonica Group	Os07g0158200 [Oryza sativa Japonica Group]	16.32	16.33	2	10	9	22	34.57	gi|115470655	gi|218199116
	960	gi|115452661	Oryza sativa Japonica Group	Os03g0314100 [Oryza sativa Japonica Group]	16.27	16.29	3	9	9	15	21.81	gi|115452661	gi|108707810	gi|222624808
	961	gi|115452897	Oryza sativa Japonica Group	Os03g0337600 [Oryza sativa Japonica Group]	16.25	16.33	1	8	8	13	30.51	gi|115452897
	962	gi|115447017	Oryza sativa Japonica Group	Os02g0591700 [Oryza sativa Japonica Group]	16.23	16.24	1	8	8	18	39.27	gi|115447017
	963	gi|218191472	Oryza sativa Indica Group	hypothetical protein OsI_08713 [Oryza sativa Indica Group]	16.16	16.16	2	9	9	15	19.9	gi|218191472	gi|115448323
	964	gi|115471175	Oryza sativa Indica Group	Os07g0214600 [Oryza sativa Japonica Group]	16.13	23.61	1	11	8	35	39.49	gi|115471175
	965	gi|115452113	Oryza sativa Japonica Group	Os03g0266300 [Oryza sativa Japonica Group]	16.1	16.1	1	9	8	27	56.52	gi|115452113
	966	gi|125537835	Oryza sativa Indica Group	hypothetical protein OsI_05611 [Oryza sativa Indica Group]	16.07	16.07	2	9	8	15	30.6	gi|125537835	gi|115443843
	967	gi|115435890	Oryza sativa Japonica Group	Os01g0270300 [Oryza sativa Japonica Group]	16.01	18.03	1	8	8	15	33.33	gi|115435890
	968	gi|115443891	Oryza sativa Japonica Group	Os02g0122300 [Oryza sativa Japonica Group]	16.01	16.01	2	9	8	13	45.02	gi|115443891	gi|42733504
	969	gi|115477691	Oryza sativa Japonica Group	Os08g0549300 [Oryza sativa Japonica Group]	16	16.04	1	10	7	34	27.54	gi|115477691
	970	gi|222637361	Oryza sativa Japonica Group	hypothetical protein OsJ_24922 [Oryza sativa Japonica Group]	15.98	16.02	2	8	7	20	17.82	gi|222637361	gi|218199926
	971	gi|34393337	Oryza sativa Japonica Group	putative 5-formyltetrahydrofolate cycloligase [Oryza sativa Japonica Group]	15.97	15.97	3	9	8	18	39.19	gi|34393337	gi|125600843	gi|115472993
	972	gi|125587106	Oryza sativa Indica Group	hypothetical protein OsJ_11718 [Oryza sativa Japonica Group]	15.95	15.95	4	9	9	11	24.88	gi|125587106	gi|115454109	gi|108709793	gi|108709789
	973	gi|115489474	Oryza sativa Japonica Group	Os12g0605400 [Oryza sativa Japonica Group]	15.94	30.34	1	9	8	28	80.82	gi|115489474
	974	gi|115459058	Oryza sativa Japonica Group	Os04g0485000 [Oryza sativa Japonica Group]	15.93	16.06	2	8	7	17	26.22	gi|115459058	gi|90265119
	975	gi|115466300	Oryza sativa Japonica Group	Os06g0140100 [Oryza sativa Japonica Group]	15.87	15.87	1	9	8	13	32.06	gi|115466300
	976	gi|55296316	Oryza sativa Japonica Group	hypothetical protein [Oryza sativa Japonica Group]	15.86	15.87	1	13	7	39	52.68	gi|55296316
	977	gi|125548341	Oryza sativa Indica Group	hypothetical protein OsI_15938 [Oryza sativa Indica Group]	15.83	15.86	2	8	7	12	46.53	gi|125548341	gi|115458444
	978	gi|125561647	Oryza sativa Indica Group	hypothetical protein OsI_29344 [Oryza sativa Indica Group]	15.83	15.86	3	9	8	16	42.36	gi|125561647	gi|115476562	gi|11990470
	979	gi|218193666	Oryza sativa Indica Group	hypothetical protein OsI_13337 [Oryza sativa Indica Group]	15.76	15.78	3	9	8	13	27.39	gi|218193666	gi|62733576	gi|108710806
	980	gi|115475045	Oryza sativa Japonica Group	Os08g0176800 [Oryza sativa Japonica Group]	15.75	15.75	1	8	8	12	32.75	gi|115475045
	981	gi|115443643	Oryza sativa Japonica Group	Os02g0102900 [Oryza sativa Japonica Group]	15.69	48.87	1	7	7	10	40.8	gi|115443643
	982	gi|222630764	Oryza sativa Japonica Group	hypothetical protein OsJ_17701 [Oryza sativa Japonica Group]	15.66	28.76	4	11	8	26	32.42	gi|222630764	gi|218196375	gi|46485858	gi|115462755
	983	gi|148886771	Oryza sativa Japonica Group	RecName: Full=Actin-7	15.65	61.44	2	12	8	18	66.22	gi|148886771	gi|125528492
	984	gi|76564691	Oryza sativa Japonica Group	glutelin [Oryza sativa Japonica Group]	15.64	34.02	4	8	8	15	31.66	gi|76564691	gi|218165	gi|125531827	gi|115481898
	985	gi|125599191	Oryza sativa Japonica Group	hypothetical protein OsJ_23169 [Oryza sativa Japonica Group]	15.62	15.64	3	9	7	17	30	gi|125599191	gi|115470685	gi|218199127
	986	gi|115450967	Oryza sativa Japonica Group	Os03g0167700 [Oryza sativa Japonica Group]	15.6	15.62	5	11	8	22	39.17	gi|115450967	gi|9255932	gi|115481970	gi|222624260	gi|19071628
	987	gi|115435264	Oryza sativa Japonica Group	Os01g0214600 [Oryza sativa Japonica Group]	15.56	15.56	1	6	6	8	26.07	gi|115435264
	988	gi|215734965	Oryza sativa Japonica Group	unnamed protein product [Oryza sativa Japonica Group]	15.53	19.91	3	7	7	8	11.75	gi|215734965	gi|218189464	gi|115441369
	989	gi|115456405	Oryza sativa Indica Group	Os03g0832600 [Oryza sativa Japonica Group]	15.53	15.54	1	7	7	9	22.13	gi|115456405
	990	gi|125596146	Oryza sativa Japonica Group	hypothetical protein OsJ_20230 [Oryza sativa Japonica Group]	15.52	15.52	2	9	9	15	20.26	gi|125596146	gi|115466594
	991	gi|115472897	Oryza sativa Japonica Group	Os07g0570700 [Oryza sativa Japonica Group]	15.49	15.49	1	8	8	14	40.6	gi|115472897
	992	gi|125575313	Oryza sativa Japonica Group	hypothetical protein OsJ_32072 [Oryza sativa Japonica Group]	15.46	15.48	4	10	8	28	24.14	gi|125575313	gi|125532551	gi|115482800	gi|149391095
	993	gi|29367419	Oryza sativa Japonica Group	unknown [Oryza sativa Japonica Group]	15.44	15.44	2	7	7	16	44.64	gi|29367419	gi|115453111
	994	gi|215765674	Oryza sativa Japonica Group	unnamed protein product [Oryza sativa Japonica Group]	15.39	22.18	2	9	8	23	36.44	gi|215765674	gi|115460650
	995	gi|51535637	Oryza sativa Japonica Group	putative ethylene-inducible CTR1-like protein kinase [Oryza sativa Japonica Group]	15.35	16.32	2	8	8	10	15.74	gi|51535637	gi|222635983
	996	gi|115461356	Oryza sativa Japonica Group	Os04g0679100 [Oryza sativa Japonica Group]	15.34	15.36	1	10	8	23	29.57	gi|115461356
	997	gi|115453785	Oryza sativa Japonica Group	Os03g0563300 [Oryza sativa Japonica Group]	15.32	15.37	2	7	7	14	24.34	gi|115453785	gi|403399752
	998	gi|115451067	Oryza sativa Japonica Group	Os03g0175600 [Oryza sativa Japonica Group]	15.32	15.32	1	8	8	18	31.94	gi|115451067
	999	gi|218199364	Oryza sativa Japonica Group	hypothetical protein OsI_25504 [Oryza sativa Indica Group]	15.31	15.32	2	7	7	25	55.91	gi|218199364	gi|115471365
	1000	gi|115475980	Oryza sativa Japonica Group	Os08g0338700 [Oryza sativa Japonica Group]	15.3	15.32	1	10	7	22	33.76	gi|115475980
	1001	gi|215707083	Oryza sativa Japonica Group	unnamed protein product [Oryza sativa Japonica Group]	15.29	15.29	3	9	8	23	44.97	gi|215707083	gi|115464233	gi|222631808
	1002	gi|108862760	Oryza sativa Japonica Group	Glutathione synthetase, chloroplast precursor, putative, expressed [Oryza sativa Japonica Group]	15.22	15.26	3	7	7	11	27.25	gi|108862760	gi|222617193	gi|218186980
	1003	gi|110289141	Oryza sativa Japonica Group	Cell division cycle protein 48, putative, expressed [Oryza sativa Japonica Group]	15.21	146.1	2	8	7	25	65.35	gi|110289141	gi|218184617
	1004	gi|4835588	Oryza sativa Japonica Group	nitrilase-like protein [Oryza sativa Japonica Group]	15.2	15.22	3	7	7	12	28.73	gi|4835588	gi|115447477	gi|125540421
	1005	gi|9049411	Oryza sativa Japonica Group	putative alpha-glucosidase [Oryza sativa Japonica Group]	15.17	15.6	4	8	8	12	11.73	gi|9049411	gi|218187451	gi|115434328	gi|222617676
	1006	gi|18542892	Oryza sativa Japonica Group	Hypothetical protein [Oryza sativa Japonica Group]	15.17	15.18	1	13	8	38	93.16	gi|18542892
	1007	gi|149392635	Oryza sativa Indica Group	nucleosome chromatin assembly protein [Oryza sativa Indica Group]	15.15	15.15	3	8	7	13	51.44	gi|149392635	gi|115446877	gi|222623111
	1008	gi|115456101	Oryza sativa Japonica Group	Os03g0808500 [Oryza sativa Japonica Group]	15.11	15.11	1	9	7	25	50	gi|115456101
	1009	gi|115470215	Oryza sativa Japonica Group	Os07g0106900 [Oryza sativa Japonica Group]	15.1	15.12	1	7	7	30	24.02	gi|115470215
	1010	gi|115446873	Oryza sativa Japonica Group	Os02g0576400 [Oryza sativa Japonica Group]	15.06	15.06	1	16	7	53	93.28	gi|115446873
	1011	gi|115484981	Oryza sativa Japonica Group	Os11g0256200 [Oryza sativa Japonica Group]	15.06	15.06	2	6	6	15	56.08	gi|115484981	gi|218185539
	1012	gi|115445869	Oryza sativa Indica Group	Os02g0328300 [Oryza sativa Japonica Group]	15.04	15.06	1	10	8	22	40.77	gi|115445869
	1013	gi|115476012	Oryza sativa Japonica Group	Os08g0345700 [Oryza sativa Japonica Group]	15.03	24.55	1	8	8	11	20.58	gi|115476012
	1014	gi|115480671	Oryza sativa Japonica Group	Os09g0560700 [Oryza sativa Japonica Group]	15.03	15.04	3	8	8	18	23.46	gi|115480671	gi|218202626	gi|112031429
	1015	gi|55296084	Oryza sativa Japonica Group	unknown protein [Oryza sativa Japonica Group]	15.02	15.04	3	8	8	12	24.19	gi|55296084	gi|115466590	gi|218197647
	1016	gi|115442163	Oryza sativa Japonica Group	Os01g0941800 [Oryza sativa Japonica Group]	15.01	15.02	1	8	7	12	27.49	gi|115442163
	1017	gi|115442397	Oryza sativa Japonica Group	Os01g0962400 [Oryza sativa Japonica Group]	14.99	15.13	1	10	8	76	71.57	gi|115442397
	1018	gi|125572210	Oryza sativa Japonica Group	hypothetical protein OsJ_03648 [Oryza sativa Japonica Group]	14.94	14.96	2	7	7	13	18.92	gi|125572210	gi|115440259
	1019	gi|115434798	Oryza sativa Japonica Group	Os01g0173100 [Oryza sativa Japonica Group]	14.92	14.99	1	11	8	25	44.08	gi|115434798
	1020	gi|115465831	Oryza sativa Japonica Group	Os05g0595400 [Oryza sativa Japonica Group]	14.87	17.11	2	9	8	13	30.96	gi|115465831	gi|222632788
	1021	gi|28564794	Oryza sativa Japonica Group	unknown protein [Oryza sativa Japonica Group]	14.87	14.89	2	10	8	17	44.44	gi|28564794	gi|115472661
	1022	gi|54291831	Oryza sativa Japonica Group	unknown protein [Oryza sativa Japonica Group]	14.85	14.86	3	7	7	18	30.82	gi|54291831	gi|297603846	gi|222630223
	1023	gi|125544258	Oryza sativa Indica Group	hypothetical protein OsI_11974 [Oryza sativa Indica Group]	14.84	24.08	2	7	7	17	28.23	gi|125544258	gi|115453457
	1024	gi|218187207	Oryza sativa Indica Group	hypothetical protein OsI_39029 [Oryza sativa Indica Group]	14.76	14.82	2	7	7	12	18.65	gi|218187207	gi|115489478
	1025	gi|115452411	Oryza sativa Japonica Group	Os03g0292800 [Oryza sativa Japonica Group]	14.71	29.93	1	13	7	33	65.55	gi|115452411
	1026	gi|297596332	Oryza sativa Japonica Group	Os01g0217800 [Oryza sativa Japonica Group]	14.7	16.83	4	9	7	12	33.41	gi|297596332	gi|56201615	gi|222617988	gi|218187755
	1027	gi|218192588	Oryza sativa Indica Group	hypothetical protein OsI_11093 [Oryza sativa Indica Group]	14.7	14.73	4	7	7	12	22.79	gi|218192588	gi|108707585	gi|222624714	gi|115452371
	1028	gi|115448829	Oryza sativa Japonica Group	Os02g0761100 [Oryza sativa Japonica Group]	14.66	15	3	7	6	20	27.05	gi|115448829	gi|222623716	gi|218191617
	1029	gi|222618986	Oryza sativa Japonica Group	hypothetical protein OsJ_02894 [Oryza sativa Japonica Group]	14.64	23.05	2	8	7	15	24.75	gi|222618986	gi|218189386
	1030	gi|51535759	Oryza sativa Japonica Group	putative Tryptophan synthase beta chain [Oryza sativa Japonica Group]	14.62	14.62	4	8	7	11	23	gi|51535759	gi|51535758	gi|125597934	gi|125556163
	1031	gi|125571984	Oryza sativa Japonica Group	hypothetical protein OsJ_03416 [Oryza sativa Japonica Group]	14.59	25.53	3	10	7	26	29.67	gi|125571984	gi|115439879	gi|125527668
	1032	gi|125597586	Oryza sativa Japonica Group	hypothetical protein OsJ_21705 [Oryza sativa Japonica Group]	14.57	14.63	2	8	8	14	16.64	gi|125597586	gi|115468554
	1033	gi|125561624	Oryza sativa Indica Group	hypothetical protein OsI_29318 [Oryza sativa Indica Group]	14.56	19.62	2	9	7	15	27.09	gi|125561624	gi|115476516
	1034	gi|115445841	Oryza sativa Japonica Group	Os02g0325100 [Oryza sativa Japonica Group]	14.56	16.67	2	7	7	13	26.97	gi|115445841	gi|17298145
	1035	gi|41052630	Oryza sativa Japonica Group	putative Glycine-rich protein 2 [Oryza sativa Japonica Group]	14.55	14.55	1	9	8	21	41.49	gi|41052630
	1036	gi|24431603	Oryza sativa Japonica Group	Putative transcription factor [Oryza sativa Japonica Group]	14.51	14.99	4	10	7	25	12.68	gi|24431603	gi|125584647	gi|115450217	gi|125542092
	1037	gi|115435714	Oryza sativa Japonica Group	Os01g0254000 [Oryza sativa Japonica Group]	14.49	14.51	1	8	7	12	37.82	gi|115435714
	1038	gi|115464447	Oryza sativa Japonica Group	Os05g0473900 [Oryza sativa Japonica Group]	14.49	14.49	1	6	6	9	35.59	gi|115464447
	1039	gi|222632430	Oryza sativa Japonica Group	hypothetical protein OsJ_19414 [Oryza sativa Japonica Group]	14.48	14.49	3	9	7	23	16.02	gi|222632430	gi|218197204	gi|115465213
	1040	gi|115489150	Oryza sativa Japonica Group	Os12g0567700 [Oryza sativa Japonica Group]	14.48	14.49	1	6	6	10	31.42	gi|115489150
	1041	gi|115470781	Oryza sativa Japonica Group	Os07g0170100 [Oryza sativa Japonica Group]	14.46	14.49	1	7	7	14	20.54	gi|115470781
	1042	gi|50878455	Oryza sativa Japonica Group	hypothetical protein [Oryza sativa Japonica Group]	14.44	14.44	2	8	7	9	21.29	gi|50878455	gi|125551623
	1043	gi|222640047	Oryza sativa Japonica Group	hypothetical protein OsJ_26314 [Oryza sativa Japonica Group]	14.4	14.51	3	8	7	11	5.671	gi|222640047	gi|40253646	gi|218200598
	1044	gi|48716424	Oryza sativa Japonica Group	putative Ras-GTPase-activating protein binding protein 1 [Oryza sativa Japonica Group]	14.38	14.38	3	11	7	22	14.17	gi|48716424	gi|125582201	gi|125539547
	1045	gi|77552928	Oryza sativa Japonica Group	60S acidic ribosomal protein P0, putative, expressed [Oryza sativa Japonica Group]	14.37	14.43	3	7	7	15	28.75	gi|77552928	gi|77548531	gi|115474653
	1046	gi|115489090	Oryza sativa Japonica Group	Os12g0562900 [Oryza sativa Japonica Group]	14.36	14.36	1	9	7	16	44.9	gi|115489090
	1047	gi|158513648	Oryza sativa Japonica Group	RecName: Full=Heat shock protein 81-1; Short=HSP81-1; AltName: Full=Heat shock protein 82	14.3	91.83	2	11	8	37	50.07	gi|158513648	gi|115477126
	1048	gi|218191283	Oryza sativa Indica Group	hypothetical protein OsI_08312 [Oryza sativa Indica Group]	14.3	27	3	12	7	16	53.88	gi|218191283	gi|297599697	gi|115434888
	1049	gi|125556826	Oryza sativa Indica Group	hypothetical protein OsI_24534 [Oryza sativa Indica Group]	14.28	14.28	2	7	7	9	10.69	gi|125556826	gi|115470090
	1050	gi|115451343	Oryza sativa Japonica Group	Os03g0197400 [Oryza sativa Japonica Group]	14.27	14.29	2	9	7	13	30.58	gi|115451343	gi|218192261
	1051	gi|222619549	Oryza sativa Japonica Group	hypothetical protein OsJ_04096 [Oryza sativa Japonica Group]	14.27	14.27	3	7	7	11	32.23	gi|222619549	gi|297597972	gi|218189391
	1052	gi|218202013	Oryza sativa Indica Group	hypothetical protein OsI_31058 [Oryza sativa Indica Group]	14.26	19.81	3	7	7	8	14.82	gi|218202013	gi|222641430	gi|297609345
	1053	gi|125571200	Oryza sativa Japonica Group	hypothetical protein OsJ_02632 [Oryza sativa Japonica Group]	14.26	14.28	2	8	8	13	23.87	gi|125571200	gi|125526876
	1054	gi|222619232	Oryza sativa Japonica Group	hypothetical protein OsJ_03414 [Oryza sativa Japonica Group]	14.26	14.27	3	9	7	14	13.49	gi|222619232	gi|125527666	gi|115439875
	1055	gi|115455897	Oryza sativa Japonica Group	Os03g0795500 [Oryza sativa Japonica Group]	14.25	14.25	1	11	7	30	32.98	gi|115455897
	1056	gi|21742895	Oryza sativa Japonica Group	OSJNBa0079M09.8 [Oryza sativa Japonica Group]	14.24	14.27	2	9	7	17	37.7	gi|21742895	gi|115457626
	1057	gi|115435256	Oryza sativa Japonica Group	Os01g0214200 [Oryza sativa Japonica Group]	14.22	14.22	2	7	7	17	35.71	gi|115435256	gi|125524897
	1058	gi|115449135	Oryza sativa Indica Group	Os02g0788400 [Oryza sativa Japonica Group]	14.21	14.21	1	9	7	16	28.37	gi|115449135
	1059	gi|115435900	Oryza sativa Japonica Group	Os01g0271500 [Oryza sativa Japonica Group]	14.18	14.4	1	6	6	15	27.94	gi|115435900
	1060	gi|222641209	Oryza sativa Japonica Group	hypothetical protein OsJ_28659 [Oryza sativa Japonica Group]	14.18	14.23	2	8	7	12	16.76	gi|222641209	gi|115478338
	1061	gi|115472081	Oryza sativa Japonica Group	Os07g0480900 [Oryza sativa Japonica Group]	14.18	14.18	1	7	7	13	19.68	gi|115472081
	1062	gi|115443619	Oryza sativa Japonica Group	Os02g0101500 [Oryza sativa Japonica Group]	14.17	14.17	2	8	7	12	21.24	gi|115443619	gi|218189859
	1063	gi|115439335	Oryza sativa Japonica Group	Os01g0693800 [Oryza sativa Japonica Group]	14.12	49.43	2	7	6	13	34.12	gi|115439335	gi|22535519
	1064	gi|90399127	Oryza sativa Indica Group	H0821G03.7 [Oryza sativa Indica Group]	14.12	14.14	3	7	7	10	16.26	gi|90399127	gi|38352013	gi|115460942
	1065	gi|115444621	Oryza sativa Japonica Group	Os02g0180200 [Oryza sativa Japonica Group]	14.11	14.13	1	11	7	17	42.7	gi|115444621
	1066	gi|28971968	Oryza sativa Japonica Group	CHP-rich zinc finger protein-like [Oryza sativa Japonica Group]	14.1	20.03	3	9	7	34	53.73	gi|28971968	gi|115472689	gi|125558743
	1067	gi|34393421	Oryza sativa Japonica Group	putative OsLRK1(receptor-type protein kinase) [Oryza sativa Japonica Group]	14.09	14.21	3	7	7	9	12.32	gi|34393421	gi|125557146	gi|297606696
	1068	gi|115457870	Oryza sativa Indica Group	Os04g0352400 [Oryza sativa Japonica Group]	14.08	18.55	1	8	7	13	16.92	gi|115457870
	1069	gi|115461679	Oryza sativa Japonica Group	Os05g0110300 [Oryza sativa Japonica Group]	14.08	16.68	2	9	6	20	37.54	gi|115461679	gi|125550552
	1070	gi|115439109	Oryza sativa Japonica Group	Os01g0673600 [Oryza sativa Japonica Group]	14.08	14.12	2	10	8	15	52.94	gi|115439109	gi|218188827
	1071	gi|115460026	Oryza sativa Japonica Group	Os04g0573200 [Oryza sativa Japonica Group]	14.08	14.11	3	8	7	12	33.01	gi|115460026	gi|218195404	gi|116309926
	1072	gi|218188780	Oryza sativa Japonica Group	hypothetical protein OsI_03121 [Oryza sativa Indica Group]	14.07	14.08	1	7	6	8	15.4	gi|218188780
	1073	gi|47848029	Oryza sativa Japonica Group	isochorismatase hydrolase-like [Oryza sativa Japonica Group]	14.06	14.09	2	9	6	20	36.4	gi|47848029	gi|115445529
	1074	gi|218191985	Oryza sativa Indica Group	hypothetical protein OsI_09774 [Oryza sativa Indica Group]	14.05	14.05	4	9	7	18	22.36	gi|218191985	gi|115450385	gi|21426120	gi|222624102
	1075	gi|297611974	Oryza sativa Japonica Group	Os11g0546900 [Oryza sativa Japonica Group]	14.03	26.77	1	8	7	23	62.26	gi|297611974
	1076	gi|115446749	Oryza sativa Japonica Group	Os02g0562700 [Oryza sativa Japonica Group]	14.02	14.07	1	7	7	20	32.76	gi|115446749
	1077	gi|125591956	Oryza sativa Japonica Group	hypothetical protein OsJ_16515 [Oryza sativa Japonica Group]	14	14.95	3	8	8	9	10.88	gi|125591956	gi|115461122	gi|116309852
	1078	gi|115455667	Oryza sativa Japonica Group	Os03g0776000 [Oryza sativa Japonica Group]	13.97	84.26	3	12	7	24	56.97	gi|115455667	gi|639684	gi|218193835
	1079	gi|115468446	Oryza sativa Japonica Group	Os06g0547400 [Oryza sativa Japonica Group]	13.97	15.04	1	7	7	8	36.42	gi|115468446
	1080	gi|51243008	Oryza sativa Japonica Group	LEA protein 12 [Oryza sativa Japonica Group]	13.96	13.96	4	8	7	15	77.68	gi|51243008	gi|222641792	gi|297727059	gi|125564144
	1081	gi|115462873	Oryza sativa Japonica Group	Os05g0256000 [Oryza sativa Japonica Group]	13.95	13.95	3	7	7	12	27.61	gi|115462873	gi|125602945	gi|115475824
	1082	gi|125601587	Oryza sativa Japonica Group	hypothetical protein OsJ_25659 [Oryza sativa Japonica Group]	13.94	13.98	3	6	6	9	10.69	gi|125601587	gi|75119268	gi|297725961
	1083	gi|40714674	Oryza sativa Japonica Group	putative transcription factor [Oryza sativa Japonica Group]	13.9	14.02	4	7	7	9	14.94	gi|40714674	gi|125588541	gi|115456437	gi|218194050
	1084	gi|323388859	Oryza sativa Japonica Group	MBF1 transcription factor [Oryza sativa Japonica Group]	13.9	13.92	2	7	7	19	58.45	gi|323388859	gi|115476102
	1085	gi|125546228	Oryza sativa Indica Group	hypothetical protein OsI_14096 [Oryza sativa Indica Group]	13.86	13.86	2	11	7	22	30	gi|125546228	gi|115456239
	1086	gi|222624736	Oryza sativa Japonica Group	hypothetical protein OsJ_10467 [Oryza sativa Japonica Group]	13.85	13.89	2	7	7	12	8.716	gi|222624736	gi|115452429
	1087	gi|222616726	Oryza sativa Japonica Group	hypothetical protein OsJ_35408 [Oryza sativa Japonica Group]	13.85	13.89	5	7	7	8	21.95	gi|222616726	gi|218186521	gi|218187214	gi|115489492	gi|115487624
	1088	gi|109940141	Oryza sativa Japonica Group	RecName: Full=50S ribosomal protein L12, chloroplastic; AltName: Full=CL12; Flags: Precursor	13.84	13.85	1	8	6	11	57.3	gi|109940141
	1089	gi|115448077	Oryza sativa Japonica Group	Os02g0697300 [Oryza sativa Japonica Group]	13.82	13.83	1	6	6	13	22.19	gi|115448077
	1090	gi|115448791	Oryza sativa Japonica Group	Os02g0758000 [Oryza sativa Japonica Group]	13.78	13.78	1	9	7	12	30	gi|115448791
	1091	gi|115453873	Oryza sativa Japonica Group	Os03g0576700 [Oryza sativa Japonica Group]	13.74	13.78	2	7	7	10	41.83	gi|115453873	gi|108709460
	1092	gi|115487380	Oryza sativa Japonica Group	Os12g0152700 [Oryza sativa Japonica Group]	13.74	13.74	1	7	7	11	29.03	gi|115487380
	1093	gi|222635641	Oryza sativa Japonica Group	hypothetical protein OsJ_21455 [Oryza sativa Japonica Group]	13.67	13.72	3	6	6	9	17.88	gi|222635641	gi|218198250	gi|115468212
	1094	gi|115482238	Oryza sativa Japonica Group	Os10g0445600 [Oryza sativa Japonica Group]	13.65	13.67	2	6	6	11	24.73	gi|115482238	gi|125532145
	1095	gi|115476880	Oryza sativa Japonica Group	Os08g0475400 [Oryza sativa Japonica Group]	13.64	13.64	3	9	7	15	27.22	gi|115476880	gi|222640727	gi|218201306
	1096	gi|115475664	Oryza sativa Japonica Group	Os08g0273300 [Oryza sativa Japonica Group]	13.64	13.64	2	11	7	61	29.02	gi|115475664	gi|125560875
	1097	gi|115482462	Oryza sativa Japonica Group	Os10g0470900 [Oryza sativa Japonica Group]	13.62	13.62	2	7	7	13	23.28	gi|115482462	gi|125575106
	1098	gi|115454463	Oryza sativa Japonica Group	Os03g0663400 [Oryza sativa Japonica Group]	13.61	13.62	2	5	5	12	52.25	gi|115454463	gi|125587358
	1099	gi|41052569	Oryza sativa Japonica Group	putative Ras-GTPase activating protein SH3 domain-binding protein 2 [Oryza sativa Japonica Group]	13.57	13.59	1	7	7	14	20.35	gi|41052569
	1100	gi|115434880	Oryza sativa Japonica Group	Os01g0179300 [Oryza sativa Japonica Group]	13.56	13.62	1	9	7	16	29.91	gi|115434880
	1101	gi|54290235	Oryza sativa Japonica Group	putative calcium-dependent protein kinase [Oryza sativa Japonica Group]	13.53	14.78	3	7	7	20	12.34	gi|54290235	gi|125571219	gi|218188686
	1102	gi|115482434	Oryza sativa Japonica Group	Os10g0467600 [Oryza sativa Japonica Group]	13.51	13.51	3	7	7	10	38.83	gi|115482434	gi|1002917	gi|218184708
	1103	gi|115466524	Oryza sativa Japonica Group	Os06g0157800 [Oryza sativa Japonica Group]	13.51	13.51	1	8	7	12	50	gi|115466524
	1104	gi|115439489	Oryza sativa Japonica Group	Os01g0708100 [Oryza sativa Japonica Group]	13.48	13.49	2	6	6	8	28.38	gi|115439489	gi|222619143
	1105	gi|1488297	Oryza sativa Japonica Group	osRAD23 [Oryza sativa Japonica Group]	13.47	13.5	2	7	7	10	22.96	gi|1488297	gi|115479081
	1106	gi|115479659	Oryza sativa Japonica Group	Os09g0467200 [Oryza sativa Japonica Group]	13.43	13.45	1	7	7	11	28.25	gi|115479659
	1107	gi|3183079	Oryza sativa Japonica Group	RecName: Full=Malate dehydrogenase, glyoxysomal; Flags: Precursor	13.41	24.86	3	10	6	18	31.46	gi|3183079	gi|297613583	gi|108863014
	1108	gi|125585868	Oryza sativa Japonica Group	hypothetical protein OsJ_10427 [Oryza sativa Japonica Group]	13.41	13.43	3	9	7	18	39.24	gi|125585868	gi|125543415	gi|115452361
	1109	gi|338818374	Oryza sativa Japonica Group	RecName: Full=Putative 12-oxophytodienoate reductase 11; AltName: Full=OPDA-reductase 11; Short=OsOPR11	13.4	15.09	1	7	7	10	30.25	gi|338818374
	1110	gi|115483941	Oryza sativa Japonica Group	Os11g0127900 [Oryza sativa Japonica Group]	13.39	13.41	1	8	7	20	46.31	gi|115483941
	1111	gi|50878368	Oryza sativa Japonica Group	putative N'-5'-phosphoribosyl-formimino-5-aminoimidazole-4- carboxamide ribonucleotide isomerase [Oryza sativa Japonica Group]	13.38	13.39	4	8	7	12	44.22	gi|50878368	gi|215686778	gi|222631529	gi|218196763
	1112	gi|5679842	Oryza sativa Indica Group	l1332.6 [Oryza sativa Indica Group]	13.33	13.35	3	8	7	14	25.99	gi|5679842	gi|125549771	gi|115460598
	1113	gi|125549576	Oryza sativa Indica Group	hypothetical protein OsI_17237 [Oryza sativa Indica Group]	13.32	13.32	3	10	6	23	47.49	gi|125549576	gi|115460282	gi|115448105
	1114	gi|115444077	Oryza sativa Japonica Group	Os02g0135600 [Oryza sativa Japonica Group]	13.3	13.32	1	7	6	14	28.19	gi|115444077
	1115	gi|75298566	Oryza sativa Japonica Group	RecName: Full=Probable aldehyde oxidase 2; Short=AO-2	13.29	13.31	3	6	6	6	7.823	gi|75298566	gi|115455835	gi|125545994
	1116	gi|108707969	Oryza sativa Japonica Group	expressed protein [Oryza sativa Japonica Group]	13.29	13.29	1	6	6	10	41.26	gi|108707969
	1117	gi|218197075	Oryza sativa Indica Group	hypothetical protein OsI_20569 [Oryza sativa Indica Group]	13.27	13.27	3	8	8	11	25.91	gi|218197075	gi|115464801	gi|222632177
	1118	gi|115454217	Oryza sativa Japonica Group	Os03g0628900 [Oryza sativa Japonica Group]	13.27	13.27	1	8	6	18	43.65	gi|115454217
	1119	gi|297599862	Oryza sativa Japonica Group	Os02g0725100 [Oryza sativa Japonica Group]	13.25	13.31	2	7	7	9	23.38	gi|297599862	gi|45735886
	1120	gi|222623733	Oryza sativa Japonica Group	hypothetical protein OsJ_08514 [Oryza sativa Japonica Group]	13.25	13.25	3	9	7	14	28.88	gi|222623733	gi|218191639	gi|115448907
	1121	gi|222618647	Oryza sativa Japonica Group	hypothetical protein OsJ_02176 [Oryza sativa Japonica Group]	13.18	13.23	5	7	7	10	22.38	gi|222618647	gi|143456603	gi|115437444	gi|115437448	gi|218188433
	1122	gi|115446413	Oryza sativa Indica Group	Os02g0523800 [Oryza sativa Japonica Group]	13.18	13.2	1	7	7	11	28.14	gi|115446413
	1123	gi|297605049	Oryza sativa Japonica Group	Os06g0112400 [Oryza sativa Japonica Group]	13.14	13.14	2	7	7	13	24.52	gi|297605049	gi|125553779
	1124	gi|62733051	Oryza sativa Japonica Group	RNA recognition motif. (a.k.a. RRM, RBD, or RNP domain), putative [Oryza sativa Japonica Group]	13.13	13.16	2	6	6	12	19.57	gi|62733051	gi|125533975
	1125	gi|115472187	Oryza sativa Japonica Group	Os07g0495000 [Oryza sativa Japonica Group]	13.12	13.13	1	8	7	20	30.42	gi|115472187
	1126	gi|115455773	Oryza sativa Japonica Group	Os03g0786100 [Oryza sativa Japonica Group]	13.11	33.25	1	8	7	19	50.14	gi|115455773
	1127	gi|115478398	Oryza sativa Japonica Group	Os09g0294000 [Oryza sativa Japonica Group]	13.09	31.78	2	7	7	10	15.96	gi|115478398	gi|1777375
	1128	gi|218198874	Oryza sativa Indica Group	hypothetical protein OsI_24437 [Oryza sativa Indica Group]	13.06	13.07	3	7	6	13	12.5	gi|218198874	gi|115469916	gi|222636211
	1129	gi|115488294	Oryza sativa Japonica Group	Os12g0407500 [Oryza sativa Japonica Group]	13.04	13.04	2	7	7	7	13.98	gi|115488294	gi|218186709
	1130	gi|38568025	Oryza sativa Japonica Group	OSJNBa0070C17.20 [Oryza sativa Japonica Group]	13.04	13.04	3	7	7	9	29.73	gi|38568025	gi|24417185	gi|115472817
	1131	gi|125583778	Oryza sativa Japonica Group	hypothetical protein OsJ_08480 [Oryza sativa Japonica Group]	13.03	15.51	3	7	6	11	60.12	gi|125583778	gi|115448843	gi|125541230
	1132	gi|16905198	Oryza sativa Japonica Group	putative c-myc binding protein [Oryza sativa Japonica Group]	13.02	13.15	1	11	6	17	56.67	gi|16905198
	1133	gi|297728925	Oryza sativa Japonica Group	Os12g0188700 [Oryza sativa Japonica Group]	13.02	13.02	1	7	6	14	38.37	gi|297728925
	1134	gi|222630224	Oryza sativa Japonica Group	hypothetical protein OsJ_17145 [Oryza sativa Japonica Group]	13	13.03	1	8	7	9	14.15	gi|222630224
	1135	gi|222613292	Oryza sativa Japonica Group	hypothetical protein OsJ_32502 [Oryza sativa Japonica Group]	12.99	13	2	11	6	28	25.34	gi|222613292	gi|297610955
	1136	gi|51090388	Oryza sativa Japonica Group	putative PrMC3 [Oryza sativa Japonica Group]	12.98	12.98	1	6	6	7	31.03	gi|51090388
	1137	gi|34395211	Oryza sativa Japonica Group	putative ubiquitin-specific protease [Oryza sativa Japonica Group]	12.94	22.36	2	6	6	8	12.63	gi|34395211	gi|218199136
	1138	gi|115478330	Oryza sativa Japonica Group	Os09g0279500 [Oryza sativa Japonica Group]	12.94	12.95	1	8	7	16	32.65	gi|115478330
	1139	gi|222613277	Oryza sativa Japonica Group	hypothetical protein OsJ_32480 [Oryza sativa Japonica Group]	12.93	12.93	3	8	7	11	18.86	gi|222613277	gi|115483466	gi|12597894
	1140	gi|297721507	Oryza sativa Japonica Group	Os02g0688200 [Oryza sativa Japonica Group]	12.93	12.93	1	7	6	14	48.48	gi|297721507
	1141	gi|222634915	Oryza sativa Japonica Group	hypothetical protein OsJ_20044 [Oryza sativa Japonica Group]	12.9	103.36	2	8	7	11	62.55	gi|222634915	gi|115466256
	1142	gi|75269859	Oryza sativa Japonica Group	RecName: Full=Signal peptide peptidase-like 2; Short=OsSPPL2; Flags: Precursor	12.9	12.9	1	7	6	16	12.92	gi|75269859
	1143	gi|29367377	Oryza sativa Japonica Group	putative vacuolar ATP synthase subunit C [Oryza sativa Japonica Group]	12.89	13.05	2	7	6	10	24.02	gi|29367377	gi|115465801
	1144	gi|222640163	Oryza sativa Japonica Group	hypothetical protein OsJ_26546 [Oryza sativa Japonica Group]	12.89	12.98	4	6	6	9	9.538	gi|222640163	gi|115475477	gi|218200727	gi|40253250
	1145	gi|218202548	Oryza sativa Indica Group	hypothetical protein OsI_32232 [Oryza sativa Indica Group]	12.87	12.87	3	7	6	11	29.11	gi|218202548	gi|115480453	gi|32526672
	1146	gi|125562231	Oryza sativa Indica Group	hypothetical protein OsI_29936 [Oryza sativa Indica Group]	12.84	12.84	2	7	7	12	26.27	gi|125562231	gi|115477370
	1147	gi|115458832	Oryza sativa Japonica Group	Os04g0464200 [Oryza sativa Japonica Group]	12.82	19.76	2	6	6	11	32.28	gi|115458832	gi|218194996
	1148	gi|125585642	Oryza sativa Japonica Group	hypothetical protein OsJ_10175 [Oryza sativa Japonica Group]	12.82	12.82	5	5	5	9	14.18	gi|125585642	gi|125543162	gi|115451989	gi|108707242	gi|108707241
	1149	gi|125564534	Oryza sativa Japonica Group	hypothetical protein OsI_32210 [Oryza sativa Indica Group]	12.81	13.77	2	10	6	34	38.52	gi|125564534	gi|115480427
	1150	gi|115435500	Oryza sativa Japonica Group	Os01g0233000 [Oryza sativa Japonica Group]	12.81	12.91	1	6	6	11	37.75	gi|115435500
	1151	gi|125571152	Oryza sativa Japonica Group	hypothetical protein OsJ_02582 [Oryza sativa Japonica Group]	12.79	12.79	2	6	6	14	35.41	gi|125571152	gi|115438502
	1152	gi|222619126	Oryza sativa Japonica Group	hypothetical protein OsJ_03161 [Oryza sativa Japonica Group]	12.78	13.33	2	7	6	11	23.08	gi|222619126	gi|115439431
	1153	gi|218191813	Oryza sativa Indica Group	hypothetical protein OsI_09440 [Oryza sativa Indica Group]	12.78	12.8	2	9	6	24	27.75	gi|218191813	gi|47848185
	1154	gi|297601085	Oryza sativa Japonica Group	Os03g0411300 [Oryza sativa Japonica Group]	12.77	12.78	1	8	6	21	29.75	gi|297601085
	1155	gi|218190747	Oryza sativa Indica Group	hypothetical protein OsI_07219 [Oryza sativa Indica Group]	12.73	12.73	2	6	6	10	14.17	gi|218190747	gi|115446141
	1156	gi|115479471	Oryza sativa Japonica Group	Os09g0451000 [Oryza sativa Japonica Group]	12.69	12.72	3	7	7	9	19.88	gi|115479471	gi|115479473	gi|2952326
	1157	gi|218189098	Oryza sativa Indica Group	hypothetical protein OsI_03826 [Oryza sativa Indica Group]	12.68	12.72	1	6	6	12	14.76	gi|218189098
	1158	gi|38346116	Oryza sativa Japonica Group	OSJNBb0006N15.11 [Oryza sativa Japonica Group]	12.66	12.66	2	7	6	14	21.07	gi|38346116	gi|125590095
	1159	gi|115489162	Oryza sativa Japonica Group	Os12g0568800 [Oryza sativa Japonica Group]	12.64	12.77	1	6	6	11	13.88	gi|115489162
	1160	gi|51854423	Oryza sativa Japonica Group	putative endo-1,3;1,4-beta-D-glucanase [Oryza sativa Japonica Group]	12.62	12.67	2	7	6	9	28.33	gi|51854423	gi|115463749
	1161	gi|55733873	Oryza sativa Indica Group	putative adhesion regulating molecule family [Oryza sativa Japonica Group]	12.62	12.64	2	6	6	9	33.33	gi|55733873	gi|297605008
	1162	gi|115462177	Oryza sativa Japonica Group	Os05g0155100 [Oryza sativa Japonica Group]	12.62	12.62	1	7	6	9	35.64	gi|115462177
	1163	gi|297598910	Oryza sativa Japonica Group	Os02g0246300 [Oryza sativa Japonica Group]	12.6	12.6	3	9	7	18	47.76	gi|297598910	gi|218190398	gi|47496894
	1164	gi|115454489	Oryza sativa Japonica Group	Os03g0666200 [Oryza sativa Japonica Group]	12.59	13.95	2	6	6	8	22	gi|115454489	gi|108710273
	1165	gi|115486373	Oryza sativa Japonica Group	Os11g0636900 [Oryza sativa Japonica Group]	12.58	12.6	2	6	6	12	16.9	gi|115486373	gi|218186084
	1166	gi|115488680	Oryza sativa Japonica Group	Os12g0502200 [Oryza sativa Japonica Group]	12.53	12.55	1	7	6	18	30.62	gi|115488680
	1167	gi|125540974	Oryza sativa Indica Group	hypothetical protein OsI_08772 [Oryza sativa Indica Group]	12.51	12.54	2	7	7	9	26.4	gi|125540974	gi|115448421
	1168	gi|218198715	Oryza sativa Japonica Group	hypothetical protein OsI_24044 [Oryza sativa Indica Group]	12.48	12.5	1	6	6	21	43.75	gi|218198715
	1169	gi|115453349	Oryza sativa Japonica Group	Os03g0390400 [Oryza sativa Japonica Group]	12.48	12.49	1	5	5	20	42.01	gi|115453349
	1170	gi|115480303	Oryza sativa Japonica Group	Os09g0529900 [Oryza sativa Japonica Group]	12.48	12.48	1	7	6	15	15.52	gi|115480303
	1171	gi|115477687	Oryza sativa Japonica Group	Os08g0549100 [Oryza sativa Japonica Group]	12.43	18.65	1	6	6	8	32.99	gi|115477687
	1172	gi|115459588	Oryza sativa Japonica Group	Os04g0531100 [Oryza sativa Japonica Group]	12.43	12.43	1	8	7	17	44.44	gi|115459588
	1173	gi|115460028	Oryza sativa Japonica Group	Os04g0573300 [Oryza sativa Japonica Group]	12.4	13.98	2	6	6	12	17.01	gi|115460028	gi|116309927
	1174	gi|218197104	Oryza sativa Indica Group	hypothetical protein OsI_20631 [Oryza sativa Indica Group]	12.37	18.23	3	5	5	13	36.89	gi|218197104	gi|115464893	gi|29293694
	1175	gi|115474425	Oryza sativa Japonica Group	Os08g0109200 [Oryza sativa Japonica Group]	12.31	12.41	1	7	6	11	20.85	gi|115474425
	1176	gi|115481496	Oryza sativa Japonica Group	Os10g0321700 [Oryza sativa Japonica Group]	12.3	12.3	1	6	6	11	18.3	gi|115481496
	1177	gi|115455697	Oryza sativa Japonica Group	Os03g0780400 [Oryza sativa Japonica Group]	12.29	12.52	1	7	7	16	40	gi|115455697
	1178	gi|125583424	Oryza sativa Japonica Group	hypothetical protein OsJ_08108 [Oryza sativa Japonica Group]	12.27	13.4	3	6	5	9	7.825	gi|125583424	gi|115448227	gi|125540853
	1179	gi|297609759	Oryza sativa Japonica Group	Os09g0503400 [Oryza sativa Japonica Group]	12.25	56.62	2	7	6	16	33.15	gi|297609759	gi|125606241
	1180	gi|115477609	Oryza sativa Japonica Group	Os08g0543400 [Oryza sativa Japonica Group]	12.23	12.86	2	6	6	9	20.14	gi|115477609	gi|125562406
	1181	gi|115448379	Oryza sativa Japonica Group	Os02g0722800 [Oryza sativa Japonica Group]	12.2	18.12	3	6	6	6	7.02	gi|115448379	gi|222623579	gi|218191482
	1182	gi|218183	Oryza sativa Japonica Group	oryzain beta precursor [Oryza sativa Japonica Group]	12.19	12.57	3	6	6	7	22.51	gi|218183	gi|297603535	gi|125592009
	1183	gi|222640745	Oryza sativa Japonica Group	hypothetical protein OsJ_27689 [Oryza sativa Japonica Group]	12.15	12.37	2	8	6	11	7.706	gi|222640745	gi|115476924
	1184	gi|222617173	Oryza sativa Japonica Group	hypothetical protein OsJ_36277 [Oryza sativa Japonica Group]	12.13	27.75	4	7	6	8	18.53	gi|222617173	gi|218186950	gi|115488790	gi|108862740
	1185	gi|115456145	Oryza sativa Japonica Group	Os03g0811600 [Oryza sativa Japonica Group]	12.13	13.49	2	6	6	8	36.76	gi|115456145	gi|218193968
	1186	gi|115474697	Oryza sativa Japonica Group	Os08g0135900 [Oryza sativa Japonica Group]	12.13	12.14	1	5	5	7	20.81	gi|115474697
	1187	gi|108708142	Oryza sativa Japonica Group	Superoxide dismutase 1, putative, expressed [Oryza sativa Japonica Group]	12.12	23.31	3	10	6	42	38.89	gi|108708142	gi|538430	gi|218192832
	1188	gi|115465249	Oryza sativa Japonica Group	Os05g0548100 [Oryza sativa Japonica Group]	12.08	12.09	1	6	6	12	28.44	gi|115465249
	1189	gi|115465145	Oryza sativa Japonica Group	Os05g0539400 [Oryza sativa Japonica Group]	12.08	12.08	2	6	6	7	11.14	gi|115465145	gi|55733898
	1190	gi|218199020	Oryza sativa Indica Group	hypothetical protein OsI_24733 [Oryza sativa Indica Group]	12.06	12.09	2	6	6	12	13.23	gi|218199020	gi|50509395
	1191	gi|115466920	Oryza sativa Japonica Group	Os06g0198500 [Oryza sativa Japonica Group]	12.05	12.05	1	6	6	8	36.22	gi|115466920
	1192	gi|115470697	Oryza sativa Japonica Group	Os07g0162400 [Oryza sativa Japonica Group]	12.02	12.02	3	8	6	15	26.3	gi|115470697	gi|125557327	gi|222636476
	1193	gi|115482882	Oryza sativa Japonica Group	Os10g0510000 [Oryza sativa Japonica Group]	12.01	65.25	2	6	6	13	63.4	gi|115482882	gi|125532605
	1194	gi|51535080	Oryza sativa Japonica Group	putative RRM-containing protein [Oryza sativa Japonica Group]	12	14.03	1	6	6	11	28.86	gi|51535080
	1195	gi|115480445	Oryza sativa Japonica Group	Os09g0541700 [Oryza sativa Japonica Group]	11.99	12.01	1	7	5	12	44.85	gi|115480445
	1196	gi|306415981	Oryza sativa Japonica Group	Bowman-Bike type proteinase inhibitor A [Oryza sativa Japonica Group]	11.97	14.39	5	5	5	10	19.92	gi|306415981	gi|7619799	gi|53792234	gi|297719581	gi|149390749
	1197	gi|115445169	Oryza sativa Japonica Group	Os02g0230100 [Oryza sativa Japonica Group]	11.97	11.97	2	5	5	7	22.22	gi|115445169	gi|218190355
	1198	gi|115489014	Oryza sativa Indica Group	Os12g0555000 [Oryza sativa Japonica Group]	11.96	11.96	1	6	6	8	33.75	gi|115489014
	1199	gi|115453637	Oryza sativa Japonica Group	Os03g0429000 [Oryza sativa Japonica Group]	11.94	11.94	1	10	7	13	56.1	gi|115453637
	1200	gi|115435316	Oryza sativa Japonica Group	Os01g0219000 [Oryza sativa Japonica Group]	11.91	11.91	1	6	6	12	31.58	gi|115435316
	1201	gi|115459206	Oryza sativa Japonica Group	Os04g0497000 [Oryza sativa Japonica Group]	11.9	16.16	1	5	5	8	33.04	gi|115459206
	1202	gi|22831130	Oryza sativa Japonica Group	putative stress-related protein [Oryza sativa Japonica Group]	11.87	11.87	5	6	6	14	27.45	gi|22831130	gi|115474005	gi|125559563	gi|222637663	gi|29367349
	1203	gi|115463957	Oryza sativa Japonica Group	Os05g0420600 [Oryza sativa Japonica Group]	11.85	11.85	1	11	5	61	59.82	gi|115463957
	1204	gi|115469766	Oryza sativa Japonica Group	Os06g0701200 [Oryza sativa Japonica Group]	11.83	11.85	3	6	6	10	13.96	gi|115469766	gi|222636170	gi|218198835
	1205	gi|125553515	Oryza sativa Indica Group	hypothetical protein OsI_21182 [Oryza sativa Indica Group]	11.8	11.8	2	5	5	6	13.24	gi|125553515	gi|115465735
	1206	gi|18921317	Oryza sativa Japonica Group	putative cystathionine gamma synthase [Oryza sativa Japonica Group]	11.78	11.78	6	6	6	9	17.49	gi|18921317	gi|108708426	gi|115453239	gi|11602834	gi|222625005	gi|108708427
	1207	gi|47054182	Oryza sativa Japonica Group	skp1 protein [Oryza sativa Japonica Group]	11.77	15.83	2	10	6	25	68.79	gi|47054182	gi|297728323
	1208	gi|122063509	Oryza sativa Japonica Group	RecName: Full=Monothiol glutaredoxin-S11	11.77	11.88	2	8	6	10	20.37	gi|122063509	gi|125532535
	1209	gi|115465407	Oryza sativa Japonica Group	Os05g0559900 [Oryza sativa Japonica Group]	11.73	11.9	3	6	6	8	9.787	gi|115465407	gi|218197260	gi|222632536
	1210	gi|115468654	Oryza sativa Japonica Group	Os06g0574500 [Oryza sativa Japonica Group]	11.69	14.38	3	6	6	8	41.83	gi|115468654	gi|3859548	gi|1218054
	1211	gi|115477130	Oryza sativa Japonica Group	Os08g0500900 [Oryza sativa Japonica Group]	11.68	11.68	1	6	6	10	31.72	gi|115477130
	1212	gi|115453603	Oryza sativa Japonica Group	Os03g0425200 [Oryza sativa Japonica Group]	11.65	11.65	1	7	5	10	24.22	gi|115453603
	1213	gi|115446975	Oryza sativa Japonica Group	Os02g0586400 [Oryza sativa Japonica Group]	11.64	11.64	3	6	6	12	35.24	gi|115446975	gi|642121	gi|115458896
	1214	gi|218201255	Oryza sativa Indica Group	hypothetical protein OsI_29480 [Oryza sativa Indica Group]	11.62	11.62	2	5	5	10	32.74	gi|218201255	gi|115476754
	1215	gi|125578786	Oryza sativa Japonica Group	hypothetical protein OsJ_35525 [Oryza sativa Japonica Group]	11.61	11.63	3	5	5	11	9.776	gi|125578786	gi|115487746	gi|189046707
	1216	gi|222628623	Oryza sativa Japonica Group	hypothetical protein OsJ_14311 [Oryza sativa Japonica Group]	11.58	11.65	3	8	7	9	6.893	gi|222628623	gi|116309516	gi|38344992
	1217	gi|222636322	Oryza sativa Japonica Group	hypothetical protein OsJ_22844 [Oryza sativa Japonica Group]	11.54	11.58	3	6	6	6	6.759	gi|222636322	gi|22830989	gi|115470279
	1218	gi|115472743	Oryza sativa Japonica Group	Os07g0557700 [Oryza sativa Japonica Group]	11.54	11.55	1	7	6	12	24.78	gi|115472743
	1219	gi|125588404	Oryza sativa Japonica Group	hypothetical protein OsJ_13122 [Oryza sativa Japonica Group]	11.54	11.55	3	6	6	9	29.64	gi|125588404	gi|125546214	gi|115456211
	1220	gi|115482030	Oryza sativa Japonica Group	Os10g0416800 [Oryza sativa Japonica Group]	11.54	11.54	2	6	6	11	26.74	gi|115482030	gi|125531926
	1221	gi|115435020	Oryza sativa Japonica Group	Os01g0191100 [Oryza sativa Japonica Group]	11.51	12.03	1	9	6	27	46.49	gi|115435020
	1222	gi|115439543	Oryza sativa Japonica Group	Os01g0712700 [Oryza sativa Japonica Group]	11.51	11.6	2	7	6	22	32.69	gi|115439543	gi|222619155
	1223	gi|115433960	Oryza sativa Japonica Group	Os01g0100700 [Oryza sativa Japonica Group]	11.5	11.52	2	10	6	12	25	gi|115433960	gi|108864390
	1224	gi|17529621	Oryza sativa Indica Group	S-adenosylmethionine synthetase [Oryza sativa Indica Group]	11.49	68.21	4	6	5	19	75	gi|17529621	gi|115461951	gi|100801552	gi|100801560
	1225	gi|115477843	Oryza sativa Japonica Group	Os08g0562100 [Oryza sativa Japonica Group]	11.46	11.49	2	5	5	7	19.86	gi|115477843	gi|218201611
	1226	gi|125534834	Oryza sativa Indica Group	hypothetical protein OsI_36553 [Oryza sativa Indica Group]	11.43	46.09	3	7	6	9	24.04	gi|125534834	gi|222616179	gi|77551602
	1227	gi|115486263	Oryza sativa Japonica Group	Os11g0615200 [Oryza sativa Japonica Group]	11.41	11.41	1	6	6	10	49.76	gi|115486263
	1228	gi|115440369	Oryza sativa Japonica Group	Os01g0784800 [Oryza sativa Japonica Group]	11.4	11.4	2	8	6	14	45.32	gi|115440369	gi|125527970
	1229	gi|125561713	Oryza sativa Indica Group	hypothetical protein OsI_29408 [Oryza sativa Indica Group]	11.39	11.42	2	5	5	5	9.83	gi|125561713	gi|115476658
	1230	gi|125526608	Oryza sativa Indica Group	hypothetical protein OsI_02613 [Oryza sativa Indica Group]	11.39	11.39	3	5	5	9	16.99	gi|125526608	gi|115437980	gi|125570979
	1231	gi|50080306	Oryza sativa Japonica Group	putative proteasome subunit alpha type 3 [Oryza sativa Japonica Group]	11.38	27.58	1	5	5	10	59.44	gi|50080306
	1232	gi|218188808	Oryza sativa Japonica Group	hypothetical protein OsI_03191 [Oryza sativa Indica Group]	11.38	11.43	2	6	6	16	20.54	gi|218188808	gi|115439055
	1233	gi|218199883	Oryza sativa Indica Group	hypothetical protein OsI_26573 [Oryza sativa Indica Group]	11.38	11.38	2	5	5	9	23.01	gi|218199883	gi|115472943
	1234	gi|115448307	Oryza sativa Japonica Group	Os02g0717500 [Oryza sativa Japonica Group]	11.37	11.41	2	6	6	10	24.02	gi|115448307	gi|125540905
	1235	gi|158513657	Oryza sativa Indica Group	RecName: Full=Peroxidase 2; Flags: Precursor	11.37	11.37	2	10	6	16	28.98	gi|158513657	gi|115474061
	1236	gi|222616170	Oryza sativa Japonica Group	hypothetical protein OsJ_34302 [Oryza sativa Japonica Group]	11.35	11.39	3	6	5	13	29.58	gi|222616170	gi|125534804	gi|115485941
	1237	gi|115459602	Oryza sativa Japonica Group	Os04g0531900 [Oryza sativa Japonica Group]	11.34	23.85	1	6	5	14	50.16	gi|115459602
	1238	gi|115454767	Oryza sativa Japonica Group	Os03g0699000 [Oryza sativa Japonica Group]	11.32	11.32	2	7	6	10	37.79	gi|115454767	gi|1171354
	1239	gi|34393573	Oryza sativa Japonica Group	putative karyopherin-beta 3 variant [Oryza sativa Japonica Group]	11.3	11.52	3	4	4	9	8.192	gi|34393573	gi|297607496	gi|125558903
	1240	gi|297723601	Oryza sativa Japonica Group	Os05g0100800 [Oryza sativa Japonica Group]	11.29	11.32	1	7	5	15	55.22	gi|297723601
	1241	gi|115477148	Oryza sativa Japonica Group	Os08g0502700 [Oryza sativa Japonica Group]	11.29	11.29	1	6	5	11	24.13	gi|115477148
	1242	gi|28875973	Oryza sativa Japonica Group	unknown protein [Oryza sativa Japonica Group]	11.27	11.29	4	7	6	17	10.66	gi|28875973	gi|115454007	gi|222625320	gi|125544746
	1243	gi|115463405	Oryza sativa Japonica Group	Os05g0358400 [Oryza sativa Japonica Group]	11.27	11.27	2	6	5	8	22.73	gi|115463405	gi|218196630
	1244	gi|115470293	Oryza sativa Japonica Group	Os07g0112700 [Oryza sativa Japonica Group]	11.26	11.26	1	8	6	19	43.82	gi|115470293
	1245	gi|115469154	Oryza sativa Japonica Group	Os06g0643100 [Oryza sativa Japonica Group]	11.26	11.26	3	7	6	11	23.53	gi|115469154	gi|49388033	gi|125538349
	1246	gi|50881454	Oryza sativa Japonica Group	glycine-rich RNA-binding protein, putative [Oryza sativa Japonica Group]	11.21	33.78	4	13	5	75	59.26	gi|50881454	gi|108710322	gi|115454539	gi|218193471
	1247	gi|125568690	Oryza sativa Japonica Group	hypothetical protein OsJ_00036 [Oryza sativa Japonica Group]	11.19	13.29	3	6	6	14	36.17	gi|125568690	gi|125524074	gi|115434012
	1248	gi|215687149	Oryza sativa Japonica Group	unnamed protein product [Oryza sativa Japonica Group]	11.19	11.19	4	6	6	8	17.37	gi|215687149	gi|59895951	gi|297723949	gi|149392557
	1249	gi|218199278	Oryza sativa Indica Group	hypothetical protein OsI_25312 [Oryza sativa Indica Group]	11.19	11.19	4	6	6	6	28.18	gi|218199278	gi|222636637	gi|215765081	gi|115471091
	1250	gi|218202123	Oryza sativa Indica Group	hypothetical protein OsI_31300 [Oryza sativa Indica Group]	11.18	11.35	3	5	5	7	8.376	gi|218202123	gi|222641532	gi|115479053
	1251	gi|125573162	Oryza sativa Japonica Group	hypothetical protein OsJ_04600 [Oryza sativa Japonica Group]	11.18	11.18	2	6	5	8	6.078	gi|125573162	gi|125528923
	1252	gi|222624426	Oryza sativa Japonica Group	hypothetical protein OsJ_09862 [Oryza sativa Japonica Group]	11.17	11.19	3	5	5	9	22.63	gi|222624426	gi|125542848	gi|115451465
	1253	gi|218200803	Oryza sativa Indica Group	hypothetical protein OsI_28519 [Oryza sativa Indica Group]	11.15	11.15	3	6	5	10	40.59	gi|218200803	gi|297608302	gi|222640230
	1254	gi|218193698	Oryza sativa Indica Group	hypothetical protein OsI_13396 [Oryza sativa Indica Group]	11.14	11.15	3	5	5	5	17.21	gi|218193698	gi|115455133	gi|125587813
	1255	gi|218196483	Oryza sativa Indica Group	hypothetical protein OsI_19308 [Oryza sativa Indica Group]	11.13	11.13	2	5	5	6	29.49	gi|218196483	gi|115463001
	1256	gi|215695450	Oryza sativa Japonica Group	unnamed protein product [Oryza sativa Japonica Group]	11.11	22.39	1	12	5	24	32.86	gi|215695450
	1257	gi|115475908	Oryza sativa Indica Group	Os08g0326400 [Oryza sativa Japonica Group]	11.09	11.1	3	8	6	13	24.42	gi|115475908	gi|149391345	gi|222640349
	1258	gi|115456399	Oryza sativa Japonica Group	Os03g0832300 [Oryza sativa Japonica Group]	11.09	11.1	1	7	6	12	62.99	gi|115456399
	1259	gi|222640766	Oryza sativa Japonica Group	hypothetical protein OsJ_27736 [Oryza sativa Japonica Group]	11.07	58	2	6	6	6	40.71	gi|222640766	gi|115477014
	1260	gi|297727503	Oryza sativa Japonica Group	Os10g0365300 [Oryza sativa Japonica Group]	11.07	11.14	2	6	6	8	32.66	gi|297727503	gi|125574542
	1261	gi|27817921	Oryza sativa Japonica Group	putative pectinesterase [Oryza sativa Japonica Group]	11.06	11.06	3	6	6	7	14.33	gi|27817921	gi|218200491	gi|222639931
	1262	gi|222613242	Oryza sativa Japonica Group	hypothetical protein OsJ_32408 [Oryza sativa Japonica Group]	11.06	11.06	3	5	5	6	16.74	gi|222613242	gi|13194229	gi|115483336
	1263	gi|51091507	Oryza sativa Japonica Group	beta-phosphoglucomutase-like protein [Oryza sativa Japonica Group]	11.03	11.04	2	6	5	21	34.68	gi|51091507	gi|125563677
	1264	gi|115460394	Oryza sativa Japonica Group	Os04g0605900 [Oryza sativa Japonica Group]	10.99	11	2	6	5	8	30.33	gi|115460394	gi|38346542
	1265	gi|222628837	Oryza sativa Japonica Group	hypothetical protein OsJ_14740 [Oryza sativa Japonica Group]	10.95	10.95	4	6	5	11	40.43	gi|222628837	gi|149390859	gi|115446513	gi|115444405
	1266	gi|115483614	Oryza sativa Japonica Group	Os10g0574800 [Oryza sativa Japonica Group]	10.93	10.93	1	7	5	12	14.25	gi|115483614
	1267	gi|115477735	Oryza sativa Japonica Group	Os08g0554000 [Oryza sativa Japonica Group]	10.92	10.92	3	5	5	8	29.34	gi|115477735	gi|222640990	gi|42408968
	1268	gi|56783671	Oryza sativa Japonica Group	putative COP9 signalosome complex subunit 2 [Oryza sativa Japonica Group]	10.91	10.92	2	5	5	5	13.39	gi|56783671	gi|115435976
	1269	gi|77553490	Oryza sativa Japonica Group	Nonspecific lipid-transfer protein 3 precursor, putative, expressed [Oryza sativa Japonica Group]	10.89	10.89	4	7	5	21	55.93	gi|77553490	gi|47155247	gi|125533170	gi|115483849
	1270	gi|125532667	Oryza sativa Indica Group	hypothetical protein OsI_34349 [Oryza sativa Indica Group]	10.88	10.91	3	6	6	8	16.13	gi|125532667	gi|10122044	gi|125575423
	1271	gi|115446947	Oryza sativa Japonica Group	Os02g0582400 [Oryza sativa Japonica Group]	10.85	10.87	1	6	6	8	28.81	gi|115446947
	1272	gi|115441959	Oryza sativa Japonica Group	Os01g0925800 [Oryza sativa Japonica Group]	10.84	12.37	1	6	5	9	37.95	gi|115441959
	1273	gi|17225989	Oryza sativa	1-deoxy-D-xylulose 5-phosphate reductoisomerase precursor [Oryza sativa]	10.84	10.85	3	5	5	8	15.86	gi|17225989	gi|125524094	gi|115434044
	1274	gi|38345591	Oryza sativa Japonica Group	OSJNBb0012E24.9 [Oryza sativa Japonica Group]	10.83	17.3	3	8	6	26	39.18	gi|38345591	gi|115459848	gi|218195350
	1275	gi|57899795	Oryza sativa Japonica Group	putative pectinacetylesterase precursor [Oryza sativa Japonica Group]	10.82	10.84	3	5	5	9	29.64	gi|57899795	gi|222619660	gi|125528682
	1276	gi|115451401	Oryza sativa Japonica Group	Os03g0202200 [Oryza sativa Japonica Group]	10.8	10.84	1	5	5	6	29.96	gi|115451401
	1277	gi|125564136	Oryza sativa Indica Group	hypothetical protein OsI_31791 [Oryza sativa Indica Group]	10.79	15.57	2	6	5	14	39.53	gi|125564136	gi|115479803
	1278	gi|125587523	Oryza sativa Japonica Group	hypothetical protein OsJ_12160 [Oryza sativa Japonica Group]	10.75	10.81	2	6	5	19	14.96	gi|125587523	gi|115454685
	1279	gi|125558506	Oryza sativa Indica Group	hypothetical protein OsI_26177 [Oryza sativa Indica Group]	10.74	10.76	3	6	5	12	20.67	gi|125558506	gi|115472339	gi|222637125
	1280	gi|40253807	Oryza sativa Japonica Group	putative RNA Binding Protein 45 [Oryza sativa Japonica Group]	10.73	15.88	2	7	5	14	18.27	gi|40253807	gi|222640040
	1281	gi|115463895	Oryza sativa Japonica Group	Os05g0413400 [Oryza sativa Japonica Group]	10.7	18.15	1	5	5	12	40.61	gi|115463895
	1282	gi|90399159	Oryza sativa Indica Group	H0818H01.10 [Oryza sativa Indica Group]	10.7	10.7	3	5	5	8	21.86	gi|90399159	gi|115461214	gi|46883147
	1283	gi|115455427	Oryza sativa Japonica Group	Os03g0756000 [Oryza sativa Japonica Group]	10.7	10.7	1	5	5	12	20.87	gi|115455427
	1284	gi|53791696	Oryza sativa Japonica Group	putative frataxin [Oryza sativa Japonica Group]	10.69	10.7	3	5	5	8	28.79	gi|53791696	gi|218189177	gi|297597744
	1285	gi|218202419	Oryza sativa Indica Group	hypothetical protein OsI_31951 [Oryza sativa Indica Group]	10.68	10.7	1	5	5	10	21.53	gi|218202419
	1286	gi|15042826	Oryza sativa Japonica Group	putative phospholipase [Oryza sativa Japonica Group]	10.68	10.68	2	6	5	8	15.05	gi|15042826	gi|125546275
	1287	gi|50400031	Oryza sativa Japonica Group	expressed protein [Oryza sativa Japonica Group]	10.67	10.67	1	5	5	6	25.3	gi|50400031
	1288	gi|115451209	Oryza sativa Japonica Group	Os03g0186900 [Oryza sativa Japonica Group]	10.66	10.67	2	6	6	10	19.41	gi|115451209	gi|125542690
	1289	gi|46390279	Oryza sativa Japonica Group	unknown protein [Oryza sativa Japonica Group]	10.65	10.65	4	5	5	11	60.22	gi|46390279	gi|297599905	gi|222623656	gi|218191554
	1290	gi|125582491	Oryza sativa Japonica Group	hypothetical protein OsJ_07113 [Oryza sativa Japonica Group]	10.64	21.79	3	5	5	11	33.42	gi|125582491	gi|115446663	gi|218190959
	1291	gi|222616681	Oryza sativa Japonica Group	hypothetical protein OsJ_35314 [Oryza sativa Japonica Group]	10.64	10.8	4	5	5	5	21.09	gi|222616681	gi|108862231	gi|115487472	gi|218186476
	1292	gi|218189022	Oryza sativa Indica Group	hypothetical protein OsI_03671 [Oryza sativa Indica Group]	10.64	10.66	3	6	5	6	12.26	gi|218189022	gi|115439827	gi|125571961
	1293	gi|218199870	Oryza sativa Indica Group	hypothetical protein OsI_26545 [Oryza sativa Indica Group]	10.62	10.62	1	6	4	18	18.75	gi|218199870
	1294	gi|297604659	Oryza sativa Japonica Group	Os05g0477900 [Oryza sativa Japonica Group]	10.58	10.58	1	7	5	19	42.64	gi|297604659
	1295	gi|77556659	Oryza sativa Japonica Group	expressed protein [Oryza sativa Japonica Group]	10.58	10.58	5	5	5	5	29.8	gi|77556659	gi|125579621	gi|115488936	gi|125536916	gi|29370843
	1296	gi|115474565	Oryza sativa Japonica Group	Os08g0120500 [Oryza sativa Japonica Group]	10.57	12.5	1	5	5	5	12.99	gi|115474565
	1297	gi|37718894	Oryza sativa Japonica Group	putative ubiquitin conjugation factor [Oryza sativa Japonica Group]	10.56	10.56	3	5	5	7	7.625	gi|37718894	gi|125586740	gi|125544400
	1298	gi|297597036	Oryza sativa Japonica Group	Os01g0565600 [Oryza sativa Japonica Group]	10.56	10.56	1	6	6	8	45.45	gi|297597036
	1299	gi|222637711	Oryza sativa Japonica Group	hypothetical protein OsJ_25631 [Oryza sativa Japonica Group]	10.55	10.56	1	6	5	17	48.91	gi|222637711
	1300	gi|70663971	Oryza sativa Japonica Group	OSJNBa0079A21.13 [Oryza sativa Japonica Group]	10.55	10.55	2	5	5	6	28.25	gi|70663971	gi|218195322
	1301	gi|115476190	Oryza sativa Japonica Group	Os08g0379400 [Oryza sativa Japonica Group]	10.54	10.59	2	5	5	5	16.41	gi|115476190	gi|125561376
	1302	gi|115450425	Oryza sativa Japonica Group	Os03g0124900 [Oryza sativa Japonica Group]	10.54	10.55	1	5	5	9	13.54	gi|115450425
	1303	gi|222618596	Oryza sativa Japonica Group	hypothetical protein OsJ_02073 [Oryza sativa Japonica Group]	10.52	10.55	3	4	4	9	42.73	gi|222618596	gi|57899752	gi|115437210
	1304	gi|218196350	Oryza sativa Indica Group	hypothetical protein OsI_19014 [Oryza sativa Indica Group]	10.5	10.55	3	5	5	7	10.11	gi|218196350	gi|115488128	gi|222630737
	1305	gi|125552174	Oryza sativa Japonica Group	hypothetical protein OsI_19802 [Oryza sativa Indica Group]	10.5	10.5	2	5	5	6	19.71	gi|125552174	gi|115463645
	1306	gi|115454933	Oryza sativa Japonica Group	Os03g0712800 [Oryza sativa Japonica Group]	10.46	13.54	2	5	5	7	28.65	gi|115454933	gi|218193634
	1307	gi|222641588	Oryza sativa Japonica Group	hypothetical protein OsJ_29394 [Oryza sativa Japonica Group]	10.43	10.46	2	6	5	13	23.47	gi|222641588	gi|115479207
	1308	gi|115477613	Oryza sativa Japonica Group	Os08g0543600 [Oryza sativa Japonica Group]	10.4	10.43	3	6	6	8	11.35	gi|115477613	gi|222640956	gi|218201550
	1309	gi|222640696	Oryza sativa Japonica Group	hypothetical protein OsJ_27601 [Oryza sativa Japonica Group]	10.4	10.4	3	5	5	6	25.84	gi|222640696	gi|115476792	gi|125561814
	1310	gi|115459780	Oryza sativa Japonica Group	Os04g0550500 [Oryza sativa Japonica Group]	10.37	10.4	2	7	6	7	21.87	gi|115459780	gi|116310128
	1311	gi|115480761	Oryza sativa Japonica Group	Os09g0568900 [Oryza sativa Japonica Group]	10.36	10.36	1	6	5	15	35.77	gi|115480761
	1312	gi|218192413	Oryza sativa Japonica Group	hypothetical protein OsI_10695 [Oryza sativa Indica Group]	10.34	10.36	2	6	5	11	22.78	gi|218192413	gi|115451815
	1313	gi|115467820	Oryza sativa Japonica Group	Os06g0320000 [Oryza sativa Japonica Group]	10.34	10.35	1	6	5	12	32.37	gi|115467820
	1314	gi|13249140	Oryza sativa	glucanase [Oryza sativa]	10.31	10.37	3	5	4	6	41.92	gi|13249140	gi|115463555	gi|54660739
	1315	gi|297610525	Oryza sativa Japonica Group	Os10g0430200 [Oryza sativa Japonica Group]	10.31	10.33	2	5	5	8	18.03	gi|297610525	gi|125532040
	1316	gi|218200930	Oryza sativa Japonica Group	hypothetical protein OsI_28763 [Oryza sativa Indica Group]	10.27	28.72	2	7	5	12	49.74	gi|218200930	gi|42409158
	1317	gi|125563412	Oryza sativa Indica Group	hypothetical protein OsI_31052 [Oryza sativa Indica Group]	10.25	10.27	3	5	5	11	23.72	gi|125563412	gi|115478779	gi|125605417
	1318	gi|115474529	Oryza sativa Japonica Group	Os08g0117300 [Oryza sativa Japonica Group]	10.24	10.24	1	5	5	11	34.44	gi|115474529
	1319	gi|125528839	Oryza sativa Indica Group	hypothetical protein OsI_04911 [Oryza sativa Indica Group]	10.23	18.36	2	7	5	37	61.39	gi|125528839	gi|115441819
	1320	gi|218197115	Oryza sativa Indica Group	hypothetical protein OsI_20656 [Oryza sativa Indica Group]	10.22	12.85	3	5	5	7	9.529	gi|218197115	gi|22535406	gi|115464933
	1321	gi|218197595	Oryza sativa Indica Group	hypothetical protein OsI_21695 [Oryza sativa Indica Group]	10.21	10.3	2	4	4	9	25.49	gi|218197595	gi|115466448
	1322	gi|222635521	Oryza sativa Japonica Group	hypothetical protein OsJ_21239 [Oryza sativa Japonica Group]	10.21	10.21	2	5	5	10	33.08	gi|222635521	gi|115467932
	1323	gi|77553656	Oryza sativa Japonica Group	GRF zinc finger family protein [Oryza sativa Japonica Group]	10.2	10.2	3	6	5	13	15.47	gi|77553656	gi|149391185	gi|115447419
	1324	gi|115444237	Oryza sativa Japonica Group	Os02g0149800 [Oryza sativa Japonica Group]	10.2	10.2	3	7	5	11	22.13	gi|115444237	gi|222622172	gi|218190065
	1325	gi|125545869	Oryza sativa Indica Group	hypothetical protein OsI_13698 [Oryza sativa Indica Group]	10.18	11.16	4	5	4	5	10.5	gi|125545869	gi|31745227	gi|108711313	gi|222625882
	1326	gi|297598778	Oryza sativa Japonica Group	Os02g0198300 [Oryza sativa Japonica Group]	10.17	10.18	2	5	5	7	23.75	gi|297598778	gi|125538491
	1327	gi|115476616	Oryza sativa Japonica Group	Os08g0440500 [Oryza sativa Japonica Group]	10.17	10.18	1	6	6	7	27.19	gi|115476616
	1328	gi|13129508	Oryza sativa Japonica Group	putative protein phosphatase 2A regulatory subunit [Oryza sativa Japonica Group]	10.16	10.16	3	5	5	8	11.94	gi|13129508	gi|115482514	gi|16905168
	1329	gi|218188143	Oryza sativa Indica Group	hypothetical protein OsI_01750 [Oryza sativa Indica Group]	10.13	10.14	2	6	5	11	23.16	gi|218188143	gi|115436372
	1330	gi|115450549	Oryza sativa Japonica Group	Os03g0133400 [Oryza sativa Japonica Group]	10.13	10.13	2	6	5	10	15.73	gi|115450549	gi|108860575
	1331	gi|108862919	Oryza sativa Japonica Group	FLK, putative, expressed [Oryza sativa Japonica Group]	10.11	10.11	1	5	5	10	13.93	gi|108862919
	1332	gi|115477154	Oryza sativa Japonica Group	Os08g0503200 [Oryza sativa Japonica Group]	10.1	10.13	1	7	5	9	10.8	gi|115477154
	1333	gi|115451893	Oryza sativa Indica Group	Os03g0247000 [Oryza sativa Japonica Group]	10.09	10.38	2	6	5	8	35.78	gi|115451893	gi|222624562
	1334	gi|115440123	Oryza sativa Japonica Group	Os01g0764400 [Oryza sativa Japonica Group]	10.09	10.16	2	7	5	13	22.68	gi|115440123	gi|125527818
	1335	gi|222616731	Oryza sativa Japonica Group	hypothetical protein OsJ_35416 [Oryza sativa Japonica Group]	10.08	24.01	3	5	5	9	52.01	gi|222616731	gi|115487638	gi|218186523
	1336	gi|17027265	Oryza sativa Japonica Group	putative parathymosin [Oryza sativa Japonica Group]	10.08	10.09	2	5	5	6	19.14	gi|17027265	gi|108711237
	1337	gi|31126737	Oryza sativa Japonica Group	putative beta 1,3-glucanase [Oryza sativa Japonica Group]	10.06	10.11	2	6	5	12	15.52	gi|31126737	gi|125545187
	1338	gi|115465791	Oryza sativa Japonica Group	Os05g0592400 [Oryza sativa Japonica Group]	10.05	10.14	3	5	5	7	6.697	gi|115465791	gi|218197365	gi|12082087
	1339	gi|115472239	Oryza sativa Japonica Group	Os07g0500300 [Oryza sativa Japonica Group]	10.05	10.14	1	6	5	8	45.09	gi|115472239
	1340	gi|222630429	Oryza sativa Japonica Group	hypothetical protein OsJ_17360 [Oryza sativa Japonica Group]	10.05	10.1	3	5	5	9	17.69	gi|222630429	gi|115462437	gi|218196211
	1341	gi|115471983	Oryza sativa Japonica Group	Os07g0467200 [Oryza sativa Japonica Group]	10.04	10.04	2	6	5	18	45.87	gi|115471983	gi|125558262
	1342	gi|115459478	Oryza sativa Japonica Group	Os04g0521800 [Oryza sativa Japonica Group]	10.03	12.15	2	5	5	10	25.82	gi|115459478	gi|125591017
	1343	gi|218184888	Oryza sativa Japonica Group	hypothetical protein OsI_34332 [Oryza sativa Indica Group]	10.03	10.05	2	6	5	7	34.52	gi|218184888	gi|297610791
	1344	gi|218198636	Oryza sativa Indica Group	hypothetical protein OsI_23873 [Oryza sativa Indica Group]	10.03	10.03	3	5	5	8	20.38	gi|218198636	gi|115469166	gi|29466964
	1345	gi|115464613	Oryza sativa Japonica Group	Os05g0491000 [Oryza sativa Japonica Group]	10.02	10.02	1	5	5	5	38.71	gi|115464613
	1346	gi|218197407	Oryza sativa Indica Group	hypothetical protein OsI_21298 [Oryza sativa Indica Group]	10.01	19.57	4	6	5	11	17.25	gi|218197407	gi|115465912	gi|125595764	gi|55295834
	1347	gi|115439385	Oryza sativa Japonica Group	Os01g0698000 [Oryza sativa Japonica Group]	10.01	10.03	2	5	5	8	19.02	gi|115439385	gi|218188908
	1348	gi|125524727	Oryza sativa Indica Group	hypothetical protein OsI_00711 [Oryza sativa Indica Group]	10	16.19	3	5	5	16	18.25	gi|125524727	gi|115434998	gi|415315
	1349	gi|115436928	Oryza sativa Indica Group	Os01g0511100 [Oryza sativa Japonica Group]	10	10.66	1	5	5	12	44.31	gi|115436928
	1350	gi|115461669	Oryza sativa	Os05g0108800 [Oryza sativa Japonica Group]	10	10.04	1	6	5	19	38.69	gi|115461669
	1351	gi|125575488	Oryza sativa Japonica Group	hypothetical protein OsJ_32247 [Oryza sativa Japonica Group]	10	10.03	3	6	5	8	22.46	gi|125575488	gi|115483096	gi|294991861
	1352	gi|297606777	Oryza sativa Japonica Group	Os07g0164300 [Oryza sativa Japonica Group]	10	10	2	5	5	9	18.75	gi|297606777	gi|33146794
	1353	gi|297722543	Oryza sativa Japonica Group	Os03g0737701 [Oryza sativa Japonica Group]	10	10	3	6	5	8	17.63	gi|297722543	gi|31126792	gi|222625759
	1354	gi|115473637	Oryza sativa Japonica Group	Os07g0639800 [Oryza sativa Japonica Group]	10	10	1	6	5	17	24.08	gi|115473637
	1355	gi|218202624	Oryza sativa Indica Group	hypothetical protein OsI_32385 [Oryza sativa Indica Group]	9.99	10	3	5	5	11	10.1	gi|218202624	gi|222642086	gi|115480667
	1356	gi|115483480	Oryza sativa Japonica Group	Os10g0564300 [Oryza sativa Japonica Group]	9.99	9.99	1	6	5	13	32.35	gi|115483480
	1357	gi|40253748	Oryza sativa Japonica Group	putative mec-8 [Oryza sativa Japonica Group]	9.98	10.09	1	5	5	9	28.25	gi|40253748
	1358	gi|2801803	Oryza sativa Japonica Group	germin-like protein 16 [Oryza sativa Japonica Group]	9.97	9.97	3	8	5	14	34.39	gi|2801803	gi|152940791	gi|115475119
	1359	gi|115482934	Oryza sativa Japonica Group	Os10g0516100 [Oryza sativa Japonica Group]	9.96	9.96	1	7	5	16	71.95	gi|115482934
	1360	gi|115440541	Oryza sativa Japonica Group	Os01g0803200 [Oryza sativa Japonica Group]	9.94	9.95	2	4	4	9	55	gi|115440541	gi|13096692
	1361	gi|115456393	Oryza sativa Japonica Group	Os03g0831800 [Oryza sativa Japonica Group]	9.89	13.17	1	6	5	6	23.26	gi|115456393
	1362	gi|218192055	Oryza sativa Indica Group	hypothetical protein OsI_09940 [Oryza sativa Indica Group]	9.89	9.89	2	5	5	11	49.51	gi|218192055	gi|108706090
	1363	gi|218187375	Oryza sativa Indica Group	hypothetical protein OsI_00099 [Oryza sativa Indica Group]	9.88	9.91	2	6	5	8	9.984	gi|218187375	gi|115434088
	1364	gi|32488719	Oryza sativa Japonica Group	OSJNBa0088H09.20 [Oryza sativa Japonica Group]	9.88	9.88	4	7	5	16	26.55	gi|32488719	gi|297603603	gi|218195862	gi|90399173
	1365	gi|115455881	Oryza sativa Japonica Group	Os03g0794700 [Oryza sativa Japonica Group]	9.82	9.9	3	8	5	19	34.21	gi|115455881	gi|125546023	gi|25553581
	1366	gi|57900681	Oryza sativa Japonica Group	putative glucosyl transferase [Oryza sativa Japonica Group]	9.82	9.82	3	6	5	12	21.22	gi|57900681	gi|297723761	gi|218196202
	1367	gi|297609653	Oryza sativa Japonica Group	Os09g0480700 [Oryza sativa Japonica Group]	9.82	9.82	3	5	5	7	26.79	gi|297609653	gi|148921428	gi|125564131
	1368	gi|125544160	Oryza sativa Indica Group	hypothetical protein OsI_11874 [Oryza sativa Indica Group]	9.81	9.83	3	6	6	15	20.4	gi|125544160	gi|115453345	gi|115473429
	1369	gi|115455879	Oryza sativa Japonica Group	Os03g0794500 [Oryza sativa Japonica Group]	9.8	16.71	2	5	5	8	24.57	gi|115455879	gi|125546022
	1370	gi|222616745	Oryza sativa Japonica Group	hypothetical protein OsJ_35450 [Oryza sativa Japonica Group]	9.8	9.84	5	7	6	16	13.87	gi|222616745	gi|115487674	gi|108862265	gi|108862263	gi|218186540
	1371	gi|108708566	Oryza sativa Japonica Group	Transthyretin precursor family protein, expressed [Oryza sativa Japonica Group]	9.8	9.84	1	5	4	6	22.93	gi|108708566
	1372	gi|115460280	Oryza sativa Japonica Group	Os04g0598000 [Oryza sativa Japonica Group]	9.8	9.81	2	6	5	11	47.06	gi|115460280	gi|125549574
	1373	gi|297596270	Oryza sativa Japonica Group	Os01g0195500 [Oryza sativa Japonica Group]	9.8	9.8	3	5	5	8	36.68	gi|297596270	gi|125524768	gi|222617914
	1374	gi|115489442	Oryza sativa Japonica Group	Os12g0601200 [Oryza sativa Japonica Group]	9.79	9.88	2	5	4	7	20.63	gi|115489442	gi|108862926
	1375	gi|115454773	Oryza sativa Japonica Group	Os03g0699300 [Oryza sativa Japonica Group]	9.78	27.18	4	5	5	5	30.06	gi|115454773	gi|125587591	gi|108710583	gi|218193583
	1376	gi|115482750	Oryza sativa Japonica Group	Os10g0498500 [Oryza sativa Japonica Group]	9.78	14.24	1	5	5	10	27.24	gi|115482750
	1377	gi|115436226	Oryza sativa Japonica Group	Os01g0314300 [Oryza sativa Japonica Group]	9.78	9.78	1	4	4	8	38.67	gi|115436226
	1378	gi|115435896	Oryza sativa Japonica Group	Os01g0271200 [Oryza sativa Japonica Group]	9.75	20.5	1	5	5	6	17.62	gi|115435896
	1379	gi|125568983	Oryza sativa Japonica Group	hypothetical protein OsJ_00331 [Oryza sativa Japonica Group]	9.74	9.78	3	6	5	9	20.08	gi|125568983	gi|125524380	gi|115434476
	1380	gi|125561721	Oryza sativa Indica Group	hypothetical protein OsI_29415 [Oryza sativa Indica Group]	9.71	17.19	3	4	4	6	17.39	gi|125561721	gi|42408279	gi|222640652
	1381	gi|218200303	Oryza sativa Indica Group	hypothetical protein OsI_27428 [Oryza sativa Indica Group]	9.7	9.71	2	4	4	8	9.302	gi|218200303	gi|115474235
	1382	gi|115483062	Oryza sativa Japonica Group	Os10g0528400 [Oryza sativa Japonica Group]	9.68	11.45	1	6	4	17	43.78	gi|115483062
	1383	gi|115441259	Oryza sativa Japonica Group	Os01g0866700 [Oryza sativa Japonica Group]	9.65	9.67	1	4	4	16	63.46	gi|115441259
	1384	gi|47777377	Oryza sativa Japonica Group	unknown protein [Oryza sativa Japonica Group]	9.64	9.66	2	5	5	7	45.28	gi|47777377	gi|115463467
	1385	gi|218187604	Oryza sativa Indica Group	hypothetical protein OsI_00606 [Oryza sativa Indica Group]	9.64	9.64	5	5	5	8	17.6	gi|218187604	gi|15128238	gi|297596195	gi|222617833	gi|55296798
	1386	gi|218189176	Oryza sativa Indica Group	hypothetical protein OsI_04001 [Oryza sativa Indica Group]	9.61	27.99	3	6	5	10	40.73	gi|218189176	gi|115440349	gi|125572256
	1387	gi|9757686	Oryza sativa Japonica Group	unnamed protein product [Oryza sativa Japonica Group]	9.61	9.61	3	7	4	26	35.79	gi|9757686	gi|222617779	gi|115434656
	1388	gi|125543130	Oryza sativa Indica Group	hypothetical protein OsI_10767 [Oryza sativa Indica Group]	9.6	9.64	2	5	5	10	16.58	gi|125543130	gi|108707189
	1389	gi|115484683	Oryza sativa Japonica Group	Os11g0210500 [Oryza sativa Japonica Group]	9.58	23.28	8	5	5	10	28.19	gi|115484683	gi|75339814	gi|67845939	gi|125576571	gi|125533786	gi|67845943	gi|169757	gi|20169
	1390	gi|125606281	Oryza sativa Japonica Group	hypothetical protein OsJ_29960 [Oryza sativa Japonica Group]	9.58	9.58	2	5	4	6	11.36	gi|125606281	gi|115480063
	1391	gi|115466434	Oryza sativa Japonica Group	Os06g0149400 [Oryza sativa Japonica Group]	9.57	11.29	3	4	4	11	18.78	gi|115466434	gi|45433309	gi|218197588
	1392	gi|115470082	Oryza sativa Japonica Group	Os06g0728000 [Oryza sativa Japonica Group]	9.57	9.57	1	6	5	7	35.67	gi|115470082
	1393	gi|32489165	Oryza sativa Japonica Group	OSJNBa0094O15.2 [Oryza sativa Japonica Group]	9.56	9.57	3	5	5	5	14.52	gi|32489165	gi|115456796	gi|116317780
	1394	gi|77551805	Oryza sativa Japonica Group	40S ribosomal protein S9, putative, expressed [Oryza sativa Japonica Group]	9.55	9.57	3	6	5	9	22.92	gi|77551805	gi|218192116	gi|115450807
	1395	gi|169730528	Oryza sativa	SKIP interacting protein 12 [Oryza sativa]	9.54	14.16	3	7	6	8	40.85	gi|169730528	gi|115477813	gi|125562555
	1396	gi|115437808	Oryza sativa Japonica Group	Os01g0574600 [Oryza sativa Japonica Group]	9.54	9.56	1	7	5	15	24.05	gi|115437808
	1397	gi|297596049	Oryza sativa Japonica Group	Os01g0135700 [Oryza sativa Japonica Group]	9.54	9.56	1	6	5	12	42.54	gi|297596049
	1398	gi|38344542	Oryza sativa Japonica Group	OSJNBa0027P08.10 [Oryza sativa Japonica Group]	9.52	9.52	4	6	5	13	24.32	gi|38344542	gi|218194930	gi|116310227	gi|115458600
	1399	gi|218189062	Oryza sativa Indica Group	hypothetical protein OsI_03755 [Oryza sativa Indica Group]	9.49	9.51	3	5	5	7	18.39	gi|218189062	gi|115439967	gi|125572044
	1400	gi|218187624	Oryza sativa Indica Group	hypothetical protein OsI_00647 [Oryza sativa Indica Group]	9.49	9.49	2	5	5	6	12.5	gi|218187624	gi|115434892
	1401	gi|115445077	Oryza sativa Japonica Group	Os02g0220600 [Oryza sativa Japonica Group]	9.48	44.51	2	8	5	22	49.52	gi|115445077	gi|222622440
	1402	gi|297597529	Oryza sativa Japonica Group	Os01g0722800 [Oryza sativa Japonica Group]	9.48	36.24	1	5	5	12	56.55	gi|297597529
	1403	gi|222622445	Oryza sativa Japonica Group	hypothetical protein OsJ_05928 [Oryza sativa Japonica Group]	9.47	9.7	4	5	5	10	13.53	gi|222622445	gi|46806499	gi|115445085	gi|125538654
	1404	gi|222636166	Oryza sativa Japonica Group	hypothetical protein OsJ_22525 [Oryza sativa Japonica Group]	9.45	44.73	3	5	5	6	27.08	gi|222636166	gi|125556643	gi|53791880
	1405	gi|115466024	Oryza sativa Japonica Group	Os06g0115300 [Oryza sativa Japonica Group]	9.45	11.1	1	7	5	15	79.12	gi|115466024
	1406	gi|20161527	Oryza sativa Japonica Group	hypothetical protein [Oryza sativa Japonica Group]	9.45	9.45	2	6	4	13	46.48	gi|20161527	gi|115438937
	1407	gi|297604119	Oryza sativa Japonica Group	Os05g0244600 [Oryza sativa Japonica Group]	9.44	9.52	2	6	5	15	38.29	gi|297604119	gi|55168102
	1408	gi|125524744	Oryza sativa Indica Group	hypothetical protein OsI_00727 [Oryza sativa Indica Group]	9.44	9.45	2	4	4	6	12.87	gi|125524744	gi|115435028
	1409	gi|115466906	Oryza sativa Indica Group	Os06g0196300 [Oryza sativa Japonica Group]	9.42	9.42	1	4	4	9	33.64	gi|115466906
	1410	gi|115446631	Oryza sativa Japonica Group	Os02g0550600 [Oryza sativa Japonica Group]	9.41	9.45	1	5	5	7	11.74	gi|115446631
	1411	gi|115444811	Oryza sativa Japonica Group	Os02g0195500 [Oryza sativa Japonica Group]	9.4	9.6	2	5	5	6	9.203	gi|115444811	gi|125538467
	1412	gi|115448305	Oryza sativa Japonica Group	Os02g0717400 [Oryza sativa Japonica Group]	9.39	10.32	2	5	5	6	5.891	gi|115448305	gi|218191467
	1413	gi|125541656	Oryza sativa Indica Group	hypothetical protein OsI_09479 [Oryza sativa Indica Group]	9.39	9.39	2	4	4	8	16.34	gi|125541656	gi|115449745
	1414	gi|222618453	Oryza sativa Japonica Group	hypothetical protein OsJ_01790 [Oryza sativa Japonica Group]	9.39	9.39	4	5	4	6	38.22	gi|222618453	gi|115436590	gi|11177841	gi|125525953
	1415	gi|42408149	Oryza sativa Japonica Group	putative riboflavin biosynthesis protein ribA [Oryza sativa Japonica Group]	9.38	9.41	3	4	4	8	9.294	gi|42408149	gi|222640748	gi|125561936
	1416	gi|218198925	Oryza sativa Indica Group	hypothetical protein OsI_24541 [Oryza sativa Indica Group]	9.35	9.35	2	5	5	6	4.848	gi|218198925	gi|222636266
	1417	gi|218198046	Oryza sativa Indica Group	hypothetical protein OsI_22696 [Oryza sativa Indica Group]	9.33	10.36	3	5	5	5	6.752	gi|218198046	gi|115467752	gi|125596988
	1418	gi|115462319	Oryza sativa Japonica Group	Os05g0169100 [Oryza sativa Japonica Group]	9.32	9.32	3	5	4	9	17.81	gi|115462319	gi|218196168	gi|575357
	1419	gi|115446617	Oryza sativa Indica Group	Os02g0549600 [Oryza sativa Japonica Group]	9.32	9.32	2	5	5	9	32.24	gi|115446617	gi|12246885
	1420	gi|125603889	Oryza sativa Japonica Group	hypothetical protein OsJ_27813 [Oryza sativa Japonica Group]	9.3	11.82	2	4	4	6	35.18	gi|125603889	gi|115477092
	1421	gi|115488972	Oryza sativa Japonica Group	Os12g0548700 [Oryza sativa Japonica Group]	9.3	9.3	1	7	5	25	69.12	gi|115488972
	1422	gi|48475233	Oryza sativa Japonica Group	putative translation initiation factor IF-2 [Oryza sativa Japonica Group]	9.28	9.5	4	5	5	6	5.721	gi|48475233	gi|115465795	gi|222632768	gi|125553546
	1423	gi|115467298	Oryza sativa Japonica Group	Os06g0237300 [Oryza sativa Japonica Group]	9.27	9.27	1	4	4	5	7.061	gi|115467298
	1424	gi|115474363	Oryza sativa Indica Group	Os08g0104400 [Oryza sativa Japonica Group]	9.27	9.27	1	7	5	11	54.17	gi|115474363
	1425	gi|115448293	Oryza sativa Japonica Group	Os02g0715400 [Oryza sativa Japonica Group]	9.26	9.26	1	6	4	18	51.49	gi|115448293
	1426	gi|115477831	Oryza sativa Japonica Group	Os08g0560900 [Oryza sativa Japonica Group]	9.24	9.24	1	5	4	11	29.06	gi|115477831
	1427	gi|15128441	Oryza sativa Japonica Group	P0402A09.8 [Oryza sativa Japonica Group]	9.23	9.29	3	4	4	5	4.545	gi|15128441	gi|215737617	gi|115433966
	1428	gi|297609769	Oryza sativa Japonica Group	Os09g0505700 [Oryza sativa Japonica Group]	9.22	9.24	2	5	4	9	21.93	gi|297609769	gi|125606254
	1429	gi|108863914	Oryza sativa Japonica Group	Macrophage migration inhibitory factor family protein, expressed [Oryza sativa Japonica Group]	9.22	9.22	1	5	4	13	71.3	gi|108863914
	1430	gi|115458410	Oryza sativa Japonica Group	Os04g0428900 [Oryza sativa Japonica Group]	9.22	9.22	2	5	5	11	29.59	gi|115458410	gi|33243054
	1431	gi|51243456	Oryza sativa Japonica Group	LysM-domain GPI-anchored protein [Oryza sativa Japonica Group]	9.21	9.22	2	8	4	23	9.78	gi|51243456	gi|51091208
	1432	gi|57899528	Oryza sativa Japonica Group	putative P58IPK [Oryza sativa Japonica Group]	9.19	9.19	4	5	5	9	13.38	gi|57899528	gi|218190245	gi|222619979	gi|218189848
	1433	gi|29893652	Oryza sativa Japonica Group	putative pfam00106, adh_short, short chain dehydrogenase [Oryza sativa Japonica Group]	9.18	9.18	3	6	5	10	20.48	gi|29893652	gi|115452149	gi|108707391
	1434	gi|90398985	Oryza sativa Japonica Group	H0801D08.15 [Oryza sativa Indica Group]	9.17	9.17	2	6	4	9	24.42	gi|90398985	gi|38344040
	1435	gi|126215670	Oryza sativa Japonica Group	RecName: Full=Actin-depolymerizing factor 7; Short=ADF-7; Short=OsADF7	9.15	9.17	2	6	4	10	30.94	gi|126215670	gi|115461713
	1436	gi|218190009	Oryza sativa Japonica Group	hypothetical protein OsI_05763 [Oryza sativa Indica Group]	9.15	9.15	1	5	5	7	15.65	gi|218190009
	1437	gi|115484185	Oryza sativa Indica Group	Os11g0149200 [Oryza sativa Japonica Group]	9.15	9.15	1	4	4	13	30.82	gi|115484185
	1438	gi|115477326	Oryza sativa Japonica Group	Os08g0519400 [Oryza sativa Japonica Group]	9.14	9.2	2	5	5	5	10.18	gi|115477326	gi|218201469
	1439	gi|312983209	Oryza sativa Indica Group	16.9 kDa heat shock protein B [Oryza sativa Indica Group]	9.11	9.12	1	7	4	23	62.11	gi|312983209
	1440	gi|218184128	Oryza sativa Indica Group	hypothetical protein OsI_32713 [Oryza sativa Indica Group]	9.1	10.88	4	4	4	6	10.56	gi|218184128	gi|115481094	gi|110288592	gi|110288591
	1441	gi|125580883	Oryza sativa Japonica Group	hypothetical protein OsJ_05455 [Oryza sativa Japonica Group]	9.09	9.11	2	4	4	11	11.06	gi|125580883	gi|115444361
	1442	gi|222623364	Oryza sativa Japonica Group	hypothetical protein OsJ_07774 [Oryza sativa Japonica Group]	9.08	9.22	4	6	5	9	24.54	gi|222623364	gi|218191287	gi|115447665	gi|14140139
	1443	gi|125553370	Oryza sativa Indica Group	hypothetical protein OsI_21036 [Oryza sativa Indica Group]	9.04	9.04	2	4	4	7	37.82	gi|125553370	gi|115465523
	1444	gi|115451377	Oryza sativa Japonica Group	Os03g0200500 [Oryza sativa Japonica Group]	9.03	9.03	4	5	4	8	33.21	gi|115451377	gi|222616957	gi|218186713	gi|115488288
	1445	gi|115451463	Oryza sativa Indica Group	Os03g0208900 [Oryza sativa Japonica Group]	9.03	9.03	4	7	5	12	16.63	gi|115451463	gi|26006499	gi|108706778	gi|108706777
	1446	gi|218194922	Oryza sativa Indica Group	hypothetical protein OsI_16030 [Oryza sativa Indica Group]	9.03	9.03	3	5	5	5	14.06	gi|218194922	gi|32479665	gi|115458578
	1447	gi|57899183	Oryza sativa Japonica Group	thioredoxin M-like [Oryza sativa Japonica Group]	9.02	9.02	3	6	4	15	42.28	gi|57899183	gi|222619924	gi|115442413
	1448	gi|115456247	Oryza sativa Japonica Group	Os03g0821100 [Oryza sativa Japonica Group]	9	210.83	2	7	4	19	71.96	gi|115456247	gi|218193998
	1449	gi|115482402	Oryza sativa Japonica Group	Os10g0464400 [Oryza sativa Japonica Group]	8.97	8.98	2	4	4	5	16.62	gi|115482402	gi|110289212
	1450	gi|218197809	Oryza sativa Indica Group	hypothetical protein OsI_22175 [Oryza sativa Indica Group]	8.97	8.97	1	5	5	7	25.08	gi|218197809
	1451	gi|115461737	Oryza sativa Indica Group	Os05g0115900 [Oryza sativa Japonica Group]	8.96	11.11	2	4	4	9	16.45	gi|115461737	gi|222629975
	1452	gi|115453721	Oryza sativa Japonica Group	Os03g0441500 [Oryza sativa Japonica Group]	8.94	9.06	2	4	4	4	10.85	gi|115453721	gi|125544468
	1453	gi|52077016	Oryza sativa Japonica Group	unknown protein [Oryza sativa Japonica Group]	8.93	8.93	1	5	5	10	49.21	gi|52077016
	1454	gi|222622792	Oryza sativa Japonica Group	hypothetical protein OsJ_06602 [Oryza sativa Japonica Group]	8.89	16.04	2	5	4	7	19.43	gi|222622792	gi|115445979
	1455	gi|2058273	Oryza sativa (japonica cultivar-group)	YK426 [Oryza sativa (japonica cultivar-group)]	8.87	8.87	4	5	5	7	32.63	gi|2058273	gi|115479853	gi|41052913	gi|115443655
	1456	gi|27497122	Oryza sativa Japonica Group	floral organ regulator 1 [Oryza sativa Japonica Group]	8.87	8.87	2	5	4	7	38.97	gi|27497122	gi|115440597
	1457	gi|218201558	Oryza sativa Indica Group	hypothetical protein OsI_30136 [Oryza sativa Indica Group]	8.85	9.11	2	5	4	6	12.71	gi|218201558	gi|115477651
	1458	gi|115477849	Oryza sativa Japonica Group	Os08g0562500 [Oryza sativa Japonica Group]	8.84	9.37	1	4	4	6	17.98	gi|115477849
	1459	gi|115460472	Oryza sativa Japonica Group	Os04g0611200 [Oryza sativa Japonica Group]	8.82	8.82	2	5	5	7	16.48	gi|115460472	gi|38568010
	1460	gi|115471157	Oryza sativa Japonica Group	Os07g0212200 [Oryza sativa Japonica Group]	8.81	8.87	1	4	4	6	14.54	gi|115471157
	1461	gi|54290281	Oryza sativa Japonica Group	unknown protein [Oryza sativa Japonica Group]	8.81	8.81	3	5	4	18	33.33	gi|54290281	gi|115438526	gi|218188655
	1462	gi|75225360	Oryza sativa Japonica Group	RecName: Full=Probable 6-phosphogluconolactonase 2; Short=6PGL 2	8.8	8.82	2	4	4	5	16.79	gi|75225360	gi|115473239
	1463	gi|115457002	Oryza sativa Japonica Group	Os04g0136700 [Oryza sativa Japonica Group]	8.8	8.81	1	5	4	12	42.73	gi|115457002
	1464	gi|125536207	Oryza sativa Indica Group	hypothetical protein OsI_37912 [Oryza sativa Indica Group]	8.78	8.78	3	4	4	4	10.69	gi|125536207	gi|115487958	gi|125578929
	1465	gi|125548984	Oryza sativa Indica Group	hypothetical protein OsI_16591 [Oryza sativa Indica Group]	8.77	8.77	1	5	5	7	19.54	gi|125548984
	1466	gi|31126720	Oryza sativa Japonica Group	putative deoxyuridine triphosphatase [Oryza sativa Japonica Group]	8.76	8.76	5	6	5	11	42.67	gi|31126720	gi|122230604	gi|115454523	gi|222631282	gi|108710305
	1467	gi|297720919	Oryza sativa Japonica Group	Os02g0171500 [Oryza sativa Japonica Group]	8.76	8.76	1	4	4	9	30.11	gi|297720919
	1468	gi|22002138	Oryza sativa Japonica Group	putative serine/threonine protein kinase [Oryza sativa Japonica Group]	8.75	8.77	3	4	4	7	18.13	gi|22002138	gi|115483126	gi|222430540
	1469	gi|115470389	Oryza sativa Indica Group	Os07g0122400 [Oryza sativa Japonica Group]	8.73	8.74	2	5	5	7	11.73	gi|115470389	gi|222636358
	1470	gi|29150368	Oryza sativa Japonica Group	putative oxidoreductase [Oryza sativa Japonica Group]	8.71	8.73	1	5	4	13	18.06	gi|29150368
	1471	gi|115468560	Oryza sativa Japonica Group	Os06g0563300 [Oryza sativa Japonica Group]	8.71	8.72	2	4	4	4	13.03	gi|115468560	gi|53791812
	1472	gi|77550896	Oryza sativa Japonica Group	Bifunctional dihydrofolate reductase-thymidylate synthase, putative, expressed [Oryza sativa Japonica Group]	8.69	8.69	2	4	4	5	11.52	gi|77550896	gi|222615976
	1473	gi|297597194	Oryza sativa Japonica Group	Os01g0611000 [Oryza sativa Japonica Group]	8.66	8.66	3	4	4	9	16.04	gi|297597194	gi|125526818	gi|12382024
	1474	gi|125527405	Oryza sativa Indica Group	hypothetical protein OsI_03423 [Oryza sativa Indica Group]	8.65	8.66	3	4	4	10	14.29	gi|125527405	gi|125571728	gi|115439441
	1475	gi|115489194	Oryza sativa Japonica Group	Os12g0571200 [Oryza sativa Japonica Group]	8.63	8.63	3	4	4	6	51.61	gi|115489194	gi|5107214	gi|218187107
	1476	gi|116309580	Oryza sativa Indica Group	OSIGBa0140A01.7 [Oryza sativa Indica Group]	8.61	14.31	3	5	4	14	13.73	gi|116309580	gi|115457942	gi|125547949
	1477	gi|77552025	Oryza sativa Japonica Group	pg1, putative, expressed [Oryza sativa Japonica Group]	8.6	8.63	2	4	4	6	6.129	gi|77552025	gi|4680491
	1478	gi|115450769	Oryza sativa Indica Group	Os03g0151600 [Oryza sativa Japonica Group]	8.6	8.6	2	5	4	5	34.55	gi|115450769	gi|108706220
	1479	gi|53792194	Oryza sativa Japonica Group	receptor-like protein kinase 1-like [Oryza sativa Japonica Group]	8.59	8.61	4	5	5	9	9.795	gi|53792194	gi|380710173	gi|222618831	gi|218188631
	1480	gi|125591777	Oryza sativa Japonica Group	hypothetical protein OsJ_16326 [Oryza sativa Japonica Group]	8.59	8.61	3	4	4	4	10.1	gi|125591777	gi|125549897	gi|115460838
	1481	gi|47497763	Oryza sativa Japonica Group	unknown protein [Oryza sativa Japonica Group]	8.59	8.59	2	4	4	7	22.94	gi|47497763	gi|115449137
	1482	gi|115481984	Oryza sativa Indica Group	Os10g0411800 [Oryza sativa Japonica Group]	8.59	8.59	2	5	4	8	50.35	gi|115481984	gi|125574772
	1483	gi|222625454	Oryza sativa Japonica Group	hypothetical protein OsJ_11892 [Oryza sativa Japonica Group]	8.58	8.61	3	4	4	4	13.27	gi|222625454	gi|218193402	gi|115454331
	1484	gi|115440749	Oryza sativa Japonica Group	Os01g0822900 [Oryza sativa Japonica Group]	8.56	8.56	1	5	4	14	40	gi|115440749
	1485	gi|115466938	Oryza sativa Japonica Group	Os06g0199500 [Oryza sativa Japonica Group]	8.56	8.56	1	5	4	7	31.82	gi|115466938
	1486	gi|222618750	Oryza sativa Japonica Group	hypothetical protein OsJ_02383 [Oryza sativa Japonica Group]	8.53	8.56	2	6	5	10	11.26	gi|222618750	gi|218188545
	1487	gi|115482792	Oryza sativa Japonica Group	Os10g0502000 [Oryza sativa Japonica Group]	8.53	8.53	1	4	4	9	22.88	gi|115482792
	1488	gi|52076608	Oryza sativa Japonica Group	unknown protein [Oryza sativa Japonica Group]	8.53	8.53	5	4	4	7	32.63	gi|52076608	gi|215704479	gi|15128456	gi|115433986	gi|218187342
	1489	gi|115480227	Oryza sativa Japonica Group	Os09g0521500 [Oryza sativa Japonica Group]	8.52	8.53	1	4	4	5	12.74	gi|115480227
	1490	gi|222613309	Oryza sativa Japonica Group	hypothetical protein OsJ_32527 [Oryza sativa Japonica Group]	8.5	8.55	3	4	4	4	7.317	gi|222613309	gi|218185050	gi|115483552
	1491	gi|115439315	Oryza sativa Japonica Group	Os01g0691700 [Oryza sativa Japonica Group]	8.49	8.54	2	6	5	10	22.77	gi|115439315	gi|218188887
	1492	gi|115486299	Oryza sativa Japonica Group	Os11g0620300 [Oryza sativa Japonica Group]	8.48	8.48	2	6	4	21	54.55	gi|115486299	gi|47155245
	1493	gi|218184700	Oryza sativa Indica Group	hypothetical protein OsI_33947 [Oryza sativa Indica Group]	8.48	8.48	4	5	4	10	15.86	gi|218184700	gi|3885884	gi|125575077	gi|115482412
	1494	gi|115469410	Oryza sativa Japonica Group	Os06g0665500 [Oryza sativa Japonica Group]	8.45	8.46	3	5	4	5	9.98	gi|115469410	gi|218198707	gi|222636048
	1495	gi|257096334	Oryza sativa Japonica Group	RecName: Full=Probable cinnamyl alcohol dehydrogenase 8C; Short=OsCAD8C	8.44	8.45	2	4	4	4	12.3	gi|257096334	gi|50251437
	1496	gi|222616530	Oryza sativa Japonica Group	hypothetical protein OsJ_35033 [Oryza sativa Japonica Group]	8.44	8.44	2	5	4	5	21.24	gi|222616530	gi|218186323
	1497	gi|297596504	Oryza sativa Japonica Group	Os01g0265800 [Oryza sativa Japonica Group]	8.43	10.51	2	4	4	6	16.79	gi|297596504	gi|6815067
	1498	gi|47848291	Oryza sativa Japonica Group	putative nucleotide binding protein [Oryza sativa Japonica Group]	8.43	8.44	2	4	4	5	20.28	gi|47848291	gi|125540170
	1499	gi|125562526	Oryza sativa Japonica Group	hypothetical protein OsI_30232 [Oryza sativa Indica Group]	8.43	8.43	2	3	3	4	27.24	gi|125562526	gi|115477769
	1500	gi|125572861	Oryza sativa Japonica Group	hypothetical protein OsJ_04296 [Oryza sativa Japonica Group]	8.41	8.41	2	5	4	5	12.17	gi|125572861	gi|115441429
	1501	gi|218196466	Oryza sativa Indica Group	hypothetical protein OsI_19264 [Oryza sativa Indica Group]	8.4	8.4	4	3	3	4	13.26	gi|218196466	gi|222630936	gi|115454023	gi|50878349
	1502	gi|125555498	Oryza sativa Japonica Group	hypothetical protein OsI_23134 [Oryza sativa Indica Group]	8.38	9.73	2	4	4	10	33.78	gi|125555498	gi|1373001
	1503	gi|115435942	Oryza sativa Japonica Group	Os01g0276500 [Oryza sativa Japonica Group]	8.36	8.41	1	6	4	9	22.88	gi|115435942
	1504	gi|10443485	Oryza sativa Indica Group	rCOP11 protein [Oryza sativa Indica Group]	8.36	8.38	3	4	4	6	11.79	gi|10443485	gi|7208213	gi|115450319
	1505	gi|218191324	Oryza sativa Indica Group	hypothetical protein OsI_08404 [Oryza sativa Indica Group]	8.36	8.38	3	4	4	4	9.466	gi|218191324	gi|115447813	gi|125583196
	1506	gi|115439059	Oryza sativa Japonica Group	Os01g0667600 [Oryza sativa Japonica Group]	8.35	17.68	1	4	4	5	29.91	gi|115439059
	1507	gi|115446065	Oryza sativa Japonica Group	Os02g0466400 [Oryza sativa Japonica Group]	8.3	9.69	3	4	4	6	24.62	gi|115446065	gi|47497511	gi|125539393
	1508	gi|34394883	Oryza sativa Japonica Group	unknown protein [Oryza sativa Japonica Group]	8.3	8.32	2	5	4	8	31.25	gi|34394883	gi|115470659
	1509	gi|222642028	Oryza sativa Japonica Group	hypothetical protein OsJ_30230 [Oryza sativa Japonica Group]	8.28	8.31	3	5	4	13	7.347	gi|222642028	gi|52076021	gi|115480519
	1510	gi|222618169	Oryza sativa Japonica Group	hypothetical protein OsJ_01236 [Oryza sativa Japonica Group]	8.28	8.3	2	4	4	7	11.09	gi|222618169	gi|218187954
	1511	gi|222634980	Oryza sativa Japonica Group	hypothetical protein OsJ_20171 [Oryza sativa Japonica Group]	8.27	9.58	4	4	4	5	21.98	gi|222634980	gi|189097347	gi|115466494	gi|218197611
	1512	gi|115486994	Oryza sativa Japonica Group	Os12g0114500 [Oryza sativa Japonica Group]	8.27	8.27	2	7	5	13	51.26	gi|115486994	gi|77553485
	1513	gi|125559471	Oryza sativa Japonica Group	hypothetical protein OsI_27186 [Oryza sativa Indica Group]	8.27	8.27	1	5	4	8	53.33	gi|125559471
	1514	gi|125554114	Oryza sativa Indica Group	hypothetical protein OsI_21704 [Oryza sativa Indica Group]	8.26	8.29	3	4	4	5	9.41	gi|125554114	gi|55296628	gi|125596071
	1515	gi|125543329	Oryza sativa Indica Group	hypothetical protein OsI_11000 [Oryza sativa Indica Group]	8.25	8.27	2	4	4	6	10.57	gi|125543329	gi|115452251
	1516	gi|218201595	Oryza sativa Indica Group	hypothetical protein OsI_30242 [Oryza sativa Indica Group]	8.25	8.26	3	5	4	5	11.62	gi|218201595	gi|29367341	gi|115477777
	1517	gi|115462871	Oryza sativa Japonica Group	Os05g0255600 [Oryza sativa Japonica Group]	8.25	8.26	4	4	4	7	23.48	gi|115462871	gi|108864571	gi|222616226	gi|218186006
	1518	gi|222618562	Oryza sativa Japonica Group	hypothetical protein OsJ_02009 [Oryza sativa Japonica Group]	8.25	8.25	3	5	5	6	10.08	gi|222618562	gi|115437068	gi|218188342
	1519	gi|115439653	Oryza sativa Japonica Group	Os01g0723200 [Oryza sativa Japonica Group]	8.24	8.25	1	5	4	8	28.99	gi|115439653
	1520	gi|116310328	Oryza sativa Indica Group	OSIGBa0130B08.3 [Oryza sativa Indica Group]	8.23	8.26	2	4	4	6	15.07	gi|116310328	gi|115459134
	1521	gi|297725851	Oryza sativa Japonica Group	Os07g0604100 [Oryza sativa Japonica Group]	8.22	8.22	2	5	4	19	40	gi|297725851	gi|125559100
	1522	gi|115469830	Oryza sativa Japonica Group	Os06g0705100 [Oryza sativa Japonica Group]	8.21	8.31	1	4	4	4	24.69	gi|115469830
	1523	gi|115464311	Oryza sativa Japonica Group	Os05g0460200 [Oryza sativa Japonica Group]	8.21	8.21	1	4	4	21	29.59	gi|115464311
	1524	gi|115439069	Oryza sativa Japonica Group	Os01g0668100 [Oryza sativa Japonica Group]	8.2	8.2	1	4	4	7	15.79	gi|115439069
	1525	gi|38346522	Oryza sativa Japonica Group	OSJNBa0027H09.17 [Oryza sativa Japonica Group]	8.19	8.19	5	5	4	7	5.94	gi|38346522	gi|297602091	gi|218194266	gi|116317900	gi|222628294
	1526	gi|115449807	Oryza sativa Japonica Group	Os02g0822200 [Oryza sativa Japonica Group]	8.19	8.19	2	4	4	4	17.52	gi|115449807	gi|215697292
	1527	gi|115440823	Oryza sativa Japonica Group	Os01g0829800 [Oryza sativa Japonica Group]	8.18	48.52	2	4	4	5	48.74	gi|115440823	gi|125528248
	1528	gi|115477661	Oryza sativa Japonica Group	Os08g0547100 [Oryza sativa Japonica Group]	8.17	11.02	1	5	4	8	22.32	gi|115477661
	1529	gi|115471591	Oryza sativa Japonica Group	Os07g0290800 [Oryza sativa Japonica Group]	8.17	8.17	3	4	4	4	18.15	gi|115471591	gi|125557998	gi|125599875
	1530	gi|125524384	Oryza sativa Indica Group	hypothetical protein OsI_00355 [Oryza sativa Indica Group]	8.16	8.16	2	5	4	13	24.01	gi|125524384	gi|115434484
	1531	gi|42409426	Oryza sativa Japonica Group	putative glutamate decarboxylase [Oryza sativa Japonica Group]	8.15	8.16	4	4	4	5	12.27	gi|42409426	gi|222640700	gi|125561822	gi|115476804
	1532	gi|115464717	Oryza sativa Indica Group	Os05g0499600 [Oryza sativa Japonica Group]	8.14	8.16	1	4	4	7	13.99	gi|115464717
	1533	gi|222637173	Oryza sativa Japonica Group	hypothetical protein OsJ_24532 [Oryza sativa Japonica Group]	8.12	8.12	3	4	4	8	22.61	gi|222637173	gi|218199747	gi|115472489
	1534	gi|115461953	Oryza sativa Japonica Group	Os05g0135800 [Oryza sativa Japonica Group]	8.11	10.17	1	4	4	5	18.56	gi|115461953
	1535	gi|108863010	Oryza sativa Japonica Group	amine oxidase, putative, expressed [Oryza sativa Japonica Group]	8.11	8.28	1	4	4	4	13.68	gi|108863010
	1536	gi|218189990	Oryza sativa Indica Group	hypothetical protein OsI_05724 [Oryza sativa Indica Group]	8.11	8.13	2	4	4	6	2.562	gi|218189990	gi|222622109
	1537	gi|115467754	Oryza sativa Japonica Group	Os06g0308800 [Oryza sativa Japonica Group]	8.1	8.1	1	5	4	12	13.11	gi|115467754
	1538	gi|125538215	Oryza sativa Japonica Group	hypothetical protein OsI_05978 [Oryza sativa Indica Group]	8.1	8.1	1	5	4	8	25	gi|125538215
	1539	gi|115440917	Oryza sativa Japonica Group	Os01g0837500 [Oryza sativa Japonica Group]	8.09	8.72	4	5	5	7	16.26	gi|115440917	gi|34393468	gi|218199182	gi|215769373
	1540	gi|222617861	Oryza sativa Japonica Group	hypothetical protein OsJ_00626 [Oryza sativa Japonica Group]	8.09	8.21	3	4	4	4	6.551	gi|222617861	gi|125524671	gi|115434896
	1541	gi|222613176	Oryza sativa Japonica Group	hypothetical protein OsJ_32264 [Oryza sativa Japonica Group]	8.09	8.13	3	4	4	7	20.42	gi|222613176	gi|115483122	gi|125532758
	1542	gi|115460310	Oryza sativa Japonica Group	Os04g0599900 [Oryza sativa Japonica Group]	8.09	8.1	2	5	4	7	10.94	gi|115460310	gi|46367658
	1543	gi|125534557	Oryza sativa Indica Group	hypothetical protein OsI_36284 [Oryza sativa Indica Group]	8.09	8.09	4	6	4	13	15.54	gi|125534557	gi|125534555	gi|115485679	gi|108864432
	1544	gi|218199580	Oryza sativa Indica Group	hypothetical protein OsI_25955 [Oryza sativa Indica Group]	8.08	8.25	3	5	4	7	8.664	gi|218199580	gi|222637015	gi|115472031
	1545	gi|115460386	Oryza sativa Japonica Group	Os04g0605200 [Oryza sativa Japonica Group]	8.08	8.1	2	4	4	4	43.78	gi|115460386	gi|218195515
	1546	gi|115488686	Oryza sativa Japonica Group	Os12g0502500 [Oryza sativa Japonica Group]	8.08	8.09	2	5	4	7	21.67	gi|115488686	gi|218186902
	1547	gi|222624254	Oryza sativa Japonica Group	hypothetical protein OsJ_09548 [Oryza sativa Japonica Group]	8.08	8.08	3	4	4	4	24.29	gi|222624254	gi|218192157	gi|108706373
	1548	gi|218190185	Oryza sativa Indica Group	hypothetical protein OsI_06092 [Oryza sativa Indica Group]	8.07	8.26	2	4	4	6	13.55	gi|218190185	gi|115444607
	1549	gi|125600803	Oryza sativa Japonica Group	hypothetical protein OsJ_24826 [Oryza sativa Japonica Group]	8.07	8.12	3	3	3	3	14.31	gi|125600803	gi|34393553	gi|125558885
	1550	gi|115455793	Oryza sativa Japonica Group	Os03g0787300 [Oryza sativa Japonica Group]	8.06	8.07	1	4	4	5	14.39	gi|115455793
	1551	gi|73918017	Oryza sativa Japonica Group	hexokinase 8 [Oryza sativa Japonica Group]	8.04	12.83	5	4	4	6	22.49	gi|73918017	gi|222617898	gi|218187664	gi|115435012	gi|110808555
	1552	gi|115441061	Oryza sativa Indica Group	Os01g0849600 [Oryza sativa Japonica Group]	8.04	8.11	1	4	4	5	25.31	gi|115441061
	1553	gi|125577795	Oryza sativa Japonica Group	hypothetical protein OsJ_34549 [Oryza sativa Japonica Group]	8.04	8.04	2	4	4	6	13.1	gi|125577795	gi|115486383
	1554	gi|115463333	Oryza sativa Japonica Group	Os05g0347400 [Oryza sativa Japonica Group]	8.04	8.04	4	5	4	5	17.96	gi|115463333	gi|222631227	gi|51038155	gi|125552681
	1555	gi|77551124	Oryza sativa Japonica Group	transferase family protein, putative, expressed [Oryza sativa Japonica Group]	8.04	8.04	3	5	4	5	13.42	gi|77551124	gi|297611882	gi|222616025
	1556	gi|115436432	Oryza sativa Japonica Group	Os01g0348700 [Oryza sativa Japonica Group]	8.04	8.04	5	4	4	10	21.71	gi|115436432	gi|70663909	gi|297603002	gi|218195150	gi|125548918
	1557	gi|115461398	Oryza sativa Japonica Group	Os04g0682800 [Oryza sativa Japonica Group]	8.03	8.06	4	4	4	7	5.806	gi|115461398	gi|222629796	gi|218195849	gi|90399078
	1558	gi|115477669	Oryza sativa Japonica Group	Os08g0547800 [Oryza sativa Japonica Group]	8.03	8.05	3	6	4	9	17.27	gi|115477669	gi|125604235	gi|125562444
	1559	gi|115477851	Oryza sativa Japonica Group	Os08g0562600 [Oryza sativa Japonica Group]	8.03	8.04	1	4	4	8	19.59	gi|115477851
	1560	gi|222616933	Oryza sativa Japonica Group	hypothetical protein OsJ_35807 [Oryza sativa Japonica Group]	8.03	8.03	2	4	4	7	6.641	gi|222616933	gi|218186691
	1561	gi|125987818	Oryza sativa Japonica Group	RecName: Full=Cysteine proteinase inhibitor 2; AltName: Full=Oryzacystatin II; Short=OC-II; AltName: Full=Oryzacystatin-2	8.03	8.03	3	7	4	12	39.74	gi|125987818	gi|125552829	gi|115464649
	1562	gi|125556726	Oryza sativa Indica Group	hypothetical protein OsI_24435 [Oryza sativa Indica Group]	8.03	8.03	2	4	4	7	27.05	gi|125556726	gi|115469912
	1563	gi|222619914	Oryza sativa Japonica Group	hypothetical protein OsJ_04843 [Oryza sativa Japonica Group]	8.02	8.14	2	4	4	6	9.585	gi|222619914	gi|115442375
	1564	gi|125568868	Oryza sativa Japonica Group	hypothetical protein OsJ_00219 [Oryza sativa Japonica Group]	8.02	8.03	2	4	4	5	13.28	gi|125568868	gi|115434288
	1565	gi|297723967	Oryza sativa Japonica Group	Os05g0320650 [Oryza sativa Japonica Group]	8.01	8.06	1	5	4	12	18.94	gi|297723967
	1566	gi|218186901	Oryza sativa Indica Group	hypothetical protein OsI_38430 [Oryza sativa Indica Group]	8.01	8.01	1	4	4	5	10.58	gi|218186901
	1567	gi|115460504	Oryza sativa Japonica Group	Os04g0613200 [Oryza sativa Japonica Group]	8.01	8.01	4	4	4	7	11.6	gi|115460504	gi|38347355	gi|222629537	gi|218195556
	1568	gi|115469944	Oryza sativa Japonica Group	Os06g0714100 [Oryza sativa Japonica Group]	8.01	8.01	1	4	4	8	26.55	gi|115469944
	1569	gi|115464739	Oryza sativa Japonica Group	Os05g0501300 [Oryza sativa Japonica Group]	8	15.73	1	5	4	17	51.71	gi|115464739
	1570	gi|115444579	Oryza sativa Japonica Group	Os02g0177600 [Oryza sativa Japonica Group]	8	8.02	2	4	4	5	9.206	gi|115444579	gi|125538312
	1571	gi|47848179	Oryza sativa Japonica Group	haloacid dehalogenase-like hydrolase-like [Oryza sativa Japonica Group]	8	8.01	3	4	4	7	25.11	gi|47848179	gi|125541617	gi|115449613
	1572	gi|115468746	Oryza sativa Japonica Group	Os06g0591600 [Oryza sativa Japonica Group]	8	8.01	1	4	4	4	27.33	gi|115468746
	1573	gi|24059890	Oryza sativa Japonica Group	putative glycine-rich cell wall protein precursor [Oryza sativa Japonica Group]	8	8	3	4	4	7	25.5	gi|24059890	gi|125601582	gi|125559676
	1574	gi|115484589	Oryza sativa Japonica Group	Os11g0199700 [Oryza sativa Japonica Group]	8	8	3	5	5	6	10.37	gi|115484589	gi|222615678	gi|218185415
	1575	gi|115489678	Oryza sativa Japonica Group	Os12g0626500 [Oryza sativa Japonica Group]	8	8	3	6	4	10	36.68	gi|115489678	gi|125537488	gi|77556700
	1576	gi|218186231	Oryza sativa Indica Group	hypothetical protein OsI_37102 [Oryza sativa Indica Group]	8	8	2	4	4	6	32.2	gi|218186231	gi|115486829
	1577	gi|125585798	Oryza sativa Japonica Group	hypothetical protein OsJ_10351 [Oryza sativa Japonica Group]	8	8	3	4	4	4	34.17	gi|125585798	gi|125543336	gi|115452259
	1578	gi|115450509	Oryza sativa Japonica Group	Os03g0130500 [Oryza sativa Japonica Group]	7.97	8.14	2	5	5	6	6.367	gi|115450509	gi|125584799
	1579	gi|218187657	Oryza sativa Indica Group	hypothetical protein OsI_00705 [Oryza sativa Indica Group]	7.97	8	3	4	4	4	3.97	gi|218187657	gi|115434984	gi|222617888
	1580	gi|115445821	Oryza sativa Japonica Group	Os02g0321900 [Oryza sativa Japonica Group]	7.96	8.02	8	4	4	8	18.98	gi|115445821	gi|42407951	gi|215768564	gi|149391311	gi|45736100	gi|56202344	gi|222622725	gi|218190611
	1581	gi|55976534	Oryza sativa Japonica Group	RecName: Full=60S ribosomal protein L5-2	7.95	7.97	4	5	4	7	18.42	gi|55976534	gi|56785264	gi|158513203	gi|115441607
	1582	gi|115451513	Oryza sativa Japonica Group	Os03g0212700 [Oryza sativa Japonica Group]	7.95	7.96	3	4	4	7	12.2	gi|115451513	gi|222624442	gi|125542883
	1583	gi|125546148	Oryza sativa Indica Group	hypothetical protein OsI_14009 [Oryza sativa Indica Group]	7.95	7.95	3	7	4	15	13.72	gi|125546148	gi|115456113	gi|222626020
	1584	gi|115481922	Oryza sativa Japonica Group	Os10g0403700 [Oryza sativa Japonica Group]	7.94	7.95	4	5	4	8	12.69	gi|115481922	gi|218184483	gi|21671919	gi|110289062
	1585	gi|222629675	Oryza sativa Japonica Group	hypothetical protein OsJ_16426 [Oryza sativa Japonica Group]	7.93	10.12	8	4	4	12	19.39	gi|222629675	gi|109939734	gi|90399361	gi|218195711	gi|38345906	gi|215701329	gi|149392651	gi|218181
	1586	gi|115465309	Oryza sativa Japonica Group	Os05g0552300 [Oryza sativa Japonica Group]	7.9	9.64	1	4	4	5	17.86	gi|115465309
	1587	gi|218191940	Oryza sativa Indica Group	hypothetical protein OsI_09684 [Oryza sativa Indica Group]	7.9	7.9	2	4	4	6	15	gi|218191940	gi|115450219
	1588	gi|115457166	Oryza sativa Japonica Group	Os04g0182800 [Oryza sativa Japonica Group]	7.89	7.89	2	4	4	9	20.95	gi|115457166	gi|171769901
	1589	gi|108706797	Oryza sativa Japonica Group	expressed protein [Oryza sativa Japonica Group]	7.87	7.88	1	4	3	6	22.76	gi|108706797
	1590	gi|222637064	Oryza sativa Japonica Group	hypothetical protein OsJ_24300 [Oryza sativa Japonica Group]	7.87	7.88	3	4	3	9	32.81	gi|222637064	gi|218199635	gi|50509216
	1591	gi|115467128	Oryza sativa Japonica Group	Os06g0219600 [Oryza sativa Japonica Group]	7.87	7.87	2	5	3	8	25.49	gi|115467128	gi|218197814
	1592	gi|115451767	Oryza sativa Indica Group	Os03g0235100 [Oryza sativa Japonica Group]	7.86	7.87	2	4	4	7	28.46	gi|115451767	gi|125585524
	1593	gi|78708639	Oryza sativa Japonica Group	prolyl oligopeptidase family protein, expressed [Oryza sativa Japonica Group]	7.84	7.86	4	4	4	5	9.326	gi|78708639	gi|125531917	gi|115482020	gi|222612830
	1594	gi|115471321	Oryza sativa Japonica Group	Os07g0239400 [Oryza sativa Japonica Group]	7.83	16.1	4	5	4	10	28.37	gi|115471321	gi|218199351	gi|115464323	gi|115456231
	1595	gi|38343963	Oryza sativa Japonica Group	OSJNBb0022F16.2 [Oryza sativa Japonica Group]	7.82	7.82	2	4	4	5	8.489	gi|38343963	gi|222629685
	1596	gi|115440827	Oryza sativa Japonica Group	Os01g0830000 [Oryza sativa Japonica Group]	7.82	7.82	1	4	4	6	9.743	gi|115440827
	1597	gi|53370646	Oryza sativa Japonica Group	40S ribosomal protein S21, putative [Oryza sativa Japonica Group]	7.81	7.81	5	6	3	14	31.93	gi|53370646	gi|297601444	gi|218193460	gi|218192814	gi|115452975
	1598	gi|55771331	Oryza sativa Japonica Group	putative oxidoreductase [Oryza sativa Japonica Group]	7.78	7.9	3	5	4	5	15.57	gi|55771331	gi|125524725	gi|125569334
	1599	gi|115470295	Oryza sativa Japonica Group	Os07g0112800 [Oryza sativa Japonica Group]	7.74	17.77	1	3	3	6	66.05	gi|115470295
	1600	gi|45433311	Oryza sativa Indica Group	nucleosome assembly protein 1-like protein 2 [Oryza sativa]	7.72	8.63	2	3	3	3	28.02	gi|45433311	gi|115465151
	1601	gi|115482340	Oryza sativa Japonica Group	Os10g0457500 [Oryza sativa Japonica Group]	7.71	7.72	2	4	4	5	26.34	gi|115482340	gi|353558686
	1602	gi|54291017	Oryza sativa Indica Group	putative Ntdin [Oryza sativa Japonica Group]	7.7	7.7	3	4	4	5	42.94	gi|54291017	gi|115470038	gi|125598547
	1603	gi|10716615	Oryza sativa Japonica Group	putative cyanase [Oryza sativa Japonica Group]	7.68	7.68	2	5	4	9	16.87	gi|10716615	gi|115482468
	1604	gi|149391461	Oryza sativa Indica Group	abscisic stress ripening protein 2 [Oryza sativa Indica Group]	7.66	7.66	2	7	4	11	26.13	gi|149391461	gi|115484359
	1605	gi|22748371	Oryza sativa Japonica Group	Putative vacuolar sorting receptor protein [Oryza sativa Japonica Group]	7.63	7.67	2	5	4	6	8.709	gi|22748371	gi|115481614
	1606	gi|125586787	Oryza sativa Japonica Group	hypothetical protein OsJ_11399 [Oryza sativa Japonica Group]	7.63	7.63	3	4	3	10	29.88	gi|125586787	gi|400653701	gi|115453693
	1607	gi|428674406	Oryza sativa Japonica Group	glutelin, partial [Oryza sativa Japonica Group]	7.62	12.83	3	4	4	11	17.52	gi|428674406	gi|37993736	gi|115445311
	1608	gi|22773231	Oryza sativa Japonica Group	Putative RNA-binding protein [Oryza sativa Japonica Group]	7.62	7.62	5	4	4	8	9.078	gi|22773231	gi|115450843	gi|108706278	gi|108706281	gi|218192127
	1609	gi|115467846	Oryza sativa Japonica Group	Os06g0324400 [Oryza sativa Japonica Group]	7.62	7.62	1	4	4	4	38.27	gi|115467846
	1610	gi|78708012	Oryza sativa Japonica Group	Ubiquitin-conjugating enzyme E2 M, putative, expressed [Oryza sativa Japonica Group]	7.6	7.63	4	4	4	5	18.08	gi|78708012	gi|62733448	gi|31430663	gi|125574244
	1611	gi|38637105	Oryza sativa Japonica Group	hypothetical protein [Oryza sativa Japonica Group]	7.55	7.56	3	6	4	11	16.81	gi|38637105	gi|222640448	gi|125561309
	1612	gi|115455145	Oryza sativa Japonica Group	Os03g0733400 [Oryza sativa Japonica Group]	7.55	7.56	6	5	4	5	7.064	gi|115455145	gi|125545624	gi|222632703	gi|218197335	gi|115465689	gi|57863830
	1613	gi|115488438	Oryza sativa Japonica Group	Os12g0443600 [Oryza sativa Japonica Group]	7.54	66.88	1	8	4	14	52.29	gi|115488438
	1614	gi|74053562	Oryza sativa Japonica Group	RecName: Full=Tubulin beta-3 chain; AltName: Full=Beta-3-tubulin	7.53	67.19	4	5	4	7	64.35	gi|74053562	gi|115444453	gi|493725	gi|115469470
	1615	gi|115480705	Oryza sativa Japonica Group	Os09g0565200 [Oryza sativa Japonica Group]	7.53	7.58	2	5	4	5	11.8	gi|115480705	gi|149391365
	1616	gi|115473343	Oryza sativa Japonica Group	Os07g0615500 [Oryza sativa Japonica Group]	7.49	7.51	4	6	4	9	14.21	gi|115473343	gi|222637458	gi|125601080	gi|125559169
	1617	gi|115445439	Oryza sativa Japonica Group	Os02g0265400 [Oryza sativa Japonica Group]	7.49	7.5	1	4	3	5	28.19	gi|115445439
	1618	gi|50725387	Oryza sativa Japonica Group	putative cytosolic aldehyde dehydrogenase [Oryza sativa Japonica Group]	7.48	7.53	3	3	3	5	10.08	gi|50725387	gi|125555924	gi|125555919
	1619	gi|125542150	Oryza sativa Indica Group	hypothetical protein OsI_09745 [Oryza sativa Indica Group]	7.47	7.52	2	3	3	4	20.83	gi|125542150	gi|115450333
	1620	gi|115465011	Oryza sativa Japonica Group	Os05g0526800 [Oryza sativa Japonica Group]	7.47	7.51	2	3	3	3	11.25	gi|115465011	gi|125553058
	1621	gi|125532648	Oryza sativa Indica Group	hypothetical protein OsI_34329 [Oryza sativa Indica Group]	7.47	7.47	2	4	4	6	9.382	gi|125532648	gi|115482952
	1622	gi|115455431	Oryza sativa Japonica Group	Os03g0756300 [Oryza sativa Japonica Group]	7.47	7.47	1	6	3	10	32.57	gi|115455431
	1623	gi|125550903	Oryza sativa Indica Group	hypothetical protein OsI_18522 [Oryza sativa Indica Group]	7.47	7.47	2	3	3	4	21.69	gi|125550903	gi|115462181
	1624	gi|125581657	Oryza sativa Japonica Group	hypothetical protein OsJ_06256 [Oryza sativa Japonica Group]	7.46	22.67	2	4	4	8	26.09	gi|125581657	gi|125538981
	1625	gi|14209584	Oryza sativa Japonica Group	putative ubiquitin carboxyl-terminal hydrolase 7 [Oryza sativa Japonica Group]	7.45	11.55	3	4	4	4	6.588	gi|14209584	gi|222619321	gi|218189127
	1626	gi|28273404	Oryza sativa Japonica Group	unknown protein [Oryza sativa Japonica Group]	7.43	7.44	3	4	4	4	34.48	gi|28273404	gi|125545336	gi|108710518
	1627	gi|218186855	Oryza sativa Indica Group	hypothetical protein OsI_38334 [Oryza sativa Indica Group]	7.41	7.41	3	4	3	7	26.58	gi|218186855	gi|115488578	gi|108862678
	1628	gi|115469770	Oryza sativa Japonica Group	Os06g0701400 [Oryza sativa Japonica Group]	7.4	7.41	3	5	3	14	54.62	gi|115469770	gi|115435478	gi|222636172
	1629	gi|115449513	Oryza sativa Japonica Group	Os02g0813300 [Oryza sativa Japonica Group]	7.39	7.41	2	4	4	4	13.13	gi|115449513	gi|125541589
	1630	gi|115487010	Oryza sativa Japonica Group	Os12g0116000 [Oryza sativa Japonica Group]	7.38	15.79	5	3	3	3	13.46	gi|115487010	gi|222615397	gi|218186303	gi|218185119	gi|222616512
	1631	gi|222625088	Oryza sativa Japonica Group	hypothetical protein OsJ_11186 [Oryza sativa Japonica Group]	7.38	7.38	2	3	3	4	12.76	gi|222625088	gi|218193004
	1632	gi|115469702	Oryza sativa Japonica Group	Os06g0695500 [Oryza sativa Japonica Group]	7.37	7.83	2	4	4	6	19.88	gi|115469702	gi|154795603
	1633	gi|115441203	Oryza sativa Japonica Group	Os01g0862300 [Oryza sativa Japonica Group]	7.37	7.41	1	3	3	4	13.78	gi|115441203
	1634	gi|218187058	Oryza sativa Indica Group	hypothetical protein OsI_38700 [Oryza sativa Indica Group]	7.36	7.38	5	3	3	4	11.02	gi|218187058	gi|108862814	gi|115489036	gi|77556764	gi|108862815
	1635	gi|222625883	Oryza sativa Japonica Group	hypothetical protein OsJ_12764 [Oryza sativa Japonica Group]	7.35	7.35	4	3	3	4	8.589	gi|222625883	gi|31745236	gi|215694909	gi|218193827
	1636	gi|50251693	Oryza sativa Japonica Group	putative bacterial-induced peroxidase precursor [Oryza sativa Japonica Group]	7.34	8.23	1	3	3	5	28.04	gi|50251693
	1637	gi|218188227	Oryza sativa Japonica Group	hypothetical protein OsI_01939 [Oryza sativa Indica Group]	7.34	7.34	4	3	3	4	15.89	gi|218188227	gi|15528677	gi|215686618	gi|115436568
	1638	gi|297611970	Oryza sativa Japonica Group	Os11g0544800 [Oryza sativa Japonica Group]	7.3	7.35	2	4	4	6	10.48	gi|297611970	gi|353558774
	1639	gi|218202296	Oryza sativa Indica Group	hypothetical protein OsI_31696 [Oryza sativa Indica Group]	7.3	7.3	3	3	3	5	15.63	gi|218202296	gi|115479657	gi|222641738
	1640	gi|55296292	Oryza sativa Japonica Group	putative dihydropyrimidine amidohydrolase [Oryza sativa Japonica Group]	7.28	7.28	3	4	4	5	9.98	gi|55296292	gi|297597815	gi|125528091
	1641	gi|301344553	Oryza sativa Indica Group	UreG [Oryza sativa Indica Group]	7.28	7.28	2	4	4	6	19.01	gi|301344553	gi|115465475
	1642	gi|222624580	Oryza sativa Japonica Group	hypothetical protein OsJ_10169 [Oryza sativa Japonica Group]	7.28	7.28	3	4	4	5	9.091	gi|222624580	gi|218192453	gi|115451953
	1643	gi|218551741	Oryza sativa Indica Group	RecName: Full=Probable mitochondrial import receptor subunit TOM20; AltName: Full=Translocase of outer membrane 20 kDa subunit	7.25	7.33	2	4	3	7	25.87	gi|218551741	gi|115441899
	1644	gi|115466580	Oryza sativa Japonica Group	Os06g0162500 [Oryza sativa Japonica Group]	7.25	7.25	2	3	3	7	21.59	gi|115466580	gi|125554188
	1645	gi|115488712	Oryza sativa Japonica Group	Os12g0507200 [Oryza sativa Japonica Group]	7.23	25.08	1	3	3	4	68.12	gi|115488712
	1646	gi|77553768	Oryza sativa Japonica Group	tRNA-nucleotidyltransferase, putative, expressed [Oryza sativa Japonica Group]	7.23	7.25	4	3	3	4	6.667	gi|77553768	gi|222616709	gi|218186506	gi|115487576
	1647	gi|218199879	Oryza sativa Indica Group	hypothetical protein OsI_26565 [Oryza sativa Indica Group]	7.23	7.23	2	4	4	7	10.09	gi|218199879	gi|115472931
	1648	gi|115459582	Oryza sativa Japonica Group	Os04g0530600 [Oryza sativa Japonica Group]	7.22	10.22	1	3	3	5	39.44	gi|115459582
	1649	gi|125595990	Oryza sativa Japonica Group	hypothetical protein OsJ_20061 [Oryza sativa Japonica Group]	7.22	7.24	2	4	4	5	14.68	gi|125595990	gi|115466296
	1650	gi|125548210	Oryza sativa Indica Group	hypothetical protein OsI_15810 [Oryza sativa Indica Group]	7.21	7.24	3	4	4	6	19.08	gi|125548210	gi|116310147	gi|115458276
	1651	gi|297607699	Oryza sativa Japonica Group	Os07g0645000 [Oryza sativa Japonica Group]	7.21	7.21	2	6	4	9	21.65	gi|297607699	gi|125559365
	1652	gi|297610489	Oryza sativa Japonica Group	Os10g0419100 [Oryza sativa Japonica Group]	7.2	8.06	4	3	3	4	14.75	gi|297610489	gi|78708648	gi|222612836	gi|110289083
	1653	gi|125538776	Oryza sativa Indica Group	hypothetical protein OsI_06527 [Oryza sativa Indica Group]	7.2	7.25	2	3	3	6	9.988	gi|125538776	gi|115445277
	1654	gi|125524575	Oryza sativa Indica Group	hypothetical protein OsI_00556 [Oryza sativa Indica Group]	7.18	7.47	3	4	3	4	10.29	gi|125524575	gi|115434736	gi|222617803
	1655	gi|297599904	Oryza sativa Japonica Group	Os02g0740500 [Oryza sativa Japonica Group]	7.17	7.18	2	4	4	7	29.36	gi|297599904	gi|218191548
	1656	gi|115441811	Oryza sativa Japonica Group	Os01g0915200 [Oryza sativa Japonica Group]	7.17	7.17	2	3	3	9	28.48	gi|115441811	gi|125528835
	1657	gi|222635254	Oryza sativa Japonica Group	hypothetical protein OsJ_20706 [Oryza sativa Japonica Group]	7.16	13.75	3	3	3	3	23.9	gi|222635254	gi|115467258	gi|218197854
	1658	gi|115471037	Oryza sativa Japonica Group	Os07g0195400 [Oryza sativa Japonica Group]	7.16	7.23	2	3	3	3	15.12	gi|115471037	gi|218199255
	1659	gi|222625231	Oryza sativa Japonica Group	hypothetical protein OsJ_11458 [Oryza sativa Japonica Group]	7.15	7.18	3	5	4	14	12	gi|222625231	gi|14091862	gi|115453797
	1660	gi|115453281	Oryza sativa Japonica Group	Os03g0381300 [Oryza sativa Japonica Group]	7.13	7.81	3	4	3	10	38.73	gi|115453281	gi|125544115	gi|108708476
	1661	gi|115473905	Oryza sativa Japonica Group	Os07g0663600 [Oryza sativa Japonica Group]	7.12	7.12	3	5	4	8	18.54	gi|115473905	gi|33354194	gi|125601413
	1662	gi|45736136	Oryza sativa Japonica Group	hypothetical protein [Oryza sativa Japonica Group]	7.1	7.1	3	3	3	4	28.5	gi|45736136	gi|222639893	gi|218200455
	1663	gi|115464679	Oryza sativa Japonica Group	Os05g0496500 [Oryza sativa Japonica Group]	7.09	7.1	1	4	4	5	7.381	gi|115464679
	1664	gi|115450068	Oryza sativa Japonica Group	Os02g0833400 [Oryza sativa Japonica Group]	7.09	7.1	2	4	4	5	12.2	gi|115450068	gi|218191886
	1665	gi|297604409	Oryza sativa Japonica Group	Os05g0373700 [Oryza sativa Japonica Group]	7.07	24.23	1	5	3	17	57.07	gi|297604409
	1666	gi|47847577	Oryza sativa Japonica Group	putative quercetin 3-O-glucoside-6''-O-malonyltransferase [Oryza sativa Japonica Group]	7.07	9.08	3	4	4	4	12.42	gi|47847577	gi|125539476	gi|125582135
	1667	gi|115453049	Oryza sativa Japonica Group	Os03g0352800 [Oryza sativa Japonica Group]	7.06	7.12	1	4	3	11	15.56	gi|115453049
	1668	gi|125543548	Oryza sativa Indica Group	hypothetical protein OsI_11222 [Oryza sativa Indica Group]	7.05	7.05	3	4	3	5	32.98	gi|125543548	gi|115452567	gi|125585985
	1669	gi|218186753	Oryza sativa Indica Group	hypothetical protein OsI_38153 [Oryza sativa Indica Group]	7.04	17.99	3	3	3	5	9.598	gi|218186753	gi|77554865	gi|222616999
	1670	gi|115436768	Oryza sativa Japonica Group	Os01g0500900 [Oryza sativa Japonica Group]	7.04	7.15	2	4	4	4	9.256	gi|115436768	gi|125570522
	1671	gi|125552644	Oryza sativa Indica Group	hypothetical protein OsI_20262 [Oryza sativa Indica Group]	7.03	7.06	2	4	4	5	5.301	gi|125552644	gi|115464363
	1672	gi|125555703	Oryza sativa Indica Group	hypothetical protein OsI_23340 [Oryza sativa Indica Group]	7.03	7.03	2	6	4	6	29.1	gi|125555703	gi|115468490
	1673	gi|218192819	Oryza sativa Japonica Group	hypothetical protein OsI_11548 [Oryza sativa Indica Group]	7.02	7.08	3	4	4	7	5.731	gi|218192819	gi|12621070	gi|115452993
	1674	gi|222618715	Oryza sativa Japonica Group	hypothetical protein OsJ_02311 [Oryza sativa Japonica Group]	7.02	7.07	3	3	3	4	6.948	gi|222618715	gi|218188508	gi|115437816
	1675	gi|10140648	Oryza sativa Japonica Group	putative enoyl-CoA-hydratase [Oryza sativa Japonica Group]	7.01	7.03	3	5	3	10	11.84	gi|10140648	gi|297610889	gi|218184987
	1676	gi|115465323	Oryza sativa Japonica Group	Os05g0553000 [Oryza sativa Japonica Group]	7	135.88	1	6	3	17	76.81	gi|115465323
	1677	gi|218199250	Oryza sativa Japonica Group	hypothetical protein OsI_25239 [Oryza sativa Indica Group]	7	7.1	3	4	3	7	18.07	gi|218199250	gi|115471021	gi|115456011
	1678	gi|218191627	Oryza sativa Indica Group	hypothetical protein OsI_09051 [Oryza sativa Indica Group]	6.98	11.64	4	3	3	6	15.51	gi|218191627	gi|122232770	gi|115486631	gi|108864648
	1679	gi|222625833	Oryza sativa Japonica Group	hypothetical protein OsJ_12660 [Oryza sativa Japonica Group]	6.97	28.83	6	3	3	12	19.39	gi|222625833	gi|218193786	gi|115455471	gi|108711191	gi|8919176	gi|108711192
	1680	gi|6525009	Oryza sativa Japonica Group	copper chaperone homolog CCH [Oryza sativa]	6.95	6.95	2	7	3	22	37.88	gi|6525009	gi|297721277
	1681	gi|33146678	Oryza sativa Japonica Group	putative RNA and export factor binding protein [Oryza sativa Japonica Group]	6.92	6.96	3	4	4	5	11.46	gi|33146678	gi|297606944	gi|218199342
	1682	gi|48716880	Oryza sativa Japonica Group	unknown protein [Oryza sativa Japonica Group]	6.92	6.93	7	3	3	4	10.12	gi|48716880	gi|45735794	gi|125562332	gi|115477511	gi|115477505	gi|48716881	gi|215694992
	1683	gi|115455637	Oryza sativa Japonica Group	Os03g0773800 [Oryza sativa Japonica Group]	6.89	21.15	1	4	3	8	29.94	gi|115455637
	1684	gi|218202541	Oryza sativa Indica Group	hypothetical protein OsI_32215 [Oryza sativa Indica Group]	6.86	6.87	2	4	3	5	13.02	gi|218202541	gi|115480433
	1685	gi|115437616	Oryza sativa Japonica Group	Os01g0559000 [Oryza sativa Japonica Group]	6.86	6.87	1	4	3	10	25.98	gi|115437616
	1686	gi|115479951	Oryza sativa Japonica Group	Os09g0498800 [Oryza sativa Japonica Group]	6.84	6.85	2	3	3	4	8.471	gi|115479951	gi|218202393
	1687	gi|115450913	Oryza sativa Japonica Group	Os03g0163300 [Oryza sativa Japonica Group]	6.84	6.84	1	3	3	3	8.468	gi|115450913
	1688	gi|41052564	Oryza sativa Japonica Group	putative Anthranilate phosphoribosyltransferase [Oryza sativa Japonica Group]	6.81	6.84	2	3	3	3	10.79	gi|41052564	gi|125537955
	1689	gi|47847651	Oryza sativa Japonica Group	putative hydroxyproline-rich glycoprotein 1 [Oryza sativa Japonica Group]	6.81	6.83	3	5	4	7	22.39	gi|47847651	gi|115459420	gi|222623266
	1690	gi|115466870	Oryza sativa Japonica Group	Os06g0192100 [Oryza sativa Japonica Group]	6.8	6.8	2	3	3	4	20.04	gi|115466870	gi|222635114
	1691	gi|115439625	Oryza sativa Japonica Group	Os01g0720700 [Oryza sativa Japonica Group]	6.79	6.79	1	4	4	8	12.54	gi|115439625
	1692	gi|115444947	Oryza sativa Japonica Group	Os02g0206700 [Oryza sativa Japonica Group]	6.78	6.78	1	3	3	4	10.78	gi|115444947
	1693	gi|108707614	Oryza sativa Japonica Group	DnaJ domain containing protein, expressed [Oryza sativa Japonica Group]	6.77	6.85	3	3	3	4	8.145	gi|108707614	gi|222624731	gi|218192601
	1694	gi|115436316	Oryza sativa Japonica Group	Os01g0328500 [Oryza sativa Japonica Group]	6.77	6.79	2	3	3	4	24.24	gi|115436316	gi|222618330
	1695	gi|218190705	Oryza sativa Indica Group	hypothetical protein OsI_07148 [Oryza sativa Indica Group]	6.77	6.77	4	3	3	3	33.33	gi|218190705	gi|125582041	gi|115446063	gi|31711499
	1696	gi|115481432	Oryza sativa Japonica Group	Os10g0205200 [Oryza sativa Japonica Group]	6.76	6.76	2	3	2	14	17.3	gi|115481432	gi|125574320
	1697	gi|222624970	Oryza sativa Japonica Group	hypothetical protein OsJ_10958 [Oryza sativa Japonica Group]	6.75	12.53	4	4	3	11	50.74	gi|222624970	gi|218192897	gi|297600966	gi|108708331
	1698	gi|222636109	Oryza sativa Japonica Group	hypothetical protein OsJ_22414 [Oryza sativa Japonica Group]	6.75	6.77	2	3	3	5	4.599	gi|222636109	gi|115469602
	1699	gi|222625658	Oryza sativa Japonica Group	hypothetical protein OsJ_12307 [Oryza sativa Japonica Group]	6.74	28.34	2	8	3	32	18.04	gi|222625658	gi|115454895
	1700	gi|108707535	Oryza sativa Japonica Group	expressed protein [Oryza sativa Japonica Group]	6.73	6.73	3	3	3	5	30.86	gi|108707535	gi|115452305	gi|125543382
	1701	gi|115450389	Oryza sativa Japonica Group	Os03g0121700 [Oryza sativa Japonica Group]	6.72	8.87	1	3	3	3	32.13	gi|115450389
	1702	gi|12597878	Oryza sativa Japonica Group	putative nucleic acid binding protein [Oryza sativa Japonica Group]	6.71	6.73	1	3	3	4	9.17	gi|12597878
	1703	gi|115475055	Oryza sativa Indica Group	Os08g0177700 [Oryza sativa Japonica Group]	6.71	6.72	1	3	3	6	58.16	gi|115475055
	1704	gi|7417426	Oryza sativa Indica Group	UDP-glucose pyrophosphorylase [Oryza sativa Indica Group]	6.68	61.71	4	3	3	3	35.76	gi|7417426	gi|115443819	gi|222622048	gi|218189925
	1705	gi|125564358	Oryza sativa Japonica Group	hypothetical protein OsI_32026 [Oryza sativa Indica Group]	6.68	6.69	3	3	3	4	11.81	gi|125564358	gi|115480125	gi|50725352
	1706	gi|115462439	Oryza sativa Japonica Group	Os05g0182500 [Oryza sativa Japonica Group]	6.68	6.68	3	3	3	5	28.95	gi|115462439	gi|108711499	gi|57900695
	1707	gi|222625095	Oryza sativa Japonica Group	hypothetical protein OsJ_11205 [Oryza sativa Japonica Group]	6.67	6.72	2	3	3	6	17.65	gi|222625095	gi|115453455
	1708	gi|218187972	Oryza sativa Indica Group	hypothetical protein OsI_01382 [Oryza sativa Indica Group]	6.65	11.71	2	3	3	4	19.5	gi|218187972	gi|115435946
	1709	gi|125539571	Oryza sativa Indica Group	hypothetical protein OsI_07332 [Oryza sativa Indica Group]	6.65	6.66	2	3	3	5	11.06	gi|125539571	gi|125582224
	1710	gi|52076198	Oryza sativa Japonica Group	unknown protein [Oryza sativa Japonica Group]	6.63	6.63	2	3	3	4	8.293	gi|52076198	gi|125524107
	1711	gi|125582429	Oryza sativa Japonica Group	hypothetical protein OsJ_07056 [Oryza sativa Japonica Group]	6.63	6.63	3	3	3	3	21.18	gi|125582429	gi|125539803	gi|115446571
	1712	gi|33146799	Oryza sativa Japonica Group	putative prolyl-tRNA synthetase [Oryza sativa Japonica Group]	6.62	6.62	5	3	3	5	11.38	gi|33146799	gi|222636488	gi|218199143	gi|215741276	gi|115470733
	1713	gi|297597332	Oryza sativa Japonica Group	Os01g0666900 [Oryza sativa Japonica Group]	6.61	6.63	5	5	3	6	22.47	gi|297597332	gi|20161578	gi|115465471	gi|115439969	gi|222619013
	1714	gi|222622312	Oryza sativa Japonica Group	hypothetical protein OsJ_05634 [Oryza sativa Japonica Group]	6.6	20.46	2	3	3	3	11.01	gi|222622312	gi|218190191
	1715	gi|29893574	Oryza sativa Japonica Group	putative anthraniliate synthase alpha 2 subunit [Oryza sativa Japonica Group]	6.56	13.52	7	3	3	4	13.47	gi|29893574	gi|222624618	gi|115452081	gi|108707329	gi|108707325	gi|108707328	gi|108707326
	1716	gi|218192423	Oryza sativa Indica Group	hypothetical protein OsI_10716 [Oryza sativa Indica Group]	6.55	6.56	2	3	3	3	7.909	gi|218192423	gi|115451855
	1717	gi|125572718	Oryza sativa Japonica Group	hypothetical protein OsJ_04157 [Oryza sativa Japonica Group]	6.54	6.54	2	3	3	3	7.398	gi|125572718	gi|125528463
	1718	gi|50313187	Oryza sativa	dual-specificity phosphatase protein [Oryza sativa]	6.54	6.54	3	3	3	5	18.22	gi|50313187	gi|125596441	gi|115467010
	1719	gi|115435162	Oryza sativa Japonica Group	Os01g0205500 [Oryza sativa Japonica Group]	6.52	6.52	8	3	3	8	20.33	gi|115435162	gi|115462599	gi|53792691	gi|149390789	gi|125551220	gi|2570507	gi|115445213	gi|125538738
	1720	gi|115486079	Oryza sativa Japonica Group	Os11g0591100 [Oryza sativa Japonica Group]	6.51	14.43	2	4	3	6	31.54	gi|115486079	gi|125551945
	1721	gi|18087497	Oryza sativa	methylthioadenosine/S-adenosyl homocysteine nucleosidase [Oryza sativa]	6.51	6.52	4	4	3	9	15.44	gi|18087497	gi|115465986	gi|125553777	gi|149390955
	1722	gi|125533168	Oryza sativa Indica Group	hypothetical protein OsI_34868 [Oryza sativa Indica Group]	6.47	8.95	3	4	3	7	59.32	gi|125533168	gi|115487002	gi|115483847
	1723	gi|115445207	Oryza sativa Japonica Group	Os02g0234800 [Oryza sativa Japonica Group]	6.46	6.49	1	4	4	5	17.96	gi|115445207
	1724	gi|51091096	Oryza sativa Japonica Group	unknown protein [Oryza sativa Japonica Group]	6.46	6.46	2	3	3	4	11.99	gi|51091096	gi|125554360
	1725	gi|125579903	Oryza sativa Japonica Group	hypothetical protein OsJ_36694 [Oryza sativa Japonica Group]	6.45	6.45	3	4	3	7	33.87	gi|125579903	gi|125537221	gi|115489354
	1726	gi|115447729	Oryza sativa Japonica Group	Os02g0661000 [Oryza sativa Japonica Group]	6.44	6.44	1	2	2	6	18.7	gi|115447729
	1727	gi|115470221	Oryza sativa Indica Group	Os07g0107300 [Oryza sativa Japonica Group]	6.43	6.43	1	3	3	8	18.78	gi|115470221
	1728	gi|218192845	Oryza sativa Indica Group	hypothetical protein OsI_11602 [Oryza sativa Indica Group]	6.42	6.78	4	3	3	3	4.464	gi|218192845	gi|108708214	gi|115453069	gi|222624938
	1729	gi|115448225	Oryza sativa Japonica Group	Os02g0709800 [Oryza sativa Japonica Group]	6.42	6.42	2	3	3	3	5.302	gi|115448225	gi|218191446
	1730	gi|115465862	Oryza sativa Japonica Group	Os06g0101600 [Oryza sativa Japonica Group]	6.42	6.42	3	6	3	17	49.35	gi|115465862	gi|125595738	gi|2267595
	1731	gi|297610719	Oryza sativa Japonica Group	Os10g0495300 [Oryza sativa Japonica Group]	6.41	6.42	4	3	3	7	3.467	gi|297610719	gi|22128710	gi|125532495	gi|125575263
	1732	gi|222636662	Oryza sativa Japonica Group	hypothetical protein OsJ_23539 [Oryza sativa Japonica Group]	6.4	6.42	3	3	3	4	11.52	gi|222636662	gi|115471153	gi|215686769
	1733	gi|218188021	Oryza sativa Indica Group	hypothetical protein OsI_01479 [Oryza sativa Indica Group]	6.4	6.4	2	4	4	6	11.76	gi|218188021	gi|115436056
	1734	gi|222617177	Oryza sativa Japonica Group	hypothetical protein OsJ_36285 [Oryza sativa Japonica Group]	6.39	6.5	2	3	3	4	14.96	gi|222617177	gi|115488800
	1735	gi|222624707	Oryza sativa Japonica Group	hypothetical protein OsJ_10415 [Oryza sativa Japonica Group]	6.39	6.41	3	3	3	4	12.46	gi|222624707	gi|218192580	gi|115452343
	1736	gi|125564103	Oryza sativa Indica Group	hypothetical protein OsI_31755 [Oryza sativa Indica Group]	6.39	6.39	3	4	3	7	17.04	gi|125564103	gi|115479741	gi|222641773
	1737	gi|115453073	Oryza sativa Japonica Group	Os03g0355800 [Oryza sativa Japonica Group]	6.38	6.42	1	4	3	10	13.87	gi|115453073
	1738	gi|222632314	Oryza sativa Japonica Group	hypothetical protein OsJ_19292 [Oryza sativa Japonica Group]	6.38	6.4	2	3	3	6	26.03	gi|222632314	gi|115465041
	1739	gi|115442299	Oryza sativa Japonica Group	Os01g0953600 [Oryza sativa Japonica Group]	6.38	6.38	1	3	3	9	32.99	gi|115442299
	1740	gi|110289156	Oryza sativa Japonica Group	Ubiquitin-conjugating enzyme E2-23 kDa, putative, expressed [Oryza sativa Japonica Group]	6.38	6.38	2	3	3	5	20.77	gi|110289156	gi|115482252
	1741	gi|158512937	Oryza sativa Indica Group	RecName: Full=Cyclin-dependent kinase F-1; Short=CDKF;1	6.37	6.37	3	3	3	3	7.724	gi|158512937	gi|115467904	gi|222635507
	1742	gi|62546207	Oryza sativa Japonica Group	glutelin precursor [Oryza sativa Japonica Group]	6.36	44.91	7	3	3	7	49.9	gi|62546207	gi|297598918	gi|119395188	gi|222622530	gi|20212	gi|119395186	gi|119395190
	1743	gi|115443775	Oryza sativa Japonica Group	Os02g0114200 [Oryza sativa Japonica Group]	6.36	6.36	1	3	3	4	11.8	gi|115443775
	1744	gi|50508583	Oryza sativa Japonica Group	putative octicosapeptide/Phox/Bem1p (PB1) domain-containing protein [Oryza sativa Japonica Group]	6.36	6.36	3	3	3	6	12.84	gi|50508583	gi|297607442	gi|125582013
	1745	gi|34394303	Oryza sativa Japonica Group	hypothetical protein [Oryza sativa Japonica Group]	6.34	6.35	2	4	3	9	21.05	gi|34394303	gi|125542014
	1746	gi|218186792	Oryza sativa Indica Group	hypothetical protein OsI_38220 [Oryza sativa Indica Group]	6.33	8.73	3	3	3	4	20.5	gi|218186792	gi|115488430	gi|125579223
	1747	gi|51091824	Oryza sativa Japonica Group	unknown protein [Oryza sativa Japonica Group]	6.32	10.57	2	3	3	7	32.65	gi|51091824	gi|125554432
	1748	gi|18698985	Oryza sativa	anti-disease protein 1 [Oryza sativa]	6.32	6.32	4	3	3	11	23.91	gi|18698985	gi|115474365	gi|218200342	gi|2305115
	1749	gi|237682381	Oryza sativa Indica Group	heparanase [Oryza sativa Indica Group]	6.31	6.39	4	3	3	4	8.534	gi|237682381	gi|222617357	gi|115489270	gi|218187138
	1750	gi|222635632	Oryza sativa Japonica Group	hypothetical protein OsJ_21436 [Oryza sativa Japonica Group]	6.3	7.68	3	3	3	6	13.45	gi|222635632	gi|115468188	gi|218198242
	1751	gi|50540762	Oryza sativa Indica Group	putative NUDIX hydrolase [Oryza sativa Japonica Group]	6.29	10.63	2	4	3	4	25.14	gi|50540762	gi|222626023
	1752	gi|218184150	Oryza sativa Indica Group	hypothetical protein OsI_32766 [Oryza sativa Indica Group]	6.29	9.94	3	3	3	6	15.93	gi|218184150	gi|115481176	gi|78707789
	1753	gi|45736144	Oryza sativa Japonica Group	hypothetical protein [Oryza sativa Japonica Group]	6.29	6.3	4	4	3	8	16.59	gi|45736144	gi|297726023	gi|125560112	gi|125602162
	1754	gi|222630660	Oryza sativa Japonica Group	hypothetical protein OsJ_17595 [Oryza sativa Japonica Group]	6.29	6.3	4	3	3	4	24.34	gi|222630660	gi|125551309	gi|55733820	gi|122169405
	1755	gi|125553994	Oryza sativa Japonica Group	hypothetical protein OsI_21577 [Oryza sativa Indica Group]	6.27	6.27	1	3	3	5	36.94	gi|125553994
	1756	gi|115442597	Oryza sativa Japonica Group	Os01g0978400 [Oryza sativa Japonica Group]	6.26	6.35	1	3	3	5	14.98	gi|115442597
	1757	gi|115469156	Oryza sativa Japonica Group	Os06g0643300 [Oryza sativa Japonica Group]	6.26	6.26	2	3	3	4	12.68	gi|115469156	gi|149392350
	1758	gi|218196746	Oryza sativa Indica Group	hypothetical protein OsI_19859 [Oryza sativa Indica Group]	6.25	6.27	2	3	3	5	5.065	gi|218196746	gi|115463723
	1759	gi|50881441	Oryza sativa Japonica Group	MSI type nucleosome/chromatin assembly factor C, putative [Oryza sativa Japonica Group]	6.24	6.25	2	3	3	5	6.829	gi|50881441	gi|115454281
	1760	gi|115452845	Oryza sativa Japonica Group	Os03g0333300 [Oryza sativa Japonica Group]	6.24	6.24	3	3	3	4	15.93	gi|115452845	gi|115474101	gi|218192769
	1761	gi|116309899	Oryza sativa Indica Group	OSIGBa0116M22.1 [Oryza sativa Indica Group]	6.23	6.26	3	3	3	4	9.234	gi|116309899	gi|222629055	gi|125548711
	1762	gi|297721503	Oryza sativa Japonica Group	Os02g0678400 [Oryza sativa Japonica Group]	6.23	6.23	2	3	3	7	9.968	gi|297721503	gi|218191355
	1763	gi|37787329	Oryza sativa Japonica Group	nicotinate phosphoribosyltransferase-like protein [Oryza sativa]	6.21	6.21	2	3	3	4	9.159	gi|37787329	gi|115456461
	1764	gi|297725503	Oryza sativa Japonica Group	Os07g0243150 [Oryza sativa Japonica Group]	6.18	6.18	1	3	3	3	23.14	gi|297725503
	1765	gi|56783948	Oryza sativa Japonica Group	ubiquitin -like [Oryza sativa Japonica Group]	6.17	6.18	3	3	3	4	6.349	gi|56783948	gi|297719771	gi|125525065
	1766	gi|218186301	Oryza sativa Indica Group	hypothetical protein OsI_37231 [Oryza sativa Indica Group]	6.17	6.17	4	3	3	3	15.35	gi|218186301	gi|115487008	gi|115483853	gi|222616510
	1767	gi|10880926	Oryza sativa Japonica Group	small GTP-binding protein RAB5B [Oryza sativa]	6.16	10.13	2	3	3	3	32.16	gi|10880926	gi|115450775
	1768	gi|222623075	Oryza sativa Japonica Group	hypothetical protein OsJ_07166 [Oryza sativa Japonica Group]	6.16	6.16	5	3	3	3	14.67	gi|222623075	gi|115446753	gi|112385746	gi|46243593	gi|20975738
	1769	gi|115455031	Oryza sativa Japonica Group	Os03g0723400 [Oryza sativa Japonica Group]	6.16	6.16	1	3	3	4	27.17	gi|115455031
	1770	gi|115454389	Oryza sativa Indica Group	Os03g0652100 [Oryza sativa Japonica Group]	6.15	6.15	3	3	3	3	4.79	gi|115454389	gi|108710135	gi|62733429
	1771	gi|110808552	Oryza sativa Japonica Group	RecName: Full=Hexokinase-2; AltName: Full=Hexokinase-3	6.14	12.23	2	3	3	3	14.37	gi|110808552	gi|125553095
	1772	gi|222623212	Oryza sativa Japonica Group	hypothetical protein OsJ_07470 [Oryza sativa Japonica Group]	6.14	6.25	2	3	3	4	5.997	gi|222623212	gi|115447215
	1773	gi|222641864	Oryza sativa Japonica Group	hypothetical protein OsJ_29906 [Oryza sativa Japonica Group]	6.14	6.14	9	3	3	5	22.94	gi|222641864	gi|222641863	gi|297727127	gi|218202406	gi|315113269	gi|297608865	gi|29647485	gi|115479981	gi|297609746
	1774	gi|115434096	Oryza sativa Japonica Group	Os01g0111600 [Oryza sativa Japonica Group]	6.14	6.14	2	3	3	5	29.89	gi|115434096	gi|125538267
	1775	gi|115463323	Oryza sativa Japonica Group	Os05g0346300 [Oryza sativa Japonica Group]	6.14	6.14	1	3	3	5	11.46	gi|115463323
	1776	gi|315113265	Oryza sativa Indica Group	Chain b, Localization Of The Large Subunit Ribosomal Proteins Into A 5.5 A Cryo-Em Map Of Triticum Aestivum Translating 80s Ribosome	6.13	6.13	5	3	3	3	23.81	gi|315113265	gi|222632413	gi|125553166	gi|55908882	gi|125541661
	1777	gi|222630141	Oryza sativa Japonica Group	hypothetical protein OsJ_17060 [Oryza sativa Japonica Group]	6.12	6.13	4	3	3	4	18.42	gi|222630141	gi|297603803	gi|215769434	gi|125550786
	1778	gi|297596366	Oryza sativa Japonica Group	Os01g0225600 [Oryza sativa Japonica Group]	6.12	6.12	2	3	3	6	32.45	gi|297596366	gi|125524982
	1779	gi|49328025	Oryza sativa Japonica Group	putative syntaxin 71 (SYP71) [Oryza sativa Japonica Group]	6.12	6.12	4	3	3	4	12.03	gi|49328025	gi|297604882	gi|222632494	gi|125553243
	1780	gi|115487114	Oryza sativa Japonica Group	Os12g0125400 [Oryza sativa Japonica Group]	6.11	33.2	1	4	3	10	42.97	gi|115487114
	1781	gi|125551913	Oryza sativa Indica Group	hypothetical protein OsI_19545 [Oryza sativa Indica Group]	6.11	6.14	2	3	3	3	7.593	gi|125551913	gi|115463319
	1782	gi|297600633	Oryza sativa Japonica Group	Os03g0242900 [Oryza sativa Japonica Group]	6.11	6.13	1	3	3	4	7.692	gi|297600633
	1783	gi|115441257	Oryza sativa Japonica Group	Os01g0866600 [Oryza sativa Japonica Group]	6.11	6.11	1	5	3	12	51.06	gi|115441257
	1784	gi|125589363	Oryza sativa Japonica Group	hypothetical protein OsJ_13776 [Oryza sativa Japonica Group]	6.1	6.11	3	3	3	4	22.72	gi|125589363	gi|115457062	gi|218194317
	1785	gi|115471051	Oryza sativa Japonica Group	Os07g0197100 [Oryza sativa Japonica Group]	6.09	10.31	2	3	3	4	10.61	gi|115471051	gi|125557582
	1786	gi|14209529	Oryza sativa Japonica Group	putative dihydroorotase [Oryza sativa Japonica Group]	6.09	6.11	2	3	3	5	13.93	gi|14209529	gi|115439907
	1787	gi|115451211	Oryza sativa Japonica Group	Os03g0187000 [Oryza sativa Japonica Group]	6.09	6.09	1	3	3	6	18.53	gi|115451211
	1788	gi|222640139	Oryza sativa Japonica Group	hypothetical protein OsJ_26502 [Oryza sativa Japonica Group]	6.08	6.36	4	3	3	5	10.91	gi|222640139	gi|115485233	gi|108864302	gi|62733375
	1789	gi|222613142	Oryza sativa Japonica Group	hypothetical protein OsJ_32174 [Oryza sativa Japonica Group]	6.08	6.12	4	3	3	3	7.574	gi|222613142	gi|115482966	gi|10122052	gi|110289419
	1790	gi|297613081	Oryza sativa Japonica Group	Os12g0427600 [Oryza sativa Japonica Group]	6.08	6.09	3	3	3	4	6.412	gi|297613081	gi|222616994	gi|218186749
	1791	gi|115470134	Oryza sativa Japonica Group	Os06g0731800 [Oryza sativa Japonica Group]	6.08	6.09	1	3	3	4	19.24	gi|115470134
	1792	gi|213959194	Oryza sativa Japonica Group	HMG protein [Oryza sativa Japonica Group]	6.08	6.08	2	3	3	3	27.48	gi|213959194	gi|115459940
	1793	gi|7573610	Oryza sativa Indica Group	putative receptor-like kinase [Oryza sativa Japonica Group]	6.07	6.07	2	3	3	5	6.24	gi|7573610	gi|222618010
	1794	gi|62900689	Oryza sativa Japonica Group	RecName: Full=Probable plastid-lipid-associated protein 3, chloroplastic; Flags: Precursor	6.07	6.07	4	3	3	4	10.43	gi|62900689	gi|297610993	gi|222613324	gi|218185068
	1795	gi|125542971	Oryza sativa Indica Group	hypothetical protein OsI_10598 [Oryza sativa Indica Group]	6.07	6.07	2	3	3	5	15.27	gi|125542971	gi|115451681
	1796	gi|22831276	Oryza sativa Japonica Group	putative serine carboxypeptidase II-3 precursor [Oryza sativa Japonica Group]	6.06	6.14	5	3	3	4	9.542	gi|22831276	gi|115473819	gi|222637602	gi|218200174	gi|29367473
	1797	gi|50509325	Oryza sativa Japonica Group	putative SHOOT1 protein [Oryza sativa Japonica Group]	6.06	6.07	2	3	3	5	12.54	gi|50509325	gi|8926334
	1798	gi|115461530	Oryza sativa Japonica Group	Os04g0692100 [Oryza sativa Japonica Group]	6.06	6.06	3	3	3	5	25.61	gi|115461530	gi|218195889	gi|38567833
	1799	gi|50252059	Oryza sativa Japonica Group	putative ribulokinase [Oryza sativa Japonica Group]	6.05	6.05	1	3	3	5	7.804	gi|50252059
	1800	gi|218193263	Oryza sativa Indica Group	hypothetical protein OsI_12500 [Oryza sativa Indica Group]	6.04	6.05	3	3	3	3	17.1	gi|218193263	gi|115454013	gi|28875974
	1801	gi|116309890	Oryza sativa Indica Group	H0525E10.10 [Oryza sativa Indica Group]	6.04	6.04	2	3	3	3	10.63	gi|116309890	gi|39546212
	1802	gi|52076499	Oryza sativa Japonica Group	putative Xaa-Pro aminopeptidase 2 [Oryza sativa Japonica Group]	6.03	33.68	1	3	3	3	35.49	gi|52076499
	1803	gi|77556793	Oryza sativa Japonica Group	GDSL-like Lipase/Acylhydrolase family protein, expressed [Oryza sativa Japonica Group]	6.03	6.09	3	3	3	3	11.44	gi|77556793	gi|125579755	gi|125537065
	1804	gi|222616956	Oryza sativa Japonica Group	hypothetical protein OsJ_35848 [Oryza sativa Japonica Group]	6.03	6.05	2	4	3	10	31.25	gi|222616956	gi|115488282
	1805	gi|334350828	Oryza sativa Indica Group	RecName: Full=Phospholipase A1-II 3; Flags: Precursor	6.03	6.04	3	3	3	5	8.571	gi|334350828	gi|115438909	gi|222618960
	1806	gi|151935409	Oryza sativa Japonica Group	temperature induced lipocalin-like protein [Oryza sativa Japonica Group]	6.03	6.03	2	4	3	8	29.23	gi|151935409	gi|115447273
	1807	gi|115453473	Oryza sativa Japonica Group	Os03g0408300 [Oryza sativa Japonica Group]	6.03	6.03	1	3	3	7	23.29	gi|115453473
	1808	gi|115437030	Oryza sativa Japonica Group	Os01g0516600 [Oryza sativa Japonica Group]	6.03	6.03	2	3	3	5	37.17	gi|115437030	gi|33087079
	1809	gi|222632237	Oryza sativa Japonica Group	hypothetical protein OsJ_19211 [Oryza sativa Japonica Group]	6.02	6.08	6	3	3	6	3.782	gi|222632237	gi|218197106	gi|115464901	gi|328864183	gi|218189050	gi|115439937
	1810	gi|222618879	Oryza sativa Japonica Group	hypothetical protein OsJ_02661 [Oryza sativa Japonica Group]	6.02	6.05	3	3	3	4	5.244	gi|222618879	gi|125526906	gi|115438677
	1811	gi|62900682	Oryza sativa Japonica Group	RecName: Full=Probable plastid-lipid-associated protein 2, chloroplastic; AltName: Full=Fibrillin-like protein 2; Flags: Precursor	6.02	6.03	5	3	3	6	14.42	gi|62900682	gi|29367475	gi|218201702	gi|222641094	gi|297609078
	1812	gi|218202407	Oryza sativa Indica Group	hypothetical protein OsI_31928 [Oryza sativa Indica Group]	6.02	6.03	2	3	3	4	7.547	gi|218202407	gi|115479985
	1813	gi|218188556	Oryza sativa Indica Group	hypothetical protein OsI_02631 [Oryza sativa Indica Group]	6.02	6.03	2	3	3	4	8.333	gi|218188556	gi|115438020
	1814	gi|115441987	Oryza sativa Japonica Group	Os01g0928100 [Oryza sativa Japonica Group]	6.02	6.02	3	4	3	8	7.018	gi|115441987	gi|222619806	gi|218189660
	1815	gi|218201295	Oryza sativa Indica Group	hypothetical protein OsI_29561 [Oryza sativa Indica Group]	6.02	6.02	2	4	3	7	8	gi|218201295	gi|115476842
	1816	gi|115476434	Oryza sativa Japonica Group	Os08g0417100 [Oryza sativa Japonica Group]	6.02	6.02	5	3	3	3	10.88	gi|115476434	gi|37573060	gi|218201155	gi|215769201	gi|125603422
	1817	gi|218187255	Oryza sativa Indica Group	hypothetical protein OsI_39129 [Oryza sativa Indica Group]	6.01	19.31	3	5	3	22	30.43	gi|218187255	gi|115489596	gi|125580088
	1818	gi|125547213	Oryza sativa Indica Group	hypothetical protein OsI_14836 [Oryza sativa Indica Group]	6.01	6.03	3	3	3	4	7.993	gi|125547213	gi|56783853	gi|115435532
	1819	gi|222641466	Oryza sativa Japonica Group	hypothetical protein OsJ_29150 [Oryza sativa Japonica Group]	6.01	6.02	2	5	3	6	5.527	gi|222641466	gi|218202055
	1820	gi|125558478	Oryza sativa Indica Group	hypothetical protein OsI_26153 [Oryza sativa Indica Group]	6.01	6.02	3	3	3	4	11.11	gi|125558478	gi|115472303	gi|222637114
	1821	gi|125557368	Oryza sativa Indica Group	hypothetical protein OsI_25038 [Oryza sativa Indica Group]	6.01	6.02	2	3	3	3	6.358	gi|125557368	gi|115470767
	1822	gi|115446097	Oryza sativa Japonica Group	Os02g0469600 [Oryza sativa Japonica Group]	6.01	6.02	1	3	3	5	5.362	gi|115446097
	1823	gi|115484037	Oryza sativa Japonica Group	Os11g0134700 [Oryza sativa Japonica Group]	6.01	6.02	3	3	3	4	13.2	gi|115484037	gi|125533285	gi|125576110
	1824	gi|38344143	Oryza sativa Indica Group	OSJNBa0041A02.10 [Oryza sativa Japonica Group]	6.01	6.01	2	3	3	3	9.483	gi|38344143	gi|115460338
	1825	gi|125559330	Oryza sativa Japonica Group	hypothetical protein OsI_27045 [Oryza sativa Indica Group]	6.01	6.01	2	3	3	4	15.42	gi|125559330	gi|27261100
	1826	gi|218199397	Oryza sativa Indica Group	hypothetical protein OsI_25570 [Oryza sativa Indica Group]	6.01	6.01	1	3	3	5	21.98	gi|218199397
	1827	gi|19920172	Oryza sativa Japonica Group	Putative rbcL; RuBisCO large subunit from chromosome 10 chloroplast insertion [Oryza sativa Japonica Group]	6	144.3	6	6	3	24	72.96	gi|19920172	gi|11955	gi|110288945	gi|297720471	gi|297728415	gi|77551254
	1828	gi|218200595	Oryza sativa Indica Group	hypothetical protein OsI_28099 [Oryza sativa Indica Group]	6	73.47	1	6	3	9	60.1	gi|218200595
	1829	gi|115484337	Oryza sativa Japonica Group	Os11g0163100 [Oryza sativa Japonica Group]	6	65.22	1	3	3	6	63.66	gi|115484337
	1830	gi|152013376	Oryza sativa Indica Group	RecName: Full=Calmodulin-3; Short=CaM-3	6	47.83	2	9	3	55	81.21	gi|152013376	gi|115435978
	1831	gi|10140702	Oryza sativa Japonica Group	putative alpha-galactosidase [Oryza sativa Japonica Group]	6	15.07	2	3	3	3	17.68	gi|10140702	gi|297610710
	1832	gi|218200276	Oryza sativa Indica Group	hypothetical protein OsI_27368 [Oryza sativa Indica Group]	6	14.6	2	3	3	6	22.37	gi|218200276	gi|222637703
	1833	gi|116310283	Oryza sativa Indica Group	OSIGBa0102D10.5 [Oryza sativa Indica Group]	6	6.05	3	3	3	4	15.18	gi|116310283	gi|222628907	gi|115458490
	1834	gi|34393509	Oryza sativa Japonica Group	putative elicitor inducible beta-1,3-glucanase [Oryza sativa Japonica Group]	6	6.04	4	3	3	4	7.057	gi|34393509	gi|222637333	gi|218199892	gi|297607511
	1835	gi|222632746	Oryza sativa Japonica Group	hypothetical protein OsJ_19735 [Oryza sativa Japonica Group]	6	6.01	5	3	3	5	2.964	gi|222632746	gi|47777365	gi|297605000	gi|218197355	gi|215692840
	1836	gi|122224183	Oryza sativa Japonica Group	RecName: Full=Protein CutA 1, chloroplastic; Short=OsCutA1; Flags: Precursor	6	6.01	3	3	3	4	15.82	gi|122224183	gi|115481774	gi|108706570
	1837	gi|115487608	Oryza sativa Japonica Group	Os12g0175500 [Oryza sativa Japonica Group]	6	6	1	3	3	4	11.58	gi|115487608
	1838	gi|297602637	Oryza sativa Japonica Group	Os04g0395700 [Oryza sativa Japonica Group]	6	6	4	4	3	6	21.5	gi|297602637	gi|21742313	gi|125548113	gi|125590227
	1839	gi|125537042	Oryza sativa Indica Group	hypothetical protein OsI_38742 [Oryza sativa Indica Group]	6	6	2	3	3	5	21.67	gi|125537042	gi|115489102
	1840	gi|115468356	Oryza sativa Japonica Group	Os06g0530200 [Oryza sativa Japonica Group]	6	6	1	3	3	14	55.79	gi|115468356
	1841	gi|222619490	Oryza sativa Japonica Group	hypothetical protein OsJ_03960 [Oryza sativa Japonica Group]	6	6	3	4	3	9	16.46	gi|222619490	gi|218189312	gi|115440841
	1842	gi|222612944	Oryza sativa Japonica Group	hypothetical protein OsJ_31773 [Oryza sativa Japonica Group]	6	6	2	3	3	4	9.463	gi|222612944	gi|115482332
	1843	gi|218196506	Oryza sativa Japonica Group	hypothetical protein OsI_19366 [Oryza sativa Indica Group]	6	6	2	4	3	5	30.64	gi|218196506	gi|115463071
	1844	gi|115459632	Oryza sativa Japonica Group	Os04g0534400 [Oryza sativa Japonica Group]	6	6	1	3	3	3	14	gi|115459632
	1845	gi|115453715	Oryza sativa Japonica Group	Os03g0440900 [Oryza sativa Japonica Group]	6	6	1	3	3	4	10.55	gi|115453715
	1846	gi|115461693	Oryza sativa Japonica Group	Os05g0111200 [Oryza sativa Japonica Group]	6	6	1	4	3	6	25.34	gi|115461693
	1847	gi|116309951	Oryza sativa Indica Group	H0714H04.9 [Oryza sativa Indica Group]	5.96	5.96	4	2	2	2	8.381	gi|116309951	gi|125591671	gi|125549781	gi|115460618
	1848	gi|297600816	Oryza sativa Japonica Group	Os03g0308100 [Oryza sativa Japonica Group]	5.96	5.96	3	3	3	3	18.79	gi|297600816	gi|222624791	gi|218192668
	1849	gi|115452955	Oryza sativa Japonica Group	Os03g0343500 [Oryza sativa Japonica Group]	5.94	5.95	2	3	3	6	36.64	gi|115452955	gi|149391001
	1850	gi|218198909	Oryza sativa Indica Group	hypothetical protein OsI_24516 [Oryza sativa Indica Group]	5.94	5.94	3	3	3	5	6.032	gi|218198909	gi|125598556	gi|115470052
	1851	gi|29367365	Oryza sativa Japonica Group	PP2A regulatory subunit-like protein [Oryza sativa Japonica Group]	5.93	5.94	5	3	3	6	7.177	gi|29367365	gi|125578440	gi|125533347	gi|115487244	gi|108863986
	1852	gi|297605549	Oryza sativa Japonica Group	Os06g0264700 [Oryza sativa Japonica Group]	5.92	5.92	3	3	3	4	46.51	gi|297605549	gi|125554826	gi|125596778
	1853	gi|218187804	Oryza sativa Indica Group	hypothetical protein OsI_01001 [Oryza sativa Indica Group]	5.91	5.95	3	3	3	6	8.742	gi|218187804	gi|222618029	gi|115435442
	1854	gi|218186626	Oryza sativa Indica Group	hypothetical protein OsI_37894 [Oryza sativa Indica Group]	5.9	5.91	4	3	3	3	5.539	gi|218186626	gi|301344555	gi|222616854	gi|17402589
	1855	gi|218194793	Oryza sativa Indica Group	hypothetical protein OsI_15758 [Oryza sativa Indica Group]	5.89	5.9	3	3	3	3	13.19	gi|218194793	gi|222628801	gi|115458198
	1856	gi|125542263	Oryza sativa Indica Group	hypothetical protein OsI_09863 [Oryza sativa Indica Group]	5.89	5.89	2	3	3	5	7.611	gi|125542263	gi|115450533
	1857	gi|125600930	Oryza sativa Japonica Group	hypothetical protein OsJ_24960 [Oryza sativa Japonica Group]	5.88	5.88	2	3	3	5	10.61	gi|125600930	gi|115473123
	1858	gi|297721169	Oryza sativa Japonica Group	Os02g0463401 [Oryza sativa Japonica Group]	5.87	5.87	1	3	3	3	69.14	gi|297721169
	1859	gi|222630576	Oryza sativa Japonica Group	hypothetical protein OsJ_17511 [Oryza sativa Japonica Group]	5.86	5.94	2	3	3	3	9.169	gi|222630576	gi|115462609
	1860	gi|13937293	Oryza sativa Japonica Group	putative LN1 protein [Oryza sativa Japonica Group]	5.85	14.15	1	3	3	4	39.86	gi|13937293
	1861	gi|115482810	Oryza sativa Indica Group	Os10g0503500 [Oryza sativa Japonica Group]	5.85	5.87	3	3	3	3	7.742	gi|115482810	gi|222613098	gi|62733590
	1862	gi|33354184	Oryza sativa Japonica Group	putative cobW protein [Oryza sativa Japonica Group]	5.85	5.86	3	3	3	5	14.29	gi|33354184	gi|297607571	gi|125559060
	1863	gi|115487332	Oryza sativa Japonica Group	Os12g0147200 [Oryza sativa Japonica Group]	5.84	6.63	1	3	3	5	37.41	gi|115487332
	1864	gi|297596073	Oryza sativa Japonica Group	Os01g0138900 [Oryza sativa Japonica Group]	5.84	5.84	3	4	3	4	15.25	gi|297596073	gi|125524343	gi|222617706
	1865	gi|50428682	Oryza sativa Japonica Group	putative TCP-1/cpn60 chaperonin family protein [Oryza sativa Japonica Group]	5.83	32.6	3	4	3	5	36.95	gi|50428682	gi|108709863	gi|125544887
	1866	gi|15451616	Oryza sativa Japonica Group	Hypothetical protein with similarity to ankyrins and BRCA1-associated ring domain proteins [Oryza sativa Japonica Group]	5.83	5.85	5	3	3	4	5.843	gi|15451616	gi|222624187	gi|108706162	gi|27497215	gi|218192088
	1867	gi|125557416	Oryza sativa Indica Group	hypothetical protein OsI_25092 [Oryza sativa Indica Group]	5.81	5.81	2	4	3	8	17.07	gi|125557416	gi|297725423
	1868	gi|56201689	Oryza sativa Japonica Group	phytocyanin protein -like [Oryza sativa Japonica Group]	5.81	5.81	3	2	2	7	9.732	gi|56201689	gi|125524809	gi|125569413
	1869	gi|115467546	Oryza sativa Japonica Group	Os06g0274000 [Oryza sativa Japonica Group]	5.8	5.8	2	3	3	7	43.43	gi|115467546	gi|32352188
	1870	gi|218198488	Oryza sativa Indica Group	hypothetical protein OsI_23586 [Oryza sativa Indica Group]	5.79	5.8	1	4	3	5	8.889	gi|218198488
	1871	gi|125542346	Oryza sativa Japonica Group	hypothetical protein OsI_09956 [Oryza sativa Indica Group]	5.78	5.78	2	2	2	2	15.83	gi|125542346	gi|115450651
	1872	gi|222631824	Oryza sativa Japonica Group	hypothetical protein OsJ_18781 [Oryza sativa Japonica Group]	5.78	5.78	3	4	4	5	17.61	gi|222631824	gi|218196908	gi|115464251
	1873	gi|125552841	Oryza sativa Indica Group	hypothetical protein OsI_20462 [Oryza sativa Indica Group]	5.77	5.79	2	3	3	3	34.85	gi|125552841	gi|115464671
	1874	gi|108707787	Oryza sativa Japonica Group	HAD-superfamily hydrolase, subfamily IA, variant 3 containing protein, expressed [Oryza sativa Japonica Group]	5.76	5.81	3	3	3	3	4.793	gi|108707787	gi|108707786	gi|218190788
	1875	gi|125539452	Oryza sativa Indica Group	hypothetical protein OsI_07209 [Oryza sativa Indica Group]	5.76	5.76	6	4	3	7	44.19	gi|125539452	gi|116309469	gi|115457824	gi|115446135	gi|38605801	gi|218194781
	1876	gi|115442443	Oryza sativa Japonica Group	Os01g0966300 [Oryza sativa Japonica Group]	5.75	7.92	2	3	3	3	13.67	gi|115442443	gi|125529245
	1877	gi|222624949	Oryza sativa Japonica Group	hypothetical protein OsJ_10898 [Oryza sativa Japonica Group]	5.74	5.78	2	3	3	3	6.65	gi|222624949	gi|218192858
	1878	gi|125559971	Oryza sativa Japonica Group	hypothetical protein OsI_27631 [Oryza sativa Indica Group]	5.74	5.75	2	2	2	2	11.58	gi|125559971	gi|115474559
	1879	gi|115481944	Oryza sativa Japonica Group	Os10g0406600 [Oryza sativa Japonica Group]	5.74	5.75	4	3	3	7	38.89	gi|115481944	gi|125531863	gi|115475461	gi|125560671
	1880	gi|115451785	Oryza sativa Japonica Group	Os03g0237100 [Oryza sativa Japonica Group]	5.73	5.76	5	3	3	3	10.06	gi|115451785	gi|112807098	gi|27357979	gi|125585539	gi|218192406
	1881	gi|218197301	Oryza sativa Indica Group	hypothetical protein OsI_21058 [Oryza sativa Indica Group]	5.72	5.74	3	3	3	3	6.012	gi|218197301	gi|110288916	gi|110288917
	1882	gi|222628728	Oryza sativa Japonica Group	hypothetical protein OsJ_14503 [Oryza sativa Japonica Group]	5.72	5.73	4	2	2	2	8.277	gi|222628728	gi|125547982	gi|39546277	gi|297723077
	1883	gi|78708511	Oryza sativa Japonica Group	Red chlorophyll catabolite reductase, putative, expressed [Oryza sativa Japonica Group]	5.72	5.72	5	2	2	3	15.2	gi|78708511	gi|218184441	gi|115481814	gi|14018062	gi|125574651
	1884	gi|125534656	Oryza sativa Indica Group	hypothetical protein OsI_36383 [Oryza sativa Indica Group]	5.72	5.72	2	3	3	4	12.2	gi|125534656	gi|115485779
	1885	gi|115460844	Oryza sativa Japonica Group	Os04g0636900 [Oryza sativa Japonica Group]	5.7	7.84	1	3	3	6	7.379	gi|115460844
	1886	gi|222631615	Oryza sativa Japonica Group	hypothetical protein OsJ_18566 [Oryza sativa Japonica Group]	5.69	5.7	5	3	3	6	6.426	gi|222631615	gi|297604518	gi|51854407	gi|215769082	gi|125552359
	1887	gi|58618230	Oryza sativa (Indica Group) x Oryza nivara	prolamin [Oryza sativa (Indica Group) x Oryza nivara]	5.69	5.69	16	3	3	5	40	gi|58618230	gi|557588	gi|557587	gi|1842176	gi|115463237	gi|115463227	gi|55168126	gi|313575824	gi|313575822	gi|55168133
	1888	gi|115441545	Oryza sativa Japonica Group	Os01g0891000 [Oryza sativa Japonica Group]	5.68	7.65	2	3	3	3	8.555	gi|115441545	gi|218189509
	1889	gi|125562552	Oryza sativa Indica Group	hypothetical protein OsI_30263 [Oryza sativa Indica Group]	5.68	6.31	3	3	3	5	37.7	gi|125562552	gi|297608999	gi|125604324
	1890	gi|222623961	Oryza sativa Japonica Group	hypothetical protein OsJ_08962 [Oryza sativa Japonica Group]	5.68	5.68	3	3	3	3	8.527	gi|222623961	gi|48716447	gi|218191856
	1891	gi|115447945	Oryza sativa Japonica Group	Os02g0682600 [Oryza sativa Japonica Group]	5.66	5.66	4	3	3	6	59.52	gi|115447945	gi|5107149	gi|125540693	gi|115460106
	1892	gi|115467028	Oryza sativa Japonica Group	Os06g0210200 [Oryza sativa Japonica Group]	5.64	5.64	2	3	3	3	12.11	gi|115467028	gi|218197788
	1893	gi|115454699	Oryza sativa Japonica Group	Os03g0690000 [Oryza sativa Japonica Group]	5.64	5.64	1	5	3	11	44.83	gi|115454699
	1894	gi|116310015	Oryza sativa Indica Group	OSIGBa0124N08.2 [Oryza sativa Indica Group]	5.63	5.84	3	3	3	3	14.26	gi|116310015	gi|222629027	gi|218195020
	1895	gi|1197587	Oryza sativa Japonica Group	potassium channel beta subunit protein [Oryza sativa Japonica Group]	5.58	5.58	2	3	3	4	15.34	gi|1197587	gi|115449661
	1896	gi|297724669	Oryza sativa Japonica Group	Os06g0255300 [Oryza sativa Japonica Group]	5.57	5.59	2	3	3	3	1.705	gi|297724669	gi|222635334
	1897	gi|115484453	Oryza sativa Japonica Group	Os11g0178800 [Oryza sativa Japonica Group]	5.57	5.58	1	3	3	4	21.02	gi|115484453
	1898	gi|115465125	Oryza sativa Japonica Group	Os05g0536200 [Oryza sativa Japonica Group]	5.55	5.55	1	3	3	5	15.71	gi|115465125
	1899	gi|218202284	Oryza sativa Indica Group	hypothetical protein OsI_31671 [Oryza sativa Indica Group]	5.54	5.54	2	3	3	3	18.52	gi|218202284	gi|115479613
	1900	gi|115435558	Oryza sativa Indica Group	Os01g0238500 [Oryza sativa Japonica Group]	5.53	5.53	2	2	2	5	24.1	gi|115435558	gi|222618070
	1901	gi|125553494	Oryza sativa Indica Group	hypothetical protein OsI_21161 [Oryza sativa Indica Group]	5.52	5.52	2	3	3	5	36.88	gi|125553494	gi|115465699
	1902	gi|125588179	Oryza sativa Japonica Group	hypothetical protein OsJ_12876 [Oryza sativa Japonica Group]	5.51	5.52	1	3	2	8	8.439	gi|125588179
	1903	gi|115439595	Oryza sativa Japonica Group	Os01g0718300 [Oryza sativa Japonica Group]	5.51	5.52	2	2	2	2	5.888	gi|115439595	gi|125527509
	1904	gi|115444003	Oryza sativa Japonica Group	Os02g0130000 [Oryza sativa Japonica Group]	5.51	5.51	2	4	3	7	36.64	gi|115444003	gi|125537942
	1905	gi|222628985	Oryza sativa Japonica Group	hypothetical protein OsJ_15041 [Oryza sativa Japonica Group]	5.5	5.5	5	3	3	4	11.32	gi|222628985	gi|116310050	gi|218194968	gi|38567883	gi|115458754
	1906	gi|125583202	Oryza sativa Japonica Group	hypothetical protein OsJ_07873 [Oryza sativa Japonica Group]	5.46	5.47	3	2	2	2	10.31	gi|125583202	gi|115447819	gi|125540619
	1907	gi|47848174	Oryza sativa Japonica Group	exoribonuclease-like [Oryza sativa Japonica Group]	5.46	5.46	2	3	3	5	20.31	gi|47848174	gi|115449601
	1908	gi|182657420	Oryza sativa Japonica Group	RecName: Full=Actin-related protein 7	5.45	5.46	3	3	3	4	10.83	gi|182657420	gi|12957705	gi|108711405
	1909	gi|115444549	Oryza sativa Japonica Group	Os02g0175400 [Oryza sativa Japonica Group]	5.44	45.06	1	3	3	3	35.43	gi|115444549
	1910	gi|34393269	Oryza sativa Japonica Group	prolyl 4-hydroxylase alpha-1 subunit precursor-like protein [Oryza sativa Japonica Group]	5.44	8.05	4	2	2	4	20.77	gi|34393269	gi|115471029	gi|222636605	gi|218199253
	1911	gi|222631572	Oryza sativa Japonica Group	hypothetical protein OsJ_18522 [Oryza sativa Japonica Group]	5.43	7.57	3	3	3	3	19.67	gi|222631572	gi|218196789	gi|115463855
	1912	gi|125540738	Oryza sativa Indica Group	hypothetical protein OsI_08533 [Oryza sativa Indica Group]	5.4	5.4	2	4	3	6	46.43	gi|125540738	gi|115448021
	1913	gi|125524520	Oryza sativa Indica Group	hypothetical protein OsI_00500 [Oryza sativa Indica Group]	5.38	16.23	2	3	3	10	15.41	gi|125524520	gi|115434660
	1914	gi|56784142	Oryza sativa Japonica Group	putative ubiquinol-cytochrome-c reductase [Oryza sativa Japonica Group]	5.38	5.38	4	2	2	2	10.51	gi|56784142	gi|125571776	gi|125527454	gi|297597481
	1915	gi|108706642	Oryza sativa Japonica Group	acetyltransferase, GNAT family protein, expressed [Oryza sativa Japonica Group]	5.38	5.38	4	2	2	3	29.05	gi|108706642	gi|108706641	gi|218192251	gi|24414273
	1916	gi|125551014	Oryza sativa Indica Group	hypothetical protein OsI_18641 [Oryza sativa Indica Group]	5.37	5.38	3	3	3	4	6.31	gi|125551014	gi|51038091	gi|222630374
	1917	gi|222619562	Oryza sativa Japonica Group	hypothetical protein OsJ_04120 [Oryza sativa Japonica Group]	5.37	5.38	2	3	3	4	9.772	gi|222619562	gi|218189402
	1918	gi|115439015	Oryza sativa Japonica Group	Os01g0663500 [Oryza sativa Japonica Group]	5.35	5.35	1	2	2	5	20.53	gi|115439015
	1919	gi|125577657	Oryza sativa Japonica Group	hypothetical protein OsJ_34421 [Oryza sativa Japonica Group]	5.35	5.35	3	3	3	7	9.385	gi|125577657	gi|218186014	gi|115486183
	1920	gi|115467066	Oryza sativa Japonica Group	Os06g0214800 [Oryza sativa Japonica Group]	5.34	5.34	1	2	2	2	23.1	gi|115467066
	1921	gi|115449733	Oryza sativa Japonica Group	Os02g0820000 [Oryza sativa Japonica Group]	5.33	10.45	2	3	3	4	21.87	gi|115449733	gi|14495346
	1922	gi|115439017	Oryza sativa Japonica Group	Os01g0663800 [Oryza sativa Japonica Group]	5.32	12.06	1	3	3	3	6.816	gi|115439017
	1923	gi|115471893	Oryza sativa Japonica Group	Os07g0448800 [Oryza sativa Japonica Group]	5.32	5.33	2	3	3	6	14.14	gi|115471893	gi|3135543
	1924	gi|125569771	Oryza sativa Japonica Group	hypothetical protein OsJ_01142 [Oryza sativa Japonica Group]	5.32	5.32	3	3	3	3	9.836	gi|125569771	gi|115435726	gi|125525232
	1925	gi|115454377	Oryza sativa Japonica Group	Os03g0651000 [Oryza sativa Japonica Group]	5.29	5.29	1	3	3	3	30.07	gi|115454377
	1926	gi|125602641	Oryza sativa Japonica Group	hypothetical protein OsJ_26511 [Oryza sativa Japonica Group]	5.28	10.76	2	4	3	6	27.27	gi|125602641	gi|115475427
	1927	gi|115447955	Oryza sativa Indica Group	Os02g0684000 [Oryza sativa Japonica Group]	5.27	5.28	1	3	3	6	11.91	gi|115447955
	1928	gi|125540248	Oryza sativa Indica Group	hypothetical protein OsI_08024 [Oryza sativa Indica Group]	5.26	11.65	2	3	3	4	16.49	gi|125540248	gi|115447237
	1929	gi|115466514	Oryza sativa Japonica Group	Os06g0156700 [Oryza sativa Japonica Group]	5.26	5.26	2	3	3	3	10.4	gi|115466514	gi|218197618
	1930	gi|115453441	Oryza sativa Japonica Group	Os03g0402000 [Oryza sativa Japonica Group]	5.25	5.25	1	3	3	3	18.18	gi|115453441
	1931	gi|115454903	Oryza sativa Japonica Group	Os03g0710900 [Oryza sativa Japonica Group]	5.24	5.28	3	2	2	3	6.175	gi|115454903	gi|62733538	gi|108710713
	1932	gi|218187682	Oryza sativa Indica Group	hypothetical protein OsI_00764 [Oryza sativa Indica Group]	5.23	5.26	2	2	2	3	8.271	gi|218187682	gi|115435074
	1933	gi|38344890	Oryza sativa Japonica Group	OSJNBa0033G05.14 [Oryza sativa Japonica Group]	5.23	5.23	2	2	2	6	7.624	gi|38344890	gi|90399092
	1934	gi|115475700	Oryza sativa Japonica Group	Os08g0282400 [Oryza sativa Japonica Group]	5.21	5.25	1	2	2	6	16.96	gi|115475700
	1935	gi|27357983	Oryza sativa Japonica Group	Hypothetical protein [Oryza sativa Japonica Group]	5.2	5.2	2	3	3	5	21.67	gi|27357983	gi|108707061
	1936	gi|218192416	Oryza sativa Indica Group	hypothetical protein OsI_10699 [Oryza sativa Indica Group]	5.18	5.18	8	3	3	4	5.769	gi|218192416	gi|125585558	gi|115451823	gi|222636975	gi|218195455	gi|34395356	gi|77556939	gi|125537207
	1937	gi|125558569	Oryza sativa Indica Group	hypothetical protein OsI_26249 [Oryza sativa Indica Group]	5.18	5.18	2	2	2	5	20.42	gi|125558569	gi|115489698
	1938	gi|115477529	Oryza sativa Japonica Group	Os08g0536000 [Oryza sativa Japonica Group]	5.14	23.86	3	4	3	5	37.43	gi|115477529	gi|218201521	gi|215737754
	1939	gi|115458454	Oryza sativa Japonica Group	Os04g0432000 [Oryza sativa Japonica Group]	5.14	5.14	2	2	2	3	12.81	gi|115458454	gi|68611223
	1940	gi|15290005	Oryza sativa Japonica Group	pleckstrin homology (PH) domain-containing protein-like [Oryza sativa Japonica Group]	5.13	5.14	1	3	3	6	26.58	gi|15290005
	1941	gi|125557237	Oryza sativa Indica Group	hypothetical protein OsI_24896 [Oryza sativa Indica Group]	5.12	14.51	2	2	2	4	24.8	gi|125557237	gi|115470583
	1942	gi|23307574	Oryza sativa Japonica Group	putative protein phosphatase type 2C [Oryza sativa Japonica Group]	5.12	5.12	2	3	3	3	10.85	gi|23307574	gi|122167304
	1943	gi|37718769	Oryza sativa Japonica Group	expressed protein (having alternative splicing products) [Oryza sativa Japonica Group]	5.12	5.12	2	5	3	6	33.04	gi|37718769	gi|115455045
	1944	gi|115439483	Oryza sativa Japonica Group	Os01g0707300 [Oryza sativa Japonica Group]	5.1	5.1	2	3	2	3	23.08	gi|115439483	gi|215704287
	1945	gi|28273408	Oryza sativa Japonica Group	unknown protein [Oryza sativa Japonica Group]	5.1	5.1	3	5	3	7	19.88	gi|28273408	gi|50428631	gi|218193558
	1946	gi|115472313	Oryza sativa Japonica Group	Os07g0510500 [Oryza sativa Japonica Group]	5.09	5.09	3	3	3	3	5.361	gi|115472313	gi|115472311	gi|125558481
	1947	gi|125553159	Oryza sativa Indica Group	hypothetical protein OsI_20817 [Oryza sativa Indica Group]	5.09	5.09	2	4	3	4	19.73	gi|125553159	gi|115465175
	1948	gi|125527304	Oryza sativa Indica Group	hypothetical protein OsI_03321 [Oryza sativa Indica Group]	5.07	5.09	2	3	3	4	9.628	gi|125527304	gi|115439273
	1949	gi|218201922	Oryza sativa Indica Group	hypothetical protein OsI_30869 [Oryza sativa Indica Group]	5.07	5.08	1	2	2	3	12.94	gi|218201922
	1950	gi|218187817	Oryza sativa Indica Group	hypothetical protein OsI_01028 [Oryza sativa Indica Group]	5.07	5.07	3	3	3	3	4.185	gi|218187817	gi|115435490	gi|125569636
	1951	gi|50251663	Oryza sativa Japonica Group	putative aminopropyl transferase [Oryza sativa Japonica Group]	5.06	14.88	3	2	2	3	12.59	gi|50251663	gi|218190429	gi|189308765
	1952	gi|115469788	Oryza sativa Indica Group	Os06g0702700 [Oryza sativa Japonica Group]	5.06	5.06	2	3	3	6	21.05	gi|115469788	gi|222636180
	1953	gi|56783756	Oryza sativa Japonica Group	putative hydroxymethylglutaryl-CoA lyase [Oryza sativa Japonica Group]	5.03	5.03	3	2	2	4	15.51	gi|56783756	gi|115435876	gi|218187953
	1954	gi|122206200	Oryza sativa Japonica Group	RecName: Full=Non-specific lipid-transfer protein 2B; Short=LTP 2B; AltName: Full=LTP B1; Flags: Precursor	5.01	54.9	3	4	2	4	79.49	gi|122206200	gi|115486998	gi|2407271
	1955	gi|62363269	Oryza sativa Japonica Group	auxin-binding protein precursor [Oryza sativa Japonica Group]	5.01	5.01	3	2	2	5	26.92	gi|62363269	gi|218186984	gi|115488862
	1956	gi|218196774	Oryza sativa Indica Group	hypothetical protein OsI_19915 [Oryza sativa Indica Group]	5	5.14	3	2	2	6	22.71	gi|218196774	gi|115463803	gi|222631545
	1957	gi|587498	Oryza sativa Indica Group	calcium-dependent protein kinase [Oryza sativa Japonica Group]	5	5.01	5	2	2	3	9.568	gi|587498	gi|303325224	gi|125600430	gi|115472353	gi|33391818
	1958	gi|19881735	Oryza sativa Japonica Group	Putative Cell elongation protein DIMINUTO (Cell elongation protein Dwarf1) [Oryza sativa Japonica Group]	5	5	1	2	2	2	5.526	gi|19881735
	1959	gi|222624302	Oryza sativa Japonica Group	hypothetical protein OsJ_09642 [Oryza sativa Japonica Group]	4.99	5	5	3	3	3	3.89	gi|222624302	gi|218192200	gi|115451109	gi|27436749	gi|108706493
	1960	gi|27311234	Oryza sativa Japonica Group	Unknown protein [Oryza sativa Japonica Group]	4.99	5	3	2	2	2	11.14	gi|27311234	gi|218192381	gi|108706981
	1961	gi|218187884	Oryza sativa Japonica Group	hypothetical protein OsI_01162 [Oryza sativa Indica Group]	4.98	28.93	3	2	2	4	27.33	gi|218187884	gi|115435650	gi|149391285
	1962	gi|218192508	Oryza sativa Indica Group	hypothetical protein OsI_10898 [Oryza sativa Indica Group]	4.98	5	5	2	2	3	9.213	gi|218192508	gi|115452139	gi|108707373	gi|108707374	gi|29893636
	1963	gi|125560429	Oryza sativa Indica Group	hypothetical protein OsI_28114 [Oryza sativa Indica Group]	4.96	4.96	2	2	2	2	5.07	gi|125560429	gi|115475163
	1964	gi|38344582	Oryza sativa Japonica Group	OSJNBa0053B21.14 [Oryza sativa Japonica Group]	4.94	5.8	4	3	3	4	12.73	gi|38344582	gi|125548075	gi|116309351	gi|125590188
	1965	gi|13324792	Oryza sativa Japonica Group	putative receptor kinase [Oryza sativa Japonica Group]	4.94	5.04	2	2	2	2	5.394	gi|13324792	gi|218193630
	1966	gi|125559703	Oryza sativa Indica Group	hypothetical protein OsI_27440 [Oryza sativa Indica Group]	4.93	5.04	3	2	2	3	4.294	gi|125559703	gi|115474263	gi|297604347
	1967	gi|116317759	Oryza sativa Indica Group	OSIGBa0127D24.2 [Oryza sativa Indica Group]	4.92	10.49	5	3	3	8	13.29	gi|116317759	gi|38345276	gi|125546976	gi|222628257	gi|115456862
	1968	gi|115441209	Oryza sativa Japonica Group	Os01g0862600 [Oryza sativa Japonica Group]	4.92	4.92	2	2	2	3	18.72	gi|115441209	gi|125572722
	1969	gi|115477683	Oryza sativa Japonica Group	Os08g0548900 [Oryza sativa Japonica Group]	4.91	19.87	1	3	2	9	45.38	gi|115477683
	1970	gi|222625767	Oryza sativa Japonica Group	hypothetical protein OsJ_12508 [Oryza sativa Japonica Group]	4.91	4.91	3	2	2	2	8.943	gi|222625767	gi|115455235	gi|108710994
	1971	gi|33146755	Oryza sativa Japonica Group	putative peptidyl-prolycis-trans isomerase protein [Oryza sativa Japonica Group]	4.89	4.89	3	2	2	3	7.742	gi|33146755	gi|218199851	gi|115472829
	1972	gi|115465922	Oryza sativa Japonica Group	Os06g0105900 [Oryza sativa Japonica Group]	4.88	4.88	4	2	2	2	6.385	gi|115465922	gi|125595768	gi|125553726	gi|215704234
	1973	gi|108712067	Oryza sativa Japonica Group	Pirin, putative, expressed [Oryza sativa Japonica Group]	4.87	4.87	3	2	2	4	19.13	gi|108712067	gi|218194089	gi|115456551
	1974	gi|46485875	Oryza sativa Japonica Group	putative zinc-finger protein [Oryza sativa Japonica Group]	4.85	4.86	3	2	2	3	4.496	gi|46485875	gi|222630954	gi|115462969
	1975	gi|222640469	Oryza sativa Japonica Group	hypothetical protein OsJ_27133 [Oryza sativa Japonica Group]	4.85	4.86	3	2	2	4	7.083	gi|222640469	gi|115476188	gi|125561375
	1976	gi|77552437	Oryza sativa Japonica Group	auxin-repressed protein-like protein ARP1, putative, expressed [Oryza sativa Japonica Group]	4.85	4.85	4	2	2	2	33.33	gi|77552437	gi|115486573	gi|108864641	gi|218201593
	1977	gi|46390045	Oryza sativa Japonica Group	metal-dependent hydrolase-like protein [Oryza sativa Japonica Group]	4.84	4.84	2	2	2	2	16.42	gi|46390045	gi|222622333
	1978	gi|115473643	Oryza sativa Japonica Group	Os07g0640100 [Oryza sativa Japonica Group]	4.84	4.84	1	2	2	2	32.06	gi|115473643
	1979	gi|218200437	Oryza sativa Indica Group	hypothetical protein OsI_27723 [Oryza sativa Indica Group]	4.83	4.83	2	2	2	4	11.97	gi|218200437	gi|115474689
	1980	gi|115461593	Oryza sativa Japonica Group	Os05g0103600 [Oryza sativa Japonica Group]	4.82	4.84	2	4	3	7	8.913	gi|115461593	gi|218195922
	1981	gi|115447595	Oryza sativa Japonica Group	Os02g0647300 [Oryza sativa Japonica Group]	4.81	4.83	3	2	2	2	16.82	gi|115447595	gi|218191268	gi|125583065
	1982	gi|125524980	Oryza sativa Indica Group	hypothetical protein OsI_00970 [Oryza sativa Indica Group]	4.81	4.81	3	2	2	2	13.11	gi|125524980	gi|13027351	gi|125569587
	1983	gi|115446249	Oryza sativa Japonica Group	Os02g0503400 [Oryza sativa Japonica Group]	4.8	4.81	8	2	2	5	27.64	gi|115446249	gi|218194709	gi|218194707	gi|125590092	gi|115457956	gi|222636280	gi|297606577	gi|54291577
	1984	gi|54290729	Oryza sativa Japonica Group	putative peroxidase 1 precursor [Oryza sativa Japonica Group]	4.8	4.8	2	2	2	4	13.9	gi|54290729	gi|125555057
	1985	gi|115443807	Oryza sativa Japonica Group	Os02g0116900 [Oryza sativa Japonica Group]	4.79	4.79	1	2	2	4	19.01	gi|115443807
	1986	gi|115472203	Oryza sativa Japonica Group	Os07g0496200 [Oryza sativa Japonica Group]	4.78	4.8	2	2	2	2	3.859	gi|115472203	gi|218199659
	1987	gi|115454943	Oryza sativa Japonica Group	Os03g0713400 [Oryza sativa Japonica Group]	4.76	4.77	2	2	2	2	4.953	gi|115454943	gi|218193637
	1988	gi|115436936	Oryza sativa Japonica Group	Os01g0511300 [Oryza sativa Japonica Group]	4.75	16.62	1	3	2	3	26.49	gi|115436936
	1989	gi|222637366	Oryza sativa Japonica Group	hypothetical protein OsJ_24930 [Oryza sativa Japonica Group]	4.75	4.76	7	2	2	2	8.494	gi|222637366	gi|218199929	gi|115473077	gi|115454823	gi|125552097	gi|115463541	gi|115442139
	1990	gi|297602104	Oryza sativa Japonica Group	Os04g0137500 [Oryza sativa Japonica Group]	4.75	4.75	2	2	2	4	34.31	gi|297602104	gi|115449893
	1991	gi|125597954	Oryza sativa Japonica Group	hypothetical protein OsJ_22074 [Oryza sativa Japonica Group]	4.74	4.74	3	3	3	3	8.108	gi|125597954	gi|125556180	gi|115469078
	1992	gi|115446909	Oryza sativa Japonica Group	Os02g0580300 [Oryza sativa Japonica Group]	4.73	42.74	2	2	2	5	71.37	gi|115446909	gi|149391987
	1993	gi|297597321	Oryza sativa Japonica Group	Os01g0664500 [Oryza sativa Japonica Group]	4.72	9.78	1	2	2	8	47.18	gi|297597321
	1994	gi|115456633	Oryza sativa Japonica Group	Os03g0851700 [Oryza sativa Japonica Group]	4.7	6.94	3	2	2	5	20	gi|115456633	gi|108712139	gi|125588665
	1995	gi|125524246	Oryza sativa Japonica Group	hypothetical protein OsI_00213 [Oryza sativa Indica Group]	4.69	4.71	3	2	2	2	5.019	gi|125524246	gi|12328529	gi|115434272
	1996	gi|115481766	Oryza sativa Japonica Group	Os10g0377400 [Oryza sativa Japonica Group]	4.68	8.13	2	2	2	3	18.52	gi|115481766	gi|19920111
	1997	gi|218200694	Oryza sativa Indica Group	hypothetical protein OsI_28280 [Oryza sativa Indica Group]	4.67	4.68	3	2	2	2	5.298	gi|218200694	gi|222640121	gi|115475357
	1998	gi|115452901	Oryza sativa Japonica Group	Os03g0337800 [Oryza sativa Japonica Group]	4.67	4.67	2	3	2	5	20.67	gi|115452901	gi|125544618
	1999	gi|222628827	Oryza sativa Japonica Group	hypothetical protein OsJ_14723 [Oryza sativa Japonica Group]	4.67	4.67	7	2	2	2	6.354	gi|222628827	gi|116310144	gi|38346334	gi|297602681	gi|222628826	gi|218194815	gi|116310143
[truncated: 1,294 more rows]
