# Supplementary material for: Proteomic analysis of endoplasmic reticulum stress responses in rice seeds
Source: Sci Rep. 2015 Sep 23;5:14255. doi: 10.1038/srep14255 (PMC4585792; doi:10.1038/srep14255)
Supplement: Table S4 [file srep14255-s4.xlsx]

## Sheet: Sheet1
Differential Protein Summary	Protein N	Representative Accession	Species	Name	log 115:114	log 116:114	log 117:114					log P-Value 115:114	log P-Value 116:114	log P-Value 117:114					Unused ProtScore	Total ProtScore	Ambiguous Accessions	Confident Peptides	Confident Sequences	Confident Spectra	%Seq Cov - peptides >95% conf
	4	gi|115443791	Oryza sativa Japonica Group	Os02g0115900 [Oryza sativa Japonica Group]	0.668	-0.02	0.872					-4.96488	-0.126716	-16					332.48	332.48	1	337	164	1519	79.1
	13	gi|190689248	Oryza sativa Japonica Group	plastidial starch phosphorylase 1 [Oryza sativa Japonica Group]	-0.384	0.0319999	-1.172					-8.67218	-0.139474	-16					183.81	183.89	2	147	85	406	63.6
	19	gi|218198910	Oryza sativa Indica Group	hypothetical protein OsI_24520 [Oryza sativa Indica Group]	-0.944	-0.04	-0.868					-16	-0.338932	-16					164.35	164.35	3	130	78	360	61.55
	30	gi|115436494	Oryza sativa Japonica Group	Os01g0356800 [Oryza sativa Japonica Group]	0.52	0.196	-0.22					-16	-3.07194	-2.75133					143.46	143.47	1	73	67	138	20.07
	2	gi|115463815	Oryza sativa Japonica Group	Os05g0405000 [Oryza sativa Japonica Group]	0.612	0.172	0.712					-7.65765	-1.60614	-14.6993					385.29	385.29	1	303	190	947	74.55
	195	gi|115480101	Oryza sativa Japonica Group	Os09g0512700 [Oryza sativa Japonica Group]	1.424	-0.32	1.548					-12.1925	-1.11624	-14.6993					54.43	54.47	1	36	26	85	48.78
	20	gi|115456914	Oryza sativa Japonica Group	Os04g0118400 [Oryza sativa Japonica Group]	0.428	0.148	0.588					-5.83483	-0.959069	-14.0854					163	163	1	110	80	283	54.92
	53	gi|4760553	Oryza sativa	Nad-dependent formate dehydrogenase [Oryza sativa]	-1.372	0.0440001	-0.532					-14.0625	-0.0331935	-9.23361					109.66	109.66	2	78	54	237	69.95
	162	gi|115445331	Oryza sativa Japonica Group	Os02g0250600 [Oryza sativa Japonica Group]	-0.576	0.0959998	-0.264					-13.2806	-0.585948	-6.57862					59.96	59.96	1	36	29	62	59.87
	184	gi|115464027	Oryza sativa Japonica Group	Os05g0428600 [Oryza sativa Japonica Group]	1.144	-0.532	1.248					-11.5479	-1.92396	-12.2985					56.74	115.16	2	30	27	64	53.28
	186	gi|311893431	Oryza sativa Japonica Group	lysine ketoglutarate reductase/saccharopine dehydrogenase [Oryza sativa Japonica Group]	0.816	0.34	0.928					-8.16557	-2.40041	-12.2458					56.1	56.15	1	28	26	55	26.67
	78	gi|115485699	Oryza sativa Japonica Group	Os11g0525600 [Oryza sativa Japonica Group]	-0.56	-0.064	-0.552					-12.0081	-0.842531	-11.7531					87.52	87.62	2	49	44	80	37.16
	84	gi|18855040	Oryza sativa Japonica Group	heat shock protein 90 [Oryza sativa Japonica Group]	1.072	0.192	1.052					-11.9184	-0.347864	-11.732					85.67	85.75	4	44	41	85	39.78
	6	gi|14018051	Oryza sativa Japonica Group	Putative alanine aminotransferase [Oryza sativa Japonica Group]	-1.024	-0.036	-0.092					-11.4384	-0.633519	-1.62486					248.79	248.79	2	235	124	797	92.98
	174	gi|125578212	Oryza sativa Japonica Group	hypothetical protein OsJ_34910 [Oryza sativa Japonica Group]	0.62	0.0600002	0.496					-11.3171	-0.94328	-7.37587					58.28	58.43	4	31	29	49	21.14
	172	gi|62733435	Oryza sativa Japonica Group	Phosphoglucomutase/phosphomannomutase, C-terminal domain, putative [Oryza sativa Japonica Group]	-0.988	0.0240002	-0.816					-10.3902	-0.0367707	-9.31447					58.52	78.44	3	42	29	87	52.79
	348	gi|297606826	Oryza sativa Japonica Group	Os07g0180900 [Oryza sativa Japonica Group]	0.852	0.468	0.368					-9.33765	-2.96162	-2.14147					39.08	39.08	3	19	17	31	50.12
	647	gi|115464453	Oryza sativa Japonica Group	Os05g0474600 [Oryza sativa Japonica Group]	-1.376	-0.012	-1.056					-9.07864	-0.352714	-8.39697					23.88	23.91	1	18	12	40	41.19
	234	gi|115488306	Oryza sativa Japonica Group	Os12g0409000 [Oryza sativa Japonica Group]	-0.532	-0.068	-0.636					-7.9361	-0.762745	-8.59588					48.79	63.51	2	33	24	94	59.96
	49	gi|115446411	Oryza sativa Japonica Group	Os02g0523500 [Oryza sativa Japonica Group]	0.776	0.344	0.92					-4.71695	-0.247837	-8.58143					120.49	120.49	3	79	59	192	52.23
	56	gi|125548166	Oryza sativa Indica Group	hypothetical protein OsI_15765 [Oryza sativa Indica Group]	-1.052	-0.00399999	-0.792					-8.46505	-0.113028	-7.53477					109.15	109.15	1	86	55	307	72.45
	209	gi|115444901	Oryza sativa Japonica Group	Os02g0202400 [Oryza sativa Japonica Group]	0.776	0.436	0.556					-8.41487	-3.46664	-6.42765					52.51	52.51	1	31	26	55	47.29
	394	gi|297719583	Oryza sativa Japonica Group	Os01g0124400 [Oryza sativa Japonica Group]	-1.872	-0.08	-1.308					-8.28755	-0.827568	-7.27523					36.55	36.55	3	21	17	62	51.57
	18	gi|115454931	Oryza sativa Japonica Group	Os03g0712700 [Oryza sativa Japonica Group]	-0.904	-0.028	-0.272					-7.87464	-0.089429	-1.12815					166.83	166.84	1	129	82	374	68.9
	125	gi|21397263	Oryza sativa Japonica Group	Putative phosphoserine aminotransferase [Oryza sativa Japonica Group]	-0.592	-0.08	-0.404					-7.86654	-0.12242	-5.21711					67.73	67.83	2	46	33	159	59.15
	166	gi|158513346	Oryza sativa Japonica Group	RecName: Full=Late embryogenesis abundant protein 1	-0.88	-0.00800001	-0.276					-7.83325	-0.101166	-2.78265					59.6	59.6	1	34	30	65	60.17
	86	gi|125577046	Oryza sativa Japonica Group	hypothetical protein OsJ_33805 [Oryza sativa Japonica Group]	-0.4	-0.052	-0.564					-6.47827	-0.357785	-7.70251					85.47	85.47	1	49	42	97	64.21
	179	gi|115469436	Oryza sativa Japonica Group	Os06g0668200 [Oryza sativa Japonica Group]	-0.828	0.0479999	-0.536					-7.572	-0.194691	-6.21561					57.37	137.5	1	61	28	177	88.03
	48	gi|115451029	Oryza sativa Japonica Group	Os03g0171900 [Oryza sativa Japonica Group]	-1.064	-0.232	-0.552					-7.46122	-1.32349	-3.56507					120.66	120.76	1	89	59	246	76.75
	433	gi|75232618	Oryza sativa Japonica Group	RecName: Full=Probable D-2-hydroxyglutarate dehydrogenase, mitochondrial; Flags: Precursor	-0.888	-0.068	-0.352					-7.38776	-0.661408	-4.41631					34.44	34.44	3	18	17	28	37.21
	287	gi|115468200	Oryza sativa Japonica Group	Os06g0498400 [Oryza sativa Japonica Group]	0.472	0.124	0.412					-6.90393	-0.457724	-5.9121					43.37	43.41	3	23	22	30	18.1
	370	gi|115444457	Oryza sativa Japonica Group	Os02g0167700 [Oryza sativa Japonica Group]	0.684	-0.16	0.68					-6.90148	-0.0117006	-6.57022					37.76	37.91	1	22	18	40	18.97
	134	gi|115477815	Oryza sativa Japonica Group	Os08g0559600 [Oryza sativa Japonica Group]	-1.124	-0.152	-0.84					-6.38892	-1.27777	-6.8554					65.37	65.42	2	38	32	118	51.68
	94	gi|222635978	Oryza sativa Japonica Group	hypothetical protein OsJ_22145 [Oryza sativa Japonica Group]	0.416	0.00799985	0.368					-6.81128	-0.101947	-5.33038					82.24	82.31	2	44	40	95	33.97
	60	gi|115448237	Oryza sativa Japonica Group	Os02g0710900 [Oryza sativa Japonica Group]	0.388	-0.084	0.588					-3.70253	-1.59846	-6.70164					104.23	104.31	2	58	51	136	51.55
	241	gi|115458104	Oryza sativa Japonica Group	Os04g0394200 [Oryza sativa Japonica Group]	0.608	0.2	0.656					-5.36445	-0.673278	-6.69198					47.56	47.89	1	26	24	51	45.91
	410	gi|115445513	Oryza sativa Japonica Group	Os02g0274100 [Oryza sativa Japonica Group]	0.408	-0.264	0.572					-4.14547	-1.07602	-6.68841					35.86	35.89	2	19	17	30	28.24
	383	gi|115478158	Oryza sativa Indica Group	Os09g0249700 [Oryza sativa Japonica Group]	0.812	0.392	0.656					-6.67447	-2.01597	-5.09713					37.08	37.15	1	21	18	34	35.43
	23	gi|115480571	Oryza sativa Japonica Group	Os09g0553200 [Oryza sativa Japonica Group]	-0.512	-0.096	-0.176					-6.58925	-0.671201	-2.30928					160.09	160.09	2	154	80	646	83.8
	40	gi|115470967	Oryza sativa Japonica Group	Os07g0188800 [Oryza sativa Japonica Group]	-1.228	0.0360002	-0.544					-6.54424	-0.016123	-4.5559					129.41	129.45	1	96	65	286	70.6
	294	gi|56784348	Oryza sativa Japonica Group	putative formylglycineamide ribotide amidotransferase [Oryza sativa Japonica Group]	-0.48	-0.056	-0.648					-4.58005	-0.548233	-6.42305					42.66	42.77	2	20	20	31	20.37
	407	gi|85699976	Oryza sativa Indica Group	differentiation embryo protein 31 [Oryza sativa Indica Group]	-1.688	0	-0.904					-6.28556	-0.0109307	-6.38139					36	36.02	5	26	17	53	34.44
	437	gi|55168089	Oryza sativa Japonica Group	putative serine carboxypeptidase II [Oryza sativa Japonica Group]	-1.444	-0.064	-0.836					-6.304	-0.411255	-5.01314					34.13	34.13	1	23	16	46	36.65
	590	gi|222616995	Oryza sativa Japonica Group	hypothetical protein OsJ_35924 [Oryza sativa Japonica Group]	0.792	0.232	0.564					-6.29726	-1.54413	-3.96967					26.49	26.5	2	13	13	17	5.981
	420	gi|115439457	Oryza sativa Japonica Group	Os01g0705200 [Oryza sativa Japonica Group]	-1.288	-0.044	-0.284					-6.26423	-0.145192	-2.26874					35.24	35.24	2	20	17	55	51.16
	651	gi|115484365	Oryza sativa Japonica Group	Os11g0168200 [Oryza sativa Japonica Group]	0.896	0.392	0.484					-6.20625	-1.31406	-1.72556					23.79	23.83	3	12	12	27	27.76
	260	gi|115489266	Oryza sativa Japonica Group	Os12g0578200 [Oryza sativa Japonica Group]	0.548	0.252	0.744					-2.86322	-0.746185	-6.18192					45.83	45.89	1	28	23	59	67.47
	298	gi|115468758	Oryza sativa Japonica Group	Os06g0594100 [Oryza sativa Japonica Group]	-0.452	-0.092	-0.66					-4.29143	-0.395412	-6.13363					42.25	42.49	2	23	21	44	52.07
	236	gi|115459338	Oryza sativa Japonica Group	Os04g0508200 [Oryza sativa Japonica Group]	-0.8	-0.016	-0.768					-6.13273	-0.00661698	-5.95734					48.67	67.78	2	28	24	68	52.93
	346	gi|125604008	Oryza sativa Japonica Group	hypothetical protein OsJ_27929 [Oryza sativa Japonica Group]	0.488	0.272	0.404					-6.07793	-2.30308	-5.33028					39.16	39.28	2	22	20	31	27.07
	559	gi|115435938	Oryza sativa Japonica Group	Os01g0276300 [Oryza sativa Japonica Group]	-0.708	-0.064	-0.74					-5.70964	-0.294813	-6.07751					27.8	27.8	1	16	13	40	62.66
	343	gi|115460462	Oryza sativa Japonica Group	Os04g0610600 [Oryza sativa Japonica Group]	-0.712	0.0799998	-0.204					-6.0631	-0.12518	-2.54983					39.27	39.27	1	26	19	79	39.78
	634	gi|115475924	Oryza sativa Japonica Group	Os08g0327700 [Oryza sativa Japonica Group]	-1.276	-0.072	-0.628					-6.06217	-0.303851	-4.20722					24.32	24.34	1	27	12	37	81.33
	10	gi|297598143	Oryza sativa Japonica Group	Os01g0905800 [Oryza sativa Japonica Group]	-0.76	-0.00800001	-0.208					-6.02136	-0.0529829	-1.75656					205.66	205.66	1	186	101	815	85.47
	144	gi|40539102	Oryza sativa Japonica Group	putative serine protease inhibitor [Oryza sativa Japonica Group]	0.144	0.172	0.46					-1.06926	-1.1879	-6.01864					64.06	64.09	3	39	31	76	42.42
	11	gi|115482534	Oryza sativa Japonica Group	Os10g0478200 [Oryza sativa Japonica Group]	-0.94	-0.00399999	-0.292					-5.96579	-0.0713398	-2.21103					203.52	203.52	1	207	103	832	85.84
	129	gi|115451283	Oryza sativa Japonica Group	Os03g0192700 [Oryza sativa Japonica Group]	0.344	0.0799998	0.492					-2.08045	-0.415919	-5.94395					66.81	66.81	1	45	34	120	58.63
	987	gi|55296316	Oryza sativa Japonica Group	hypothetical protein [Oryza sativa Japonica Group]	-1.436	-0.448	-1.604					-5.69844	-3.3037	-5.84778					15.52	15.52	1	12	8	34	58.93
	58	gi|115482392	Oryza sativa Japonica Group	Os10g0463800 [Oryza sativa Japonica Group]	-0.852	0.0200002	-0.36					-5.82647	-0.344578	-3.84849					106.3	106.3	2	76	53	171	71.98
	263	gi|115472365	Oryza sativa Japonica Group	Os07g0516200 [Oryza sativa Japonica Group]	-0.664	-0.176	-0.368					-5.82484	-1.87519	-4.0805					45.39	45.48	1	44	23	136	74.44
	36	gi|125539715	Oryza sativa Indica Group	hypothetical protein OsI_07480 [Oryza sativa Indica Group]	0.48	0.532	0.396					-2.19254	-5.82458	-1.48225					134.66	139.06	3	105	66	287	53.21
	255	gi|75261364	Oryza sativa Japonica Group	RecName: Full=Leucine aminopeptidase 2, chloroplastic; AltName: Full=Leucyl aminopeptidase 2; Short=LAP 2; AltName: Full=Proline aminopeptidase 2; AltName: Full=Prolyl aminopeptidase 2; Flags: Precursor	0.536	0.00799985	0.444					-5.79371	-0.0505292	-4.97439					46.58	46.62	1	34	23	70	50.67
	113	gi|115447403	Oryza sativa Japonica Group	Os02g0626100 [Oryza sativa Japonica Group]	-0.472	-0.216	-0.592					-4.27104	-2.14559	-5.74592					70.54	70.57	1	41	34	92	53.78
	539	gi|115463347	Oryza sativa Japonica Group	Os05g0349800 [Oryza sativa Japonica Group]	-1.456	0.0559999	-0.632					-5.72375	-0.604283	-3.77325					28.76	28.76	1	24	14	77	63.16
	569	gi|218196491	Oryza sativa Japonica Group	hypothetical protein OsI_19332 [Oryza sativa Indica Group]	-1.216	0.028	-0.412					-5.70052	-0.000548948	-3.51982					27.42	27.42	2	15	12	54	61.6
	69	gi|115461741	Oryza sativa Japonica Group	Os05g0116100 [Oryza sativa Japonica Group]	-0.512	0.0119999	-0.364					-5.69539	-0.503282	-4.31197					95.38	95.74	1	88	49	319	90.61
	239	gi|115476854	Oryza sativa Japonica Group	Os08g0473600 [Oryza sativa Japonica Group]	-0.568	0.0200002	-0.708					-5.52231	-0.0624571	-5.54203					47.87	47.9	1	26	23	69	49.89
	96	gi|125554856	Oryza sativa Indica Group	hypothetical protein OsI_22484 [Oryza sativa Indica Group]	-0.516	-0.26	-0.432					-5.53247	-1.65438	-4.95259					80.85	81	2	58	39	122	60.29
	256	gi|218191593	Oryza sativa Indica Group	hypothetical protein OsI_08964 [Oryza sativa Indica Group]	-0.392	-0.164	-0.512					-4.03521	-1.74616	-5.47116					46.16	46.58	2	27	23	51	39.79
	449	gi|115456227	Oryza sativa Japonica Group	Os03g0819600 [Oryza sativa Japonica Group]	-0.58	0.0240002	-0.652					-3.08998	-0.177903	-5.46168					33.35	33.35	2	23	16	78	54.51
	61	gi|115487944	Oryza sativa Japonica Group	Os12g0235800 [Oryza sativa Japonica Group]	-0.776	-0.02	-0.324					-5.43526	-0.0644447	-2.02402					103.78	103.78	1	58	50	131	64.66
	97	gi|34393219	Oryza sativa Japonica Group	putative Calreticulin precursor [Oryza sativa Japonica Group]	-0.812	0.0159998	-0.212					-5.40961	-0.259331	-1.43371					80.37	80.37	3	49	37	123	65.73
	525	gi|125537478	Oryza sativa Indica Group	hypothetical protein OsI_39190 [Oryza sativa Indica Group]	-0.656	-0.192	-0.868					-4.37866	-1.15882	-5.39691					29.48	52.82	4	16	14	33	55.15
	46	gi|125602450	Oryza sativa Japonica Group	hypothetical protein OsJ_26316 [Oryza sativa Japonica Group]	-0.644	0.0119999	-0.392					-5.37562	-0.831034	-3.74194					122.48	122.48	2	93	59	395	70.93
	242	gi|115461408	Oryza sativa Indica Group	Os04g0683700 [Oryza sativa Japonica Group]	-0.508	-0.056	-0.276					-5.36111	-0.130145	-2.57973					47.47	47.49	1	25	23	44	56.37
	613	gi|262345463	Oryza sativa Indica Group	isoamylase [Oryza sativa Indica Group]	-0.54	-0.012	-0.784					-3.72951	-0.0861286	-5.35105					25.43	25.46	6	14	13	21	18.58
	304	gi|115446991	Oryza sativa Japonica Group	Os02g0588500 [Oryza sativa Japonica Group]	-0.24	-0.012	-0.52					-2.4206	-0.218632	-5.32767					41.8	41.88	1	24	21	43	34.58
	101	gi|90399366	Oryza sativa Indica Group	H0212B02.14 [Oryza sativa Indica Group]	0.16	0.16	0.416					-0.578196	-0.733648	-5.31798					78	78.06	3	49	39	133	49.59
	680	gi|115465825	Oryza sativa Japonica Group	Os05g0595100 [Oryza sativa Japonica Group]	0.9	-0.428	1.088					-4.44568	-0.547109	-5.27416					23.14	23.24	1	12	12	20	37.85
	332	gi|62733297	Oryza sativa Japonica Group	RuBisCO activase small isoform precursor [Oryza sativa Japonica Group]	0.668	0.564	0.424					-5.25275	-3.46751	-2.62641					39.78	39.78	4	22	19	41	44.21
	290	gi|125596332	Oryza sativa Japonica Group	hypothetical protein OsJ_20424 [Oryza sativa Japonica Group]	0.46	0.0919999	0.384					-5.20518	-0.106727	-4.34391					43.21	43.21	1	25	21	52	47.48
	142	gi|115455323	Oryza sativa Japonica Group	Os03g0747800 [Oryza sativa Japonica Group]	-0.604	-0.04	-0.78					-4.79505	-0.556976	-5.20078					64.35	64.35	3	44	33	114	69.23
	315	gi|556560	Oryza sativa Japonica Group	rice homologue of Tat binding protein [Oryza sativa Japonica Group]	0.692	0.0639999	0.636					-3.91754	-0.200112	-5.14129					41.25	41.31	3	24	20	61	53.15
	772	gi|115467636	Oryza sativa Japonica Group	Os06g0289900 [Oryza sativa Japonica Group]	-0.804	0.0959998	-0.948					-3.20101	-0.845572	-5.14024					20.74	20.76	1	13	10	33	30.56
	59	gi|115479433	Oryza sativa Japonica Group	Os09g0446800 [Oryza sativa Japonica Group]	0.0520002	0.18	0.34					-0.183696	-1.41834	-5.13542					105.42	105.5	1	68	53	191	61.95
	155	gi|53792606	Oryza sativa Japonica Group	putative cyclophilin [Oryza sativa Japonica Group]	-0.824	-0.096	-0.108					-5.09782	-0.283059	-0.371103					61.2	61.26	4	50	30	143	57.33
	74	gi|115451055	Oryza sativa Japonica Group	Os03g0174500 [Oryza sativa Japonica Group]	-0.8	-0.2	-0.352					-5.07975	-1.37827	-2.43673					92.93	93.02	2	60	46	154	57.58
	836	gi|222636967	Oryza sativa Japonica Group	hypothetical protein OsJ_24103 [Oryza sativa Japonica Group]	-1.02	-0.276	-0.904					-5.01159	-2.26186	-5.05994					19	27.77	1	10	9	28	32.52
	536	gi|50511452	Oryza sativa Japonica Group	putative beta-N-acetylhexosaminidase [Oryza sativa Japonica Group]	-0.648	-0.108	-0.776					-4.7252	-0.653038	-5.04237					28.88	28.88	3	14	14	19	30.93
	99	gi|218184221	Oryza sativa Indica Group	hypothetical protein OsI_32912 [Oryza sativa Indica Group]	0.18	-0.016	0.3					-1.70792	-0.188516	-5.03976					79.28	79.31	2	43	39	99	41.97
	47	gi|115461739	Oryza sativa Japonica Group	Os05g0116000 [Oryza sativa Japonica Group]	-0.548	0.00400006	-0.176					-4.99466	-0.00514029	-1.60461					121.99	121.99	2	90	62	242	81.89
	27	gi|115443599	Oryza sativa Japonica Group	Os02g0100100 [Oryza sativa Japonica Group]	-0.748	0.332	-0.28					-4.95503	-3.11931	-1.67792					151.75	152.35	1	110	74	352	70.69
	201	gi|115452337	Oryza sativa Japonica Group	Os03g0285700 [Oryza sativa Japonica Group]	-0.544	-0.224	-0.94					-2.18327	-0.525102	-4.94329					53.71	53.71	1	40	28	145	76.4
	286	gi|115479475	Oryza sativa Japonica Group	Os09g0451500 [Oryza sativa Japonica Group]	0.7	0.0520002	0.936					-2.39494	-0.129082	-4.91252					43.38	46.08	2	29	24	59	51.25
	253	gi|222637603	Oryza sativa Japonica Group	hypothetical protein OsJ_25425 [Oryza sativa Japonica Group]	0.536	-0.44	0.304					-4.90156	-1.27341	-2.10636					46.75	46.78	3	26	23	47	26.92
	469	gi|34394390	Oryza sativa Japonica Group	unknown protein [Oryza sativa Japonica Group]	0.372	-0.116	0.192					-4.86289	-0.456664	-1.56953					32.05	32.09	1	18	16	24	13.23
	853	gi|115489150	Oryza sativa Japonica Group	Os12g0567700 [Oryza sativa Japonica Group]	0.648	0.264	0.26					-4.84039	-1.24691	-0.916845					18.7	18.7	1	10	8	15	49.43
	114	gi|115459526	Oryza sativa Japonica Group	Os04g0526600 [Oryza sativa Japonica Group]	-0.784	-0.028	-0.284					-4.82633	-0.477896	-1.38834					70.39	70.39	2	68	35	323	65.5
	356	gi|115465191	Oryza sativa Japonica Group	Os05g0542500 [Oryza sativa Japonica Group]	-0.64	0.0399999	-0.184					-4.82218	-0.291621	-1.58615					38.57	38.57	2	28	19	76	63.5
	44	gi|306415973	Oryza sativa Japonica Group	triosephosphate isomerase [Oryza sativa Japonica Group]	-0.764	-0.116	-0.224					-4.81527	-0.170285	-0.883773					124.31	124.31	2	112	62	508	82.21
	362	gi|41469581	Oryza sativa Japonica Group	putative globulin (with alternative splicing) [Oryza sativa Japonica Group]	-0.832	0.148	-0.388					-4.80921	-0.949212	-2.32723					38.31	38.31	2	23	20	61	31.14
	460	gi|115458588	Oryza sativa Japonica Group	Os04g0444600 [Oryza sativa Japonica Group]	0.688	0.212	0.62					-4.7695	-0.128628	-4.26653					32.94	32.94	1	18	17	34	45.41
	434	gi|115469496	Oryza sativa Japonica Group	Os06g0675700 [Oryza sativa Japonica Group]	-0.236	0.108	-0.5					-3.72185	-0.458346	-4.75134					34.43	34.49	2	18	16	31	24.75
	272	gi|5360657	Oryza sativa Japonica Group	anthranilate synthase alpha 1 subunit [Oryza sativa Japonica Group]	-0.328	-0.084	-0.292					-4.71917	-0.866664	-4.05883					44.35	44.35	4	26	21	58	41.25
	250	gi|218199495	Oryza sativa Indica Group	hypothetical protein OsI_25772 [Oryza sativa Indica Group]	-0.608	-0.156	-0.668					-2.55757	-0.93725	-4.68769					47.02	47.12	2	26	24	48	26.9
	198	gi|115470941	Oryza sativa Japonica Group	Os07g0186000 [Oryza sativa Japonica Group]	-0.832	0.076	-0.172					-4.68302	-0.580382	-1.39558					54.04	54.04	1	43	28	167	91.8
	80	gi|115458852	Oryza sativa Japonica Group	Os04g0465600 [Oryza sativa Japonica Group]	-0.392	0.0159998	-1.108					-1.27061	-0.314013	-4.66742					86.62	86.62	2	73	44	334	91.72
	717	gi|115456717	Oryza sativa Japonica Group	Os03g0858100 [Oryza sativa Japonica Group]	0.508	0.3	0.4					-4.65191	-1.96544	-3.68582					22.18	22.62	1	11	10	16	17.29
	110	gi|115448547	Oryza sativa Japonica Group	Os02g0736400 [Oryza sativa Japonica Group]	-0.784	-0.076	-0.276					-4.63505	-0.301573	-2.48392					72.42	72.42	1	48	35	124	58.21
	620	gi|125584660	Oryza sativa Japonica Group	hypothetical protein OsJ_09135 [Oryza sativa Japonica Group]	-1.06	-0.184	-0.668					-4.60285	-0.95655	-3.81927					24.86	24.86	2	18	11	56	67.37
	331	gi|125596358	Oryza sativa Japonica Group	hypothetical protein OsJ_20447 [Oryza sativa Japonica Group]	-0.696	-0.064	-0.712					-4.59663	-0.0199931	-4.60118					39.85	39.86	2	23	20	40	61.74
	91	gi|297613111	Oryza sativa Japonica Group	Os12g0443700 [Oryza sativa Japonica Group]	0.304	0.196	0.192					-2.76242	-4.59783	-1.83209					83.09	83.12	2	50	40	100	62.55
	238	gi|600769	Oryza sativa	cyclophilin 2 [Oryza sativa]	-1.304	-0.112	-0.82					-4.59207	-0.475517	-3.70271					47.95	52.7	1	55	24	239	67.44
	395	gi|115480295	Oryza sativa Japonica Group	Os09g0529100 [Oryza sativa Japonica Group]	-0.556	0.0159998	-0.232					-4.58971	-0.147264	-1.91105					36.54	36.55	2	19	18	65	60.97
	670	gi|218193892	Oryza sativa Indica Group	hypothetical protein OsI_13867 [Oryza sativa Indica Group]	-0.46	0.252	-0.548					-4.57675	-0.728466	-4.11497					23.34	23.36	2	12	11	36	28.3
	399	gi|125588600	Oryza sativa Japonica Group	hypothetical protein OsJ_13328 [Oryza sativa Japonica Group]	0.532	0.336	0.556					-3.84212	-1.80056	-4.54652					36.33	36.33	2	20	18	33	53.37
	347	gi|213959111	Oryza sativa Japonica Group	heat shock protein 70 [Oryza sativa Japonica Group]	-0.356	0.0720001	-0.228					-4.51015	-0.413787	-3.03329					39.12	154.97	2	26	19	53	67.53
	546	gi|115434810	Oryza sativa Japonica Group	Os01g0174300 [Oryza sativa Japonica Group]	-0.768	-0.308	-0.328					-4.50419	-2.44803	-2.95331					28.39	28.45	1	18	13	28	39.87
	734	gi|45272584	Oryza sativa	phosphoethanolamine N-methyltransferase [Oryza sativa]	0.836	0.472	0.852					-4.10584	-1.33226	-4.49541					21.81	21.81	3	12	11	25	25.85
	24	gi|75225211	Oryza sativa Japonica Group	RecName: Full=Putative aconitate hydratase, cytoplasmic; Short=Aconitase; AltName: Full=Citrate hydro-lyase	-0.76	-0.084	-0.496					-4.47838	-0.0172623	-1.77556					158.1	158.1	1	103	78	278	66.48
	898	gi|222641393	Oryza sativa Japonica Group	hypothetical protein OsJ_28988 [Oryza sativa Japonica Group]	0.884	0.168	0.608					-4.21183	-0.082791	-4.46995					17.6	17.66	2	8	8	11	21.65
	538	gi|47497805	Oryza sativa Japonica Group	putative D-protein [Oryza sativa Japonica Group]	-0.552	-0.06	-0.84					-3.28834	-0.185305	-4.46347					28.84	28.84	3	18	15	39	55.15
	247	gi|347451	Oryza sativa	ribulose 1,5-bisphosphate carboxylase [Oryza sativa]	0.72	0.252	0.744					-2.68635	-2.68053	-4.43909					47.22	47.22	8	34	24	124	70.41
	148	gi|194033257	Oryza sativa Japonica Group	ATP synthase F0 subunit 1 [Oryza sativa Japonica Group]	-0.496	-0.14	-0.368					-4.43663	-0.642167	-3.44553					63.11	63.11	1	48	33	171	55.21
	792	gi|115439929	Oryza sativa Indica Group	Os01g0749000 [Oryza sativa Japonica Group]	-0.784	-0.084	-0.524					-4.43449	-0.610332	-4.37298					20.22	21.05	1	11	10	25	50
	386	gi|125550788	Oryza sativa Indica Group	hypothetical protein OsI_18399 [Oryza sativa Indica Group]	-0.796	-0.016	-0.368					-4.41784	-0.0346632	-2.97248					36.74	36.83	3	23	19	45	55
	479	gi|125602063	Oryza sativa Japonica Group	hypothetical protein OsJ_25906 [Oryza sativa Japonica Group]	-0.848	0.0440001	-0.62					-4.41443	-0.401396	-2.11223					31.66	31.74	3	17	16	21	27.95
	877	gi|115470215	Oryza sativa Japonica Group	Os07g0106900 [Oryza sativa Japonica Group]	-1.164	-0.48	-1.1					-4.11969	-2.61207	-4.38297					17.98	18.05	1	9	9	31	24.51
	355	gi|125542488	Oryza sativa Indica Group	hypothetical protein OsI_10103 [Oryza sativa Indica Group]	-0.896	-0.08	-0.396					-4.36375	-0.725373	-3.57553					38.58	38.58	2	21	19	66	70.29
	489	gi|115445929	Oryza sativa Japonica Group	Os02g0440000 [Oryza sativa Japonica Group]	-0.34	-0.02	-0.452					-2.78053	-0.449764	-4.35206					31.12	31.19	1	15	14	29	30.41
	622	gi|46360428	Oryza sativa Japonica Group	delta-1-pyrroline-5-carboxylate synthetase [Oryza sativa Japonica Group]	-0.352	-0.04	-0.388					-4.34559	-0.688956	-4.32744					24.83	24.86	4	14	12	24	21.65
	292	gi|217076017	Oryza sativa Japonica Group	granule-bound starch synthase I [Oryza sativa Japonica Group]	-0.372	-0.308	-0.228					-4.32022	-3.02588	-2.43707					43.18	43.62	29	26	23	41	39.08
	167	gi|115478180	Oryza sativa Japonica Group	Os09g0252100 [Oryza sativa Japonica Group]	-0.448	-0.076	-0.404					-4.31816	-0.319253	-4.12357					59.39	59.39	2	46	30	109	59.35
	55	gi|297611781	Oryza sativa Japonica Group	Os11g0455500 [Oryza sativa Japonica Group]	-0.776	-0.224	-0.316					-4.31676	-1.60635	-1.70507					109.23	109.23	2	74	53	245	63.5
	25	gi|115477633	Oryza sativa Japonica Group	Os08g0545200 [Oryza sativa Japonica Group]	-1.172	0.16	-0.192					-4.29691	-0.539891	-1.13046					156.29	156.29	1	124	77	412	81.03
	691	gi|115465529	Oryza sativa Japonica Group	Os05g0569500 [Oryza sativa Japonica Group]	-1	-0.132	-0.56					-4.27504	-0.595851	-3.28079					22.92	22.92	1	14	11	37	45.38
	43	gi|115452927	Oryza sativa Japonica Group	Os03g0340500 [Oryza sativa Japonica Group]	-0.052	-0.016	0.204					-0.0209042	-0.267087	-4.27253					124.5	140.07	1	86	61	237	51.67
	710	gi|115471167	Oryza sativa Indica Group	Os07g0213600 [Oryza sativa Japonica Group]	-0.856	0.124	-0.712					-4.23269	-0.556508	-2.95129					22.38	24.48	1	15	11	61	37.01
	751	gi|115453181	Oryza sativa Japonica Group	Os03g0369100 [Oryza sativa Japonica Group]	-1.08	-0.46	-1.384					-4.0822	-2.54389	-4.22804					21.34	21.34	1	19	10	84	57.89
	66	gi|300680980	Oryza sativa	RecName: Full=Ferredoxin-dependent glutamate synthase, chloroplastic; AltName: Full=Fd-GOGAT; Flags: Precursor	-0.228	-0.048	-0.276					-3.1584	-0.76673	-4.18541					99.33	99.33	4	49	48	89	35.67
	935	gi|222630224	Oryza sativa Japonica Group	hypothetical protein OsJ_17145 [Oryza sativa Japonica Group]	0.652	0.248	0.572					-4.17665	-0.62019	-3.80584					16.61	16.63	1	8	8	11	13.21
	306	gi|115477260	Oryza sativa Japonica Group	Os08g0513600 [Oryza sativa Japonica Group]	0.364	0.0879999	0.172					-4.15523	-0.279065	-1.36715					41.75	41.81	1	26	21	77	17.15
	261	gi|12957707	Oryza sativa Japonica Group	putative inosine monophosphate dehydrogenase [Oryza sativa Japonica Group]	-0.548	-0.108	-0.188					-4.12776	-0.0594284	-1.33918					45.82	45.83	2	31	22	73	52.1
	12	gi|115444481	Oryza sativa Japonica Group	Os02g0169300 [Oryza sativa Japonica Group]	-0.484	0.00400006	-0.128					-4.11669	-0.173546	-0.68851					187.39	187.39	1	158	93	591	92.29
	520	gi|115480417	Oryza sativa Japonica Group	Os09g0539100 [Oryza sativa Japonica Group]	0.36	0.0679999	0.568					-2.70843	-0.0164226	-4.10815					29.65	29.7	2	14	14	20	38.37
	403	gi|115439131	Oryza sativa Japonica Group	Os01g0675100 [Oryza sativa Japonica Group]	-0.936	0.0319999	-0.608					-4.08588	-0.124697	-3.67165					36.07	36.07	1	19	17	47	84.57
	50	gi|115454033	Oryza sativa Japonica Group	Os03g0599800 [Oryza sativa Japonica Group]	-0.516	-0.228	-1.032					-2.05761	-1.28462	-4.08209					118.78	118.78	1	73	58	165	73.08
	726	gi|115458184	Oryza sativa Indica Group	Os04g0402100 [Oryza sativa Japonica Group]	0.656	0.24	0.568					-4.07576	-0.571259	-3.56006					21.93	22.03	3	10	10	21	29.42
	8	gi|222629545	Oryza sativa Japonica Group	hypothetical protein OsJ_16146 [Oryza sativa Japonica Group]	0.128	0.188	0.0399999					-1.26332	-4.05099	-0.124977					225.32	225.37	1	132	113	251	59.22
	535	gi|7339699	Oryza sativa Japonica Group	putative importin-alpha re-exporter [Oryza sativa Japonica Group]	0.648	-0.044	0.656					-4.05033	-0.019713	-3.95599					28.88	28.92	1	17	14	24	18.01
	749	gi|222626015	Oryza sativa Japonica Group	hypothetical protein OsJ_13042 [Oryza sativa Japonica Group]	0.76	0.392	0.344					-4.04474	-1.44608	-1.1108					21.35	21.37	2	12	11	23	34.15
	268	gi|109940177	Oryza sativa Japonica Group	RecName: Full=Probable methionine--tRNA ligase; AltName: Full=Methionyl-tRNA synthetase; Short=MetRS	0.4	0.116	0.36					-4.03985	-0.382436	-3.39477					44.65	44.7	3	23	21	49	36.33
	523	gi|218196143	Oryza sativa Indica Group	hypothetical protein OsI_18555 [Oryza sativa Indica Group]	-0.42	-0.2	-0.316					-4.02453	-1.48979	-2.90822					29.55	75.96	2	23	16	53	71.91
	291	gi|78708570	Oryza sativa Japonica Group	phenylalanyl-tRNA synthetase alpha chain, putative, expressed [Oryza sativa Japonica Group]	0.368	0.0959998	0.3					-4.01381	-0.29702	-2.49885					43.19	43.21	2	24	22	46	47.06
	115	gi|115439209	Oryza sativa Japonica Group	Os01g0681900 [Oryza sativa Japonica Group]	-0.232	-0.1	-0.24					-3.83411	-0.98289	-3.9931					69.98	69.99	4	37	34	65	24.09
	390	gi|108707474	Oryza sativa Japonica Group	glyoxalase family protein, expressed [Oryza sativa Japonica Group]	-0.824	0.0159998	-0.504					-3.9914	-0.295278	-3.11352					36.68	36.68	2	23	18	88	50.93
	227	gi|222623542	Oryza sativa Japonica Group	hypothetical protein OsJ_08121 [Oryza sativa Japonica Group]	0.22	0	0.312					-1.37952	-0.224852	-3.96307					49.44	49.49	2	27	25	59	25.02
	81	gi|115464709	Oryza sativa Japonica Group	Os05g0499100 [Oryza sativa Japonica Group]	-1.3	0.0119999	-0.988					-2.14215	-0.259332	-3.95208					86.52	86.52	1	72	42	366	67.2
	501	gi|115461240	Oryza sativa Japonica Group	Os04g0671700 [Oryza sativa Japonica Group]	-0.672	-0.06	-0.308					-3.93991	-0.878576	-2.26488					30.6	30.6	2	18	15	37	42.64
	17	gi|125554396	Oryza sativa Indica Group	hypothetical protein OsI_22003 [Oryza sativa Indica Group]	0.0159998	0.344	0.188					-0.361686	-3.93277	-1.86766					168.68	207.78	5	144	84	426	66.79
	196	gi|218192045	Oryza sativa Indica Group	hypothetical protein OsI_09921 [Oryza sativa Indica Group]	-0.28	0.0159998	-0.192					-3.92214	-0.101598	-2.19507					54.26	84.99	3	36	28	76	44.02
	488	gi|50252009	Oryza sativa Japonica Group	putative mevalonate disphosphate decarboxylase [Oryza sativa Japonica Group]	-0.388	-0.044	-0.312					-3.91693	-0.423468	-2.60864					31.13	31.17	1	17	16	35	43.94
	926	gi|222619232	Oryza sativa Japonica Group	hypothetical protein OsJ_03414 [Oryza sativa Japonica Group]	-0.596	0.00400006	-0.776					-3.60189	-0.215271	-3.90667					16.92	16.93	3	8	8	13	15.91
	637	gi|218187662	Oryza sativa Indica Group	hypothetical protein OsI_00718 [Oryza sativa Indica Group]	-0.412	-0.064	-0.64					-2.62036	-0.252387	-3.90582					24.14	24.14	2	14	12	20	40.36
	431	gi|115482342	Oryza sativa Japonica Group	Os10g0457600 [Oryza sativa Japonica Group]	0.208	0.124	0.416					-0.644774	-0.490791	-3.9058					34.55	34.57	1	20	17	35	59.22
	187	gi|115470072	Oryza sativa Japonica Group	Os06g0727200 [Oryza sativa Japonica Group]	-0.44	-0.032	-0.22					-3.88953	-0.570052	-1.73237					55.44	55.44	1	37	27	96	43.9
	464	gi|115452177	Oryza sativa Japonica Group	Os03g0271200 [Oryza sativa Japonica Group]	0.452	0.128	0.284					-3.84337	-0.293125	-1.98353					32.64	32.66	4	17	16	25	30.6
	280	gi|46805452	Oryza sativa Japonica Group	putative inorganic pyrophosphatase [Oryza sativa Japonica Group]	-0.476	-0.1	-0.152					-3.8317	-1.26088	-1.97696					43.87	43.87	2	31	21	99	53.5
	143	gi|115443927	Oryza sativa Japonica Group	Os02g0125100 [Oryza sativa Japonica Group]	-0.604	0.00799985	-0.172					-3.81646	-0.091809	-1.27548					64.21	64.24	1	41	32	122	47.47
	365	gi|21902071	Oryza sativa Japonica Group	putative 5-oxoprolinase [Oryza sativa Japonica Group]	-0.292	-0.036	-0.316					-3.21323	-0.671093	-3.81138					38.05	38.05	3	19	19	24	18.54
	308	gi|115442283	Oryza sativa Japonica Group	Os01g0952600 [Oryza sativa Japonica Group]	-0.264	-0.12	-0.264					-3.7298	-1.38584	-3.80716					41.72	41.72	1	22	21	32	22.11
	87	gi|115449235	Oryza sativa Japonica Group	Os02g0797500 [Oryza sativa Japonica Group]	-0.716	-0.268	-0.096					-3.79784	-1.34812	-0.713388					84.22	87.86	2	56	41	145	63.32
	1113	gi|38568025	Oryza sativa Japonica Group	OSJNBa0070C17.20 [Oryza sativa Japonica Group]	0.688	0.276	0.364					-3.79154	-1.16443	-1.99611					13	13	3	7	7	10	34.59
	669	gi|115452513	Oryza sativa Japonica Group	Os03g0300400 [Oryza sativa Japonica Group]	-0.736	-0.04	-0.716					-2.54215	-0.119104	-3.79124					23.41	23.41	2	13	11	25	77.5
	300	gi|115435496	Oryza sativa Japonica Group	Os01g0232700 [Oryza sativa Japonica Group]	-0.452	-0.112	-0.324					-3.76928	-0.759725	-2.53081					41.97	41.98	1	23	21	43	38.48
	228	gi|115464757	Oryza sativa Japonica Group	Os05g0503300 [Oryza sativa Japonica Group]	-0.796	-0.128	-0.48					-3.66799	-1.03264	-3.76425					49.42	49.48	1	28	25	50	34.95
	868	gi|115476520	Oryza sativa Japonica Group	Os08g0430500 [Oryza sativa Japonica Group]	0.752	0.38	0.612					-3.73964	-1.5499	-3.37347					18.23	33.75	2	11	9	33	58.59
	120	gi|115458044	Oryza sativa Japonica Group	Os04g0386600 [Oryza sativa Japonica Group]	-0.464	-0.084	-0.196					-3.72293	-0.198905	-1.14961					68.71	68.73	1	54	35	131	71.72
	191	gi|115459340	Oryza sativa Japonica Group	Os04g0508300 [Oryza sativa Japonica Group]	-0.76	-0.02	-0.396					-3.71259	-0.061766	-2.52981					54.81	54.81	1	45	26	151	82.14
	1089	gi|306415981	Oryza sativa Japonica Group	Bowman-Bike type proteinase inhibitor A [Oryza sativa Japonica Group]	-0.652	-0.00800001	-0.72					-3.71098	-0.296216	-3.63019					13.5	15.94	5	5	5	12	26.29
	68	gi|347662503	Oryza sativa Indica Group	RecName: Full=Acetyl-CoA carboxylase 2; Includes: RecName: Full=Biotin carboxylase	0.256	0.0600002	0.2					-3.69603	-0.134877	-1.89192					96.73	96.84	2	56	48	87	27.59
	233	gi|115456623	Oryza sativa Japonica Group	Os03g0851100 [Oryza sativa Japonica Group]	-0.312	-0.04	-0.38					-3.27109	-0.29771	-3.67433					48.85	48.92	1	30	25	60	47.46
	817	gi|116309939	Oryza sativa Indica Group	H0525D09.11 [Oryza sativa Indica Group]	0.58	-0.072	0.4					-3.66735	-0.309003	-2.33931					19.54	19.55	3	10	9	23	17.52
	214	gi|115484681	Oryza sativa Japonica Group	Os11g0210300 [Oryza sativa Japonica Group]	-0.932	-0.144	-0.24					-3.65051	-0.0444472	-0.78815					52.16	52.22	2	40	27	129	50.13
	274	gi|222628506	Oryza sativa Japonica Group	hypothetical protein OsJ_14077 [Oryza sativa Japonica Group]	0.272	0.236	0.324					-3.65039	-2.05588	-3.25432					44.21	44.46	3	26	21	52	37.11
	550	gi|115461843	Oryza sativa Japonica Group	Os05g0125500 [Oryza sativa Japonica Group]	-0.704	-0.16	-0.44					-3.64284	-1.141	-2.9035					28.24	28.28	1	14	14	22	34.72
	112	gi|115447367	Oryza sativa Japonica Group	Os02g0621700 [Oryza sativa Japonica Group]	-0.324	-0.06	0.0559999					-3.636	-0.379069	-0.0836761					71.98	71.99	1	49	35	110	68.72
	662	gi|115483839	Oryza sativa Japonica Group	Os11g0115100 [Oryza sativa Japonica Group]	-0.908	-0.284	-1.112					-3.42309	-1.56486	-3.63387					23.54	26.75	2	23	12	62	65.29
	137	gi|51090918	Oryza sativa Japonica Group	unknown protein [Oryza sativa Japonica Group]	0.0119999	-0.072	-0.412					-0.00384593	-0.376392	-3.6252					65.28	65.28	2	33	31	61	33.59
	712	gi|115463365	Oryza sativa Japonica Group	Os05g0353400 [Oryza sativa Japonica Group]	0.628	0.212	0.44					-3.61581	-0.803346	-2.63712					22.3	22.35	3	10	10	10	21.2
	1222	gi|218184128	Oryza sativa Indica Group	hypothetical protein OsI_32713 [Oryza sativa Indica Group]	-0.512	-0.104	-0.532					-2.89964	-0.589846	-3.60616					11.42	13.59	4	5	5	5	7.072
	566	gi|115476134	Oryza sativa Japonica Group	Os08g0374000 [Oryza sativa Japonica Group]	-0.96	0.116	-0.58					-3.58913	-0.693942	-1.85232					27.53	27.53	2	17	14	53	82.12
	906	gi|218194124	Oryza sativa Indica Group	hypothetical protein OsI_14352 [Oryza sativa Indica Group]	0.588	-0.052	0.536					-3.57986	-0.0349508	-3.14177					17.37	17.43	2	12	9	21	21.44
	511	gi|222641750	Oryza sativa Japonica Group	hypothetical protein OsJ_29702 [Oryza sativa Japonica Group]	-0.432	-0.00399999	-0.436					-3.57837	-0.0899393	-3.38206					30.11	30.16	2	17	16	24	24.42
	625	gi|297604635	Oryza sativa Japonica Group	Os05g0468800 [Oryza sativa Japonica Group]	-0.648	0.0959998	-0.424					-3.55839	-0.477587	-2.47103					24.7	24.7	1	14	13	37	53.89
	378	gi|108708022	Oryza sativa Japonica Group	Cupin family protein, expressed [Oryza sativa Japonica Group]	-0.304	0.156	0.0360002					-3.55435	-1.21919	-0.17015					37.26	37.31	1	17	17	73	35.75
	465	gi|115476908	Oryza sativa Japonica Group	Os08g0478200 [Oryza sativa Japonica Group]	-0.488	-0.036	-0.34					-3.54201	-0.267368	-2.14643					32.63	32.68	1	16	15	40	69.82
	608	gi|115445465	Oryza sativa Japonica Group	Os02g0268100 [Oryza sativa Japonica Group]	0.612	-0.24	0.652					-3.34232	-0.648943	-3.5296					25.69	37.69	1	13	12	26	41.2
	316	gi|355141931	Oryza sativa Japonica Group	vWA domain containing protein [Oryza sativa Japonica Group]	0.284	0.212	0.336					-2.8048	-1.43064	-3.52001					41.12	41.12	2	27	21	41	27.08
	427	gi|51090748	Oryza sativa Japonica Group	putative chaperonin 21 precursor [Oryza sativa Japonica Group]	-0.396	-0.012	-0.24					-3.50173	-0.0163244	-1.23894					34.91	42.6	2	28	18	102	72.62
	826	gi|32490267	Oryza sativa Japonica Group	OSJNBb0116K07.9 [Oryza sativa Japonica Group]	0.484	0.148	0.348					-3.47859	-0.641786	-2.58107					19.28	33.36	2	11	9	19	36.38
	549	gi|115474241	Oryza sativa Japonica Group	Os07g0691800 [Oryza sativa Japonica Group]	0.4	0.0919999	0.34					-3.46185	-0.387785	-2.55142					28.28	30.77	3	14	13	22	38.17
	375	gi|115451535	Oryza sativa Japonica Group	Os03g0214000 [Oryza sativa Japonica Group]	-0.588	-0.056	-0.832					-3.43542	-0.0569809	-3.35937					37.42	37.46	2	19	19	30	36.91
	83	gi|115473617	Oryza sativa Japonica Group	Os07g0638300 [Oryza sativa Japonica Group]	-0.496	0.124	0.0559999					-3.43091	-1.32743	-0.957364					86.15	86.15	1	72	42	261	90
	76	gi|115441829	Oryza sativa Japonica Group	Os01g0916400 [Oryza sativa Japonica Group]	-0.584	0.112	-0.32					-3.42653	-1.06291	-3.15521					88.83	88.83	1	58	44	150	70.54
	183	gi|125541169	Oryza sativa Indica Group	hypothetical protein OsI_08976 [Oryza sativa Indica Group]	-0.288	0.14	-0.028					-3.41811	-1.00964	-0.739534					56.89	62.07	2	34	28	101	64.33
	139	gi|78099751	Oryza sativa Japonica Group	RecName: Full=Fructose-bisphosphate aldolase cytoplasmic isozyme; AltName: Full=Gravity-specific protein GSC 233	-0.396	0.0240002	-0.172					-3.40846	-0.0036707	-1.06164					65.13	163.45	1	60	32	211	85.2
	153	gi|115450493	Oryza sativa Japonica Group	Os03g0129300 [Oryza sativa Japonica Group]	0.444	0.228	0.328					-3.37549	-1.57223	-2.06527					61.54	67.64	1	51	31	162	50.23
	595	gi|115465962	Oryza sativa Japonica Group	Os06g0110100 [Oryza sativa Japonica Group]	-0.256	0.0879999	-0.324					-2.2964	-0.218539	-3.3481					26.26	26.26	3	16	12	59	51.17
	974	gi|125544160	Oryza sativa Indica Group	hypothetical protein OsI_11874 [Oryza sativa Indica Group]	0.564	0.216	-0.012					-3.34492	-1.56575	-0.929036					15.82	15.83	2	9	8	19	27.2
	135	gi|115473615	Oryza sativa Japonica Group	Os07g0638100 [Oryza sativa Japonica Group]	-0.516	-0.144	-0.612					-1.70535	-0.924883	-3.33699					65.34	65.35	1	37	33	87	54.32
	285	gi|115471201	Oryza sativa Japonica Group	Os07g0222000 [Oryza sativa Japonica Group]	-1.496	0.0319999	-1.072					-3.31109	-0.138059	-3.08964					43.41	43.41	1	28	21	86	72.97
	1463	gi|115466024	Oryza sativa Japonica Group	Os06g0115300 [Oryza sativa Japonica Group]	-0.868	-0.052	-0.816					-3.28507	-0.0547884	-3.01266					8.43	10.62	1	6	4	14	67.03
	643	gi|297727109	Oryza sativa Japonica Group	Os09g0491772 [Oryza sativa Japonica Group]	0.252	-0.388	0.436					-1.06249	-1.50242	-3.28095					23.96	62.77	2	12	12	14	36.26
	411	gi|115474285	Oryza sativa Japonica Group	Os07g0694700 [Oryza sativa Japonica Group]	-0.412	-0.02	-0.312					-3.27724	-0.121075	-2.38354					35.74	51.31	1	25	18	71	72.11
	1159	gi|77552928	Oryza sativa Japonica Group	60S acidic ribosomal protein P0, putative, expressed [Oryza sativa Japonica Group]	0.604	0.288	0.332					-3.27288	-1.25862	-1.89474					12.32	12.33	3	6	6	14	25.62
	1288	gi|125578786	Oryza sativa Japonica Group	hypothetical protein OsJ_35525 [Oryza sativa Japonica Group]	0.868	-0.168	0.412					-3.24614	-0.295544	-1.49704					10.41	10.43	3	5	5	14	8.494
	452	gi|125571984	Oryza sativa Japonica Group	hypothetical protein OsJ_03416 [Oryza sativa Japonica Group]	-0.576	0	-0.292					-3.23117	-0.164164	-2.28796					33.27	33.3	3	19	17	37	28.45
	933	gi|51854423	Oryza sativa Japonica Group	putative endo-1,3;1,4-beta-D-glucanase [Oryza sativa Japonica Group]	-0.42	-0.1	-0.404					-3.22438	-0.426838	-2.95548					16.72	17.07	2	8	8	10	39.58
	32	gi|115479839	Oryza sativa Japonica Group	Os09g0484200 [Oryza sativa Japonica Group]	0.352	0.352	-0.096					-2.51338	-3.21832	-0.267007					141.87	141.87	1	102	71	314	89.33
	496	gi|18087684	Oryza sativa Japonica Group	putative exohydrolase [Oryza sativa Japonica Group]	-0.428	-0.104	-0.404					-3.21805	-1.1386	-2.87664					30.75	31.26	2	20	15	32	23.93
	799	gi|115465145	Oryza sativa Japonica Group	Os05g0539400 [Oryza sativa Japonica Group]	-0.332	0.0399999	-0.556					-2.08393	-0.224309	-3.20841					19.99	20.01	2	10	10	14	17.38
	584	gi|47900421	Oryza sativa Japonica Group	putative aldehyde dehydrogenase [Oryza sativa Japonica Group]	-0.64	-0.164	-0.504					-3.19673	-0.832748	-2.8389					26.7	26.72	3	15	14	31	33.72
	1272	gi|428674406	Oryza sativa Japonica Group	glutelin, partial [Oryza sativa Japonica Group]	1.028	0.00400006	1.088					-2.76274	-0.0533631	-3.18825					10.65	17.03	3	7	6	13	20.94
	3	gi|385717664	Oryza sativa Japonica Group	disulfide isomerase [Oryza sativa Japonica Group]	0.104	0.256	0.644					-1.1429	-1.17479	-3.18263					350.18	350.18	1	310	170	1567	90.22
	1006	gi|38345301	Oryza sativa Indica Group	OSJNBa0043A12.36 [Oryza sativa Japonica Group]	0.432	0.104	0.456					-3.18055	-0.941637	-2.95037					15.11	15.37	2	7	7	13	31.37
	694	gi|218188994	Oryza sativa Indica Group	hypothetical protein OsI_03604 [Oryza sativa Indica Group]	-0.384	0.0159998	-0.356					-3.1759	-0.329172	-2.77176					22.87	22.87	2	12	11	27	75.2
	1244	gi|115484185	Oryza sativa Indica Group	Os11g0149200 [Oryza sativa Japonica Group]	-0.9	0.0919999	-1.116					-2.59388	-0.128595	-3.17177					11.04	11.04	1	5	5	10	31.51
	145	gi|115465273	Oryza sativa Japonica Group	Os05g0549700 [Oryza sativa Japonica Group]	-0.524	-0.056	-0.276					-3.1626	-0.355197	-1.62283					63.87	63.89	1	41	31	74	42.8
	151	gi|218200228	Oryza sativa Japonica Group	hypothetical protein OsI_27268 [Oryza sativa Indica Group]	-0.252	0.0319999	-0.264					-2.83983	-0.235633	-3.16017					62.28	62.28	2	35	30	81	55.86
	673	gi|218199510	Oryza sativa Indica Group	hypothetical protein OsI_25803 [Oryza sativa Indica Group]	0.548	0.14	0.404					-3.14332	-0.58732	-2.41283					23.28	23.33	2	12	11	22	40.82
	787	gi|297724299	Oryza sativa Japonica Group	Os05g0547850 [Oryza sativa Japonica Group]	-0.68	-0.088	-0.592					-3.14189	-0.506813	-2.9589					20.4	20.4	1	15	10	25	74.22
	564	gi|125572738	Oryza sativa Japonica Group	hypothetical protein OsJ_04179 [Oryza sativa Japonica Group]	0.64	0.14	0.52					-3.11604	-0.432823	-2.63763					27.55	27.57	3	16	14	32	33.33
	192	gi|108706511	Oryza sativa Japonica Group	Proteasome subunit alpha type 6, putative, expressed [Oryza sativa Japonica Group]	-0.188	-0.00399999	-0.044					-3.10582	-0.791681	-0.863056					54.71	54.75	2	34	28	99	66.43
	178	gi|218197256	Oryza sativa Indica Group	hypothetical protein OsI_20948 [Oryza sativa Indica Group]	0.328	-0.08	0.36					-1.92539	-0.115856	-3.10503					57.82	57.84	2	33	27	49	43.12
	527	gi|115434860	Oryza sativa Japonica Group	Os01g0178000 [Oryza sativa Japonica Group]	-0.388	-0.092	-0.384					-3.10466	-0.423269	-2.8785					29.39	29.43	1	15	15	26	46.7
	311	gi|108862916	Oryza sativa Indica Group	amidase, hydantoinase/carbamoylase family protein, expressed [Oryza sativa Japonica Group]	-0.216	0.0200002	-0.216					-2.68223	-0.212654	-3.10412					41.54	41.61	1	22	20	43	55.17
	278	gi|125552851	Oryza sativa Indica Group	hypothetical protein OsI_20474 [Oryza sativa Indica Group]	-0.468	-0.228	-0.436					-2.87153	-0.94868	-3.09279					43.95	70.58	1	27	22	61	78.87
	118	gi|115455167	Oryza sativa Japonica Group	Os03g0735000 [Oryza sativa Japonica Group]	-0.228	-0.00399999	-0.348					-2.32378	-0.100476	-3.0866					68.81	81.92	2	40	32	95	72.21
	297	gi|115460034	Oryza sativa Japonica Group	Os04g0574200 [Oryza sativa Japonica Group]	-0.632	-0.06	0.0360002					-3.07601	-0.419795	-0.0189825					42.46	42.47	1	29	21	83	37.12
	245	gi|115453639	Oryza sativa Japonica Group	Os03g0429800 [Oryza sativa Japonica Group]	-0.132	0.0479999	-0.276					-1.62523	-0.198562	-3.07125					47.31	47.36	1	25	24	50	21.48
	414	gi|125526269	Oryza sativa Indica Group	hypothetical protein OsI_02273 [Oryza sativa Indica Group]	-0.688	-0.032	-0.728					-3.05534	-0.551744	-3.04783					35.59	35.61	2	22	17	56	66.31
	1091	gi|297721507	Oryza sativa Japonica Group	Os02g0688200 [Oryza sativa Japonica Group]	-1.5	-0.404	-1.48					-3.04171	-1.72568	-2.97767					13.48	13.48	1	9	7	16	38.18
	677	gi|125542923	Oryza sativa Indica Group	hypothetical protein OsI_10547 [Oryza sativa Indica Group]	-0.336	-0.00399999	-0.344					-2.82402	-0.199776	-3.03473					23.22	23.26	2	13	12	22	26.64
	736	gi|125572628	Oryza sativa Japonica Group	hypothetical protein OsJ_04071 [Oryza sativa Japonica Group]	0.52	-0.1	0.756					-1.3261	-0.149468	-3.0276					21.77	21.77	3	12	11	21	34.14
	793	gi|115454135	Oryza sativa Japonica Group	Os03g0617900 [Oryza sativa Japonica Group]	-0.488	-0.076	-0.564					-2.95212	-0.009467	-3.01127					20.2	20.2	2	12	9	28	37.35
	185	gi|115436366	Oryza sativa Japonica Group	Os01g0337900 [Oryza sativa Japonica Group]	-0.22	-0.016	-0.488					-1.30886	-0.0246849	-3.00821					56.59	56.59	3	33	28	77	48.48
	744	gi|125579646	Oryza sativa Japonica Group	hypothetical protein OsJ_36416 [Oryza sativa Japonica Group]	-0.612	-0.048	-0.4					-3.00593	-0.092834	-1.72608					21.53	24.24	3	15	11	39	49.31
	925	gi|115449135	Oryza sativa Indica Group	Os02g0788400 [Oryza sativa Japonica Group]	0.428	-0.084	0.22					-2.99948	-0.155576	-0.931622					16.96	16.96	1	10	8	18	29.41
	416	gi|115434960	Oryza sativa Japonica Group	Os01g0185200 [Oryza sativa Japonica Group]	0.36	0.304	0.408					-1.88897	-2.60663	-2.99849					35.56	57.42	2	21	17	45	34.55
	1009	gi|115468250	Oryza sativa Japonica Group	Os06g0507200 [Oryza sativa Japonica Group]	-0.876	-0.116	-0.68					-2.99726	-1.23019	-2.66091					15.03	15.03	1	13	7	39	35.57
	281	gi|115468394	Oryza sativa Indica Group	Os06g0538000 [Oryza sativa Japonica Group]	0.192	0.00400006	0.26					-2.12879	-0.307749	-2.99715					43.85	43.85	1	22	21	28	36.38
	480	gi|222623827	Oryza sativa Japonica Group	hypothetical protein OsJ_08693 [Oryza sativa Japonica Group]	-0.308	-0.052	-0.248					-2.99336	-0.443715	-2.7402					31.59	31.76	3	16	15	23	14.04
	379	gi|297596965	Oryza sativa Japonica Group	Os01g0542000 [Oryza sativa Japonica Group]	-0.196	-0.00399999	-0.252					-2.46191	-0.17153	-2.9886					37.21	37.21	2	20	19	39	55.56
	323	gi|115446279	Oryza sativa Japonica Group	Os02g0506500 [Oryza sativa Japonica Group]	0.304	-0.044	0.424					-2.16231	-0.581584	-2.98521					40.36	40.4	2	26	20	60	46.32
	522	gi|115437452	Oryza sativa Japonica Group	Os01g0550100 [Oryza sativa Japonica Group]	0.28	0.112	0.308					-2.45121	-0.810551	-2.98229					29.63	29.65	3	15	14	33	39.45
	441	gi|115455493	Oryza sativa Indica Group	Os03g0760700 [Oryza sativa Japonica Group]	-0.34	0.028	-0.264					-2.96886	-0.118458	-2.12859					33.79	33.8	1	23	17	51	58.67
	956	gi|222619163	Oryza sativa Japonica Group	hypothetical protein OsJ_03246 [Oryza sativa Japonica Group]	-0.46	-0.184	-0.632					-1.42906	-0.112805	-2.96154					16.11	16.13	1	8	8	15	10.16
	648	gi|125558975	Oryza sativa Indica Group	hypothetical protein OsI_26662 [Oryza sativa Indica Group]	-1.084	-0.088	-0.568					-2.96012	-0.151463	-2.05066					23.87	24.1	2	13	11	22	31.97
	978	gi|125585868	Oryza sativa Japonica Group	hypothetical protein OsJ_10427 [Oryza sativa Japonica Group]	0.656	-0.832	0.772					-2.38602	-1.99523	-2.92869					15.77	15.77	3	11	8	18	39.24
	1254	gi|222617173	Oryza sativa Japonica Group	hypothetical protein OsJ_36277 [Oryza sativa Japonica Group]	0.696	0.248	0.5					-2.92567	-0.30732	-1.52348					10.89	27.9	4	5	5	10	16.4
	514	gi|115453079	Oryza sativa Japonica Group	Os03g0356700 [Oryza sativa Japonica Group]	0.332	0.0479999	0.236					-2.91703	-0.21248	-1.34191					29.92	30.06	2	14	14	19	22.57
	111	gi|115451355	Oryza sativa Japonica Group	Os03g0198400 [Oryza sativa Japonica Group]	-0.44	-0.084	-0.144					-2.9163	-0.825123	-1.06728					72.15	72.22	2	47	35	95	57.53
	1735	gi|297597332	Oryza sativa Japonica Group	Os01g0666900 [Oryza sativa Japonica Group]	0.964	-0.316	0.46					-2.91552	-0.283608	-1.45563					6.29	6.3	5	3	3	4	23.03
	163	gi|115486753	Oryza sativa Japonica Group	Os11g0701100 [Oryza sativa Japonica Group]	-1.612	-0.036	-0.384					-2.91421	-0.421275	-1.47352					59.92	59.92	1	45	31	130	52.41
	421	gi|115446483	Oryza sativa Japonica Group	Os02g0530600 [Oryza sativa Japonica Group]	-0.184	0.0919999	-0.316					-1.63445	-0.469412	-2.91302					35.18	35.23	1	17	17	23	25.03
	842	gi|83306210	Oryza sativa Indica Group	eukaryotic translation initiation factor 2 alpha [Oryza sativa Indica Group]	0.348	0.192	0.476					-1.36577	-1.00295	-2.91277					18.86	20.31	3	10	10	20	37.46
	445	gi|218188287	Oryza sativa Indica Group	hypothetical protein OsI_02088 [Oryza sativa Indica Group]	-0.252	0.0639999	-0.312					-2.63096	-0.0975449	-2.90344					33.53	33.57	2	21	17	59	55.26
	107	gi|31415971	Oryza sativa Japonica Group	putative 3-isopropylmalate dehydrogenase [Oryza sativa Japonica Group]	-0.4	-0.204	-0.208					-2.90191	-0.874548	-1.65478					73.06	73.06	2	51	38	126	61.76
	703	gi|125590233	Oryza sativa Japonica Group	hypothetical protein OsJ_14634 [Oryza sativa Japonica Group]	0.544	0.18	0.264					-2.89555	-0.288999	-0.841212					22.59	29.24	2	11	11	16	15.68
	108	gi|115437648	Oryza sativa Japonica Group	Os01g0560000 [Oryza sativa Japonica Group]	-0.244	-0.00399999	-0.304					-1.9992	-0.11816	-2.89144					72.75	72.87	2	41	36	85	70.36
	859	gi|213959137	Oryza sativa Japonica Group	NAM protein [Oryza sativa Japonica Group]	0.736	-0.072	0.708					-2.88597	-0.143619	-2.78309					18.39	20.53	3	10	9	27	33.87
	412	gi|303844	Oryza sativa	eukaryotic initiation factor 4A [Oryza sativa Japonica Group]	0.364	0.128	0.428					-2.85756	-0.269866	-2.88239					35.65	35.7	2	19	17	36	42.37
	899	gi|125546281	Oryza sativa Indica Group	hypothetical protein OsI_14154 [Oryza sativa Indica Group]	-0.38	-0.00800001	-0.084					-2.87329	-0.0111619	-0.873338					17.51	17.53	2	9	8	29	46.05
	1179	gi|122063509	Oryza sativa Japonica Group	RecName: Full=Monothiol glutaredoxin-S11	0.588	0.196	0.424					-2.85704	-0.732787	-2.10803					12.11	12.18	2	7	5	10	23.83
	225	gi|115441357	Oryza sativa Japonica Group	Os01g0874700 [Oryza sativa Japonica Group]	0.4	0.296	0.388					-1.6827	-2.02693	-2.85521					50.19	50.21	1	28	25	54	51.55
	541	gi|115456826	Oryza sativa Indica Group	Os04g0106300 [Oryza sativa Japonica Group]	-0.824	0.0720001	-0.764					-2.8472	-0.449893	-2.10503					28.63	28.69	1	16	13	38	36.76
	860	gi|218165	Oryza sativa Japonica Group	prepro-glutelin [Oryza sativa Japonica Group]	0.556	-0.128	0.492					-2.84434	-0.547955	-2.34819					18.37	41.15	4	9	9	15	43.69
	133	gi|115464123	Oryza sativa Japonica Group	Os05g0438800 [Oryza sativa Japonica Group]	0.464	0.36	0.464					-2.30726	-1.63758	-2.84372					65.82	65.82	1	42	33	113	71.54
	794	gi|115454901	Oryza sativa Japonica Group	Os03g0710800 [Oryza sativa Japonica Group]	0.656	0.344	0.612					-1.53717	-1.22239	-2.84081					20.14	38.65	2	12	10	35	66.54
	1200	gi|115435714	Oryza sativa Japonica Group	Os01g0254000 [Oryza sativa Japonica Group]	-0.54	-0.012	-0.86					-2.58072	-0.0140512	-2.83287					11.83	11.9	1	6	6	9	32.12
	335	gi|73918015	Oryza sativa Japonica Group	hexokinase 7 [Oryza sativa Japonica Group]	0.664	-0.1	0.596					-2.83162	-1.04268	-1.31341					39.63	39.67	3	25	21	37	40.39
	481	gi|115472625	Oryza sativa Japonica Group	Os07g0544800 [Oryza sativa Japonica Group]	-0.404	0.076	-0.164					-2.82854	-1.17569	-0.24579					31.44	31.47	3	20	15	64	53
	1065	gi|115452113	Oryza sativa Japonica Group	Os03g0266300 [Oryza sativa Japonica Group]	-0.976	0.0919999	-1.128					-2.81913	-0.290763	-2.78657					13.93	13.93	2	6	6	18	62.11
	939	gi|115456101	Oryza sativa Japonica Group	Os03g0808500 [Oryza sativa Japonica Group]	-0.888	-0.052	-1.428					-2.25911	-0.113222	-2.81857					16.52	16.52	1	10	8	25	55.65
	1485	gi|115445077	Oryza sativa Japonica Group	Os02g0220600 [Oryza sativa Japonica Group]	0.332	0.0879999	0.332					-2.81725	-0.874867	-1.82514					8.27	41.37	1	5	4	9	40.19
	63	gi|115472167	Oryza sativa Japonica Group	Os07g0492000 [Oryza sativa Japonica Group]	-0.872	-0.096	-0.272					-2.81676	-0.690219	-1.24079					102.43	102.43	1	87	51	370	98.66
	1267	gi|9049411	Oryza sativa Japonica Group	putative alpha-glucosidase [Oryza sativa Japonica Group]	-0.34	-0.092	-0.68					-1.60789	-0.286763	-2.81513					10.7	12.95	4	5	5	8	7.966
	716	gi|218192500	Oryza sativa Indica Group	hypothetical protein OsI_10877 [Oryza sativa Indica Group]	-0.208	0.00400006	-0.328					-1.56651	-0.130558	-2.81059					22.21	24.7	3	11	11	21	32.43
	257	gi|115434790	Oryza sativa Japonica Group	Os01g0172400 [Oryza sativa Japonica Group]	-0.184	0.0360002	-0.316					-0.828519	-0.125956	-2.78844					46.1	46.14	3	27	23	45	34.48
	251	gi|115483568	Oryza sativa Japonica Group	Os10g0571200 [Oryza sativa Japonica Group]	-0.372	-0.04	-0.1					-2.76729	-0.339128	-0.837421					46.92	46.96	2	33	23	69	45.96
	663	gi|222615915	Oryza sativa Japonica Group	hypothetical protein OsJ_33777 [Oryza sativa Japonica Group]	-0.684	-0.132	-0.644					-2.76679	-0.258591	-2.36765					23.54	23.54	5	13	13	25	27.5
	318	gi|115476618	Oryza sativa Indica Group	Os08g0440800 [Oryza sativa Japonica Group]	-0.368	-0.068	-0.416					-2.68728	-0.217603	-2.75657					40.88	40.88	3	23	19	66	46.29
	807	gi|115465801	Oryza sativa Japonica Group	Os05g0593100 [Oryza sativa Japonica Group]	0.388	0.244	0.392					-2.68599	-1.33834	-2.75212					19.73	19.96	2	9	9	13	35.54
	2053	gi|115467846	Oryza sativa Japonica Group	Os06g0324400 [Oryza sativa Japonica Group]	-1.056	0.104	-0.452					-2.74821	-0.523325	-2.05104					4.13	4.13	1	2	2	2	28.4
	502	gi|115467244	Oryza sativa Japonica Group	Os06g0231300 [Oryza sativa Japonica Group]	-0.224	0.0639999	-0.136					-2.70937	-0.169125	-1.37312					30.52	30.52	1	17	14	40	50.32
	230	gi|115456045	Oryza sativa Japonica Group	Os03g0804800 [Oryza sativa Japonica Group]	0.26	0.0639999	0.224					-2.70742	-0.214204	-2.25052					49.15	49.31	2	27	25	46	48.9
	498	gi|115471169	Oryza sativa Japonica Group	Os07g0213800 [Oryza sativa Japonica Group]	-1.836	-0.032	-1.452					-2.70423	-0.369716	-1.12396					30.66	33.34	1	32	14	157	45.63
	801	gi|62732719	Oryza sativa Japonica Group	purple acid phosphatase [Oryza sativa Japonica Group]	-0.436	-0.06	-0.216					-2.69728	-0.512468	-1.41905					19.93	19.96	1	10	10	18	26.2
	720	gi|115452831	Oryza sativa Japonica Group	Os03g0332400 [Oryza sativa Japonica Group]	-0.264	-0.016	-0.3					-2.29661	-0.303142	-2.69662					22.12	24.34	1	12	11	22	53.1
	442	gi|21741699	Oryza sativa Japonica Group	OJ991113_30.4 [Oryza sativa Japonica Group]	-0.396	-0.132	-0.232					-2.69508	-0.307561	-1.63301					33.69	33.73	1	17	17	30	33.16
	393	gi|70663897	Oryza sativa Japonica Group	OSJNBa0029H02.9 [Oryza sativa Japonica Group]	0.296	-0.116	0.192					-2.69388	-0.965806	-1.77022					36.56	36.84	4	18	18	23	20.04
	524	gi|115462425	Oryza sativa Japonica Group	Os05g0181000 [Oryza sativa Japonica Group]	0.156	0.0319999	0.16					-2.68156	-0.347905	-2.57557					29.55	61.87	2	16	16	21	34.58
	1119	gi|115447017	Oryza sativa Japonica Group	Os02g0591700 [Oryza sativa Japonica Group]	0.76	0.352	0.376					-2.66742	-0.678965	-1.01179					12.94	12.95	1	7	6	14	35.16
	1715	gi|115447045	Oryza sativa Japonica Group	Os02g0593700 [Oryza sativa Japonica Group]	0.656	0.192	0.812					-1.60582	-0.367403	-2.66446					6.43	6.46	1	4	3	5	4.024
	79	gi|115450022	Oryza sativa Japonica Group	Os02g0830100 [Oryza sativa Japonica Group]	0.124	-0.064	0.192					-1.15854	-0.310174	-2.66116					87.13	87.26	1	54	43	107	53.12
	1370	gi|125532495	Oryza sativa Indica Group	hypothetical protein OsI_34170 [Oryza sativa Indica Group]	0.992	0.168	0.904					-2.66053	-0.471415	-2.52276					9.55	9.56	4	4	4	9	9.4
	54	gi|115447567	Oryza sativa Japonica Group	Os02g0644100 [Oryza sativa Japonica Group]	-0.136	0.32	0.176					-2.64483	-0.988727	-0.0228201					109.42	109.42	1	78	54	179	65.05
	277	gi|24899397	Oryza sativa Indica Group	Putative r40c1 protein - rice [Oryza sativa Japonica Group]	-0.38	-0.044	-0.432					-2.62475	-0.0183941	-2.30525					43.98	43.98	2	29	23	68	58.45
	1864	gi|115460202	Oryza sativa Japonica Group	Os04g0589800 [Oryza sativa Japonica Group]	-1.724	-0.088	-0.528					-2.62158	-0.182181	-1.60229					5.58	5.58	2	5	3	7	24.59
	548	gi|115473129	Oryza sativa Japonica Group	Os07g0592600 [Oryza sativa Japonica Group]	0.00400006	0.0999998	-0.472					-0.110842	-0.118227	-2.61922					28.3	28.3	1	14	14	28	32.89
	1010	gi|125557458	Oryza sativa Indica Group	hypothetical protein OsI_25135 [Oryza sativa Indica Group]	0.448	0.18	0.452					-2.43991	-0.275903	-2.60301					15	15	3	9	7	15	43.81
	14	gi|115440075	Oryza sativa Japonica Group	Os01g0760600 [Oryza sativa Japonica Group]	-0.44	0.0440001	0.0559999					-2.5984	-0.128955	-0.287427					182.57	182.57	2	172	90	608	77.39
	1057	gi|115435264	Oryza sativa Japonica Group	Os01g0214600 [Oryza sativa Japonica Group]	-0.364	-0.044	-0.264					-2.42546	-0.240765	-2.59705					14.09	14.09	1	7	7	13	21.49
	180	gi|41053142	Oryza sativa Japonica Group	putative ornithine carbamoyltransferase [Oryza sativa Japonica Group]	-0.364	0.0399999	-0.364					-2.5881	-0.157729	-1.63261					57.11	57.11	1	40	27	100	49.05
	57	gi|39104468	Oryza sativa Indica Group	heat shock protein 90 [Oryza sativa Japonica Group]	0.808	0.252	0.768					-1.70193	-0.937892	-2.57584					106.99	106.99	2	62	50	181	51.36
	655	gi|115479691	Oryza sativa Japonica Group	Os09g0471100 [Oryza sativa Japonica Group]	-0.36	-0.052	-0.64					-1.52466	-0.133873	-2.5667					23.76	23.84	1	13	12	33	32.22
	768	gi|115456435	Oryza sativa Japonica Group	Os03g0835400 [Oryza sativa Japonica Group]	0.276	0.0639999	0.404					-1.78844	-0.240984	-2.56059					20.9	20.92	1	12	11	24	45.53
	266	gi|125588578	Oryza sativa Japonica Group	hypothetical protein OsJ_13305 [Oryza sativa Japonica Group]	-0.36	-0.104	-0.344					-2.53427	-0.380886	-2.50008					44.97	44.97	2	30	24	46	41.72
	1441	gi|125987818	Oryza sativa Japonica Group	RecName: Full=Cysteine proteinase inhibitor 2; AltName: Full=Oryzacystatin II; Short=OC-II; AltName: Full=Oryzacystatin-2	0.54	-0.264	0.716					-1.98745	-0.0928676	-2.53347					8.69	8.7	3	7	4	16	34.44
	329	gi|56783763	Oryza sativa Japonica Group	putative cysteine proteinase inhibitor [Oryza sativa Japonica Group]	-0.38	-0.084	0.028					-2.52954	-1.01556	-0.00682125					40.1	40.11	2	31	19	87	73.56
	1234	gi|77553485	Oryza sativa Japonica Group	Nonspecific lipid-transfer protein 5 precursor, putative, expressed [Oryza sativa Japonica Group]	-0.524	-0.184	-0.284					-2.5215	-1.12672	-1.6988					11.22	11.22	2	7	5	11	55.66
	601	gi|115440119	Oryza sativa Japonica Group	Os01g0764000 [Oryza sativa Japonica Group]	-0.216	-0.116	-0.2					-2.51985	-0.402711	-1.71997					25.98	26.04	1	22	14	49	53.95
	1529	gi|115484359	Oryza sativa Japonica Group	Os11g0167800 [Oryza sativa Japonica Group]	-0.516	-0.164	-0.884					-2.02734	-0.555961	-2.51727					8.02	8.02	2	6	4	10	37.68
	1391	gi|15042826	Oryza sativa Japonica Group	putative phospholipase [Oryza sativa Japonica Group]	0.38	0.0999998	0.58					-1.5002	-0.194109	-2.51329					9.34	9.34	2	5	5	5	15.05
	1062	gi|17027265	Oryza sativa Japonica Group	putative parathymosin [Oryza sativa Japonica Group]	0.572	0.364	0.488					-2.50784	-1.35601	-2.02133					14	14.01	2	7	7	9	25.41
	866	gi|297603262	Oryza sativa Japonica Group	Os04g0587200 [Oryza sativa Japonica Group]	-0.564	-0.076	-0.512					-2.50058	-0.0240244	-1.84588					18.27	18.27	2	10	9	19	51.08
	1194	gi|77555438	Oryza sativa Japonica Group	ABA-responsive protein, putative, expressed [Oryza sativa Japonica Group]	0.512	0.0440001	0.612					-2.30765	-0.0485429	-2.49706					11.94	11.94	2	6	5	8	38.26
	645	gi|115444937	Oryza sativa Japonica Group	Os02g0205300 [Oryza sativa Japonica Group]	0.668	0.0799998	0.728					-2.06425	-0.213543	-2.48706					23.92	26.59	1	13	12	23	40.8
	580	gi|297605951	Oryza sativa Japonica Group	Os06g0531200 [Oryza sativa Japonica Group]	-0.22	-0.04	-0.128					-2.47636	-0.0681256	-1.32679					27.02	27.45	3	15	13	33	42.64
	1481	gi|62733375	Oryza sativa Japonica Group	putative protein [Oryza sativa Japonica Group]	0.768	0.348	0.584					-2.4689	-0.900592	-1.82589					8.29	9.83	5	4	4	7	15.53
	409	gi|115467064	Oryza sativa Japonica Group	Os06g0214300 [Oryza sativa Japonica Group]	-0.36	0.0159998	-0.256					-2.4513	-0.133292	-1.91462					35.92	35.92	1	19	16	61	62.42
	1095	gi|27497122	Oryza sativa Japonica Group	floral organ regulator 1 [Oryza sativa Japonica Group]	0.436	0.0999998	0.588					-2.00681	-0.356503	-2.44647					13.39	13.39	2	7	7	18	35.21
	296	gi|115438681	Oryza sativa Japonica Group	Os01g0624500 [Oryza sativa Japonica Group]	0.144	0.244	0.3					-0.628685	-1.84832	-2.44528					42.59	42.77	1	24	21	63	59.13
	600	gi|115436514	Oryza sativa Japonica Group	Os01g0358400 [Oryza sativa Japonica Group]	0.752	0.216	0.3					-2.44322	-0.706457	-0.407963					25.99	27.48	2	14	13	25	50.57
	1602	gi|297607496	Oryza sativa Japonica Group	Os07g0575100 [Oryza sativa Japonica Group]	0.472	-0.08	0.38					-2.43571	-0.084861	-1.61574					7.5	7.54	4	3	3	6	4.84
	659	gi|51854368	Oryza sativa Japonica Group	putative acetylornithine aminotransferase [Oryza sativa Japonica Group]	-0.276	-0.024	-0.304					-2.43381	-0.291412	-2.18313					23.7	23.7	1	14	12	26	37.63
	1640	gi|222630936	Oryza sativa Japonica Group	hypothetical protein OsJ_17876 [Oryza sativa Japonica Group]	0.724	0.284	0.136					-2.42292	-0.742188	-0.14727					7.07	7.08	4	3	3	5	12.2
	916	gi|115442163	Oryza sativa Japonica Group	Os01g0941800 [Oryza sativa Japonica Group]	-0.516	0.0119999	-0.5					-2.42084	-0.0824552	-2.21227					17.18	17.18	1	9	9	13	29.32
	1197	gi|297604659	Oryza sativa Japonica Group	Os05g0477900 [Oryza sativa Japonica Group]	-1.34	-0.06	-0.804					-2.40514	-0.277469	-2.08618					11.87	11.87	2	8	6	19	31.01
	173	gi|115462445	Oryza sativa Japonica Group	Os05g0182800 [Oryza sativa Japonica Group]	0.416	0.216	0.404					-2.40376	-0.433827	-1.73906					58.3	58.52	1	30	28	56	35.93
	992	gi|115440749	Oryza sativa Japonica Group	Os01g0822900 [Oryza sativa Japonica Group]	-0.876	-0.112	-0.544					-2.40055	-0.308502	-1.845					15.46	15.46	1	8	8	12	43.33
	478	gi|125529268	Oryza sativa Indica Group	hypothetical protein OsI_05369 [Oryza sativa Indica Group]	0.152	-0.04	0.336					-0.701585	-0.193642	-2.39812					31.68	31.69	2	20	14	42	38.08
	218	gi|222625608	Oryza sativa Japonica Group	hypothetical protein OsJ_12199 [Oryza sativa Japonica Group]	0.316	0.12	0.288					-2.39207	-0.548839	-2.08812					51.55	51.74	2	27	26	41	31.2
	1428	gi|115440541	Oryza sativa Japonica Group	Os01g0803200 [Oryza sativa Japonica Group]	-0.572	-0.068	-0.428					-1.21754	-0.409615	-2.38798					8.88	8.9	2	7	5	12	30
	396	gi|115488160	Oryza sativa Japonica Group	Os12g0277500 [Oryza sativa Japonica Group]	0.0559999	0.264	-0.076					-0.605922	-2.38611	-0.240755					36.53	73.8	1	23	19	60	57.44
	1751	gi|56783671	Oryza sativa Japonica Group	putative COP9 signalosome complex subunit 2 [Oryza sativa Japonica Group]	0.684	0.32	0.564					-2.38251	-0.492615	-1.9772					6.17	6.18	2	3	3	4	9.469
	1547	gi|31126720	Oryza sativa Japonica Group	putative deoxyuridine triphosphatase [Oryza sativa Japonica Group]	-0.316	-1.024	-0.24					-0.822698	-2.37093	-1.08299					7.97	7.97	5	5	5	8	42.67
	231	gi|115474869	Oryza sativa Japonica Group	Os08g0157500 [Oryza sativa Japonica Group]	0.18	0.276	0.188					-0.717383	-2.36797	-1.35201					49.1	49.1	1	28	22	78	68.48
	92	gi|115471187	Oryza sativa Japonica Group	Os07g0216700 [Oryza sativa Japonica Group]	-1.12	0.0159998	-0.66					-2.18042	-0.518257	-2.36739					82.66	82.66	1	74	40	257	77.36
	1205	gi|222619126	Oryza sativa Japonica Group	hypothetical protein OsJ_03161 [Oryza sativa Japonica Group]	-0.492	0.0319999	-0.372					-2.36547	-0.0648756	-1.61236					11.75	13.03	4	8	6	12	16.8
	575	gi|218189743	Oryza sativa Indica Group	hypothetical protein OsI_05215 [Oryza sativa Indica Group]	-0.2	0.0200002	-0.284					-1.65245	-0.110068	-2.35905					27.28	27.37	2	15	13	26	34.8
	1381	gi|32489165	Oryza sativa Japonica Group	OSJNBa0094O15.2 [Oryza sativa Japonica Group]	0.772	0.288	0.544					-2.35394	-0.559713	-1.62728					9.4	9.41	3	4	4	4	17.97
	461	gi|115489022	Oryza sativa Japonica Group	Os12g0555500 [Oryza sativa Japonica Group]	0.212	0.0119999	-0.42					-2.35161	-0.224932	-1.97567					32.88	32.88	1	20	17	52	77.85
	592	gi|222619853	Oryza sativa Japonica Group	hypothetical protein OsJ_04727 [Oryza sativa Japonica Group]	-0.42	0.0840001	0.136					-2.35039	-0.615976	-0.139724					26.44	26.44	2	15	13	34	40.16
	930	gi|78708252	Oryza sativa Japonica Group	large secreted protein, putative, expressed [Oryza sativa Japonica Group]	-0.364	-0.212	-0.408					-0.70705	-0.692486	-2.35003					16.8	16.81	1	8	8	14	15.51
	269	gi|32488146	Oryza sativa Japonica Group	OSJNBa0044K18.31 [Oryza sativa Japonica Group]	0.244	-0.084	0.112					-2.34829	-0.22944	-1.43474					44.63	44.64	2	23	22	34	44.14
	1348	gi|222640696	Oryza sativa Japonica Group	hypothetical protein OsJ_27601 [Oryza sativa Japonica Group]	0.564	0.416	0.536					-2.02337	-1.99906	-2.33146					9.79	9.79	3	4	4	5	19.1
	1102	gi|115482030	Oryza sativa Japonica Group	Os10g0416800 [Oryza sativa Japonica Group]	0.628	-0.396	0.516					-2.32242	-0.691516	-1.83162					13.26	13.26	2	7	7	14	27.08
	215	gi|115483468	Oryza sativa Japonica Group	Os10g0563700 [Oryza sativa Japonica Group]	-0.46	-0.172	-0.224					-2.32229	-0.348058	-0.823738					51.96	77.46	1	49	25	189	84.77
	783	gi|218191863	Oryza sativa Indica Group	hypothetical protein OsI_09541 [Oryza sativa Indica Group]	-0.28	-0.108	-0.384					-1.62244	-0.458517	-2.32002					20.46	20.51	2	11	10	12	28.09
	1406	gi|115451209	Oryza sativa Japonica Group	Os03g0186900 [Oryza sativa Japonica Group]	-0.324	-0.132	-0.628					-0.466869	-0.579907	-2.3143					9.13	9.16	2	5	5	9	17.35
	820	gi|297604606	Oryza sativa Japonica Group	Os05g0456300 [Oryza sativa Japonica Group]	-0.336	0.0200002	-0.4					-1.87457	-0.0782758	-2.30756					19.49	19.49	2	10	9	17	46.47
	653	gi|50509991	Oryza sativa Japonica Group	putative calreticulin interacted protein [Oryza sativa Japonica Group]	0.36	-0.144	0.192					-2.3067	-0.382363	-1.63404					23.78	23.78	4	12	12	17	17.9
	1395	gi|62900682	Oryza sativa Japonica Group	RecName: Full=Probable plastid-lipid-associated protein 2, chloroplastic; AltName: Full=Fibrillin-like protein 2; Flags: Precursor	1.04	0.00400006	0.8					-2.29934	-0.0563776	-1.35845					9.26	9.27	5	5	5	7	22.57
	750	gi|115474297	Oryza sativa Japonica Group	Os07g0695800 [Oryza sativa Japonica Group]	0.328	-0.04	0.332					-2.28672	-0.341824	-1.67431					21.34	44.37	1	12	12	20	26.29
	581	gi|47497617	Oryza sativa Japonica Group	putative co-chaperone CGE1 precursor isoform b [Oryza sativa Japonica Group]	0.12	0.00400006	0.268					-1.24367	-0.508364	-2.28524					26.93	26.93	3	16	12	41	35.24
	1355	gi|115434946	Oryza sativa Japonica Group	Os01g0184100 [Oryza sativa Japonica Group]	-0.652	0.196	-0.464					-2.28275	-0.19975	-2.21174					9.73	9.75	1	4	4	9	45.18
	505	gi|115473645	Oryza sativa Japonica Group	Os07g0640200 [Oryza sativa Japonica Group]	-0.3	0.0559999	-0.348					-1.88024	-0.285182	-2.27263					30.46	30.51	1	16	15	38	31.32
	237	gi|4680192	Oryza sativa Indica Group	hypothetical protein [Oryza sativa Indica Group]	0.172	0.22	0.284					-1.53958	-1.662	-2.25407					48.21	48.29	3	27	23	45	27.63
	754	gi|115465685	Oryza sativa Japonica Group	Os05g0582800 [Oryza sativa Japonica Group]	-0.452	-0.136	-0.42					-2.06299	-0.422311	-2.25264					21.3	21.34	2	10	10	20	28.96
	138	gi|115485537	Oryza sativa Japonica Group	Os11g0484500 [Oryza sativa Japonica Group]	-0.248	-0.112	-0.176					-2.25225	-1.2871	-1.56938					65.26	65.26	1	43	32	113	62.4
	516	gi|115460876	Oryza sativa Indica Group	Os04g0640700 [Oryza sativa Japonica Group]	-0.28	-0.048	-0.224					-2.2509	-0.193447	-2.04522					29.82	29.97	2	16	14	33	24.31
	1709	gi|115448379	Oryza sativa Japonica Group	Os02g0722800 [Oryza sativa Japonica Group]	0.532	0.156	0.344					-2.24917	-0.210624	-0.942642					6.46	13.09	3	3	3	3	6.871
	158	gi|222636391	Oryza sativa Japonica Group	hypothetical protein OsJ_23002 [Oryza sativa Japonica Group]	-0.38	-0.032	-0.224					-2.24627	-0.299638	-1.09938					60.92	60.93	2	36	30	72	51.74
	1154	gi|57164477	Oryza sativa Japonica Group	putative ribosomal protein S19 [Oryza sativa Japonica Group]	0.752	0.28	0.244					-2.24004	-0.237675	-0.353084					12.37	12.37	6	6	6	11	41.67
	458	gi|108710782	Oryza sativa Japonica Group	3,4-dihydroxy-2-butanone kinase, putative, expressed [Oryza sativa Japonica Group]	0.12	0.0720001	0.224					-0.839715	-0.459729	-2.23191					32.99	32.99	2	19	16	29	37.76
	919	gi|75247720	Oryza sativa Japonica Group	RecName: Full=Acyl-[acyl-carrier-protein] desaturase 2, chloroplastic; AltName: Full=SSI2 homolog; Short=OsSSI2; AltName: Full=Stearoyl-ACP desaturase 2; Flags: Precursor	-0.728	-0.24	-0.44					-2.2308	-0.916784	-1.67679					17.14	17.14	2	8	8	13	29.55
	267	gi|125597623	Oryza sativa Japonica Group	hypothetical protein OsJ_21740 [Oryza sativa Japonica Group]	0.0999998	0.0559999	0.136					-1.18758	-0.403774	-2.22208					44.85	44.85	5	29	22	73	45.54
	1137	gi|115451067	Oryza sativa Japonica Group	Os03g0175600 [Oryza sativa Japonica Group]	-0.364	-0.32	-0.668					-0.71154	-1.73455	-2.22075					12.67	12.67	1	7	7	11	22.9
	389	gi|115456219	Oryza sativa Japonica Group	Os03g0819100 [Oryza sativa Japonica Group]	0.284	0.256	0.316					-2.17347	-1.85993	-2.21561					36.68	36.68	2	18	17	29	36.82
	503	gi|222637260	Oryza sativa Japonica Group	hypothetical protein OsJ_24703 [Oryza sativa Japonica Group]	0.304	-0.224	0.0840001					-2.21239	-1.31661	-0.149179					30.5	30.53	1	18	15	30	10.49
	494	gi|75244738	Oryza sativa Japonica Group	RecName: Full=IAA-amino acid hydrolase ILR1-like 7; Flags: Precursor	-0.244	0.0559999	-0.32					-1.38784	-0.222182	-2.21208					30.97	30.97	1	17	17	33	47.69
	837	gi|115450675	Oryza sativa Japonica Group	Os03g0143400 [Oryza sativa Japonica Group]	0.112	0.0959998	0.284					-0.838244	-0.39193	-2.20074					18.97	116.29	1	13	10	29	66.72
	426	gi|218186992	Oryza sativa Indica Group	hypothetical protein OsI_38581 [Oryza sativa Indica Group]	-0.264	-0.06	-0.252					-2.16326	-0.47488	-2.19943					34.99	36.09	2	23	17	43	39.55
	1210	gi|297723761	Oryza sativa Japonica Group	Os05g0179900 [Oryza sativa Japonica Group]	0.492	0.172	0.648					-1.07861	-0.299391	-2.19829					11.57	11.57	3	6	6	15	10.06
	519	gi|115488340	Oryza sativa Japonica Group	Os12g0420200 [Oryza sativa Japonica Group]	0.248	0.216	0.292					-1.23028	-1.12562	-2.19422					29.65	29.73	1	15	14	34	48.4
	1014	gi|115477944	Oryza sativa Japonica Group	Os09g0109600 [Oryza sativa Japonica Group]	-0.776	0.0999998	-0.58					-2.18781	-0.238067	-2.00375					14.94	14.94	1	9	8	20	84
	1380	gi|125564136	Oryza sativa Indica Group	hypothetical protein OsI_31791 [Oryza sativa Indica Group]	-0.516	-0.04	-0.928					-1.71276	-0.232105	-2.18351					9.4	15.62	2	6	6	12	29.07
	721	gi|115444275	Oryza sativa Japonica Group	Os02g0152400 [Oryza sativa Japonica Group]	-0.32	0.0639999	-0.256					-2.1828	-0.310611	-1.96617					22.09	22.09	1	11	10	27	49.18
	746	gi|34015340	Oryza sativa Japonica Group	putative sucrosephosphate synthase [Oryza sativa Japonica Group]	0.396	0.108	0.484					-2.1791	-0.532077	-2.12651					21.42	21.5	5	10	10	14	11.44
	1117	gi|90399376	Oryza sativa Indica Group	B1011H02.4 [Oryza sativa Indica Group]	-0.22	-0.024	-0.248					-1.95248	-0.100576	-2.17632					12.95	13.53	3	7	6	10	10.98
	545	gi|125544262	Oryza sativa Indica Group	hypothetical protein OsI_11978 [Oryza sativa Indica Group]	0.588	0.116	0.68					-1.43525	-0.165573	-2.17026					28.42	50.36	3	19	14	36	59.84
	276	gi|75232919	Oryza sativa Indica Group	RecName: Full=Coproporphyrinogen-III oxidase, chloroplastic; Short=Coprogen oxidase; Short=Coproporphyrinogenase; Flags: Precursor	-0.356	0.0959998	-0.276					-2.16899	-0.36688	-1.00295					44.08	44.08	1	24	22	54	55.39
	1061	gi|115444621	Oryza sativa Japonica Group	Os02g0180200 [Oryza sativa Japonica Group]	0.408	0.0240002	0.376					-2.16782	-0.0649583	-2.07838					14	14.02	1	9	7	18	42.7
	617	gi|115462147	Oryza sativa Japonica Group	Os05g0151400 [Oryza sativa Japonica Group]	0.448	0.208	0.292					-2.16578	-0.771246	-1.72998					24.97	27.04	3	12	12	35	15.77
	883	gi|115458950	Oryza sativa Japonica Group	Os04g0475600 [Oryza sativa Japonica Group]	-0.496	-0.00399999	-0.644					-1.30972	-0.233023	-2.16443					17.91	17.91	1	11	8	19	32.33
	207	gi|75294330	Oryza sativa Japonica Group	RecName: Full=Probable succinyl-CoA ligase [ADP-forming] subunit alpha, mitochondrial; AltName: Full=Succinyl-CoA synthetase subunit alpha; Short=SCS-alpha; Flags: Precursor	-0.332	-0.212	-0.016					-2.15867	-1.38348	-0.235356					52.75	52.79	1	38	26	127	47.13
	1055	gi|115480303	Oryza sativa Japonica Group	Os09g0529900 [Oryza sativa Japonica Group]	-0.64	-0.268	-0.824					-1.61428	-0.24324	-2.15859					14.11	14.13	1	8	7	15	24.71
	1917	gi|297613081	Oryza sativa Japonica Group	Os12g0427600 [Oryza sativa Japonica Group]	-0.72	-0.84	-0.868					-1.94636	-2.12467	-2.15589					5.12	5.13	3	3	3	4	6.412
	1384	gi|47847651	Oryza sativa Japonica Group	putative hydroxyproline-rich glycoprotein 1 [Oryza sativa Japonica Group]	0.476	0.18	0.2					-2.15426	-0.698511	-1.02506					9.39	9.45	2	5	5	6	39.55
	1204	gi|51535759	Oryza sativa Japonica Group	putative Tryptophan synthase beta chain [Oryza sativa Japonica Group]	-0.232	0.0679999	-0.456					-0.811072	-0.0198211	-2.1534					11.78	11.78	4	6	5	7	20.74
	619	gi|115445075	Oryza sativa Japonica Group	Os02g0220500 [Oryza sativa Japonica Group]	0.284	0.312	0.46					-0.770993	-1.55251	-2.15138					24.96	51.71	2	16	12	40	53.62
	221	gi|115452585	Oryza sativa Japonica Group	Os03g0307100 [Oryza sativa Japonica Group]	0.18	-0.028	0.176					-2.14748	-0.00613374	-1.54235					51.04	51.04	1	29	25	49	38.17
	70	gi|218193097	Oryza sativa Indica Group	hypothetical protein OsI_12134 [Oryza sativa Indica Group]	0.144	0.216	-0.00800001					-0.789364	-2.14223	-0.37577					95.11	95.11	3	53	46	92	50.41
	972	gi|218189464	Oryza sativa Indica Group	hypothetical protein OsI_04635 [Oryza sativa Indica Group]	-0.152	-0.296	-0.584					-0.604603	-0.979091	-2.142					15.88	20.03	3	6	6	8	16.1
	657	gi|115435180	Oryza sativa Japonica Group	Os01g0207200 [Oryza sativa Japonica Group]	-0.472	-0.28	-0.324					-2.14023	-1.21019	-1.41385					23.72	23.73	1	12	11	19	13.96
	1736	gi|115482252	Oryza sativa Japonica Group	Os10g0447100 [Oryza sativa Japonica Group]	0.68	0.372	0.832					-1.83868	-1.17542	-2.13579					6.29	6.29	2	3	3	7	26.39
	789	gi|125583741	Oryza sativa Japonica Group	hypothetical protein OsJ_08441 [Oryza sativa Japonica Group]	-0.184	-0.028	-0.34					-1.46659	-0.024446	-2.13522					20.37	20.37	3	10	10	23	21.6
	417	gi|55773698	Oryza sativa Japonica Group	putative seed imbibition protein [Oryza sativa Japonica Group]	0.116	0.204	0.316					-0.604421	-0.97931	-2.12417					35.37	35.39	2	20	17	45	27.66
	164	gi|222631026	Oryza sativa Japonica Group	hypothetical protein OsJ_17967 [Oryza sativa Japonica Group]	-0.24	0.0639999	-0.152					-2.12406	-0.632096	-1.39529					59.77	179.56	1	54	28	149	64.3
	371	gi|218190919	Oryza sativa Indica Group	hypothetical protein OsI_07554 [Oryza sativa Indica Group]	-0.428	0.272	-0.12					-2.12206	-0.206186	-0.862024					37.71	37.83	2	32	20	91	50.57
	1161	gi|115439335	Oryza sativa Japonica Group	Os01g0693800 [Oryza sativa Japonica Group]	-0.328	-0.116	-0.36					-2.1122	-0.936291	-2.07527					12.3	39.2	2	7	6	9	27.74
	45	gi|115467370	Oryza sativa Japonica Group	Os06g0247500 [Oryza sativa Japonica Group]	0.028	0.0799998	0.352					-0.244226	-0.002495	-2.09923					122.95	122.95	1	76	59	223	67.9
	854	gi|115456397	Oryza sativa Japonica Group	Os03g0832200 [Oryza sativa Japonica Group]	-0.324	-0.128	-0.3					-1.91899	-0.7212	-2.09812					18.69	43.75	1	11	9	17	55.66
	975	gi|115445111	Oryza sativa Japonica Group	Os02g0224400 [Oryza sativa Japonica Group]	-0.176	-0.076	-0.304					-1.25576	-0.595288	-2.0975					15.79	15.8	1	8	7	10	26.88
	667	gi|115474715	Oryza sativa Indica Group	Os08g0137200 [Oryza sativa Japonica Group]	-0.244	0.0559999	-0.244					-1.86078	-0.134719	-2.09182					23.43	23.57	2	12	12	17	34.09
	454	gi|115444831	Oryza sativa Japonica Group	Os02g0196800 [Oryza sativa Japonica Group]	-0.288	-0.052	-0.188					-2.0769	-0.010134	-1.15424					33.23	33.24	1	20	16	58	45.92
	2301	gi|125538345	Oryza sativa Indica Group	hypothetical protein OsI_06110 [Oryza sativa Indica Group]	-1.416	-0.244	-0.6					-2.07659	-0.769651	-1.24836					3.29	3.29	2	2	2	3	7.619
	911	gi|115446873	Oryza sativa Japonica Group	Os02g0576400 [Oryza sativa Japonica Group]	-0.58	-0.088	-0.276					-2.07017	-0.421623	-1.13495					17.32	17.32	1	20	8	52	93.28
	1103	gi|125575423	Oryza sativa Japonica Group	hypothetical protein OsJ_32183 [Oryza sativa Japonica Group]	0.536	-0.132	0.452					-2.06695	-0.22197	-1.77161					13.25	13.31	4	6	6	8	14.68
	603	gi|115455505	Oryza sativa Japonica Group	Os03g0761500 [Oryza sativa Japonica Group]	-0.356	-0.336	-0.112					-2.06252	-1.8135	-0.862447					25.94	25.94	1	14	12	24	22.25
	1954	gi|115464561	Oryza sativa Japonica Group	Os05g0486700 [Oryza sativa Japonica Group]	0.38	0.136	0.164					-2.06108	-1.01527	-1.27648					4.76	4.76	1	2	2	3	19.25
	537	gi|108706671	Oryza sativa Japonica Group	Cupin family protein, expressed [Oryza sativa Japonica Group]	-0.348	0.184	-0.264					-1.43796	-2.05986	-1.77681					28.87	28.98	2	16	15	30	31.55
	941	gi|115468554	Oryza sativa Japonica Group	Os06g0562600 [Oryza sativa Japonica Group]	0.38	-0.04	0.284					-2.05907	-0.140572	-1.3358					16.41	16.48	2	7	7	9	20.93
	532	gi|77557101	Oryza sativa Indica Group	Methyl-CpG binding domain containing protein, expressed [Oryza sativa Japonica Group]	-0.232	0.112	-0.304					-1.5302	-0.5401	-2.05209					28.98	28.98	2	15	14	29	62.05
	1520	gi|297723967	Oryza sativa Japonica Group	Os05g0320650 [Oryza sativa Japonica Group]	-1.136	-0.176	-0.852					-2.04411	-0.527568	-1.95365					8.06	8.06	1	6	4	13	19.32
	1442	gi|90398985	Oryza sativa Japonica Group	H0801D08.15 [Oryza sativa Indica Group]	-0.288	-0.068	-0.336					-1.76538	-0.343199	-2.0383					8.68	8.68	2	5	3	5	19.38
	39	gi|77548611	Oryza sativa Japonica Group	2-isopropylmalate synthase B, putative, expressed [Oryza sativa Japonica Group]	-0.172	0.188	0.124					-0.791047	-2.03279	-1.31857					129.72	129.72	1	91	67	224	73.39
	1321	gi|642121	Oryza sativa Indica Group	small GTP-binding protein [Oryza sativa Indica Group]	0.516	0.00799985	0.432					-2.03072	-0.31782	-1.98031					10.02	10.02	3	5	5	8	28.25
	450	gi|115438617	Oryza sativa Japonica Group	Os01g0618100 [Oryza sativa Japonica Group]	-0.156	0.076	-0.328					-0.814405	-0.370317	-2.02247					33.34	35.46	1	18	17	34	45.93
	82	gi|60116602	Oryza sativa Japonica Group	acetolactate synthase [Oryza sativa Japonica Group]	0.108	-0.02	0.232					-0.634473	-0.162262	-2.02156					86.24	86.31	3	60	44	155	71.27
	447	gi|53792717	Oryza sativa Japonica Group	putative Acid phosphatase precursor 1 [Oryza sativa Japonica Group]	-0.564	-0.064	-0.432					-2.01377	-0.0350238	-0.886761					33.44	33.46	2	33	17	184	49.62
	739	gi|115448217	Oryza sativa Japonica Group	Os02g0709200 [Oryza sativa Japonica Group]	-0.304	-0.028	-0.344					-2.00938	-0.171359	-1.84978					21.72	21.73	2	10	10	20	30.82
	33	gi|14192878	Oryza sativa Japonica Group	Hypothetical protein [Oryza sativa]	0.196	-0.052	0.484					-0.204123	-0.0323165	-2.00914					140.46	140.47	1	101	67	296	82.59
	1333	gi|115474565	Oryza sativa Japonica Group	Os08g0120500 [Oryza sativa Japonica Group]	0.564	0.184	0.152					-2.0064	-0.483669	-0.207137					9.98	10.41	1	5	5	7	14.11
	1631	gi|9757686	Oryza sativa Japonica Group	unnamed protein product [Oryza sativa Japonica Group]	-1.56	0.0720001	-0.956					-2.00279	-0.349327	-1.59986					7.15	7.15	3	4	3	18	28.42
	1584	gi|222624938	Oryza sativa Japonica Group	hypothetical protein OsJ_10874 [Oryza sativa Japonica Group]	0.568	0.216	0.416					-2.00084	-0.671689	-1.27261					7.63	7.88	4	4	4	4	4.571
	438	gi|125546170	Oryza sativa Indica Group	hypothetical protein OsI_14032 [Oryza sativa Indica Group]	-0.188	-0.156	-0.336					-0.828416	-0.596894	-1.98847					33.99	34.02	4	25	17	101	37.57
	1227	gi|115472897	Oryza sativa Japonica Group	Os07g0570700 [Oryza sativa Japonica Group]	-0.324	0	-0.336					-1.91312	-0.112081	-1.98757					11.39	11.4	1	5	4	8	35.34
	962	gi|125526259	Oryza sativa Indica Group	hypothetical protein OsI_02260 [Oryza sativa Indica Group]	0.0440001	0.2	0.0319999					-0.159986	-1.98422	-0.329223					16.06	16.08	2	8	8	14	36.31
	443	gi|41052915	Oryza sativa Japonica Group	putative ferredoxin-NADP(H) oxidoreductase [Oryza sativa Japonica Group]	0.232	0.336	0.212					-0.695852	-1.98249	-0.605893					33.65	33.65	1	20	17	35	50.27
	882	gi|115466558	Oryza sativa Japonica Group	Os06g0160200 [Oryza sativa Japonica Group]	-1.152	-0.076	-0.6					-1.77268	-0.157783	-1.97185					17.91	17.91	1	9	8	17	30.61
	474	gi|115461330	Oryza sativa Japonica Group	Os04g0677500 [Oryza sativa Japonica Group]	-0.26	-0.076	-0.324					-1.44473	-0.677726	-1.9682					31.85	31.87	1	18	15	42	38.94
	1421	gi|115441203	Oryza sativa Japonica Group	Os01g0862300 [Oryza sativa Japonica Group]	0.516	0.24	0.436					-1.96366	-1.05333	-1.70012					8.98	9	1	4	4	4	15.79
	701	gi|218191195	Oryza sativa Indica Group	hypothetical protein OsI_08122 [Oryza sativa Indica Group]	0.176	0.144	0.268					-1.46334	-1.2026	-1.95574					22.64	22.67	2	15	11	27	48.02
	678	gi|115462209	Oryza sativa Japonica Group	Os05g0157200 [Oryza sativa Japonica Group]	-0.536	0.196	-0.22					-1.95417	-1.66675	-0.496298					23.21	23.21	2	12	11	32	50.3
	439	gi|222625756	Oryza sativa Japonica Group	hypothetical protein OsJ_12490 [Oryza sativa Japonica Group]	-0.28	-0.00800001	-0.28					-1.9532	-0.0597451	-1.67875					33.88	33.96	4	22	18	52	16.38
	755	gi|258644607	Oryza sativa Indica Group	putative threonyl-tRNA synthetase [Oryza sativa Indica Group]	0.268	-0.032	0.18					-1.95246	-0.273702	-1.54593					21.28	21.28	4	10	10	17	16.56
	483	gi|115442595	Oryza sativa Japonica Group	Os01g0978100 [Oryza sativa Japonica Group]	-0.304	0.028	-0.384					-1.87554	-0.0129359	-1.95216					31.4	45.65	1	21	17	46	54.31
	674	gi|115471185	Oryza sativa Japonica Group	Os07g0216600 [Oryza sativa Japonica Group]	-1.812	-0.092	-0.556					-1.9518	-0.435971	-1.1776					23.26	77.89	1	14	11	31	75.95
	376	gi|115443603	Oryza sativa Japonica Group	Os02g0100300 [Oryza sativa Japonica Group]	-0.232	0.164	-0.148					-1.89545	-1.95085	-0.699465					37.32	37.32	1	25	18	45	32.35
	175	gi|115447981	Oryza sativa Japonica Group	Os02g0686400 [Oryza sativa Japonica Group]	0.136	-0.128	0.24					-0.29303	-1.56028	-1.94957					58.12	58.12	1	29	26	72	42.81
	160	gi|115441963	Oryza sativa Japonica Group	Os01g0926300 [Oryza sativa Japonica Group]	-0.288	-0.3	-0.356					-1.63535	-1.94796	-1.80403					60.62	60.7	2	48	31	132	52.55
	819	gi|125524727	Oryza sativa Indica Group	hypothetical protein OsI_00711 [Oryza sativa Indica Group]	0.188	-0.108	0.272					-1.23605	-0.559983	-1.94281					19.49	27.78	3	9	9	20	24.8
	921	gi|5091608	Oryza sativa Japonica Group	10A19I.12 [Oryza sativa Japonica Group]	-0.092	-0.00399999	-0.396					-0.478233	-0.100848	-1.93668					17.01	48.88	3	10	8	15	46.88
	834	gi|77550927	Oryza sativa Japonica Group	Protein transport protein Sec24-like CEF, putative, expressed [Oryza sativa Japonica Group]	0.368	-0.02	0.368					-1.89865	-0.123053	-1.93386					19.1	19.11	3	9	9	10	16.42
	429	gi|77556036	Oryza sativa Japonica Group	Metalloenzyme superfamily protein, expressed [Oryza sativa Japonica Group]	-0.26	0.0360002	-0.048					-1.93066	-0.0966806	-0.634228					34.78	34.86	2	21	17	45	45.48
	149	gi|115448577	Oryza sativa Japonica Group	Os02g0739600 [Oryza sativa Japonica Group]	0.0959998	0.0639999	0.196					-0.532275	-0.719794	-1.92896					63.07	63.11	1	37	30	76	52.56
	490	gi|115440977	Oryza sativa Indica Group	Os01g0841600 [Oryza sativa Japonica Group]	-0.016	-1.008	0.312					-0.2061	-1.50345	-1.92703					31.06	46.18	1	17	15	42	63.53
	406	gi|115452657	Oryza sativa Japonica Group	Os03g0313600 [Oryza sativa Japonica Group]	-0.204	-0.148	-0.112					-1.91822	-1.83738	-1.05679					36	36.03	2	21	18	43	30.39
	491	gi|62734287	Oryza sativa Japonica Group	At1g05520/T25N20_16 [Oryza sativa Japonica Group]	0.404	0.0679999	0.428					-1.29516	-0.0793696	-1.91574					31.02	31.03	2	16	15	58	27.36
	668	gi|115436430	Oryza sativa Indica Group	Os01g0348600 [Oryza sativa Japonica Group]	0.324	0.0119999	0.268					-1.91561	-0.00467348	-1.09496					23.42	24.31	1	12	11	15	25.45
	199	gi|27804768	Oryza sativa Japonica Group	sedoheptulose-1,7-bisphosphatase precursor [Oryza sativa Indica Group]	0.256	0.00400006	0.32					-1.56485	-0.116025	-1.91393					53.98	53.98	2	33	26	67	49.23
	299	gi|5689138	Oryza sativa Indica Group	starch branching enzyme rbe4 [Oryza sativa]	0.208	0.14	0.0559999					-1.91336	-1.00593	-0.430026					41.98	85.96	2	25	21	38	47.8
	1258	gi|218184700	Oryza sativa Indica Group	hypothetical protein OsI_33947 [Oryza sativa Indica Group]	0.532	0.144	0.244					-1.91267	-0.195291	-0.214537					10.87	10.87	1	5	5	10	11.61
	971	gi|4063821	Oryza sativa Indica Group	plastidic ATP sulfurylase [Oryza sativa Indica Group]	-0.224	-0.088	-0.364					-1.14201	-0.39713	-1.90485					15.89	15.91	4	6	6	8	27.1
	1255	gi|218196211	Oryza sativa Indica Group	hypothetical protein OsI_18722 [Oryza sativa Indica Group]	0.408	0.212	0.516					-1.30217	-0.188579	-1.90385					10.89	10.91	2	5	5	7	13.89
	102	gi|215694277	Oryza sativa Japonica Group	unnamed protein product [Oryza sativa Japonica Group]	-0.124	0.0240002	0.00400006					-1.90137	-0.143092	-0.2394					77.95	78.29	2	43	36	89	45.77
	874	gi|297596332	Oryza sativa Japonica Group	Os01g0217800 [Oryza sativa Japonica Group]	-0.344	0.0799998	-0.296					-1.89632	-0.0799749	-1.70467					18	18.38	4	12	9	20	33.88
	1077	gi|222628837	Oryza sativa Japonica Group	hypothetical protein OsJ_14740 [Oryza sativa Japonica Group]	0.728	0.132	0.372					-1.89075	-0.572026	-0.839414					13.73	13.73	4	8	7	14	30.32
	1104	gi|108707969	Oryza sativa Japonica Group	expressed protein [Oryza sativa Japonica Group]	-0.508	0.0999998	-0.292					-1.89053	-0.151807	-1.4609					13.25	13.25	1	6	6	8	40.78
	544	gi|115470141	Oryza sativa Japonica Group	Os07g0100200 [Oryza sativa Japonica Group]	-0.3	-0.168	-0.084					-1.88889	-0.961004	-0.392918					28.44	28.44	2	16	13	32	44.03
	1278	gi|115454685	Oryza sativa Japonica Group	Os03g0688200 [Oryza sativa Japonica Group]	0.556	0.196	0.16					-1.88816	-0.215438	-0.846088					10.55	10.6	2	6	5	20	13.09
	1114	gi|222617177	Oryza sativa Japonica Group	hypothetical protein OsJ_36285 [Oryza sativa Japonica Group]	0.456	0.256	0.492					-1.88412	-0.602833	-1.34058					12.99	12.99	2	6	6	7	21.45
	1385	gi|115462871	Oryza sativa Japonica Group	Os05g0255600 [Oryza sativa Japonica Group]	-0.264	0.00400006	-0.276					-0.666762	-0.0992169	-1.88185					9.39	9.39	1	7	5	10	31.3
	928	gi|115468476	Oryza sativa Japonica Group	Os06g0551400 [Oryza sativa Japonica Group]	0.408	0.148	0.288					-1.87926	-0.581704	-1.28463					16.84	17.48	2	8	8	26	47.47
	1618	gi|115447729	Oryza sativa Japonica Group	Os02g0661000 [Oryza sativa Japonica Group]	0.244	0.164	0.24					-1.87881	-0.396609	-1.18572					7.34	7.36	1	3	3	10	17.89
	37	gi|115476014	Oryza sativa Japonica Group	Os08g0345800 [Oryza sativa Japonica Group]	-0.096	0.216	-0.024					-1.87622	-1.72741	-0.153642					133.88	138.03	1	112	64	370	73.28
	927	gi|218196375	Oryza sativa Indica Group	hypothetical protein OsI_19060 [Oryza sativa Indica Group]	-0.496	-0.028	-0.044					-1.87424	-0.074422	-0.239636					16.91	26.33	4	9	9	23	18.78
	457	gi|115434036	Oryza sativa Japonica Group	Os01g0106400 [Oryza sativa Japonica Group]	-0.02	0.128	-0.416					-0.471005	-0.301905	-1.8679					33.05	33.05	2	18	16	50	58.6
	181	gi|297599626	Oryza sativa Japonica Group	Os02g0625500 [Oryza sativa Japonica Group]	-0.264	-0.06	-0.088					-1.86102	-0.141988	-0.479827					57.06	57.09	3	48	29	145	56.12
	1211	gi|115451401	Oryza sativa Japonica Group	Os03g0202200 [Oryza sativa Japonica Group]	0.184	0.0879999	0.236					-1.34136	-0.686588	-1.86053					11.56	11.62	1	5	5	8	23.1
	1325	gi|115474363	Oryza sativa Indica Group	Os08g0104400 [Oryza sativa Japonica Group]	-0.892	0.0840001	-0.872					-1.82127	-0.279982	-1.85543					10.01	10.01	2	7	5	11	54.17
	177	gi|297602611	Oryza sativa Japonica Group	Os04g0390000 [Oryza sativa Japonica Group]	0.264	0.0720001	0.204					-1.8538	-0.147992	-1.15285					57.94	57.97	4	31	28	64	33.47
	769	gi|115467482	Oryza sativa Japonica Group	Os06g0265000 [Oryza sativa Japonica Group]	-0.136	-0.036	-0.44					-0.562576	-0.21024	-1.85022					20.89	20.92	1	10	10	26	25.55
	435	gi|19387283	Oryza sativa Japonica Group	putative amylogenin [Oryza sativa Japonica Group]	-0.336	-0.236	-0.284					-1.81552	-0.361563	-1.84463					34.24	35.87	3	17	16	33	38.34
	89	gi|115463191	Oryza sativa Japonica Group	Os05g0323900 [Oryza sativa Japonica Group]	-0.46	-0.1	-0.108					-1.84315	-0.102479	-0.732154					83.47	83.47	1	53	39	125	91.34
	885	gi|115439385	Oryza sativa Japonica Group	Os01g0698000 [Oryza sativa Japonica Group]	0.2	-0.084	0.272					-1.80499	-0.220042	-1.84183					17.89	17.93	2	9	9	13	29.39
	797	gi|125552076	Oryza sativa Indica Group	hypothetical protein OsI_19702 [Oryza sativa Indica Group]	0.5	0.272	0.512					-1.06224	-0.421773	-1.84013					20.09	20.09	3	12	9	40	35.5
	1422	gi|115470389	Oryza sativa Indica Group	Os07g0122400 [Oryza sativa Japonica Group]	0.404	-0.06	0.308					-1.83071	-0.123413	-1.35134					8.95	8.97	2	5	5	6	13.65
	599	gi|222632341	Oryza sativa Japonica Group	hypothetical protein OsJ_19323 [Oryza sativa Japonica Group]	0.204	0.0720001	0.136					-1.82978	-0.57741	-0.818059					26.05	26.05	2	15	13	25	39.8
	1316	gi|125562231	Oryza sativa Indica Group	hypothetical protein OsI_29936 [Oryza sativa Indica Group]	0.472	-0.112	0.804					-0.555102	-0.00486746	-1.82917					10.09	10.09	2	5	5	9	21.84
	1083	gi|22831130	Oryza sativa Japonica Group	putative stress-related protein [Oryza sativa Japonica Group]	0.42	0.228	0.468					-1.60117	-0.924962	-1.82847					13.61	13.61	5	6	6	11	32.16
	1087	gi|115465249	Oryza sativa Japonica Group	Os05g0548100 [Oryza sativa Japonica Group]	0.416	0.0959998	0.352					-1.82705	-0.450166	-1.41189					13.54	13.55	1	6	6	13	37.91
	309	gi|215769226	Oryza sativa Japonica Group	unnamed protein product [Oryza sativa Japonica Group]	-0.24	-0.00800001	-0.132					-1.82687	-0.230863	-1.21928					41.67	46.74	1	28	21	55	43.42
	1203	gi|125561647	Oryza sativa Indica Group	hypothetical protein OsI_29344 [Oryza sativa Indica Group]	-0.448	0.104	-0.344					-1.82472	-0.236532	-1.65074					11.79	11.79	3	6	6	14	34.06
	387	gi|115444503	Oryza sativa Japonica Group	Os02g0171100 [Oryza sativa Japonica Group]	0.0319999	0.132	0.26					-0.302065	-0.677639	-1.82404					36.73	82.7	1	21	19	57	57.18
	1499	gi|222624970	Oryza sativa Japonica Group	hypothetical protein OsJ_10958 [Oryza sativa Japonica Group]	-0.812	-0.128	-0.46					-1.82184	-0.443388	-1.77279					8.15	12.88	4	4	3	16	52.21
	62	gi|31193919	Oryza sativa Japonica Group	putative rubisco subunit binding-protein alpha subunit precursor (60 kDa chaperonin alpha subunit) [Oryza sativa Japonica Group]	-0.08	0.228	-0.036					-0.976067	-1.81712	-0.832212					103.44	107.58	2	79	53	172	69.18
	788	gi|125527554	Oryza sativa Indica Group	hypothetical protein OsI_03574 [Oryza sativa Indica Group]	-0.512	-0.176	-0.352					-1.81513	-0.307676	-1.36074					20.39	20.41	3	10	9	14	38.57
	455	gi|115434198	Oryza sativa Japonica Group	Os01g0118000 [Oryza sativa Japonica Group]	-0.248	-0.184	-0.136					-1.80967	-1.04302	-0.721873					33.22	35.37	3	25	16	51	40.46
	782	gi|115450773	Oryza sativa Japonica Group	Os03g0151800 [Oryza sativa Japonica Group]	0.312	0.176	0.196					-1.80424	-0.621567	-0.974172					20.49	137.32	1	12	10	32	69.59
	1862	gi|115466514	Oryza sativa Japonica Group	Os06g0156700 [Oryza sativa Japonica Group]	-0.588	-0.048	-0.78					-1.48928	-0.183661	-1.80409					5.59	5.59	1	3	3	3	9.901
	1199	gi|222632788	Oryza sativa Japonica Group	hypothetical protein OsJ_19780 [Oryza sativa Japonica Group]	0.26	0.144	0.468					-1.07692	-0.465609	-1.79928					11.85	11.87	2	7	6	12	23.01
	697	gi|20208	Oryza sativa	glutelin [Oryza sativa]	0.504	-0.396	0.488					-1.75143	-0.580094	-1.79774					22.74	27.69	4	13	12	17	31.65
	1415	gi|12246885	Oryza sativa Japonica Group	ribosomal protein S10 [Oryza sativa Japonica Group]	0.804	0.416	-0.028					-1.79748	-0.702185	-0.0153018					9.02	9.02	2	5	5	9	33.33
	1223	gi|222637064	Oryza sativa Japonica Group	hypothetical protein OsJ_24300 [Oryza sativa Japonica Group]	0.484	0.364	0.56					-0.982934	-0.774633	-1.7948					11.42	11.44	3	7	5	14	33.2
	103	gi|115445217	Oryza sativa Japonica Group	Os02g0236000 [Oryza sativa Japonica Group]	-0.468	-0.124	-0.428					-1.65838	-0.344943	-1.79395					77.41	77.49	1	50	39	116	72.69
	1346	gi|222618453	Oryza sativa Japonica Group	hypothetical protein OsJ_01790 [Oryza sativa Japonica Group]	-0.432	0.028	-0.9					-1.33574	-0.0670299	-1.7885					9.83	9.83	4	5	5	7	28.44
	940	gi|26006020	Oryza sativa Japonica Group	asparaginyl endopeptidase REP-2 [Oryza sativa Japonica Group]	-0.596	-0.16	-0.316					-1.78653	-0.654632	-1.31371					16.46	22.96	1	9	8	18	18.95
	1559	gi|6525009	Oryza sativa Japonica Group	copper chaperone homolog CCH [Oryza sativa]	-1.012	-0.048	-0.976					-1.7313	-0.239217	-1.78561					7.87	7.87	2	5	4	15	37.88
	1098	gi|218192413	Oryza sativa Japonica Group	hypothetical protein OsI_10695 [Oryza sativa Indica Group]	0.384	0.144	0.296					-1.78158	-0.703399	-1.41079					13.33	13.36	2	7	6	15	24.72
	2289	gi|115470082	Oryza sativa Japonica Group	Os06g0728000 [Oryza sativa Japonica Group]	-0.308	0	-0.216					-1.78025	-0.0696343	-1.10292					3.35	3.35	2	2	2	2	14.01
	1475	gi|297725851	Oryza sativa Japonica Group	Os07g0604100 [Oryza sativa Japonica Group]	-1.596	-0.528	-1.364					-1.77601	-1.13244	-1.66587					8.34	8.34	2	5	4	11	28.42
	635	gi|115444877	Oryza sativa Japonica Group	Os02g0199900 [Oryza sativa Japonica Group]	0.368	-0.1	0.376					-1.77144	-0.344151	-1.49863					24.25	26.96	2	13	12	26	36
	644	gi|115488528	Oryza sativa Japonica Group	Os12g0468600 [Oryza sativa Japonica Group]	-0.276	0.116	-0.38					-0.546736	-0.5314	-1.76873					23.96	24.05	1	12	12	18	42.46
	95	gi|115438939	Oryza sativa Japonica Group	Os01g0654500 [Oryza sativa Japonica Group]	-0.184	-0.048	-0.116					-1.76845	-0.549324	-0.772381					81.8	81.8	1	51	40	115	69.42
	1575	gi|222625231	Oryza sativa Japonica Group	hypothetical protein OsJ_11458 [Oryza sativa Japonica Group]	-0.704	-0.192	-0.36					-1.76577	-0.621102	-1.10057					7.69	7.71	3	5	4	13	11.47
	202	gi|115461585	Oryza sativa Japonica Group	Os05g0103200 [Oryza sativa Japonica Group]	-0.48	-0.028	-0.448					-1.56247	-0.163032	-1.76548					53.67	53.98	1	32	26	84	56
	1226	gi|115480445	Oryza sativa Japonica Group	Os09g0541700 [Oryza sativa Japonica Group]	-0.44	0.028	-0.316					-1.76491	-0.110754	-1.55993					11.4	11.4	1	7	5	9	38.14
	999	gi|115488938	Oryza sativa Japonica Group	Os12g0541500 [Oryza sativa Japonica Group]	0.36	0.364	0.296					-1.74436	-1.75884	-1.51416					15.31	15.34	1	7	7	10	9.617
	104	gi|115436320	Oryza sativa Japonica Group	Os01g0328700 [Oryza sativa Japonica Group]	-0.364	0	-0.196					-1.75725	-0.241702	-1.16809					77.17	77.27	1	50	36	180	74.75
	161	gi|108862691	Oryza sativa Japonica Group	ubiquitin-specific protease 12, putative, expressed [Oryza sativa Japonica Group]	0.236	0.108	0.256					-1.74575	-0.525773	-1.63902					60.19	60.3	2	33	29	46	31.91
	1118	gi|29150368	Oryza sativa Japonica Group	putative oxidoreductase [Oryza sativa Japonica Group]	0.528	0.00799985	0.648					-1.48733	-0.0214274	-1.74175					12.95	12.97	1	7	6	10	26.13
	918	gi|115453877	Oryza sativa Japonica Group	Os03g0577000 [Oryza sativa Japonica Group]	0.66	0.144	0.0840001					-1.74053	-0.082342	-0.525587					17.17	17.2	1	9	9	20	40.79
	77	gi|115466004	Oryza sativa Japonica Group	Os06g0114000 [Oryza sativa Japonica Group]	0.396	0.336	-0.188					-0.513071	-1.05968	-1.73918					88.52	90.36	1	53	44	118	58.4
	1554	gi|77552025	Oryza sativa Japonica Group	pg1, putative, expressed [Oryza sativa Japonica Group]	0.732	-0.076	0.816					-1.33477	-0.061117	-1.73879					7.91	7.91	4	4	4	4	5.161
	240	gi|115444199	Oryza sativa Japonica Group	Os02g0146700 [Oryza sativa Japonica Group]	0.348	-0.168	0.3					-1.73722	-0.00761706	-1.6449					47.63	47.78	3	27	24	52	33.52
	206	gi|115448091	Oryza sativa Japonica Group	Os02g0698000 [Oryza sativa Japonica Group]	0.268	0.212	0.18					-1.73708	-1.05025	-0.770792					52.93	52.93	1	36	27	66	65.76
	597	gi|125551937	Oryza sativa Indica Group	hypothetical protein OsI_19569 [Oryza sativa Indica Group]	0.272	-0.06	0.284					-1.73595	-0.325694	-1.43531					26.17	26.17	2	14	13	31	39.44
	1054	gi|218188780	Oryza sativa Japonica Group	hypothetical protein OsI_03121 [Oryza sativa Indica Group]	0.184	0.028	0.208					-1.61062	-0.400954	-1.73444					14.11	14.15	1	6	6	8	14.94
	661	gi|125542290	Oryza sativa Indica Group	hypothetical protein OsI_09893 [Oryza sativa Indica Group]	-0.436	0.116	-0.188					-1.73249	-0.264465	-1.01463					23.68	23.68	3	14	12	28	53.13
	528	gi|125605526	Oryza sativa Japonica Group	hypothetical protein OsJ_29182 [Oryza sativa Japonica Group]	0.168	0.172	0.244					-1.08249	-0.991731	-1.73012					29.38	29.38	1	19	15	29	27.09
	715	gi|115465623	Oryza sativa Japonica Group	Os05g0578000 [Oryza sativa Japonica Group]	0.208	0.0679999	0.22					-1.72107	-0.0899517	-1.26337					22.22	22.22	1	13	11	23	50.92
	676	gi|115441587	Oryza sativa Japonica Group	Os01g0895100 [Oryza sativa Japonica Group]	0.256	0.116	0.18					-1.71801	-0.872986	-1.02686					23.24	23.28	1	14	12	20	50.47
	282	gi|115465163	Oryza sativa Japonica Group	Os05g0540300 [Oryza sativa Japonica Group]	0.0919999	0.0919999	0.2					-0.685855	-0.256636	-1.71648					43.76	61.67	2	25	23	41	49.4
	146	gi|115467154	Oryza sativa Indica Group	Os06g0221200 [Oryza sativa Japonica Group]	-0.288	0.156	-0.192					-1.60556	-1.71031	-1.62653					63.84	63.84	2	33	30	95	69.4
	518	gi|115462083	Oryza sativa Japonica Group	Os05g0147400 [Oryza sativa Japonica Group]	0.272	0.144	0.264					-1.6196	-0.378726	-1.70382					29.72	29.8	2	15	15	30	35.33
	812	gi|218198356	Oryza sativa Indica Group	hypothetical protein OsI_23308 [Oryza sativa Indica Group]	-0.404	0.0240002	-0.404					-1.64	-0.360517	-1.70033					19.63	64.58	4	12	9	24	68.14
	1020	gi|115448105	Oryza sativa Japonica Group	Os02g0699600 [Oryza sativa Japonica Group]	0.332	0.204	0.196					-1.69753	-0.731009	-0.492502					14.89	14.89	3	11	7	25	46.99
	1121	gi|115459064	Oryza sativa Japonica Group	Os04g0485300 [Oryza sativa Japonica Group]	0.244	0.184	0.22					-1.69622	-1.24144	-1.58302					12.93	13	3	7	6	12	13.86
	913	gi|115443643	Oryza sativa Japonica Group	Os02g0102900 [Oryza sativa Japonica Group]	-0.028	0.0679999	-0.32					-0.250002	-0.0862898	-1.69341					17.27	50.2	1	9	9	13	46.49
	1216	gi|115459478	Oryza sativa Japonica Group	Os04g0521800 [Oryza sativa Japonica Group]	-0.208	0.00400006	-0.504					-1.14537	-0.0179094	-1.68825					11.48	14.23	2	6	6	11	27.7
	1423	gi|222618715	Oryza sativa Japonica Group	hypothetical protein OsJ_02311 [Oryza sativa Japonica Group]	0.2	0.0399999	0.076					-1.68338	-0.177869	-0.57404					8.91	8.93	3	4	4	4	8.933
	988	gi|115471159	Oryza sativa Japonica Group	Os07g0212300 [Oryza sativa Japonica Group]	-0.22	0.0679999	-0.14					-1.68333	-0.314116	-1.16138					15.47	15.51	1	8	7	17	65.38
	515	gi|60417785	Oryza sativa Indica Group	starch synthase IIa [Oryza sativa Japonica Group]	0.124	-0.08	-0.24					-1.67663	-0.256414	-1.48891					29.83	29.83	6	15	15	22	26.05
	2260	gi|55233175	Oryza sativa Indica Group	beta-cyanoalanine synthase [Oryza sativa Indica Group]	-0.56	-0.012	-0.72					-1.66865	-0.00460058	-1.59393					3.52	3.52	3	3	2	5	9.019
	380	gi|222624587	Oryza sativa Japonica Group	hypothetical protein OsJ_10181 [Oryza sativa Japonica Group]	-0.412	-0.168	-0.268					-1.64731	-0.220692	-1.3032					37.15	37.28	3	21	18	53	30.17
	942	gi|115479471	Oryza sativa Japonica Group	Os09g0451000 [Oryza sativa Japonica Group]	-0.096	-0.152	-0.54					-0.158813	-0.318853	-1.6447					16.4	16.44	3	8	8	9	36.96
	1012	gi|52076041	Oryza sativa Japonica Group	unknown protein [Oryza sativa Japonica Group]	0.264	0.188	0.272					-1.59912	-0.885175	-1.64309					14.97	15	2	9	6	17	27.3
	964	gi|115475664	Oryza sativa Japonica Group	Os08g0273300 [Oryza sativa Japonica Group]	-0.384	-0.504	-0.296					-1.6428	-1.05873	-1.20658					16.03	16.03	1	10	8	59	29.02
	1018	gi|115474697	Oryza sativa Japonica Group	Os08g0135900 [Oryza sativa Japonica Group]	-0.132	-0.032	-0.32					-0.642095	-0.524529	-1.64229					14.89	14.92	1	7	7	12	24.63
	226	gi|6682927	Oryza sativa Japonica Group	importin alpha 1b [Oryza sativa Japonica Group]	0.34	0.156	0.392					-1.64128	-0.838457	-1.61153					49.89	49.94	2	29	23	76	41.2
	327	gi|215708742	Oryza sativa Japonica Group	unnamed protein product [Oryza sativa Japonica Group]	-0.24	-0.076	-0.032					-1.64033	-0.202873	-0.071431					40.19	40.2	2	22	18	47	49.39
	440	gi|115481768	Oryza sativa Japonica Group	Os10g0377800 [Oryza sativa Japonica Group]	-0.28	-0.104	-0.048					-1.63968	-0.617019	-0.342528					33.79	33.81	2	17	15	28	37.59
	1712	gi|115482468	Oryza sativa Japonica Group	Os10g0471300 [Oryza sativa Japonica Group]	-0.236	-0.176	-0.436					-0.775572	-0.735832	-1.63847					6.45	6.45	2	3	3	4	33.33
	824	gi|119370643	Oryza sativa Japonica Group	RecName: Full=Glutaredoxin-C8; AltName: Full=Glutaredoxin-C4 homolog	0.204	-0.056	0.304					-0.333486	-0.0846747	-1.63573					19.4	19.41	2	10	9	29	46.32
	1470	gi|125577657	Oryza sativa Japonica Group	hypothetical protein OsJ_34421 [Oryza sativa Japonica Group]	0.396	0.0840001	0.592					-1.11545	-0.0913197	-1.63215					8.39	8.39	3	5	5	6	13.92
	2932	gi|12328551	Oryza sativa Indica Group	putative ribosomal protein L26 [Oryza sativa Japonica Group]	0.78	0.124	0.176					-1.6293	-1.50992	-1.52935					1.93	1.93	4	1	1	2	5.096
	864	gi|115435220	Oryza sativa Japonica Group	Os01g0210500 [Oryza sativa Japonica Group]	-0.3	-0.036	-0.46					-1.27556	-0.0353497	-1.62445					18.3	18.3	1	11	9	16	58.72
	1555	gi|297608865	Oryza sativa Japonica Group	Os08g0524600 [Oryza sativa Japonica Group]	0.488	0.116	0.028					-1.62295	-0.179294	-0.109125					7.91	7.91	7	4	4	7	34.44
	391	gi|115477767	Oryza sativa Japonica Group	Os08g0556900 [Oryza sativa Japonica Group]	0.296	-0.00399999	0.44					-0.670071	-0.715372	-1.6226					36.66	36.68	1	24	19	44	48.05
	1096	gi|115435500	Oryza sativa Japonica Group	Os01g0233000 [Oryza sativa Japonica Group]	-0.068	0.0919999	-0.256					-0.216685	-0.662468	-1.62114					13.37	13.47	1	7	7	14	37.75
	222	gi|215708806	Oryza sativa Japonica Group	unnamed protein product [Oryza sativa Japonica Group]	0.0840001	0.0559999	0.164					-0.567246	-1.02239	-1.61931					50.87	74.83	2	35	24	75	55.86
	1524	gi|222625088	Oryza sativa Japonica Group	hypothetical protein OsJ_11186 [Oryza sativa Japonica Group]	-0.472	-0.304	-0.636					-1.27484	-0.890147	-1.61865					8.03	8.03	2	4	4	6	9.465
	462	gi|125602970	Oryza sativa Japonica Group	hypothetical protein OsJ_26868 [Oryza sativa Japonica Group]	-0.228	0.0720001	-0.148					-1.61366	-0.307386	-0.885375					32.73	32.86	2	20	16	49	35.2
	587	gi|215769263	Oryza sativa Japonica Group	unnamed protein product [Oryza sativa Japonica Group]	-0.3	-0.1	-0.184					-1.61288	-0.539409	-0.855098					26.56	26.6	2	17	14	32	58.91
	776	gi|222618694	Oryza sativa Japonica Group	hypothetical protein OsJ_02264 [Oryza sativa Japonica Group]	-0.036	0.0399999	-0.244					-0.398623	-0.0694983	-1.61134					20.62	20.81	2	12	11	19	26.98
	1412	gi|218192055	Oryza sativa Indica Group	hypothetical protein OsI_09940 [Oryza sativa Indica Group]	0.636	0.248	-0.04					-1.60639	-0.568572	-0.0205707					9.05	9.05	2	5	5	10	49.51
	552	gi|27261025	Oryza sativa Japonica Group	putative thiamine biosynthesis protein [Oryza sativa Japonica Group]	0.304	-0.112	0.24					-0.769374	-0.299012	-1.60586					28.09	28.12	5	16	14	33	29.83
	88	gi|115479643	Oryza sativa Japonica Group	Os09g0465600 [Oryza sativa Japonica Group]	-0.22	-0.152	-0.168					-1.60459	-1.29089	-1.37195					83.7	83.77	3	53	41	109	56.16
	628	gi|125591574	Oryza sativa Japonica Group	hypothetical protein OsJ_16095 [Oryza sativa Japonica Group]	0.54	-0.036	0.452					-1.60381	-0.0596153	-1.37714					24.5	24.5	4	16	13	26	16.19
	909	gi|29367419	Oryza sativa Japonica Group	unknown [Oryza sativa Japonica Group]	-0.444	-0.064	-0.364					-1.60367	-0.0699597	-1.30206					17.33	17.33	2	8	8	19	45.83
	1239	gi|115455973	Oryza sativa Japonica Group	Os03g0800700 [Oryza sativa Japonica Group]	0.112	0.164	0.5					-0.258354	-0.274791	-1.60219					11.11	11.13	1	7	6	15	45.52
	273	gi|115471181	Oryza sativa Japonica Group	Os07g0215500 [Oryza sativa Japonica Group]	-0.868	0.164	-1.556					-1.51065	-0.136773	-1.59768					44.3	60.25	1	41	21	130	65.63
	684	gi|115461094	Oryza sativa Japonica Group	Os04g0661200 [Oryza sativa Japonica Group]	-0.216	-0.016	-0.192					-1.59476	-0.0805443	-1.30139					23.06	23.06	1	12	10	24	34.83
	171	gi|115479375	Oryza sativa Japonica Group	Os09g0440300 [Oryza sativa Japonica Group]	-0.00800001	-0.06	0.18					-0.0710135	-0.120723	-1.58956					58.54	58.57	1	41	29	125	56.19
	492	gi|57899806	Oryza sativa Japonica Group	putative fructokinase [Oryza sativa Japonica Group]	-0.324	0.0600002	-0.132					-1.58949	-0.281327	-0.969155					31.01	31.47	1	17	15	33	45.31
	2733	gi|297600915	Oryza sativa Japonica Group	Os03g0353400 [Oryza sativa Japonica Group]	1.092	1.36	1.42					-1.53199	-1.57561	-1.58921					2	2.07	5	2	1	2	6.897
	1611	gi|158513648	Oryza sativa Japonica Group	RecName: Full=Heat shock protein 81-1; Short=HSP81-1; AltName: Full=Heat shock protein 82	0.516	0.18	0.416					-1.58622	-0.65412	-0.925001					7.41	95.83	3	7	4	32	50.07
	150	gi|31126793	Oryza sativa Japonica Group	putative glycine hydroxymethyltransferase [Oryza sativa Japonica Group]	-0.088	0.216	-0.124					-1.12498	-0.503695	-1.58471					62.47	62.47	2	41	31	81	65.17
	2066	gi|115447589	Oryza sativa Japonica Group	Os02g0646400 [Oryza sativa Japonica Group]	0.244	0.0559999	0.384					-1.1882	-0.940049	-1.58263					4.08	4.08	1	2	2	4	19.85
	1264	gi|297597194	Oryza sativa Japonica Group	Os01g0611000 [Oryza sativa Japonica Group]	-0.06	0.0159998	-0.096					-0.583462	-0.141609	-1.58232					10.78	10.78	3	6	5	9	17.29
	136	gi|115484401	Oryza sativa Japonica Group	Os11g0171300 [Oryza sativa Japonica Group]	0.38	0.356	0.388					-1.52332	-1.15683	-1.58164					65.32	65.32	1	50	33	123	62.37
	121	gi|115439533	Oryza sativa Japonica Group	Os01g0711400 [Oryza sativa Japonica Group]	-0.476	-0.18	-0.652					-1.27503	-0.464872	-1.5805					68.68	68.74	2	46	35	94	40.66
	130	gi|50233978	Oryza sativa Indica Group	ATP synthase CF1 beta subunit [Oryza nivara]	0.0919999	0.316	0.256					-0.626473	-1.58009	-0.583885					66.43	80.66	3	49	33	107	70.88
	996	gi|115467040	Oryza sativa Japonica Group	Os06g0211300 [Oryza sativa Japonica Group]	-0.44	-0.128	-0.104					-1.57804	-0.197796	-0.451765					15.37	15.37	1	7	7	11	63.93
	543	gi|378548276	Oryza sativa Indica Group	RecName: Full=Probable aldo-keto reductase 2	-0.344	0.0159998	-0.2					-1.57698	-0.000375431	-0.687294					28.63	28.63	2	14	14	18	41.6
	901	gi|115435934	Oryza sativa Japonica Group	Os01g0276100 [Oryza sativa Japonica Group]	0.244	0.0119999	0.16					-1.57361	-0.0263891	-1.06254					17.44	18.59	1	11	9	20	24.86
	1236	gi|297599862	Oryza sativa Japonica Group	Os02g0725100 [Oryza sativa Japonica Group]	0.528	0.256	0.376					-1.57139	-0.549563	-1.12012					11.2	11.25	2	6	6	11	20.37
	1246	gi|125543130	Oryza sativa Indica Group	hypothetical protein OsI_10767 [Oryza sativa Indica Group]	0.156	0.164	0.288					-0.902783	-0.857516	-1.56742					11	11.08	2	5	5	8	25.51
	533	gi|297608116	Oryza sativa Japonica Group	Os08g0199300 [Oryza sativa Japonica Group]	0.14	0.0840001	0.224					-1.25406	-0.316219	-1.56705					28.93	28.98	1	16	15	31	45.94
	1572	gi|47777377	Oryza sativa Japonica Group	unknown protein [Oryza sativa Japonica Group]	-0.48	0.104	-0.692					-1.329	-0.298619	-1.56657					7.7	7.71	3	4	4	5	31.13
	1329	gi|115487674	Oryza sativa Japonica Group	Os12g0183100 [Oryza sativa Japonica Group]	-0.444	0.0119999	-0.256					-1.56331	-0.20209	-0.967284					10	10.03	5	5	5	9	13.17
	1733	gi|222617794	Oryza sativa Japonica Group	hypothetical protein OsJ_00497 [Oryza sativa Japonica Group]	0.652	0.236	0.62					-1.56294	-0.198955	-1.30083					6.31	6.31	2	3	3	3	10.3
	593	gi|115474931	Oryza sativa Japonica Group	Os08g0162800 [Oryza sativa Japonica Group]	-0.4	-0.084	-0.352					-1.56289	-0.0115925	-1.23248					26.42	26.42	1	24	12	50	79.12
	654	gi|222624954	Oryza sativa Japonica Group	hypothetical protein OsJ_10916 [Oryza sativa Japonica Group]	-0.208	0.152	-0.28					-0.835397	-0.0195374	-1.56242					23.77	23.78	2	12	12	23	22.91
	849	gi|115454727	Oryza sativa Japonica Group	Os03g0693600 [Oryza sativa Japonica Group]	0.076	0.3	-0.00399999					-0.138626	-1.5603	-0.144321					18.76	20.42	2	10	9	20	28.17
	320	gi|115488372	Oryza sativa Japonica Group	Os12g0429200 [Oryza sativa Japonica Group]	-0.252	-0.00399999	-0.26					-1.32008	-0.0893196	-1.55487					40.57	40.57	1	21	20	53	26.01
	213	gi|125563519	Oryza sativa Indica Group	hypothetical protein OsI_31164 [Oryza sativa Indica Group]	0.268	0.0559999	0.268					-1.55167	-0.0998911	-1.52578					52.18	52.21	2	26	25	65	28.24
	510	gi|115454137	Oryza sativa Japonica Group	Os03g0618300 [Oryza sativa Japonica Group]	-0.256	0.228	-0.204					-1.24755	-1.54673	-0.815814					30.16	30.22	2	17	16	29	56.82
	41	gi|110289207	Oryza sativa Japonica Group	Chaperonin CPN60-1, mitochondrial precursor, putative, expressed [Oryza sativa Japonica Group]	-0.024	0.0959998	0.248					-0.290918	-0.284432	-1.5464					126.47	126.54	2	84	61	243	64.67
	847	gi|125537835	Oryza sativa Indica Group	hypothetical protein OsI_05611 [Oryza sativa Indica Group]	0.228	-0.236	0.3					-0.899675	-0.686955	-1.54069					18.81	18.81	2	10	10	17	27.59
	90	gi|115471173	Oryza sativa Japonica Group	Os07g0214300 [Oryza sativa Japonica Group]	-1.472	0.0959998	-0.996					-1.00294	-0.00595373	-1.53756					83.28	83.28	1	105	41	550	77.11
	493	gi|19387272	Oryza sativa Japonica Group	putative precursor chloroplastic glutamine synthetase [Oryza sativa Japonica Group]	0.256	0.208	0.16					-1.53645	-1.01373	-0.666383					30.97	34.67	2	21	16	32	41.24
	808	gi|54291831	Oryza sativa Japonica Group	unknown protein [Oryza sativa Japonica Group]	0.26	0.312	0.348					-0.656468	-1.33477	-1.53551					19.71	20.33	3	10	10	22	45.21
	1337	gi|115481984	Oryza sativa Indica Group	Os10g0411800 [Oryza sativa Japonica Group]	0.564	0.292	-0.024					-1.52855	-1.00094	-0.0931437					9.96	9.97	1	4	4	9	41.84
	1639	gi|115462599	Oryza sativa Japonica Group	Os05g0207300 [Oryza sativa Japonica Group]	0.944	0.52	0.524					-1.52149	-1.04958	-0.958311					7.08	7.08	5	3	3	9	20.33
	328	gi|297610712	Oryza sativa Japonica Group	Os10g0493600 [Oryza sativa Japonica Group]	-0.252	-0.12	-0.208					-1.35394	-1.35004	-1.52083					40.13	40.13	3	23	20	54	42.45
	803	gi|115456131	Oryza sativa Japonica Group	Os03g0810800 [Oryza sativa Japonica Group]	-0.168	-0.048	-0.212					-1.40453	-0.416315	-1.52055					19.9	19.96	2	10	10	20	49.82
	2475	gi|222636543	Oryza sativa Japonica Group	hypothetical protein OsJ_23317 [Oryza sativa Japonica Group]	-1.416	0.0399999	-0.692					-1.51929	-0.247857	-1.03743					2.34	2.44	3	1	1	1	2.793
	1025	gi|115483062	Oryza sativa Japonica Group	Os10g0528400 [Oryza sativa Japonica Group]	0.0319999	-0.00800001	0.396					-0.441079	-0.0253809	-1.5186					14.73	14.81	2	8	6	13	46.78
	596	gi|48716278	Oryza sativa Japonica Group	KH domain-containing protein NOVA-like [Oryza sativa Japonica Group]	0.232	0.0919999	0.0440001					-1.51742	-0.951936	-0.348415					26.24	26.25	2	14	14	24	36.44
	1277	gi|115463957	Oryza sativa Japonica Group	Os05g0420600 [Oryza sativa Japonica Group]	-0.46	-0.016	-0.092					-1.50953	-0.172593	-0.55355					10.58	10.58	1	8	5	59	41.07
	1571	gi|115454489	Oryza sativa Japonica Group	Os03g0666200 [Oryza sativa Japonica Group]	0.232	0.116	0.316					-0.997269	-0.50037	-1.50609					7.71	7.71	2	4	4	7	11.6
	1122	gi|222619549	Oryza sativa Japonica Group	hypothetical protein OsJ_04096 [Oryza sativa Japonica Group]	0.444	0.156	0.34					-1.49652	-0.389316	-1.24342					12.92	12.92	3	6	6	9	35.26
	1626	gi|222632703	Oryza sativa Japonica Group	hypothetical protein OsJ_19692 [Oryza sativa Japonica Group]	0.372	0.228	0.152					-1.49395	-1.00441	-0.657318					7.26	7.26	6	4	3	4	7.064
	880	gi|115453321	Oryza sativa Japonica Group	Os03g0387800 [Oryza sativa Japonica Group]	-0.248	-0.092	-0.196					-1.49276	-0.492579	-1.16977					17.94	17.95	1	9	9	13	39.31
	448	gi|218199468	Oryza sativa Indica Group	hypothetical protein OsI_25717 [Oryza sativa Indica Group]	-0.112	-0.016	-0.104					-1.49241	-0.301862	-1.12127					33.41	33.45	2	19	16	47	34.57
	382	gi|222632214	Oryza sativa Japonica Group	hypothetical protein OsJ_19186 [Oryza sativa Japonica Group]	0	0.18	-0.072					-0.0866602	-0.864123	-1.49236					37.09	37.11	1	20	17	45	67.01
	1644	gi|222630576	Oryza sativa Japonica Group	hypothetical protein OsJ_17511 [Oryza sativa Japonica Group]	0.44	0.112	0.372					-1.48992	-0.375242	-1.30025					7.02	7.09	2	4	4	4	12.89
	675	gi|125541590	Oryza sativa Indica Group	hypothetical protein OsI_09408 [Oryza sativa Indica Group]	0.292	-0.04	0.212					-1.48973	-0.423425	-1.04435					23.24	23.28	3	12	11	27	28.57
	646	gi|115476928	Oryza sativa Indica Group	Os08g0480800 [Oryza sativa Japonica Group]	0.392	0.148	0.384					-1.4864	-0.367206	-1.4159					23.89	36.55	1	12	12	22	55.3
	1564	gi|125595990	Oryza sativa Japonica Group	hypothetical protein OsJ_20061 [Oryza sativa Japonica Group]	0.0440001	-0.148	0.26					-0.147433	-0.255888	-1.48467					7.79	7.94	2	5	4	6	19.8
	556	gi|15451578	Oryza sativa Japonica Group	Putative quinone oxidoreductase [Oryza sativa Japonica Group]	0.208	0.0319999	0.328					-0.580571	-0.107854	-1.48465					28	28	2	14	14	30	41.42
	165	gi|115483200	Oryza sativa Japonica Group	Os10g0542200 [Oryza sativa Japonica Group]	0.304	0.224	0.244					-1.38503	-0.623964	-1.48279					59.64	59.64	2	33	30	66	58.09
	1073	gi|222637015	Oryza sativa Japonica Group	hypothetical protein OsJ_24204 [Oryza sativa Japonica Group]	0.608	0.0240002	0.5					-1.48208	-0.179213	-1.15563					13.79	14.44	3	7	7	11	14.75
	894	gi|218202626	Oryza sativa Indica Group	hypothetical protein OsI_32387 [Oryza sativa Indica Group]	-0.32	-0.024	-0.304					-1.28905	-0.138305	-1.47925					17.69	17.71	3	10	9	15	31.6
	471	gi|115464035	Oryza sativa Japonica Group	Os05g0429400 [Oryza sativa Japonica Group]	-0.044	0.2	-0.196					-0.0451797	-1.47866	-0.548188					31.99	44.87	1	18	16	39	41.37
	806	gi|125559373	Oryza sativa Indica Group	hypothetical protein OsI_27090 [Oryza sativa Indica Group]	-0.184	0.0119999	-0.14					-1.47462	-0.108007	-1.3508					19.8	19.93	3	10	9	15	22.68
	1138	gi|222641430	Oryza sativa Japonica Group	hypothetical protein OsJ_29071 [Oryza sativa Japonica Group]	-0.26	-0.18	-0.272					-1.47428	-0.886868	-1.41189					12.65	20.31	3	7	7	8	15.61
	995	gi|218187712	Oryza sativa Indica Group	hypothetical protein OsI_00829 [Oryza sativa Indica Group]	-0.416	-0.768	-0.084					-1.16697	-1.47354	-0.015492					15.39	15.4	3	8	7	14	27.07
	969	gi|297611974	Oryza sativa Japonica Group	Os11g0546900 [Oryza sativa Japonica Group]	0.308	0.216	0.38					-0.831995	-0.394839	-1.47332					15.96	27.2	1	9	8	16	58.11
	1308	gi|115457870	Oryza sativa Indica Group	Os04g0352400 [Oryza sativa Japonica Group]	-0.108	0.0240002	-0.344					-0.393386	-0.131386	-1.4731					10.16	15.14	1	6	5	8	15.38
	1201	gi|125553370	Oryza sativa Indica Group	hypothetical protein OsI_21036 [Oryza sativa Indica Group]	-0.632	0.0999998	-0.292					-1.47163	-0.250357	-0.856426					11.8	11.8	2	7	6	10	45.51
	1085	gi|115467932	Oryza sativa Japonica Group	Os06g0341300 [Oryza sativa Japonica Group]	-0.492	-0.24	-0.092					-1.47159	-0.437894	-0.321421					13.59	13.59	2	8	7	11	40.79
	1070	gi|218197595	Oryza sativa Indica Group	hypothetical protein OsI_21695 [Oryza sativa Indica Group]	0.628	-0.084	0.668					-1.06862	-0.0548234	-1.4715					13.82	13.88	2	8	8	10	24.18
	666	gi|2331137	Oryza sativa Japonica Group	glyceraldehyde-3-phosphate dehydrogenase [Oryza sativa Japonica Group]	0.24	0.132	0.204					-1.46892	-0.466217	-1.14556					23.43	35.39	1	21	12	50	51.12
	924	gi|297722219	Oryza sativa Japonica Group	Os03g0417800 [Oryza sativa Japonica Group]	-1.248	-0.248	-0.7					-1.46427	-0.680863	-1.17146					16.96	16.96	2	10	8	22	58.78
	886	gi|115464905	Oryza sativa Japonica Group	Os05g0517500 [Oryza sativa Japonica Group]	0.204	0.028	0.3					-0.800343	-0.374849	-1.46328					17.88	17.88	1	10	9	20	33.53
	499	gi|115449589	Oryza sativa Japonica Group	Os02g0815500 [Oryza sativa Japonica Group]	-0.172	-0.048	-0.156					-1.46196	-0.236617	-1.11215					30.63	30.77	2	18	16	48	40.94
	307	gi|116309729	Oryza sativa Indica Group	OSIGBa0115M15.12 [Oryza sativa Indica Group]	-0.312	0.0959998	0.0360002					-1.46119	-0.234821	-0.328827					41.74	45.11	2	25	20	64	52.14
	381	gi|115474835	Oryza sativa Japonica Group	Os08g0154300 [Oryza sativa Japonica Group]	-0.048	0.172	0.0240002					-0.143234	-1.46088	-0.222876					37.13	37.2	1	19	17	33	39.1
	1703	gi|213959194	Oryza sativa Japonica Group	HMG protein [Oryza sativa Japonica Group]	-0.328	0.164	-0.18					-1.46031	-0.680799	-0.926549					6.51	6.51	2	3	3	4	17.56
	696	gi|115464793	Oryza sativa Japonica Group	Os05g0508500 [Oryza sativa Japonica Group]	-0.324	-0.096	-0.144					-1.4557	-0.589432	-0.376104					22.75	34.91	2	16	11	43	85.12
	35	gi|110289141	Oryza sativa Japonica Group	Cell division cycle protein 48, putative, expressed [Oryza sativa Japonica Group]	0.268	0.132	0.2					-1.45402	-0.477503	-0.967163					138.48	139.14	1	93	69	229	66.96
	829	gi|222625031	Oryza sativa Japonica Group	hypothetical protein OsJ_11083 [Oryza sativa Japonica Group]	-0.576	-0.08	-0.508					-1.45379	-0.748836	-1.37518					19.2	19.2	2	12	9	45	15.41
	1818	gi|222628728	Oryza sativa Japonica Group	hypothetical protein OsJ_14503 [Oryza sativa Japonica Group]	0.452	0.0479999	0.44					-1.45214	-0.205648	-1.44703					5.94	5.95	4	3	3	4	7.095
	156	gi|222637461	Oryza sativa Japonica Group	hypothetical protein OsJ_25140 [Oryza sativa Japonica Group]	-0.032	0.16	0.188					-0.103978	-1.38366	-1.44841					61.03	93.58	2	36	31	103	63.92
	1029	gi|115439655	Oryza sativa Japonica Group	Os01g0723400 [Oryza sativa Japonica Group]	0.24	0.0319999	0.0200002					-1.44163	-0.0182889	-0.176606					14.67	29.21	4	6	6	20	29.05
	698	gi|115452263	Oryza sativa Indica Group	Os03g0279400 [Oryza sativa Japonica Group]	-0.284	-0.204	-0.16					-1.4414	-1.1928	-0.630632					22.72	22.76	2	13	11	23	31.97
	119	gi|115452503	Oryza sativa Japonica Group	Os03g0299900 [Oryza sativa Japonica Group]	-0.236	-0.096	-0.052					-1.44044	-0.248839	-0.14682					68.72	68.78	2	48	35	118	62.07
	326	gi|115461462	Oryza sativa Japonica Group	Os04g0687100 [Oryza sativa Japonica Group]	-0.028	0.224	0.0999998					-1.43934	-0.137656	-0.308372					40.2	40.2	2	25	19	79	61.03
	1131	gi|125539032	Oryza sativa Indica Group	hypothetical protein OsI_06810 [Oryza sativa Indica Group]	0.288	0.028	0.188					-1.43299	-0.0943916	-0.861733					12.79	12.81	2	6	6	9	13.93
	34	gi|115465579	Oryza sativa Japonica Group	Os05g0574400 [Oryza sativa Japonica Group]	-0.384	0.0840001	-0.136					-1.42541	-0.153885	-0.104081					139.44	139.44	1	117	66	360	84.41
	660	gi|115439637	Oryza sativa Japonica Group	Os01g0721900 [Oryza sativa Japonica Group]	0.304	-0.088	0.3					-0.81814	-0.0374624	-1.42477					23.69	25.89	1	13	12	17	45.79
	713	gi|125602881	Oryza sativa Japonica Group	hypothetical protein OsJ_26771 [Oryza sativa Japonica Group]	0.16	0.14	0.26					-0.615801	-0.697575	-1.42241					22.28	22.28	3	13	11	16	34.15
	1309	gi|115475908	Oryza sativa Indica Group	Os08g0326400 [Oryza sativa Japonica Group]	0.6	0.172	0.148					-1.4219	-1.13345	-0.896536					10.15	12.37	3	6	5	12	25.58
	729	gi|297726683	Oryza sativa Japonica Group	Os08g0565800 [Oryza sativa Japonica Group]	-0.444	-0.292	-0.224					-1.41303	-0.891457	-0.565275					21.9	21.91	2	14	12	29	50
	1619	gi|56784950	Oryza sativa Japonica Group	receptor-like protein kinase-like [Oryza sativa Japonica Group]	-0.4	0	-0.24					-1.41239	-0.0654749	-0.809317					7.33	7.34	3	5	4	8	14.29
	1358	gi|222636322	Oryza sativa Japonica Group	hypothetical protein OsJ_22844 [Oryza sativa Japonica Group]	-0.464	0.0440001	-0.336					-1.41097	-0.337906	-1.18073					9.71	9.71	3	5	5	10	5.833
	1328	gi|297611970	Oryza sativa Japonica Group	Os11g0544800 [Oryza sativa Japonica Group]	0.556	0.416	0.464					-1.40998	-0.773996	-0.817073					10	10.04	2	6	5	9	12.5
	785	gi|115480799	Oryza sativa Japonica Group	Os09g0571400 [Oryza sativa Japonica Group]	-0.288	-0.216	-0.096					-1.40632	-0.876084	-0.523657					20.41	24.89	1	17	9	28	70.95
	337	gi|125601547	Oryza sativa Japonica Group	hypothetical protein OsJ_25616 [Oryza sativa Japonica Group]	0.128	0.204	0.264					-0.570839	-0.844792	-1.40432					39.57	41.15	3	22	19	50	60.06
	385	gi|115488928	Oryza sativa Indica Group	Os12g0540900 [Oryza sativa Japonica Group]	0.164	0.0840001	0.128					-1.40211	-0.720487	-0.615704					36.82	36.82	2	20	18	41	50
	1452	gi|115450425	Oryza sativa Japonica Group	Os03g0124900 [Oryza sativa Japonica Group]	-0.196	-0.128	-0.2					-1.39902	-0.897312	-1.14371					8.55	8.55	1	4	4	7	10.48
	923	gi|115446799	Oryza sativa Japonica Group	Os02g0567800 [Oryza sativa Japonica Group]	-0.284	0.00799985	-0.344					-1.39831	-0.486407	-1.1232					16.96	16.96	2	8	8	15	40.94
	1878	gi|115454773	Oryza sativa Japonica Group	Os03g0699300 [Oryza sativa Japonica Group]	-0.084	-0.00399999	-0.176					-0.437873	-0.00536353	-1.39808					5.46	16.54	4	3	3	3	15.13
	321	gi|108708038	Oryza sativa Japonica Group	Fumarate hydratase 1, mitochondrial precursor, putative, expressed [Oryza sativa Japonica Group]	-0.384	-0.176	-0.08					-1.39709	-0.434254	-0.0384688					40.49	40.49	3	26	20	62	47.61
	3070	gi|115456209	Oryza sativa Japonica Group	Os03g0818100 [Oryza sativa Japonica Group]	0.44	0.316	0.404					-1.39333	-0.883227	-1.06947					1.27	1.36	2	1	1	1	1.734
	419	gi|125544232	Oryza sativa Indica Group	hypothetical protein OsI_11950 [Oryza sativa Indica Group]	0.216	-0.164	0.0559999					-1.39282	-0.811068	-0.307109					35.29	160.78	1	18	16	33	57.84
	15	gi|218191114	Oryza sativa Indica Group	hypothetical protein OsI_07948 [Oryza sativa Indica Group]	-0.772	0.256	0.0440001					-1.18878	-1.39168	-0.162829					174.78	174.78	2	143	88	639	77.81
	313	gi|115467470	Oryza sativa Japonica Group	Os06g0264300 [Oryza sativa Japonica Group]	-0.256	0.0119999	-0.136					-1.38927	-0.0314903	-0.790639					41.44	41.46	1	29	22	66	49.64
	872	gi|218199984	Oryza sativa Indica Group	hypothetical protein OsI_26792 [Oryza sativa Indica Group]	-0.408	-0.204	-0.48					-1.15563	-0.649153	-1.38867					18.05	88.78	2	9	9	13	62.3
	917	gi|218197248	Oryza sativa Indica Group	hypothetical protein OsI_20936 [Oryza sativa Indica Group]	0.276	0	0.264					-1.38479	-0.208434	-1.21742					17.17	17.23	2	9	8	11	24.52
	718	gi|50582733	Oryza sativa Japonica Group	putative endoplasmic reticulum oxidoreductin [Oryza sativa Japonica Group]	0.448	-0.264	0.536					-1.38422	-0.900549	-1.19895					22.15	22.18	2	11	11	19	33.54
	2061	gi|115473741	Oryza sativa Japonica Group	Os07g0647400 [Oryza sativa Japonica Group]	0.932	-0.248	0.836					-1.38063	-1.08293	-1.25592					4.1	4.1	2	2	2	3	8.696
	993	gi|18071352	Oryza sativa Japonica Group	putative dehydratase/deaminase [Oryza sativa Japonica Group]	0.2	0.0600002	0.228					-1.00651	-0.389782	-1.38036					15.44	15.54	4	7	7	11	18.44
	109	gi|222618703	Oryza sativa Japonica Group	hypothetical protein OsJ_02282 [Oryza sativa Japonica Group]	0.076	0.156	0.0639999					-0.727277	-1.38012	-0.48744					72.46	73.03	1	39	36	68	32.94
	840	gi|115451343	Oryza sativa Japonica Group	Os03g0197400 [Oryza sativa Japonica Group]	0.26	0.116	0.268					-1.15216	-0.298925	-1.37807					18.87	18.88	2	11	9	14	27.57
	495	gi|125562077	Oryza sativa Indica Group	hypothetical protein OsI_29781 [Oryza sativa Indica Group]	-0.688	-0.384	-0.06					-0.911543	-1.37453	-0.138203					30.8	30.82	2	24	14	72	21.04
	1024	gi|115469766	Oryza sativa Japonica Group	Os06g0701200 [Oryza sativa Japonica Group]	-0.292	-0.192	-0.184					-1.37392	-0.870528	-1.07242					14.8	14.8	3	10	8	12	15.42
	960	gi|115453785	Oryza sativa Japonica Group	Os03g0563300 [Oryza sativa Japonica Group]	0.208	0.136	0.212					-1.37371	-0.547143	-1.26237					16.07	16.07	2	8	8	14	29.88
	1291	gi|115459588	Oryza sativa Japonica Group	Os04g0531100 [Oryza sativa Japonica Group]	0.316	-0.028	0.424					-1.06759	-0.17209	-1.37358					10.38	10.38	1	6	5	12	38.19
	743	gi|18542895	Oryza sativa Japonica Group	Putative aldose 1-epimerase - like protein [Oryza sativa Japonica Group]	-0.32	0.0440001	-0.272					-1.36887	-0.307618	-1.05555					21.56	21.56	2	13	12	31	35.57
	1538	gi|125538267	Oryza sativa Indica Group	hypothetical protein OsI_06032 [Oryza sativa Indica Group]	-0.312	0.0639999	-0.64					-0.471197	-0.238406	-1.36476					8	8	2	4	4	4	35.06
	1803	gi|115451211	Oryza sativa Japonica Group	Os03g0187000 [Oryza sativa Japonica Group]	0.784	0.0720001	0.676					-1.36391	-0.0382417	-1.17803					6	6	3	3	3	3	20.69
	630	gi|34147319	Oryza sativa Japonica Group	OsCDPK protein [Oryza sativa Japonica Group]	0.172	0.264	0.148					-0.77864	-1.36141	-0.563921					24.43	24.43	2	13	12	20	39.96
	1050	gi|125553745	Oryza sativa Indica Group	hypothetical protein OsI_21320 [Oryza sativa Indica Group]	0.4	0.332	0.42					-1.18009	-0.527898	-1.35902					14.22	24.25	2	8	6	16	45.03
	1651	gi|53792560	Oryza sativa Japonica Group	putative 40S ribosomal protein S24 [Oryza sativa Japonica Group]	0.408	0.188	0.144					-1.35852	-0.76231	-0.661446					6.97	7	3	3	3	8	26.09
	2175	gi|297724475	Oryza sativa Japonica Group	Os06g0149300 [Oryza sativa Japonica Group]	-0.624	-0.144	0					-1.35585	-0.521821	-0.0199313					4	4	1	4	2	9	47.69
	1550	gi|115473343	Oryza sativa Japonica Group	Os07g0615500 [Oryza sativa Japonica Group]	-0.58	-0.416	-0.076					-1.35536	-1.15278	-0.195413					7.95	8.09	4	7	4	7	10.15
	994	gi|125541489	Oryza sativa Indica Group	hypothetical protein OsI_09304 [Oryza sativa Indica Group]	0.188	-0.024	0.172					-1.35327	-0.121707	-0.908879					15.44	15.47	2	8	8	11	28.53
	264	gi|115476100	Oryza sativa Japonica Group	Os08g0366000 [Oryza sativa Japonica Group]	0.168	0.0360002	0.0200002					-1.35314	-0.303539	-0.0159101					45.08	64.31	2	27	23	33	40.87
	1022	gi|115477687	Oryza sativa Japonica Group	Os08g0549100 [Oryza sativa Japonica Group]	0.388	-0.044	0.372					-1.35285	-0.082385	-0.816913					14.84	19.34	1	8	8	8	29.9
	128	gi|115460228	Oryza sativa Japonica Group	Os04g0592400 [Oryza sativa Japonica Group]	0.0959998	0.0999998	0.0720001					-1.34809	-1.01123	-0.505657					67.31	67.67	3	35	31	58	38.06
	709	gi|222622151	Oryza sativa Japonica Group	hypothetical protein OsJ_05345 [Oryza sativa Japonica Group]	-0.16	-0.144	-0.22					-0.584396	-0.702378	-1.34691					22.5	22.5	3	11	10	20	27.52
	802	gi|52076056	Oryza sativa Japonica Group	putative UIP2 [Oryza sativa Japonica Group]	0.284	-0.136	0.36					-0.305123	-0.341267	-1.34465					19.92	19.92	1	14	9	43	48.57
	1895	gi|55771331	Oryza sativa Japonica Group	putative oxidoreductase [Oryza sativa Japonica Group]	0.42	0.136	0.508					-1.0018	-0.351252	-1.34362					5.29	5.38	3	3	3	4	14.97
	1605	gi|32488719	Oryza sativa Japonica Group	OSJNBa0088H09.20 [Oryza sativa Japonica Group]	-0.356	-0.104	-0.188					-1.34198	-0.578016	-0.709337					7.46	7.46	4	6	4	18	26.55
	1427	gi|312983209	Oryza sativa Indica Group	16.9 kDa heat shock protein B [Oryza sativa Indica Group]	-0.348	-0.068	-0.872					-0.988549	-0.168027	-1.34114					8.88	9.05	1	6	4	21	73.68
	1823	gi|125553494	Oryza sativa Indica Group	hypothetical protein OsI_21161 [Oryza sativa Indica Group]	0.604	0.304	0.624					-1.18789	-0.142546	-1.33975					5.88	5.9	2	3	3	4	36.88
	358	gi|115478418	Oryza sativa Indica Group	Os09g0297100 [Oryza sativa Japonica Group]	-0.376	-0.16	-0.108					-1.33733	-0.779183	-0.172942					38.45	38.62	1	25	19	50	89.19
	369	gi|38347165	Oryza sativa Japonica Group	OSJNBa0039C07.11 [Oryza sativa Japonica Group]	0.0840001	0.0520002	0.132					-0.923393	-0.407019	-1.33498					37.86	68.07	2	24	19	42	47.25
	1302	gi|50509325	Oryza sativa Japonica Group	putative SHOOT1 protein [Oryza sativa Japonica Group]	0.384	0.26	0.308					-1.33417	-0.947161	-1.14877					10.26	10.28	3	5	5	7	19.7
	1404	gi|115435478	Oryza sativa Japonica Group	Os01g0231700 [Oryza sativa Japonica Group]	0.192	0.268	0.24					-1.27523	-0.897647	-1.33379					9.14	9.14	1	4	4	18	40.34
	1145	gi|115445869	Oryza sativa Indica Group	Os02g0328300 [Oryza sativa Japonica Group]	-0.28	-0.204	-0.192					-1.33364	-0.731252	-1.05856					12.49	12.51	1	7	6	13	28.22
	1576	gi|125534557	Oryza sativa Indica Group	hypothetical protein OsI_36284 [Oryza sativa Indica Group]	-0.608	-0.632	-0.04					-0.613275	-1.33236	-0.153126					7.69	7.7	4	6	4	11	15.54
	1773	gi|115470729	Oryza sativa Japonica Group	Os07g0164800 [Oryza sativa Japonica Group]	0.24	0.112	0.196					-1.33126	-0.897695	-1.20854					6.05	6.05	1	3	3	4	14.91
	1615	gi|125538215	Oryza sativa Japonica Group	hypothetical protein OsI_05978 [Oryza sativa Indica Group]	-0.284	-0.00800001	-0.26					-1.32597	-0.13441	-1.18013					7.36	7.36	1	4	3	6	38.94
	1353	gi|218188227	Oryza sativa Japonica Group	hypothetical protein OsI_01939 [Oryza sativa Indica Group]	-0.256	-0.064	-0.248					-1.32333	-0.0817319	-1.13197					9.75	9.75	1	4	4	6	17.13
	985	gi|77553100	Oryza sativa Japonica Group	Nucleoporin autopeptidase family protein, expressed [Oryza sativa Japonica Group]	0.0559999	-0.012	0.176					-0.229507	-0.0357038	-1.32249					15.58	15.58	3	8	7	10	9.814
	547	gi|115452301	Oryza sativa Japonica Group	Os03g0283100 [Oryza sativa Japonica Group]	-0.872	0.0679999	-0.828					-1.02964	-0.680101	-1.32241					28.3	28.33	3	17	13	39	54.51
	243	gi|115487950	Oryza sativa Japonica Group	Os12g0236400 [Oryza sativa Japonica Group]	-0.328	0.0919999	-0.00399999					-1.31931	-0.775587	-0.086584					47.44	47.44	1	35	26	103	67.63
	366	gi|115474531	Oryza sativa Japonica Group	Os08g0117400 [Oryza sativa Japonica Group]	-0.308	0.0959998	0.0200002					-1.31823	-0.263162	-0.0269208					38.01	38.01	1	25	19	66	82.43
	392	gi|115470621	Oryza sativa Indica Group	Os07g0152900 [Oryza sativa Japonica Group]	0.264	0.192	0.256					-1.09966	-0.625514	-1.31805					36.62	36.62	1	22	18	44	48.78
	1299	gi|297606777	Oryza sativa Japonica Group	Os07g0164300 [Oryza sativa Japonica Group]	0.348	0.0959998	0.148					-1.31754	-0.242846	-0.434834					10.27	10.28	2	5	5	7	26.79
	1511	gi|222642028	Oryza sativa Japonica Group	hypothetical protein OsJ_30230 [Oryza sativa Japonica Group]	-0.188	-0.112	-0.228					-1.0889	-0.549526	-1.31559					8.08	8.3	3	5	4	11	8.219
	1912	gi|115475700	Oryza sativa Japonica Group	Os08g0282400 [Oryza sativa Japonica Group]	0.564	0.0639999	0.476					-1.31532	-0.559276	-1.13667					5.16	5.2	1	2	2	7	12.46
	288	gi|115439261	Oryza sativa Japonica Group	Os01g0686800 [Oryza sativa Japonica Group]	-0.024	-0.02	-0.044					-0.142155	-0.0251714	-1.31513					43.26	43.26	1	25	22	64	79.34
	1455	gi|115451377	Oryza sativa Japonica Group	Os03g0200500 [Oryza sativa Japonica Group]	0.992	0.528	0.62					-1.31128	-0.277392	-0.580878					8.49	8.49	4	5	4	9	28.24
	778	gi|218188803	Oryza sativa Indica Group	hypothetical protein OsI_03171 [Oryza sativa Indica Group]	-0.496	0	-0.164					-1.05484	-0.308671	-1.31057					20.56	20.91	2	12	10	27	26.79
	1861	gi|77550896	Oryza sativa Japonica Group	Bifunctional dihydrofolate reductase-thymidylate synthase, putative, expressed [Oryza sativa Japonica Group]	0.332	0.0440001	0.332					-1.07461	-0.0726457	-1.30899					5.59	5.6	2	3	3	4	9.213
	1209	gi|28875973	Oryza sativa Japonica Group	unknown protein [Oryza sativa Japonica Group]	0.272	0.24	0.0679999					-1.30665	-1.18241	-0.00356135					11.58	11.6	4	7	6	17	10.66
	607	gi|158512933	Oryza sativa Indica Group	RecName: Full=Soluble starch synthase 1, chloroplastic/amyloplastic; AltName: Full=SSS 1; AltName: Full=Starch synthase I; Flags: Precursor	0.132	0.26	0.164					-0.610984	-1.30484	-0.484695					25.71	26.55	4	12	12	27	26.21
	1970	gi|125543548	Oryza sativa Indica Group	hypothetical protein OsI_11222 [Oryza sativa Indica Group]	-0.264	-0.04	-0.02					-1.30319	-0.166559	-0.0217133					4.65	4.66	3	3	2	4	21.28
	1885	gi|218201700	Oryza sativa Indica Group	hypothetical protein OsI_30467 [Oryza sativa Indica Group]	0.46	0.336	0.776					-0.729594	-0.518332	-1.30147					5.36	5.36	2	3	3	3	14.62
