# Supplementary material for: Proteomic analysis of endoplasmic reticulum stress responses in rice seeds
Source: Sci Rep. 2015 Sep 23;5:14255. doi: 10.1038/srep14255 (PMC4585792; doi:10.1038/srep14255)
Supplement: Table S5 [file srep14255-s5.xlsx]

## Sheet: Sheet1
Differential Protein Summary	Protein N	Representative Accession	Species	Name	log 115:114	log 116:114	log 117:114					log P-Value 115:114	log P-Value 116:114	log P-Value 117:114					Unused ProtScore	Total ProtScore	Ambiguous Accessions	Confident Peptides	Confident Sequences	Confident Spectra	%Seq Cov - peptides >95% conf
	4	gi|115443791	Oryza sativa Japonica Group	Os02g0115900 [Oryza sativa Japonica Group]	0.556	-0.044	0.796					-4.67155	-0.189249	-16					352.36	352.36	1	368	162	1623	81.5
	24	gi|218198910	Oryza sativa Indica Group	hypothetical protein OsI_24520 [Oryza sativa Indica Group]	-0.816	-0.088	-0.788					-16	-0.79423	-16					156.26	156.26	3	128	73	370	64.69
	34	gi|115436494	Oryza sativa Japonica Group	Os01g0356800 [Oryza sativa Japonica Group]	0.592	0.24	-0.132					-16	-6.36519	-1.3635					138.16	138.18	1	74	66	135	22.2
	96	gi|18855040	Oryza sativa Japonica Group	heat shock protein 90 [Oryza sativa Japonica Group]	1.04	0.088	1.048					-16	-0.209338	-16					82.31	82.52	4	45	40	91	42.36
	148	gi|115445331	Oryza sativa Japonica Group	Os02g0250600 [Oryza sativa Japonica Group]	-0.792	0.024	-0.328					-15.3525	-0.267269	-7.4571					64.72	64.72	1	38	31	68	63.06
	198	gi|115480101	Oryza sativa Japonica Group	Os09g0512700 [Oryza sativa Japonica Group]	1.144	-0.392	1.416					-10.0138	-1.16008	-14.7505					55.21	55.3	1	35	26	89	56.1
	44	gi|115446411	Oryza sativa Japonica Group	Os02g0523500 [Oryza sativa Japonica Group]	0.848	0.48	1.04					-6.19296	-1.54037	-14.1764					122.84	122.92	4	72	59	206	62.88
	164	gi|311893431	Oryza sativa Japonica Group	lysine ketoglutarate reductase/saccharopine dehydrogenase [Oryza sativa Japonica Group]	0.968	0.588	1.008					-8.83739	-4.90073	-13.0761					62.33	62.33	1	36	33	57	30.73
	13	gi|190689248	Oryza sativa Japonica Group	plastidial starch phosphorylase 1 [Oryza sativa Japonica Group]	-0.368	0.048	-1.156					-4.92994	-0.0443812	-12.7221					193.2	193.29	2	166	93	418	71.06
	93	gi|115485699	Oryza sativa Japonica Group	Os11g0525600 [Oryza sativa Japonica Group]	-0.692	-0.044	-0.712					-12.461	-0.65277	-12.6623					84.63	84.83	2	47	39	92	37.94
	145	gi|125578219	Oryza sativa Japonica Group	hypothetical protein OsJ_34919 [Oryza sativa Japonica Group]	0.604	-0.012	0.464					-12.3258	-0.271399	-7.25178					65.2	65.31	4	33	31	63	26.41
	2	gi|115463815	Oryza sativa Japonica Group	Os05g0405000 [Oryza sativa Japonica Group]	0.568	0.152	0.652					-6.6227	-1.58321	-12.1568					376.3	376.3	1	320	184	1007	74.02
	41	gi|115451029	Oryza sativa Japonica Group	Os03g0171900 [Oryza sativa Japonica Group]	-1.088	-0.16	-0.504					-10.5427	-1.85984	-4.80865					125.82	125.98	1	96	61	269	76.75
	124	gi|115477815	Oryza sativa Japonica Group	Os08g0559600 [Oryza sativa Japonica Group]	-1.2	-0.192	-0.884					-10.5289	-1.28997	-7.37552					70.63	70.74	2	48	34	123	59.43
	193	gi|158513346	Oryza sativa Japonica Group	RecName: Full=Late embryogenesis abundant protein 1	-0.74	0	-0.28					-10.4749	-0.0123619	-4.32887					56.19	56.19	1	34	28	58	53.49
	139	gi|62733435	Oryza sativa Japonica Group	Phosphoglucomutase/phosphomannomutase, C-terminal domain, putative [Oryza sativa Japonica Group]	-1.124	0.00400001	-0.736					-10.3639	-0.0637867	-8.79682					67.39	82.92	3	47	34	101	49.34
	541	gi|115464453	Oryza sativa Japonica Group	Os05g0474600 [Oryza sativa Japonica Group]	-1.592	0	-1.188					-10.2645	-0.00185184	-9.30314					29.55	29.58	1	21	15	46	52.52
	355	gi|85699976	Oryza sativa Indica Group	differentiation embryo protein 31 [Oryza sativa Indica Group]	-1.796	0.00400001	-0.904					-4.5787	-0.0220267	-9.57838					39.09	39.11	5	29	18	59	35.2
	56	gi|4760553	Oryza sativa	Nad-dependent formate dehydrogenase [Oryza sativa]	-0.86	-0.012	-0.46					-9.42309	-0.0606825	-8.38925					113.49	113.49	2	88	53	257	72.07
	388	gi|297719583	Oryza sativa Japonica Group	Os01g0124400 [Oryza sativa Japonica Group]	-1.856	-0.048	-1.18					-4.65996	-0.258526	-9.30767					37.5	37.5	1	23	18	62	61.81
	295	gi|115479475	Oryza sativa Japonica Group	Os09g0451500 [Oryza sativa Japonica Group]	0.672	0.056	0.924					-4.22247	-0.0169942	-8.66206					43.16	45.32	2	26	21	58	51.7
	16	gi|115454931	Oryza sativa Japonica Group	Os03g0712700 [Oryza sativa Japonica Group]	-0.876	-0.016	-0.296					-8.57497	-0.218953	-1.93276					184.6	184.6	1	155	96	416	73.71
	68	gi|115482392	Oryza sativa Japonica Group	Os10g0463800 [Oryza sativa Japonica Group]	-0.84	0.024	-0.264					-8.43373	-0.0965844	-3.37259					99.82	99.82	2	75	52	172	73.35
	252	gi|108862549	Oryza sativa Japonica Group	Serine hydroxymethyltransferase, mitochondrial precursor, putative, expressed [Oryza sativa Japonica Group]	-0.564	-0.084	-0.584					-8.41304	-0.825991	-8.23626					47.24	60.21	2	33	24	119	60.83
	416	gi|115468200	Oryza sativa Japonica Group	Os06g0498400 [Oryza sativa Japonica Group]	0.716	0.212	0.608					-8.32415	-1.59213	-7.3701					36.22	36.29	3	20	18	32	16.69
	12	gi|115482534	Oryza sativa Japonica Group	Os10g0478200 [Oryza sativa Japonica Group]	-0.908	0.012	-0.308					-8.24316	-0.0788819	-3.09672					203.53	203.58	1	218	97	886	86.14
	460	gi|115435938	Oryza sativa Japonica Group	Os01g0276300 [Oryza sativa Japonica Group]	-0.808	0.06	-0.612					-8.23676	-0.0130256	-6.94891					33.29	33.3	1	20	17	44	66.39
	207	gi|115464027	Oryza sativa Japonica Group	Os05g0428600 [Oryza sativa Japonica Group]	1.308	-0.444	1.372					-8.14089	-0.579785	-8.18809					54.37	115.49	2	31	26	73	53.28
	64	gi|125548166	Oryza sativa Indica Group	hypothetical protein OsI_15765 [Oryza sativa Indica Group]	-1.156	0.02	-0.968					-7.99819	-0.339998	-6.17232					104.42	104.42	2	79	53	300	69.97
	35	gi|115470967	Oryza sativa Japonica Group	Os07g0188800 [Oryza sativa Japonica Group]	-1.236	-0.064	-0.636					-7.94271	-0.0885811	-4.94293					138.14	138.16	1	112	69	307	69.85
	173	gi|115469436	Oryza sativa Japonica Group	Os06g0668200 [Oryza sativa Japonica Group]	-0.656	0.064	-0.476					-7.93293	-0.213672	-6.3749					60	136.28	1	65	31	190	88.03
	95	gi|125554856	Oryza sativa Indica Group	hypothetical protein OsI_22484 [Oryza sativa Indica Group]	-0.712	-0.292	-0.532					-7.87653	-2.20308	-6.9272					83.4	83.4	3	52	40	120	64.66
	51	gi|125602450	Oryza sativa Japonica Group	hypothetical protein OsJ_26316 [Oryza sativa Japonica Group]	-0.828	0	-0.492					-7.79736	-0.379732	-3.989					116.51	116.51	3	97	56	380	69.97
	296	gi|55168089	Oryza sativa Japonica Group	putative serine carboxypeptidase II [Oryza sativa Japonica Group]	-1.24	-0.076	-0.728					-7.65772	-0.544854	-5.89975					43.16	43.2	1	28	21	58	42.86
	113	gi|21397263	Oryza sativa Japonica Group	Putative phosphoserine aminotransferase [Oryza sativa Japonica Group]	-0.552	-0.124	-0.376					-7.59159	-0.417379	-4.98389					73.88	73.98	2	53	35	157	63.15
	303	gi|115444901	Oryza sativa Japonica Group	Os02g0202400 [Oryza sativa Japonica Group]	0.688	0.368	0.56					-7.36938	-1.68508	-5.83734					42.46	42.56	1	27	22	53	47.53
	342	gi|537402	Oryza sativa Japonica Group	WSI18 protein induced by water stress [Oryza sativa Japonica Group]	-0.928	-0.02	-0.284					-7.3489	-0.00890849	-2.94238					40.43	40.43	2	27	21	68	58.88
	11	gi|297598143	Oryza sativa Japonica Group	Os01g0905800 [Oryza sativa Japonica Group]	-0.856	0.016	-0.192					-7.31886	-0.14895	-2.03676					213.76	213.76	1	216	104	970	82.96
	216	gi|56784348	Oryza sativa Japonica Group	putative formylglycineamide ribotide amidotransferase [Oryza sativa Japonica Group]	-0.276	0.036	-0.456					-4.3611	-0.803356	-7.2631					52.86	52.94	2	25	25	39	22.69
	70	gi|115487944	Oryza sativa Japonica Group	Os12g0235800 [Oryza sativa Japonica Group]	-0.828	0	-0.208					-7.25673	-0.113626	-2.77816					98.7	98.7	1	58	46	123	62.99
	49	gi|125550605	Oryza sativa Indica Group	hypothetical protein OsI_18214 [Oryza sativa Indica Group]	-0.976	-0.00800001	-0.28					-7.25671	-0.315583	-2.71493					116.97	116.97	2	99	57	258	74.36
	410	gi|115445513	Oryza sativa Japonica Group	Os02g0274100 [Oryza sativa Japonica Group]	0.34	-0.296	0.504					-3.91272	-0.623754	-7.20927					36.46	36.49	3	21	18	35	31.54
	23	gi|115480571	Oryza sativa Japonica Group	Os09g0553200 [Oryza sativa Japonica Group]	-0.676	-0.116	-0.236					-7.20431	-0.608942	-3.32059					164.43	164.43	1	160	81	690	84.01
	314	gi|115476854	Oryza sativa Japonica Group	Os08g0473600 [Oryza sativa Japonica Group]	-0.492	-0.00399999	-0.572					-6.85943	-0.290585	-7.05084					41.99	42.04	1	26	21	61	49.89
	201	gi|75261364	Oryza sativa Japonica Group	RecName: Full=Leucine aminopeptidase 2, chloroplastic; AltName: Full=Leucyl aminopeptidase 2; Short=LAP 2; AltName: Full=Proline aminopeptidase 2; AltName: Full=Prolyl aminopeptidase 2; Flags: Precursor	0.66	-0.032	0.532					-6.94309	-0.256866	-4.96046					54.75	54.75	1	40	28	83	51.17
	58	gi|115448237	Oryza sativa Japonica Group	Os02g0710900 [Oryza sativa Japonica Group]	0.412	-0.088	0.624					-3.36142	-1.0649	-6.92857					108.74	108.74	2	66	56	141	49.67
	88	gi|115441829	Oryza sativa Japonica Group	Os01g0916400 [Oryza sativa Japonica Group]	-0.648	0.04	-0.372					-6.91285	-0.470428	-5.76663					87.47	87.53	1	65	45	170	69.71
	82	gi|115461741	Oryza sativa Japonica Group	Os05g0116100 [Oryza sativa Japonica Group]	-0.508	0.024	-0.4					-6.86925	-0.326795	-5.77457					91.69	92.07	1	89	44	325	88.73
	593	gi|218193892	Oryza sativa Indica Group	hypothetical protein OsI_13867 [Oryza sativa Indica Group]	-0.876	0.112	-0.652					-6.74833	-0.742663	-5.80234					27.6	27.69	2	16	13	34	27.23
	229	gi|8101497	Oryza sativa Indica Group	granule-bound starch synthase [Oryza sativa Japonica Group]	-0.548	-0.396	-0.24					-6.68556	-5.57404	-4.49025					51.25	51.79	27	30	27	52	49.59
	312	gi|125543097	Oryza sativa Indica Group	hypothetical protein OsI_10733 [Oryza sativa Indica Group]	-0.94	0.276	-1.216					-6.20192	-3.05539	-6.6727					42.06	42.06	1	27	21	53	60
	99	gi|125577046	Oryza sativa Japonica Group	hypothetical protein OsJ_33805 [Oryza sativa Japonica Group]	-0.46	-0.028	-0.768					-5.47248	-0.351494	-6.65484					81.08	81.13	1	47	39	99	69.57
	25	gi|115477633	Oryza sativa Japonica Group	Os08g0545200 [Oryza sativa Japonica Group]	-1.192	0.204	-0.18					-6.60215	-1.28849	-2.77608					152.33	152.33	1	130	74	448	83.47
	205	gi|115486753	Oryza sativa Japonica Group	Os11g0701100 [Oryza sativa Japonica Group]	-1.624	-0.176	-0.48					-6.58399	-0.0616191	-2.53393					54.58	54.62	1	42	27	131	52.41
	253	gi|125596358	Oryza sativa Japonica Group	hypothetical protein OsJ_20447 [Oryza sativa Japonica Group]	-0.636	-0.096	-0.908					-6.10518	-0.381813	-6.56387					47.23	47.25	2	28	23	48	63.62
	521	gi|115460462	Oryza sativa Japonica Group	Os04g0610600 [Oryza sativa Japonica Group]	-0.592	0.016	-0.164					-6.52023	-0.309007	-2.85417					30.38	30.38	1	23	15	58	32.12
	508	gi|47497805	Oryza sativa Japonica Group	putative D-protein [Oryza sativa Japonica Group]	-0.548	-0.036	-0.936					-4.99339	-0.26252	-6.3235					31.03	31.03	3	16	14	34	63.03
	5	gi|14018051	Oryza sativa Japonica Group	Putative alanine aminotransferase [Oryza sativa Japonica Group]	-0.936	-0.036	-0.096					-6.25851	-0.79123	-1.70362					272.91	272.91	2	244	131	828	92.36
	594	gi|115475924	Oryza sativa Japonica Group	Os08g0327700 [Oryza sativa Japonica Group]	-0.736	0.104	-0.356					-6.22276	-0.195361	-4.36224					27.45	27.47	1	26	13	37	82
	87	gi|218184221	Oryza sativa Indica Group	hypothetical protein OsI_32912 [Oryza sativa Indica Group]	0.332	0.00400001	0.48					-3.34344	-0.343162	-6.16149					88.32	88.37	2	50	44	119	42.6
	85	gi|90399366	Oryza sativa Indica Group	H0212B02.14 [Oryza sativa Indica Group]	0.16	0.172	0.404					-0.826486	-0.943253	-6.1474					88.41	88.41	3	55	44	146	54.49
	248	gi|125596332	Oryza sativa Japonica Group	hypothetical protein OsJ_20424 [Oryza sativa Japonica Group]	0.396	0.04	0.364					-6.13361	-0.117098	-5.51412					47.69	47.69	1	28	23	55	54.44
	372	gi|115444457	Oryza sativa Japonica Group	Os02g0167700 [Oryza sativa Japonica Group]	0.496	-0.136	0.472					-6.10433	-0.674395	-5.95684					38.17	38.46	1	24	18	33	22.91
	120	gi|115473973	Oryza sativa Japonica Group	Os07g0669100 [Oryza sativa Japonica Group]	-0.368	0.052	-0.396					-5.96366	-0.0465518	-6.05056					71.08	71.08	2	41	35	90	64.09
	262	gi|115442283	Oryza sativa Japonica Group	Os01g0952600 [Oryza sativa Japonica Group]	-0.428	-0.172	-0.448					-6.0354	-2.2236	-6.04458					46.56	46.56	1	23	23	37	24.98
	356	gi|115458104	Oryza sativa Japonica Group	Os04g0394200 [Oryza sativa Japonica Group]	0.572	0.132	0.624					-4.69068	-0.815566	-6.04014					39	39.48	1	25	20	47	44.55
	81	gi|115449235	Oryza sativa Japonica Group	Os02g0797500 [Oryza sativa Japonica Group]	-0.692	-0.284	-0.156					-6.0165	-2.99157	-1.7241					91.72	94.36	2	58	46	137	65.07
	520	gi|115456227	Oryza sativa Japonica Group	Os03g0819600 [Oryza sativa Japonica Group]	-0.556	0.14	-0.7					-5.97345	-0.50971	-5.9218					30.41	30.41	2	23	14	73	63.52
	445	gi|115452301	Oryza sativa Japonica Group	Os03g0283100 [Oryza sativa Japonica Group]	-0.964	-0.00399999	-1.2					-3.7091	-0.172583	-5.94294					34.37	34.37	3	20	17	41	66.39
	219	gi|5360657	Oryza sativa Japonica Group	anthranilate synthase alpha 1 subunit [Oryza sativa Japonica Group]	-0.856	-0.124	-0.496					-5.91545	-0.754287	-5.09783					52.63	52.69	4	32	27	71	43.15
	291	gi|125604008	Oryza sativa Japonica Group	hypothetical protein OsJ_27929 [Oryza sativa Japonica Group]	0.528	0.344	0.476					-5.90244	-2.62495	-5.22939					43.41	43.66	2	20	20	29	27.68
	150	gi|222623542	Oryza sativa Japonica Group	hypothetical protein OsJ_08121 [Oryza sativa Japonica Group]	0.188	0.096	0.328					-3.5629	-1.36772	-5.89784					64.46	64.54	2	35	33	61	32.09
	259	gi|222637603	Oryza sativa Japonica Group	hypothetical protein OsJ_25425 [Oryza sativa Japonica Group]	0.552	-0.412	0.244					-5.87999	-1.17721	-1.49131					46.82	46.98	4	28	23	48	26.46
	452	gi|41469581	Oryza sativa Japonica Group	putative globulin (with alternative splicing) [Oryza sativa Japonica Group]	-0.896	0.112	-0.568					-5.87611	-0.407513	-4.62423					33.87	33.91	1	23	17	58	32.56
	578	gi|115456717	Oryza sativa Japonica Group	Os03g0858100 [Oryza sativa Japonica Group]	0.812	0.392	0.748					-5.84787	-1.58472	-5.29776					28.41	29.2	1	14	14	21	18.41
	313	gi|115472365	Oryza sativa Japonica Group	Os07g0516200 [Oryza sativa Japonica Group]	-0.868	-0.2	-0.416					-5.8044	-2.10081	-4.21791					41.99	42.04	1	38	19	136	74.44
	27	gi|115443599	Oryza sativa Japonica Group	Os02g0100100 [Oryza sativa Japonica Group]	-0.88	0.28	-0.356					-5.78541	-2.52187	-2.69426					149.64	150.16	1	115	72	342	71.94
	821	gi|222636967	Oryza sativa Japonica Group	hypothetical protein OsJ_24103 [Oryza sativa Japonica Group]	-0.776	-0.348	-1.036					-5.73705	-2.48577	-2.73365					19.67	27.21	2	11	9	21	36.67
	111	gi|115448547	Oryza sativa Japonica Group	Os02g0736400 [Oryza sativa Japonica Group]	-0.98	-0.048	-0.356					-5.72308	-0.753969	-3.39465					74.36	74.36	1	54	37	141	65.94
	596	gi|125535904	Oryza sativa Indica Group	hypothetical protein OsI_37606 [Oryza sativa Indica Group]	0.848	0.448	0.472					-5.71334	-1.08876	-1.49563					27.38	27.53	4	14	13	27	15.28
	214	gi|115461408	Oryza sativa Indica Group	Os04g0683700 [Oryza sativa Japonica Group]	-0.452	-0.032	-0.208					-5.64086	-0.0786598	-2.18253					52.91	52.94	1	30	27	54	55.41
	431	gi|222631822	Oryza sativa Japonica Group	hypothetical protein OsJ_18779 [Oryza sativa Japonica Group]	-0.356	-0.024	-0.396					-5.0264	-0.436894	-5.62719					35.19	35.24	4	19	17	32	25.91
	133	gi|115443927	Oryza sativa Japonica Group	Os02g0125100 [Oryza sativa Japonica Group]	-0.708	-0.08	-0.292					-5.61422	-0.414846	-2.00441					68.36	68.44	1	42	34	122	52.33
	506	gi|115463347	Oryza sativa Japonica Group	Os05g0349800 [Oryza sativa Japonica Group]	-1.512	0.092	-0.672					-5.60921	-0.43686	-3.86116					31.27	31.27	1	28	16	76	63.16
	888	gi|115478689	Oryza sativa Japonica Group	Os09g0346400 [Oryza sativa Japonica Group]	0.92	0.084	0.748					-5.60915	-0.233895	-4.8104					17.82	17.87	2	9	8	14	21.53
	261	gi|218191593	Oryza sativa Indica Group	hypothetical protein OsI_08964 [Oryza sativa Indica Group]	-0.408	-0.184	-0.52					-4.18353	-2.35247	-5.59094					46.62	46.96	2	23	21	51	35.92
	694	gi|115444937	Oryza sativa Japonica Group	Os02g0205300 [Oryza sativa Japonica Group]	1.024	0.628	0.9					-5.58474	-1.36385	-3.41297					22.92	25.04	1	14	11	24	39.86
	151	gi|115451283	Oryza sativa Japonica Group	Os03g0192700 [Oryza sativa Japonica Group]	0.436	0.16	0.604					-3.01429	-0.252188	-5.58018					64.39	64.43	1	43	31	122	52.75
	47	gi|29367605	Oryza sativa Japonica Group	wheat adenosylhomocysteinase-like protein [Oryza sativa Japonica Group]	-0.58	-0.116	-0.288					-5.54271	-1.83819	-1.9872					122.48	122.48	2	92	61	252	67.01
	17	gi|75225211	Oryza sativa Japonica Group	RecName: Full=Putative aconitate hydratase, cytoplasmic; Short=Aconitase; AltName: Full=Citrate hydro-lyase	-0.888	-0.128	-0.46					-5.49187	-0.239485	-3.55226					179.38	179.38	1	122	85	283	70.49
	300	gi|115468758	Oryza sativa Japonica Group	Os06g0594100 [Oryza sativa Japonica Group]	-0.5	-0.06	-0.468					-5.45618	-0.467374	-4.93787					42.88	42.88	2	22	22	50	49.08
	244	gi|115470941	Oryza sativa Japonica Group	Os07g0186000 [Oryza sativa Japonica Group]	-0.82	0.00400001	-0.208					-5.42301	-0.0331429	-2.20819					48.3	48.3	1	38	22	152	91.8
	667	gi|115452513	Oryza sativa Japonica Group	Os03g0300400 [Oryza sativa Japonica Group]	-0.892	-0.016	-0.776					-5.40493	-0.204793	-4.46583					23.85	23.85	1	15	11	34	91.87
	67	gi|115458852	Oryza sativa Japonica Group	Os04g0465600 [Oryza sativa Japonica Group]	-0.296	0.00800001	-0.784					-1.49656	-0.197291	-5.40486					100.64	100.64	2	81	49	335	92.36
	268	gi|218196223	Oryza sativa Japonica Group	hypothetical protein OsI_18744 [Oryza sativa Indica Group]	0.664	-0.536	0.724					-4.77905	-1.50429	-5.38216					46.15	46.22	3	28	23	44	42.98
	105	gi|194033257	Oryza sativa Japonica Group	ATP synthase F0 subunit 1 [Oryza sativa Japonica Group]	-0.596	-0.152	-0.288					-5.37688	-0.948203	-3.14244					77.47	77.47	1	58	39	191	50.1
	94	gi|297613111	Oryza sativa Japonica Group	Os12g0443700 [Oryza sativa Japonica Group]	0.48	0.36	0.384					-4.80017	-5.36064	-4.53429					83.91	83.99	2	52	43	102	59.8
	292	gi|115459338	Oryza sativa Japonica Group	Os04g0508200 [Oryza sativa Japonica Group]	-0.644	0.012	-0.628					-5.23826	-0.101616	-5.34508					43.38	66.86	3	27	21	69	53.14
	106	gi|115471369	Oryza sativa Japonica Group	Os07g0246200 [Oryza sativa Japonica Group]	-0.716	0.04	-0.228					-5.32608	-0.448081	-2.02659					77.33	77.33	2	55	37	142	74.29
	412	gi|115478158	Oryza sativa Indica Group	Os09g0249700 [Oryza sativa Japonica Group]	0.664	0.4	0.62					-5.31567	-2.87238	-5.19388					36.4	36.47	1	21	18	42	33.39
	533	gi|218196491	Oryza sativa Japonica Group	hypothetical protein OsI_19332 [Oryza sativa Indica Group]	-1.116	0.016	-0.388					-5.30967	-0.162472	-3.96241					29.95	29.95	2	17	14	50	61.18
	346	gi|222636575	Oryza sativa Japonica Group	hypothetical protein OsJ_23376 [Oryza sativa Japonica Group]	-0.596	-0.00800001	-0.356					-5.29191	-0.0240937	-3.36548					39.86	39.89	3	21	19	33	36.51
	349	gi|115465191	Oryza sativa Japonica Group	Os05g0542500 [Oryza sativa Japonica Group]	-0.676	0.024	-0.212					-5.26122	-0.355067	-1.64532					39.72	39.73	1	30	20	84	63.5
	199	gi|115452337	Oryza sativa Japonica Group	Os03g0285700 [Oryza sativa Japonica Group]	-0.496	-0.184	-0.832					-2.46856	-1.55837	-5.25393					55.18	55.18	1	42	27	159	76.4
	566	gi|218196143	Oryza sativa Indica Group	hypothetical protein OsI_18555 [Oryza sativa Indica Group]	-0.824	-0.116	-0.62					-5.25114	-0.812204	-3.73078					28.77	76.08	2	21	14	44	76.1
	424	gi|115434810	Oryza sativa Japonica Group	Os01g0174300 [Oryza sativa Japonica Group]	-0.62	-0.224	-0.36					-5.23665	-1.6061	-3.90206					35.68	35.68	1	21	17	36	50.48
	239	gi|218199495	Oryza sativa Indica Group	hypothetical protein OsI_25772 [Oryza sativa Indica Group]	-0.64	-0.1	-0.548					-5.22021	-1.06821	-5.19384					49.72	49.89	2	30	26	54	28.34
	461	gi|125588600	Oryza sativa Japonica Group	hypothetical protein OsJ_13328 [Oryza sativa Japonica Group]	0.608	0.36	0.676					-4.50941	-2.09899	-5.21271					33.26	33.29	2	16	16	35	45.55
	353	gi|125542488	Oryza sativa Indica Group	hypothetical protein OsI_10103 [Oryza sativa Indica Group]	-1.124	-0.096	-0.448					-5.20673	-0.882542	-5.02712					39.3	39.36	2	25	19	67	82.25
	183	gi|40539102	Oryza sativa Japonica Group	putative serine protease inhibitor [Oryza sativa Japonica Group]	0.176	0.184	0.456					-1.25334	-1.13492	-5.19673					58.15	58.19	3	39	28	84	42.73
	781	gi|115439929	Oryza sativa Indica Group	Os01g0749000 [Oryza sativa Japonica Group]	-0.664	-0.068	-0.556					-4.34431	-0.551192	-5.17329					20.44	20.44	1	11	10	22	46.43
	131	gi|115464709	Oryza sativa Japonica Group	Os05g0499100 [Oryza sativa Japonica Group]	-1.516	-0.00399999	-1.228					-5.17011	-0.364269	-4.12863					68.74	68.74	1	68	33	359	68.82
	212	gi|115459340	Oryza sativa Japonica Group	Os04g0508300 [Oryza sativa Japonica Group]	-1.264	-0.044	-0.592					-5.147	-0.467612	-3.82698					53.07	53.07	1	45	27	146	89.29
	976	gi|55296316	Oryza sativa Japonica Group	hypothetical protein [Oryza sativa Japonica Group]	-1.412	-0.436	-1.432					-5.11504	-2.58174	-5.00242					15.86	15.87	1	13	7	39	52.68
	837	gi|115453181	Oryza sativa Japonica Group	Os03g0369100 [Oryza sativa Japonica Group]	-1.136	-0.392	-1.272					-5.08007	-2.71761	-4.94469					19.31	19.31	1	17	7	78	57.89
	392	gi|149392260	Oryza sativa Indica Group	ribulose bisphosphate carboxylase small chain c [Oryza sativa Indica Group]	0.7	0.292	0.716					-3.8298	-2.03717	-5.06222					37.33	37.33	8	29	18	109	71.97
	686	gi|115467636	Oryza sativa Japonica Group	Os06g0289900 [Oryza sativa Japonica Group]	-0.668	0.128	-0.648					-4.98922	-0.613849	-4.6223					23.25	23.25	1	13	11	33	34.1
	628	gi|115458184	Oryza sativa Indica Group	Os04g0402100 [Oryza sativa Japonica Group]	0.64	0.252	0.544					-4.98885	-0.998284	-4.41377					25.42	25.49	2	12	12	22	31.28
	204	gi|125556707	Oryza sativa Indica Group	hypothetical protein OsI_24414 [Oryza sativa Indica Group]	-1.032	-0.176	-0.128					-4.91469	-1.10553	-0.508153					54.62	55.05	4	49	26	158	57.73
	429	gi|115452177	Oryza sativa Japonica Group	Os03g0271200 [Oryza sativa Japonica Group]	0.436	0.144	0.292					-4.90711	-1.11959	-2.00196					35.3	35.3	3	17	17	28	29.13
	1130	gi|38568025	Oryza sativa Japonica Group	OSJNBa0070C17.20 [Oryza sativa Japonica Group]	1.092	0.52	0.576					-4.90604	-1.17633	-0.867534					13.04	13.04	3	7	7	9	29.73
	463	gi|8918361	Oryza sativa Japonica Group	RuBisCO activase small isoform precursor [Oryza sativa]	0.748	0.52	0.472					-4.87852	-2.96513	-2.50449					33.16	33.23	4	21	16	42	49.88
	76	gi|115473617	Oryza sativa Japonica Group	Os07g0638300 [Oryza sativa Japonica Group]	-0.52	0.072	-0.02					-4.82332	-0.818471	-0.112783					95.32	95.32	1	77	49	274	88.18
	80	gi|222635978	Oryza sativa Japonica Group	hypothetical protein OsJ_22145 [Oryza sativa Japonica Group]	0.376	-0.012	0.34					-4.78471	-0.381348	-3.68724					92.81	92.88	1	52	44	102	35.7
	203	gi|46805452	Oryza sativa Japonica Group	putative inorganic pyrophosphatase [Oryza sativa Japonica Group]	-0.864	-0.128	-0.304					-4.73443	-0.470259	-2.13362					54.67	54.67	2	33	25	102	64.69
	321	gi|115439131	Oryza sativa Japonica Group	Os01g0675100 [Oryza sativa Japonica Group]	-1.048	-0.028	-0.788					-3.18504	-0.127999	-4.72608					41.65	41.66	1	29	21	75	84.57
	693	gi|3252794	Oryza sativa	isoamylase [Oryza sativa]	-0.524	-0.04	-0.832					-4.26176	-0.126796	-4.72272					23.05	23.08	6	13	11	22	20.05
	962	gi|115447017	Oryza sativa Japonica Group	Os02g0591700 [Oryza sativa Japonica Group]	1.028	0.58	0.568					-4.72157	-1.33749	-1.68999					16.23	16.24	1	8	8	18	39.27
	443	gi|315113297	Oryza sativa Japonica Group	Chain D, Localization Of The Large Subunit Ribosomal Proteins Into A 5.5 A Cryo-Em Map Of Triticum Aestivum Translating 80s Ribosome	0.664	0.236	0.228					-4.68794	-1.41663	-1.52746					34.5	36.16	3	21	17	44	50.86
	48	gi|115454033	Oryza sativa Japonica Group	Os03g0599800 [Oryza sativa Japonica Group]	-0.404	-0.18	-0.932					-1.89986	-1.08582	-4.63616					120.72	120.72	1	86	61	191	79.95
	883	gi|115471167	Oryza sativa Indica Group	Os07g0213600 [Oryza sativa Japonica Group]	-0.976	0.084	-0.752					-4.6124	-0.467052	-3.46372					18.01	18.1	1	12	9	46	34.42
	115	gi|115455323	Oryza sativa Japonica Group	Os03g0747800 [Oryza sativa Japonica Group]	-0.532	-0.06	-0.668					-4.60912	-0.304918	-4.44372					72.71	72.71	3	51	37	122	75.38
	379	gi|125537478	Oryza sativa Indica Group	hypothetical protein OsI_39190 [Oryza sativa Indica Group]	-0.58	-0.06	-0.528					-4.28853	-0.460913	-4.58699					37.81	61.09	4	26	19	55	56.13
	710	gi|50582733	Oryza sativa Japonica Group	putative endoplasmic reticulum oxidoreductin [Oryza sativa Japonica Group]	0.7	-0.044	0.864					-3.33872	-0.057489	-4.56506					22.28	22.33	3	13	11	16	28.27
	1321	gi|218197595	Oryza sativa Indica Group	hypothetical protein OsI_21695 [Oryza sativa Indica Group]	0.588	0.072	0.752					-2.03934	-0.565145	-4.5588					10.21	10.3	2	4	4	9	25.49
	417	gi|115480295	Oryza sativa Japonica Group	Os09g0529100 [Oryza sativa Japonica Group]	-0.868	0.096	-0.264					-4.52861	-0.115675	-1.69161					36.08	36.09	2	24	18	78	70.26
	1009	gi|115470215	Oryza sativa Japonica Group	Os07g0106900 [Oryza sativa Japonica Group]	-1.36	-0.616	-1.276					-4.5285	-2.82938	-4.46537					15.1	15.12	1	7	7	30	24.02
	494	gi|115480417	Oryza sativa Japonica Group	Os09g0539100 [Oryza sativa Japonica Group]	0.504	0.2	0.652					-2.74579	-0.18265	-4.50394					31.76	31.8	2	18	16	31	42.89
	363	gi|51090748	Oryza sativa Japonica Group	putative chaperonin 21 precursor [Oryza sativa Japonica Group]	-0.468	-0.04	-0.268					-4.47273	-0.00241076	-2.71356					38.51	45.97	1	27	19	96	62.7
	53	gi|115479433	Oryza sativa Japonica Group	Os09g0446800 [Oryza sativa Japonica Group]	0.02	0.172	0.348					-0.443966	-1.23485	-4.47194					114.61	114.61	2	73	54	201	60.4
	141	gi|115447403	Oryza sativa Japonica Group	Os02g0626100 [Oryza sativa Japonica Group]	-0.34	-0.14	-0.66					-1.40985	-0.535702	-4.46637					67.09	67.2	1	41	32	93	46.22
	762	gi|222626015	Oryza sativa Japonica Group	hypothetical protein OsJ_13042 [Oryza sativa Japonica Group]	0.92	0.42	0.464					-4.45365	-1.43364	-1.9345					21.01	21.03	2	11	10	27	33.8
	716	gi|50511452	Oryza sativa Japonica Group	putative beta-N-acetylhexosaminidase [Oryza sativa Japonica Group]	-0.58	-0.076	-0.548					-4.42473	-0.431152	-4.32477					22.15	22.15	3	10	10	26	22.96
	419	gi|115446991	Oryza sativa Japonica Group	Os02g0588500 [Oryza sativa Japonica Group]	-0.304	0.032	-0.56					-2.4813	-0.483827	-4.42169					35.94	35.97	2	18	17	43	26.3
	182	gi|125541169	Oryza sativa Indica Group	hypothetical protein OsI_08976 [Oryza sativa Indica Group]	-0.292	0.172	-0.028					-4.39606	-1.14582	-1.04441					58.42	58.88	2	34	28	93	63.06
	222	gi|115460034	Oryza sativa Japonica Group	Os04g0574200 [Oryza sativa Japonica Group]	-0.976	-0.184	-0.096					-4.38767	-0.941804	-0.395828					52.41	52.41	1	38	27	87	32.95
	103	gi|115459526	Oryza sativa Japonica Group	Os04g0526600 [Oryza sativa Japonica Group]	-0.692	0.00400001	-0.288					-4.27785	-0.245947	-1.19225					77.87	77.87	1	76	40	336	66.5
	269	gi|222628506	Oryza sativa Japonica Group	hypothetical protein OsJ_14077 [Oryza sativa Japonica Group]	0.276	0.196	0.26					-3.28471	-3.14721	-4.27762					46.03	46.36	3	27	23	54	39.49
	531	gi|213959111	Oryza sativa Japonica Group	heat shock protein 70 [Oryza sativa Japonica Group]	-0.492	0.044	-0.22					-4.2715	-0.322881	-2.0446					29.99	162.61	2	20	14	42	67.08
	387	gi|115455493	Oryza sativa Indica Group	Os03g0760700 [Oryza sativa Japonica Group]	-0.58	0.04	-0.28					-4.26413	-0.187041	-2.14988					37.51	37.51	1	25	18	56	58.67
	413	gi|125526269	Oryza sativa Indica Group	hypothetical protein OsI_02273 [Oryza sativa Indica Group]	-0.688	-0.056	-0.796					-4.22634	-0.671167	-4.03418					36.38	36.42	2	23	18	64	53.55
	247	gi|115484681	Oryza sativa Japonica Group	Os11g0210300 [Oryza sativa Japonica Group]	-0.612	-0.096	-0.236					-4.20914	-0.289389	-1.56201					47.89	47.94	2	40	23	132	57.26
	8	gi|222629545	Oryza sativa Japonica Group	hypothetical protein OsJ_16146 [Oryza sativa Japonica Group]	0.1	0.192	0.044					-0.976046	-4.15481	-0.246357					221.95	222	1	135	108	256	61.6
	500	gi|115476520	Oryza sativa Japonica Group	Os08g0430500 [Oryza sativa Japonica Group]	0.672	0.212	0.576					-4.13443	-0.7493	-4.03969					31.44	46.14	1	18	16	49	73.83
	71	gi|300680980	Oryza sativa	RecName: Full=Ferredoxin-dependent glutamate synthase, chloroplastic; AltName: Full=Fd-GOGAT; Flags: Precursor	-0.236	-0.024	-0.22					-4.13073	-0.891212	-3.78663					98.31	98.31	4	50	46	92	34.37
	495	gi|115474241	Oryza sativa Japonica Group	Os07g0691800 [Oryza sativa Japonica Group]	0.448	0.052	0.372					-4.12045	-0.385402	-2.62778					31.65	33.79	2	17	16	31	50
	46	gi|306415973	Oryza sativa Japonica Group	triosephosphate isomerase [Oryza sativa Japonica Group]	-0.704	-0.096	-0.192					-4.1162	-0.328112	-0.885141					122.72	122.72	2	114	59	501	83
	1034	gi|115445841	Oryza sativa Japonica Group	Os02g0325100 [Oryza sativa Japonica Group]	0.668	0.148	0.632					-4.08584	-0.11829	-4.03342					14.56	16.67	2	7	7	13	26.97
	256	gi|115471201	Oryza sativa Japonica Group	Os07g0222000 [Oryza sativa Japonica Group]	-1.392	0.072	-0.784					-4.08442	-0.182184	-3.45679					47.09	47.09	1	36	26	97	72.97
	140	gi|115458044	Oryza sativa Japonica Group	Os04g0386600 [Oryza sativa Japonica Group]	-0.46	-0.064	-0.216					-4.06714	-0.517235	-1.61151					67.32	67.32	1	54	33	130	67.61
	274	gi|70663897	Oryza sativa Japonica Group	OSJNBa0029H02.9 [Oryza sativa Japonica Group]	0.364	0.044	0.26					-4.06308	-0.0757637	-1.42315					45.33	45.42	2	23	23	33	23.29
	625	gi|218191863	Oryza sativa Indica Group	hypothetical protein OsI_09541 [Oryza sativa Indica Group]	-0.244	-0.108	-0.496					-2.44891	-0.362259	-4.05942					25.63	25.66	2	14	13	18	34.62
	832	gi|125542923	Oryza sativa Indica Group	hypothetical protein OsI_10547 [Oryza sativa Indica Group]	-0.296	-0.064	-0.28					-4.04163	-0.409959	-3.89133					19.46	19.51	2	10	9	11	22.15
	116	gi|125527273	Oryza sativa Indica Group	hypothetical protein OsI_03285 [Oryza sativa Indica Group]	-0.26	-0.048	-0.292					-3.78436	-0.464215	-4.0403					72.48	72.52	3	38	35	64	25.5
	78	gi|115438939	Oryza sativa Japonica Group	Os01g0654500 [Oryza sativa Japonica Group]	-0.228	-0.128	-0.3					-4.01478	-1.83455	-2.31135					93.66	93.66	1	59	47	132	69.42
	174	gi|78099751	Oryza sativa Japonica Group	RecName: Full=Fructose-bisphosphate aldolase cytoplasmic isozyme; AltName: Full=Gravity-specific protein GSC 233	-0.504	0.012	-0.216					-4.01278	-0.0249072	-1.3193					59.96	158.89	1	68	30	265	84.64
	343	gi|115477260	Oryza sativa Japonica Group	Os08g0513600 [Oryza sativa Japonica Group]	0.584	0.108	0.24					-3.98834	-0.037378	-0.761675					40.27	40.3	1	25	21	78	17.71
	522	gi|115454135	Oryza sativa Japonica Group	Os03g0617900 [Oryza sativa Japonica Group]	-0.568	-0.056	-0.808					-3.96166	-0.125433	-3.9614					30.34	30.34	2	19	15	38	41.93
	306	gi|115474285	Oryza sativa Japonica Group	Os07g0694700 [Oryza sativa Japonica Group]	-0.412	0.00400001	-0.284					-3.9566	-0.00928956	-2.22762					42.39	53.8	1	31	21	76	79.68
	1134	gi|222630224	Oryza sativa Japonica Group	hypothetical protein OsJ_17145 [Oryza sativa Japonica Group]	0.74	0.328	0.66					-3.95204	-1.09299	-3.58541					13	13.03	1	8	7	9	14.15
	505	gi|115476908	Oryza sativa Japonica Group	Os08g0478200 [Oryza sativa Japonica Group]	-0.62	0.012	-0.44					-3.92282	-0.104617	-2.296					31.27	31.31	1	17	15	46	69.82
	114	gi|51090918	Oryza sativa Japonica Group	unknown protein [Oryza sativa Japonica Group]	0.044	-0.08	-0.352					-0.0965024	-0.894931	-3.90628					73.78	73.78	2	40	35	79	40.35
	341	gi|115489266	Oryza sativa Japonica Group	Os12g0578200 [Oryza sativa Japonica Group]	0.596	0.196	0.688					-2.46654	-0.52782	-3.90529					40.53	40.6	1	27	20	55	57.83
	576	gi|303844	Oryza sativa	eukaryotic initiation factor 4A [Oryza sativa Japonica Group]	0.588	0.108	0.488					-3.90075	-0.128784	-3.21053					28.47	28.56	2	16	13	38	39.95
	223	gi|109940177	Oryza sativa Japonica Group	RecName: Full=Probable methionine--tRNA ligase; AltName: Full=Methionyl-tRNA synthetase; Short=MetRS	0.364	0.084	0.336					-3.87817	-0.0076153	-2.54567					51.89	51.94	3	27	25	49	41.32
	586	gi|115456826	Oryza sativa Indica Group	Os04g0106300 [Oryza sativa Japonica Group]	-0.6	0.064	-0.596					-3.87188	-0.166892	-3.58334					27.77	27.8	1	19	13	49	32.94
	191	gi|115470072	Oryza sativa Japonica Group	Os06g0727200 [Oryza sativa Japonica Group]	-0.516	0.02	-0.216					-3.86978	-0.0715357	-1.31128					56.44	56.44	2	35	26	80	45.53
	491	gi|218188405	Oryza sativa Indica Group	hypothetical protein OsI_02319 [Oryza sativa Indica Group]	-0.26	-0.016	-0.48					-1.81892	-0.0010373	-3.86317					31.9	31.94	3	18	16	39	51.59
	553	gi|115476134	Oryza sativa Japonica Group	Os08g0374000 [Oryza sativa Japonica Group]	-1.016	0.12	-0.724					-3.83264	-0.869005	-2.15108					29.19	29.19	2	21	14	60	82.12
	597	gi|34394390	Oryza sativa Japonica Group	unknown protein [Oryza sativa Japonica Group]	0.348	-0.168	0.188					-3.82226	-1.72151	-1.51843					27.38	27.41	1	15	13	25	12.31
	708	gi|115451981	Oryza sativa Japonica Group	Os03g0255100 [Oryza sativa Japonica Group]	-0.208	-0.02	-0.448					-2.22515	-0.130161	-3.78017					22.38	22.38	4	11	11	27	23.74
	448	gi|115464757	Oryza sativa Japonica Group	Os05g0503300 [Oryza sativa Japonica Group]	-0.704	-0.152	-0.424					-3.76665	-0.657677	-3.75991					34.14	34.15	1	20	18	40	27.15
	496	gi|21741699	Oryza sativa Japonica Group	OJ991113_30.4 [Oryza sativa Japonica Group]	-0.384	-0.028	-0.212					-3.75328	-0.128927	-1.63496					31.62	31.7	1	16	16	28	34.04
	598	gi|115465529	Oryza sativa Japonica Group	Os05g0569500 [Oryza sativa Japonica Group]	-0.964	-0.132	-0.636					-3.74536	-0.582774	-3.65366					27.13	27.13	1	15	13	36	50.42
	764	gi|125590233	Oryza sativa Japonica Group	hypothetical protein OsJ_14634 [Oryza sativa Japonica Group]	0.728	0.264	0.424					-3.74166	-0.796593	-2.13073					20.97	31.18	2	9	9	18	14.81
	281	gi|75327654	Oryza sativa Japonica Group	RecName: Full=Probable nucleoredoxin 1-2; Short=OsNrx1-2	0.464	0.072	0.556					-2.75134	-0.245298	-3.73658					44.46	44.51	3	28	22	81	40.62
	673	gi|218187662	Oryza sativa Indica Group	hypothetical protein OsI_00718 [Oryza sativa Indica Group]	-0.44	-0.092	-0.62					-2.85923	-0.542188	-3.73465					23.71	23.71	2	13	10	20	40.06
	499	gi|115441357	Oryza sativa Japonica Group	Os01g0874700 [Oryza sativa Japonica Group]	0.268	0.184	0.304					-1.35297	-1.43282	-3.71898					31.47	45.67	2	19	15	41	48.61
	1196	gi|306415981	Oryza sativa Japonica Group	Bowman-Bike type proteinase inhibitor A [Oryza sativa Japonica Group]	-0.896	-0.028	-0.856					-3.71467	-0.166117	-3.64262					11.97	14.39	5	5	5	10	19.92
	763	gi|125584660	Oryza sativa Japonica Group	hypothetical protein OsJ_09135 [Oryza sativa Japonica Group]	-1.428	-0.144	-0.812					-3.70151	-0.627841	-3.02708					20.99	20.99	2	20	10	61	66.32
	1143	gi|29367377	Oryza sativa Japonica Group	putative vacuolar ATP synthase subunit C [Oryza sativa Japonica Group]	0.54	0.284	0.584					-3.32915	-1.23258	-3.68882					12.89	13.05	2	7	6	10	24.02
	595	gi|902058	Oryza sativa	lipid transfer protein precursor, partial [Oryza sativa]	-0.844	-0.36	-1.2					-3.40554	-1.51311	-3.64962					27.44	27.48	2	28	13	83	79.8
	185	gi|218197256	Oryza sativa Indica Group	hypothetical protein OsI_20948 [Oryza sativa Indica Group]	0.288	0.028	0.312					-2.35558	-0.023385	-3.63942					57.82	57.85	2	36	28	62	50.67
	744	gi|218192500	Oryza sativa Indica Group	hypothetical protein OsI_10877 [Oryza sativa Indica Group]	-0.332	0	-0.5					-2.77876	-0.100906	-3.63175					21.41	22.64	2	12	11	29	34.94
	344	gi|218187597	Oryza sativa Indica Group	hypothetical protein OsI_00588 [Oryza sativa Indica Group]	-0.212	-0.092	-0.348					-2.01503	-1.2311	-3.6271					40.06	40.31	3	22	19	42	28.2
	1040	gi|115489150	Oryza sativa Japonica Group	Os12g0567700 [Oryza sativa Japonica Group]	0.6	0.06	0.26					-3.61554	-0.246171	-0.873006					14.48	14.49	1	6	6	10	31.42
	411	gi|115458588	Oryza sativa Japonica Group	Os04g0444600 [Oryza sativa Japonica Group]	0.552	0.028	0.536					-2.63023	-0.0367541	-3.60311					36.41	36.41	1	20	19	40	46.82
	245	gi|600769	Oryza sativa	cyclophilin 2 [Oryza sativa]	-1.096	-0.132	-0.82					-3.59437	-0.575148	-3.35557					47.99	55.52	1	60	22	230	68.6
	384	gi|115462001	Oryza sativa Japonica Group	Os05g0140800 [Oryza sativa Japonica Group]	-0.856	0.00400001	-0.372					-3.59046	-0.157595	-2.2561					37.61	37.69	3	23	21	48	47.4
	486	gi|115461240	Oryza sativa Japonica Group	Os04g0671700 [Oryza sativa Japonica Group]	-0.376	-0.084	-0.32					-3.57143	-0.825305	-2.66319					32.46	32.46	2	19	17	38	42.64
	157	gi|115478180	Oryza sativa Japonica Group	Os09g0252100 [Oryza sativa Japonica Group]	-0.428	0.012	-0.348					-3.56509	-0.12792	-2.77971					63.45	63.45	2	46	32	108	61.89
	451	gi|78708570	Oryza sativa Japonica Group	phenylalanyl-tRNA synthetase alpha chain, putative, expressed [Oryza sativa Japonica Group]	0.348	0.08	0.288					-3.55857	-0.78659	-2.94307					33.89	33.93	3	17	17	37	43.41
	59	gi|347662503	Oryza sativa Indica Group	RecName: Full=Acetyl-CoA carboxylase 2; Includes: RecName: Full=Biotin carboxylase	0.208	0.064	0.196					-3.54983	-0.260311	-2.79767					107.16	107.32	2	68	55	112	28.96
	915	gi|115434946	Oryza sativa Japonica Group	Os01g0184100 [Oryza sativa Japonica Group]	-0.66	0.096	-0.76					-3.5486	-0.59923	-3.50161					17.27	17.29	1	9	8	15	51.81
	275	gi|115448091	Oryza sativa Japonica Group	Os02g0698000 [Oryza sativa Japonica Group]	0.536	0.44	0.38					-3.5443	-2.35394	-1.63016					45.25	45.25	1	31	23	51	67.74
	121	gi|115465273	Oryza sativa Japonica Group	Os05g0549700 [Oryza sativa Japonica Group]	-0.88	-0.06	-0.452					-3.52571	-0.231071	-2.71843					70.77	70.78	1	42	32	90	52.59
	326	gi|115435496	Oryza sativa Japonica Group	Os01g0232700 [Oryza sativa Japonica Group]	-0.332	-0.084	-0.32					-3.52072	-0.681131	-2.18258					41.46	41.47	1	22	19	47	35.52
	830	gi|83306210	Oryza sativa Indica Group	eukaryotic translation initiation factor 2 alpha [Oryza sativa Indica Group]	0.532	0.252	0.596					-2.9881	-0.322145	-3.51429					19.52	19.52	3	9	9	18	42.77
	536	gi|222632369	Oryza sativa Japonica Group	hypothetical protein OsJ_19352 [Oryza sativa Japonica Group]	-0.516	-0.148	-0.528					-3.38379	-0.641429	-3.48661					29.9	29.92	3	18	15	41	36.36
	109	gi|115437648	Oryza sativa Japonica Group	Os01g0560000 [Oryza sativa Japonica Group]	-0.268	-0.012	-0.244					-3.47977	-0.169892	-1.96174					75.6	75.73	2	44	37	97	62.9
	526	gi|115461843	Oryza sativa Japonica Group	Os05g0125500 [Oryza sativa Japonica Group]	-0.664	-0.172	-0.552					-3.47724	-0.735093	-3.242					30.12	30.19	1	16	15	26	38.88
	1026	gi|297596332	Oryza sativa Japonica Group	Os01g0217800 [Oryza sativa Japonica Group]	-0.412	0.044	-0.268					-3.46806	-0.267796	-2.40928					14.7	16.83	4	9	7	12	33.41
	826	gi|115463365	Oryza sativa Japonica Group	Os05g0353400 [Oryza sativa Japonica Group]	0.804	0.16	0.656					-3.4663	-0.27541	-2.70799					19.56	19.72	3	10	9	12	16.01
	298	gi|115488160	Oryza sativa Japonica Group	Os12g0277500 [Oryza sativa Japonica Group]	0.128	0.316	-0.016					-1.2955	-3.45068	-0.0936189					43.05	81.3	1	26	21	69	58.65
	738	gi|218194124	Oryza sativa Indica Group	hypothetical protein OsI_14352 [Oryza sativa Indica Group]	0.624	-0.1	0.528					-3.45056	-0.273911	-2.8802					21.56	21.61	2	14	11	21	26.41
	1257	gi|115475908	Oryza sativa Indica Group	Os08g0326400 [Oryza sativa Japonica Group]	0.58	0.34	0.016					-3.41171	-1.13902	-0.313066					11.09	11.1	3	8	6	13	24.42
	535	gi|115473061	Oryza sativa Japonica Group	Os07g0586200 [Oryza sativa Japonica Group]	-1.176	-0.112	-0.544					-3.38875	-0.470239	-2.40726					29.93	29.93	2	19	15	30	41.94
	322	gi|218188287	Oryza sativa Indica Group	hypothetical protein OsI_02088 [Oryza sativa Indica Group]	-0.304	0.096	-0.336					-2.7993	-0.338016	-3.3775					41.64	41.64	2	25	21	70	56.46
	1054	gi|222619232	Oryza sativa Japonica Group	hypothetical protein OsJ_03414 [Oryza sativa Japonica Group]	-0.656	-0.176	-0.956					-3.03747	-0.168224	-3.36929					14.26	14.27	3	9	7	14	13.49
	428	gi|108707474	Oryza sativa Japonica Group	glyoxalase family protein, expressed [Oryza sativa Japonica Group]	-0.812	0.096	-0.568					-3.35741	-0.240913	-2.37184					35.36	35.36	2	26	17	96	50.93
	571	gi|34393258	Oryza sativa Indica Group	putative Oxygen-evolving enhancer protein 3-1, chloroplast precursor (OEE3) [Oryza sativa Japonica Group]	-0.488	0.136	-0.164					-3.35026	-0.936992	-0.354375					28.6	28.67	3	19	14	65	53.99
	52	gi|115452927	Oryza sativa Japonica Group	Os03g0340500 [Oryza sativa Japonica Group]	-0.092	-0.044	0.16					-0.297365	-0.119244	-3.34014					114.93	132.65	1	84	55	230	53.03
	1152	gi|222619126	Oryza sativa Japonica Group	hypothetical protein OsJ_03161 [Oryza sativa Japonica Group]	-0.684	-0.024	-0.384					-3.31687	-0.0947298	-2.23295					12.78	13.33	2	7	6	11	23.08
	699	gi|125560666	Oryza sativa Indica Group	hypothetical protein OsI_28350 [Oryza sativa Indica Group]	0.62	-0.06	0.844					-2.2209	-0.421203	-3.30725					22.78	22.78	3	12	11	24	34.48
	144	gi|115473615	Oryza sativa Japonica Group	Os07g0638100 [Oryza sativa Japonica Group]	-0.232	-0.056	-0.372					-1.35056	-0.977121	-3.30486					66.19	66.19	1	38	32	86	50.38
	74	gi|115472167	Oryza sativa Japonica Group	Os07g0492000 [Oryza sativa Japonica Group]	-1.024	-0.024	-0.236					-3.27286	-1.1018	-1.91017					95.99	95.99	2	85	45	374	92.62
	616	gi|115475758	Oryza sativa Japonica Group	Os08g0295300 [Oryza sativa Japonica Group]	0.356	0.148	0.308					-3.2651	-1.22752	-2.5723					26.25	26.27	3	13	13	20	23.89
	718	gi|115474297	Oryza sativa Japonica Group	Os07g0695800 [Oryza sativa Japonica Group]	0.548	0.096	0.516					-2.94355	-0.250496	-3.25995					22.09	39.53	1	10	9	19	22.32
	155	gi|125525752	Oryza sativa Indica Group	hypothetical protein OsI_01744 [Oryza sativa Indica Group]	-0.192	-0.012	-0.4					-1.58384	-0.0524186	-3.25548					63.69	63.69	3	41	32	72	53.83
	406	gi|108708022	Oryza sativa Japonica Group	Cupin family protein, expressed [Oryza sativa Japonica Group]	-0.284	0.096	0.024					-3.24964	-1.19305	-0.00298458					36.81	36.85	1	19	18	83	40
	512	gi|125572738	Oryza sativa Japonica Group	hypothetical protein OsJ_04179 [Oryza sativa Japonica Group]	0.7	0.172	0.632					-3.24585	-0.453708	-2.8544					30.8	30.88	3	18	15	44	39.08
	497	gi|115473645	Oryza sativa Japonica Group	Os07g0640200 [Oryza sativa Japonica Group]	-0.344	-0.04	-0.36					-3.24403	-0.085938	-2.64475					31.58	31.62	1	16	15	40	31.32
	327	gi|213959182	Oryza sativa Japonica Group	TCP-1/cpn60 chaperonin [Oryza sativa Japonica Group]	0.348	0.028	0.232					-3.23006	-0.414908	-2.24194					41.43	41.57	2	24	21	39	44.69
	3	gi|385717664	Oryza sativa Japonica Group	disulfide isomerase [Oryza sativa Japonica Group]	0.132	0.272	0.684					-1.1897	-1.05798	-3.22886					367.46	367.46	1	345	176	1580	92.17
	393	gi|222624587	Oryza sativa Japonica Group	hypothetical protein OsJ_10181 [Oryza sativa Japonica Group]	-0.496	-0.224	-0.376					-3.22784	-0.623459	-2.5445					37.31	37.47	3	22	18	42	31.34
	142	gi|115450595	Oryza sativa Japonica Group	Os03g0136900 [Oryza sativa Japonica Group]	-0.272	-0.052	-0.284					-3.22297	-0.437679	-3.17836					66.98	109.24	3	40	32	79	47.77
	147	gi|222636391	Oryza sativa Japonica Group	hypothetical protein OsJ_23002 [Oryza sativa Japonica Group]	-0.344	-0.04	-0.18					-3.21466	-0.0961867	-1.27533					64.78	64.78	2	38	33	66	46.9
	450	gi|115445929	Oryza sativa Japonica Group	Os02g0440000 [Oryza sativa Japonica Group]	-0.364	-0.08	-0.388					-2.74675	-0.257858	-3.20883					34.04	34.18	1	19	16	32	32.65
	118	gi|115455167	Oryza sativa Japonica Group	Os03g0735000 [Oryza sativa Japonica Group]	-0.28	-0.1	-0.26					-3.20389	-0.290636	-2.73513					71.62	81.92	2	43	35	101	72.21
	54	gi|31193919	Oryza sativa Japonica Group	putative rubisco subunit binding-protein alpha subunit precursor (60 kDa chaperonin alpha subunit) [Oryza sativa Japonica Group]	-0.144	0.26	-0.016					-1.15023	-3.20249	-0.52434					113.76	117.83	2	77	55	184	73.97
	1697	gi|222624970	Oryza sativa Japonica Group	hypothetical protein OsJ_10958 [Oryza sativa Japonica Group]	-0.988	-0.084	-0.44					-3.202	-0.516659	-2.1533					6.75	12.53	4	4	3	11	50.74
	422	gi|115470116	Oryza sativa Japonica Group	Os06g0730600 [Oryza sativa Japonica Group]	-0.292	-0.308	-0.12					-2.77895	-3.19984	-1.38166					35.77	35.81	2	19	18	32	26.14
	1160	gi|51854423	Oryza sativa Japonica Group	putative endo-1,3;1,4-beta-D-glucanase [Oryza sativa Japonica Group]	-0.464	-0.04	-0.34					-3.1624	-0.115092	-2.20553					12.62	12.67	2	7	6	9	28.33
	853	gi|115468250	Oryza sativa Japonica Group	Os06g0507200 [Oryza sativa Japonica Group]	-0.968	-0.204	-0.688					-3.16071	-1.0887	-2.9268					18.7	18.7	1	19	9	45	38.93
	273	gi|125552851	Oryza sativa Indica Group	hypothetical protein OsI_20474 [Oryza sativa Indica Group]	-0.384	-0.064	-0.368					-2.5957	-0.459548	-3.14583					45.39	68.12	1	27	23	61	79.93
	552	gi|50252009	Oryza sativa Japonica Group	putative mevalonate disphosphate decarboxylase [Oryza sativa Japonica Group]	-0.36	-0.06	-0.2					-3.14535	-0.324458	-1.33138					29.24	29.24	1	14	13	38	38.72
	951	gi|77555438	Oryza sativa Japonica Group	ABA-responsive protein, putative, expressed [Oryza sativa Japonica Group]	0.276	-0.084	0.372					-2.6564	-0.348742	-3.1341					16.49	16.49	2	9	8	17	39.6
	661	gi|297604635	Oryza sativa Japonica Group	Os05g0468800 [Oryza sativa Japonica Group]	-0.724	0.116	-0.408					-3.1318	-0.368858	-2.14462					24.05	24.05	1	16	12	43	53.89
	221	gi|222622165	Oryza sativa Japonica Group	hypothetical protein OsJ_05368 [Oryza sativa Japonica Group]	0.468	-0.04	0.388					-3.13157	-0.0769552	-2.36733					52.44	52.53	3	29	26	56	34.27
	612	gi|125546281	Oryza sativa Indica Group	hypothetical protein OsI_14154 [Oryza sativa Indica Group]	-0.428	-0.012	-0.152					-3.12347	-0.29377	-0.964319					26.52	26.56	2	13	13	43	60.09
	457	gi|115461330	Oryza sativa Japonica Group	Os04g0677500 [Oryza sativa Japonica Group]	-0.2	-0.048	-0.304					-2.22726	-0.713741	-3.123					33.53	33.53	1	17	15	47	36.79
	100	gi|115463191	Oryza sativa Japonica Group	Os05g0323900 [Oryza sativa Japonica Group]	-0.536	-0.048	-0.216					-3.11264	-0.130883	-1.35334					80.91	80.91	1	59	41	167	93.07
	1045	gi|77552928	Oryza sativa Japonica Group	60S acidic ribosomal protein P0, putative, expressed [Oryza sativa Japonica Group]	0.788	0.34	0.568					-3.10302	-0.984996	-2.07167					14.37	14.43	3	7	7	15	28.75
	498	gi|27261025	Oryza sativa Japonica Group	putative thiamine biosynthesis protein [Oryza sativa Japonica Group]	0.512	-0.228	0.208					-3.09171	-0.525441	-1.5431					31.52	31.52	4	20	16	39	33.52
	235	gi|115483568	Oryza sativa Japonica Group	Os10g0571200 [Oryza sativa Japonica Group]	-0.308	-0.156	-0.216					-3.09076	-1.00526	-2.06216					50.37	50.37	1	34	25	63	48.42
	102	gi|115451355	Oryza sativa Japonica Group	Os03g0198400 [Oryza sativa Japonica Group]	-0.452	-0.112	-0.212					-3.07862	-0.451944	-1.29134					77.98	78.05	1	46	37	97	57.98
	280	gi|115456623	Oryza sativa Japonica Group	Os03g0851100 [Oryza sativa Japonica Group]	-0.276	0.00400001	-0.328					-2.91317	-0.437142	-3.07603					44.66	44.76	1	26	22	59	44.59
	1368	gi|125544160	Oryza sativa Indica Group	hypothetical protein OsI_11874 [Oryza sativa Indica Group]	0.66	0.244	0.084					-3.07405	-1.02519	-0.89037					9.81	9.83	3	6	6	15	20.4
	940	gi|57164477	Oryza sativa Japonica Group	putative ribosomal protein S19 [Oryza sativa Japonica Group]	0.56	0.228	0.156					-3.05987	-0.717335	-0.749434					16.65	16.65	6	9	9	25	47.22
	707	gi|115441871	Oryza sativa Japonica Group	Os01g0919900 [Oryza sativa Japonica Group]	-0.704	-0.172	-0.448					-3.05134	-0.618275	-3.00584					22.44	22.48	2	11	11	18	28.75
	812	gi|116309939	Oryza sativa Indica Group	H0525D09.11 [Oryza sativa Indica Group]	0.528	-0.208	0.468					-1.39583	-0.14511	-3.05042					19.85	19.85	2	11	10	20	20.24
	799	gi|115436430	Oryza sativa Indica Group	Os01g0348600 [Oryza sativa Japonica Group]	0.308	-0.184	0.404					-2.42543	-0.281749	-3.05022					20.06	20.09	1	11	10	13	24.35
	736	gi|115452831	Oryza sativa Japonica Group	Os03g0332400 [Oryza sativa Japonica Group]	-0.348	-0.032	-0.356					-3.03131	-0.660642	-3.03968					21.58	23.45	1	10	10	22	45.74
	1108	gi|125585868	Oryza sativa Japonica Group	hypothetical protein OsJ_10427 [Oryza sativa Japonica Group]	0.656	-0.56	0.84					-2.32944	-1.0676	-3.03018					13.41	13.43	3	9	7	18	39.24
	390	gi|115467064	Oryza sativa Japonica Group	Os06g0214300 [Oryza sativa Japonica Group]	-0.42	-0.036	-0.176					-3.02354	-0.518977	-1.61975					37.4	37.4	2	21	17	50	61.18
	1031	gi|125571984	Oryza sativa Japonica Group	hypothetical protein OsJ_03416 [Oryza sativa Japonica Group]	-0.596	0.028	-0.272					-3.02228	-0.0998087	-1.7275					14.59	25.53	3	10	7	26	29.67
	332	gi|115443603	Oryza sativa Japonica Group	Os02g0100300 [Oryza sativa Japonica Group]	-0.248	0.212	-0.108					-2.99528	-1.79705	-0.830657					41.26	41.26	1	26	20	49	31.37
	861	gi|115456397	Oryza sativa Japonica Group	Os03g0832200 [Oryza sativa Japonica Group]	-0.396	-0.108	-0.4					-2.97812	-0.611836	-2.59272					18.46	41.4	1	11	9	17	49.55
	570	gi|115437452	Oryza sativa Japonica Group	Os01g0550100 [Oryza sativa Japonica Group]	0.304	0.08	0.284					-2.6743	-0.544503	-2.97059					28.62	28.62	3	17	14	33	35.44
	168	gi|115464537	Oryza sativa Japonica Group	Os05g0482700 [Oryza sativa Japonica Group]	0.112	0.06	0.248					-0.905715	-0.496951	-2.94056					61.25	126.73	2	46	30	108	76.03
	965	gi|115452113	Oryza sativa Japonica Group	Os03g0266300 [Oryza sativa Japonica Group]	-1.26	0.1	-0.984					-2.91573	-0.427513	-2.69109					16.1	16.1	1	9	8	27	56.52
	481	gi|115464123	Oryza sativa Japonica Group	Os05g0438800 [Oryza sativa Japonica Group]	0.424	0.308	0.46					-1.32468	-1.44639	-2.91282					32.66	61.64	1	21	16	53	63.83
	735	gi|45272584	Oryza sativa	phosphoethanolamine N-methyltransferase [Oryza sativa]	0.852	0.316	0.864					-2.85433	-1.17924	-2.89923					21.63	21.66	3	10	9	19	27.66
	381	gi|18087684	Oryza sativa Japonica Group	putative exohydrolase [Oryza sativa Japonica Group]	-0.336	-0.124	-0.352					-2.81653	-1.03842	-2.89413					37.78	38.17	2	25	20	43	37.52
	453	gi|218186992	Oryza sativa Indica Group	hypothetical protein OsI_38581 [Oryza sativa Indica Group]	-0.248	0.032	-0.2					-2.88638	-0.209607	-2.51581					33.76	33.8	2	24	17	41	40.87
	695	gi|115488528	Oryza sativa Japonica Group	Os12g0468600 [Oryza sativa Japonica Group]	-0.232	0	-0.388					-1.57233	-0.0195452	-2.88059					22.89	23.01	1	12	12	16	28.24
	1005	gi|9049411	Oryza sativa Japonica Group	putative alpha-glucosidase [Oryza sativa Japonica Group]	-0.424	-0.08	-0.504					-2.55905	-0.282098	-2.86629					15.17	15.6	4	8	8	12	11.73
	132	gi|115447367	Oryza sativa Japonica Group	Os02g0621700 [Oryza sativa Japonica Group]	-0.408	0.024	0.084					-2.85837	-0.09875	-0.388056					68.43	68.5	1	51	33	106	65.17
	1501	gi|218196466	Oryza sativa Indica Group	hypothetical protein OsI_19264 [Oryza sativa Indica Group]	0.764	0.22	0.368					-2.84648	-0.419817	-0.54915					8.4	8.4	4	3	3	4	13.26
	1184	gi|222617173	Oryza sativa Japonica Group	hypothetical protein OsJ_36277 [Oryza sativa Japonica Group]	0.492	-0.00800001	0.344					-2.8452	-0.0344246	-1.34642					12.13	27.75	4	7	6	8	18.53
	137	gi|108862691	Oryza sativa Japonica Group	ubiquitin-specific protease 12, putative, expressed [Oryza sativa Japonica Group]	0.24	0.148	0.272					-1.82402	-1.45742	-2.84152					67.98	68.05	2	40	34	56	35.73
	950	gi|115436514	Oryza sativa Japonica Group	Os01g0358400 [Oryza sativa Japonica Group]	0.82	0.356	0.364					-2.84027	-1.03746	-0.50525					16.5	17	2	9	8	23	48.3
	354	gi|53792717	Oryza sativa Japonica Group	putative Acid phosphatase precursor 1 [Oryza sativa Japonica Group]	-0.488	-0.112	-0.48					-2.84	-0.283796	-1.03435					39.21	39.21	2	33	19	179	57.95
	665	gi|115454901	Oryza sativa Japonica Group	Os03g0710800 [Oryza sativa Japonica Group]	0.704	0.44	0.66					-1.83086	-1.5771	-2.83907					23.9	45.57	2	13	12	30	70
	880	gi|115477944	Oryza sativa Japonica Group	Os09g0109600 [Oryza sativa Japonica Group]	-0.672	0.076	-0.492					-2.83777	-0.108024	-2.49027					18.1	18.1	1	13	10	25	90.67
	55	gi|115479839	Oryza sativa Japonica Group	Os09g0484200 [Oryza sativa Japonica Group]	0.372	0.356	0.052					-2.58154	-2.83434	-0.244265					113.64	113.64	1	81	54	267	97.33
	701	gi|38345301	Oryza sativa Indica Group	OSJNBa0043A12.36 [Oryza sativa Japonica Group]	0.48	0.14	0.468					-2.83193	-0.777154	-2.54756					22.69	22.74	1	12	11	16	32.9
	1662	gi|45736136	Oryza sativa Japonica Group	hypothetical protein [Oryza sativa Japonica Group]	-0.904	-0.3	-1.204					-2.59333	-1.334	-2.83101					7.1	7.1	3	3	3	4	28.5
	1058	gi|115449135	Oryza sativa Indica Group	Os02g0788400 [Oryza sativa Japonica Group]	0.392	-0.148	0.272					-2.82665	-0.305649	-1.71652					14.21	14.21	1	9	7	16	28.37
	170	gi|115461585	Oryza sativa Japonica Group	Os05g0103200 [Oryza sativa Japonica Group]	-0.384	-0.04	-0.352					-2.82342	-0.0165098	-1.72364					61.03	61.1	1	39	30	84	57.6
	423	gi|115438617	Oryza sativa Japonica Group	Os01g0618100 [Oryza sativa Japonica Group]	-0.232	0.04	-0.512					-1.46248	-0.0424067	-2.82299					35.72	37.07	1	19	17	38	52.91
	317	gi|115446279	Oryza sativa Japonica Group	Os02g0506500 [Oryza sativa Japonica Group]	0.312	-0.196	0.44					-2.00701	-0.606551	-2.82167					41.83	41.84	2	30	21	69	50.83
	926	gi|125602063	Oryza sativa Japonica Group	hypothetical protein OsJ_25906 [Oryza sativa Japonica Group]	-1.152	0.04	-1.22					-2.81958	-0.177287	-2.23467					16.99	17.04	3	9	9	10	22.43
	255	gi|116309729	Oryza sativa Indica Group	OSIGBa0115M15.12 [Oryza sativa Indica Group]	-0.292	0.012	-0.06					-2.81423	-0.323416	-0.887333					47.16	50.49	1	29	23	68	57.75
	779	gi|115479691	Oryza sativa Japonica Group	Os09g0471100 [Oryza sativa Japonica Group]	-0.476	-0.064	-0.696					-1.30859	-0.0422179	-2.81213					20.47	20.54	1	11	9	30	37.22
	446	gi|125529268	Oryza sativa Indica Group	hypothetical protein OsI_05369 [Oryza sativa Indica Group]	0.132	-0.076	0.352					-0.285379	-0.381143	-2.79853					34.27	34.27	2	24	17	49	39.07
	1607	gi|428674406	Oryza sativa Japonica Group	glutelin, partial [Oryza sativa Japonica Group]	0.88	0.016	0.904					-2.79162	-0.511466	-2.57175					7.62	12.83	3	4	4	11	17.52
	687	gi|222641750	Oryza sativa Japonica Group	hypothetical protein OsJ_29702 [Oryza sativa Japonica Group]	-0.44	-0.016	-0.56					-1.95897	-0.290121	-2.79064					23.24	23.27	3	12	11	22	19.44
	507	gi|115467244	Oryza sativa Japonica Group	Os06g0231300 [Oryza sativa Japonica Group]	-0.232	0.08	-0.188					-2.78455	-0.648159	-2.34955					31.13	31.17	1	18	14	37	52.27
	279	gi|115434036	Oryza sativa Japonica Group	Os01g0106400 [Oryza sativa Japonica Group]	-0.072	0.00400001	-0.44					-0.373465	-0.0144332	-2.77692					44.8	44.83	2	24	21	55	70.38
	31	gi|14192878	Oryza sativa Japonica Group	Hypothetical protein [Oryza sativa]	0.144	-0.04	0.568					-0.718707	-0.17587	-2.76586					142.31	142.32	1	104	70	313	82.59
	233	gi|19880027	Oryza sativa	glyceraldehyde-3-phosphate dehydrogenase [Oryza sativa]	-0.212	-0.016	-0.272					-2.23248	-0.0174928	-2.74279					50.53	50.58	2	30	25	72	50.89
	218	gi|222628767	Oryza sativa Japonica Group	hypothetical protein OsJ_14584 [Oryza sativa Japonica Group]	0.372	0.2	0.296					-2.73564	-0.713686	-1.84644					52.78	52.83	4	31	27	75	31.93
	427	gi|115482342	Oryza sativa Japonica Group	Os10g0457600 [Oryza sativa Japonica Group]	0.14	0.06	0.304					-0.512402	-0.229397	-2.73563					35.55	35.58	1	20	16	40	56.18
	188	gi|115483468	Oryza sativa Japonica Group	Os10g0563700 [Oryza sativa Japonica Group]	-0.412	-0.16	-0.204					-2.731	-0.470499	-1.05876					56.95	83.23	1	51	27	192	86.09
	886	gi|218188994	Oryza sativa Indica Group	hypothetical protein OsI_03604 [Oryza sativa Indica Group]	-0.424	0.036	-0.356					-2.02647	-0.173673	-2.72856					17.83	18.07	2	10	9	13	69.2
	336	gi|115481716	Oryza sativa Japonica Group	Os10g0369000 [Oryza sativa Japonica Group]	0.276	-0.12	0.216					-2.71238	-0.321086	-1.84314					40.91	40.91	2	23	20	47	34.92
	2324	gi|218188665	Oryza sativa Indica Group	hypothetical protein OsI_02873 [Oryza sativa Indica Group]	0.24	0.116	0.268					-2.69772	-2.59474	-2.70489					3.28	3.38	3	1	1	2	4.4
	1609	gi|115467846	Oryza sativa Japonica Group	Os06g0324400 [Oryza sativa Japonica Group]	-1.156	0.084	-0.44					-2.70214	-0.369136	-1.70125					7.62	7.62	1	4	4	4	38.27
	1294	gi|297604659	Oryza sativa Japonica Group	Os05g0477900 [Oryza sativa Japonica Group]	-1.224	-0.072	-0.912					-2.68926	-0.37211	-2.34464					10.58	10.58	1	7	5	19	42.64
	671	gi|77557101	Oryza sativa Indica Group	Methyl-CpG binding domain containing protein, expressed [Oryza sativa Japonica Group]	-0.416	0.08	-0.52					-2.65022	-0.410298	-2.68909					23.79	23.79	2	11	11	26	62.05
	138	gi|31415971	Oryza sativa Japonica Group	putative 3-isopropylmalate dehydrogenase [Oryza sativa Japonica Group]	-0.268	-0.132	-0.164					-2.68836	-1.32607	-1.7232					67.8	67.8	2	49	34	129	62.01
	434	gi|75244738	Oryza sativa Japonica Group	RecName: Full=IAA-amino acid hydrolase ILR1-like 7; Flags: Precursor	-0.26	0.036	-0.404					-1.40988	-0.259041	-2.68682					35.13	35.15	1	17	17	38	49.89
	66	gi|115451055	Oryza sativa Japonica Group	Os03g0174500 [Oryza sativa Japonica Group]	-0.472	-0.156	-0.216					-2.68332	-0.437066	-1.41093					102.22	102.22	2	71	51	174	60.45
	228	gi|6682927	Oryza sativa Japonica Group	importin alpha 1b [Oryza sativa Japonica Group]	0.452	0.24	0.468					-1.99098	-0.767124	-2.67649					51.28	51.32	2	33	25	83	45.51
	620	gi|297727109	Oryza sativa Japonica Group	Os09g0491772 [Oryza sativa Japonica Group]	0.172	-0.428	0.268					-0.43053	-2.67626	-1.9216					25.83	65.49	2	15	13	22	38.89
	196	gi|27804768	Oryza sativa Japonica Group	sedoheptulose-1,7-bisphosphatase precursor [Oryza sativa Indica Group]	0.196	-0.012	0.244					-1.57812	-0.423886	-2.67537					55.64	55.87	2	32	28	57	54.34
	1215	gi|125578786	Oryza sativa Japonica Group	hypothetical protein OsJ_35525 [Oryza sativa Japonica Group]	0.972	0.184	0.74					-2.65124	-0.0867175	-1.94764					11.61	11.63	3	5	5	11	9.776
	692	gi|115456131	Oryza sativa Japonica Group	Os03g0810800 [Oryza sativa Japonica Group]	-0.164	0.012	-0.248					-1.99144	-0.574276	-2.64221					23.05	23.09	2	14	12	22	59.07
	581	gi|125551937	Oryza sativa Indica Group	hypothetical protein OsI_19569 [Oryza sativa Indica Group]	0.248	-0.108	0.28					-2.01999	-0.0305718	-2.63975					28.13	28.13	2	18	16	35	43.26
	134	gi|115485537	Oryza sativa Japonica Group	Os11g0484500 [Oryza sativa Japonica Group]	-0.304	-0.224	-0.204					-2.63463	-1.36196	-1.665					68.31	68.31	1	50	34	123	61.42
	1419	gi|115446617	Oryza sativa Indica Group	Os02g0549600 [Oryza sativa Japonica Group]	0.732	0.252	0.236					-2.62642	-0.62396	-0.245833					9.32	9.32	2	5	5	9	32.24
	1561	gi|125987818	Oryza sativa Japonica Group	RecName: Full=Cysteine proteinase inhibitor 2; AltName: Full=Oryzacystatin II; Short=OC-II; AltName: Full=Oryzacystatin-2	0.736	-0.084	0.888					-2.19318	-0.107875	-2.62512					8.03	8.03	3	7	4	12	39.74
	1440	gi|218184128	Oryza sativa Indica Group	hypothetical protein OsI_32713 [Oryza sativa Indica Group]	-0.496	-0.128	-0.624					-2.19984	-0.617664	-2.61245					9.1	10.88	4	4	4	6	10.56
	1437	gi|115484185	Oryza sativa Indica Group	Os11g0149200 [Oryza sativa Japonica Group]	-0.76	0.136	-1.176					-2.60495	-0.547108	-2.20239					9.15	9.15	1	4	4	13	30.82
	254	gi|12957707	Oryza sativa Japonica Group	putative inosine monophosphate dehydrogenase [Oryza sativa Japonica Group]	-0.576	-0.056	-0.212					-2.59632	-0.106005	-0.647307					47.18	47.18	2	30	23	67	52.69
	714	gi|297603262	Oryza sativa Japonica Group	Os04g0587200 [Oryza sativa Japonica Group]	-0.62	-0.308	-0.732					-2.3166	-1.01043	-2.59608					22.17	22.17	2	11	11	24	58.6
	1020	gi|115465831	Oryza sativa Japonica Group	Os05g0595400 [Oryza sativa Japonica Group]	0.204	0.00800001	0.472					-1.05199	-0.335284	-2.59515					14.87	17.11	2	9	8	13	30.96
	454	gi|115489022	Oryza sativa Japonica Group	Os12g0555500 [Oryza sativa Japonica Group]	0.196	-0.02	-0.54					-1.79069	-0.237663	-2.59016					33.68	33.68	1	21	16	52	88.61
	382	gi|222636687	Oryza sativa Japonica Group	hypothetical protein OsJ_23579 [Oryza sativa Japonica Group]	-0.16	-0.2	-0.404					-1.44503	-1.30121	-2.5898					37.74	37.78	6	29	20	85	47.67
	444	gi|115462445	Oryza sativa Japonica Group	Os05g0182800 [Oryza sativa Japonica Group]	0.304	0.204	0.304					-2.58892	-0.796959	-1.58137					34.48	54.03	1	19	17	39	37.94
	209	gi|222625608	Oryza sativa Japonica Group	hypothetical protein OsJ_12199 [Oryza sativa Japonica Group]	0.232	0.08	0.268					-2.57104	-0.504862	-2.58223					53.88	53.91	2	28	25	47	31.86
	558	gi|115446483	Oryza sativa Japonica Group	Os02g0530600 [Oryza sativa Japonica Group]	-0.28	0.036	-0.26					-2.57746	-0.0775395	-1.83592					28.95	28.99	1	13	13	20	27.44
	958	gi|115458950	Oryza sativa Japonica Group	Os04g0475600 [Oryza sativa Japonica Group]	-0.496	-0.1	-0.464					-2.53121	-0.496501	-2.57347					16.34	16.34	1	10	8	20	28.67
	937	gi|75285790	Oryza sativa Japonica Group	RecName: Full=Beta-glucosidase 4; Short=Os1bglu4	-0.176	-0.092	-0.22					-1.37254	-0.773918	-2.56948					16.71	16.71	2	7	7	13	22.15
	29	gi|125539715	Oryza sativa Indica Group	hypothetical protein OsI_07480 [Oryza sativa Indica Group]	0.496	0.5	0.364					-2.49491	-2.5661	-1.48087					149.34	153.3	3	116	75	320	53.7
	2322	gi|149390687	Oryza sativa Indica Group	60S ribosomal protein l-36-2 [Oryza sativa Indica Group]	0.608	0.06	0.192					-2.56118	-0.0499533	-0.554379					3.29	3.37	4	2	2	6	15.32
	232	gi|115464035	Oryza sativa Japonica Group	Os05g0429400 [Oryza sativa Japonica Group]	-0.14	0.216	-0.14					-0.108599	-2.55667	-0.464518					50.62	50.66	1	29	26	56	49.23
	1172	gi|115459588	Oryza sativa Japonica Group	Os04g0531100 [Oryza sativa Japonica Group]	0.588	0.104	0.688					-2.09533	-0.00567787	-2.5408					12.43	12.43	1	8	7	17	44.44
	1288	gi|115451209	Oryza sativa Japonica Group	Os03g0186900 [Oryza sativa Japonica Group]	-0.312	-0.184	-0.78					-0.608894	-0.775671	-2.53918					10.66	10.67	2	6	6	10	19.41
	991	gi|115472897	Oryza sativa Japonica Group	Os07g0570700 [Oryza sativa Japonica Group]	-0.364	-0.012	-0.312					-2.53376	-0.00834959	-2.38596					15.49	15.49	1	8	8	14	40.6
	829	gi|115435180	Oryza sativa Japonica Group	Os01g0207200 [Oryza sativa Japonica Group]	-0.52	-0.26	-0.216					-2.53367	-1.15483	-1.23541					19.54	19.56	1	11	9	16	14.13
	705	gi|32490267	Oryza sativa Japonica Group	OSJNBb0116K07.9 [Oryza sativa Japonica Group]	0.336	0.068	0.16					-2.53307	-0.547441	-0.497203					22.46	35.8	2	13	11	23	40.76
	636	gi|218199510	Oryza sativa Indica Group	hypothetical protein OsI_25803 [Oryza sativa Indica Group]	0.968	0.524	0.856					-2.42115	-0.496504	-2.53283					25.13	25.19	2	15	13	21	43.07
	900	gi|222619163	Oryza sativa Japonica Group	hypothetical protein OsJ_03246 [Oryza sativa Japonica Group]	-0.236	-0.032	-0.336					-1.70704	-0.0821872	-2.51603					17.57	17.62	2	9	9	12	15.98
	1439	gi|312983209	Oryza sativa Indica Group	16.9 kDa heat shock protein B [Oryza sativa Indica Group]	-0.776	0.06	-1.1					-2.50538	-0.0649944	-2.14852					9.11	9.12	1	7	4	23	62.11
	669	gi|297724299	Oryza sativa Japonica Group	Os05g0547850 [Oryza sativa Japonica Group]	-0.396	-0.084	-0.384					-2.49476	-0.355492	-2.31822					23.84	23.84	1	16	12	30	73.44
	2033	gi|115460202	Oryza sativa Japonica Group	Os04g0589800 [Oryza sativa Japonica Group]	-1.288	-0.00800001	-0.504					-2.48861	-0.0264276	-1.54251					4.49	4.49	2	2	2	3	23.77
	679	gi|115441587	Oryza sativa Japonica Group	Os01g0895100 [Oryza sativa Japonica Group]	0.348	0.196	0.272					-2.4882	-1.15926	-2.01055					23.39	23.42	1	14	11	22	46.06
	949	gi|222628934	Oryza sativa Japonica Group	hypothetical protein OsJ_14924 [Oryza sativa Japonica Group]	0.616	-0.304	0.496					-2.488	-0.849666	-1.00474					16.51	16.51	2	8	8	17	26.16
	1202	gi|22831130	Oryza sativa Japonica Group	putative stress-related protein [Oryza sativa Japonica Group]	0.448	0.208	0.412					-2.26	-1.07169	-2.48595					11.87	11.87	5	6	6	14	27.45
	211	gi|125588578	Oryza sativa Japonica Group	hypothetical protein OsJ_13305 [Oryza sativa Japonica Group]	-0.352	-0.096	-0.28					-2.48581	-0.539736	-1.65797					53.33	53.33	2	37	28	56	47.24
	1387	gi|9757686	Oryza sativa Japonica Group	unnamed protein product [Oryza sativa Japonica Group]	-1.668	0.048	-0.936					-2.48208	-0.189748	-2.17775					9.61	9.61	3	7	4	26	35.79
	192	gi|41053142	Oryza sativa Japonica Group	putative ornithine carbamoyltransferase [Oryza sativa Japonica Group]	-0.184	0.056	-0.228					-2.47827	-0.203582	-2.31357					56.38	56.42	1	42	28	91	45.78
	575	gi|50508572	Oryza sativa Japonica Group	putative eukaryotic translation initiation factor 4G [Oryza sativa Japonica Group]	0.416	-0.2	0.248					-2.4753	-1.71777	-1.27765					28.48	28.5	2	14	14	26	13.92
	154	gi|115452585	Oryza sativa Japonica Group	Os03g0307100 [Oryza sativa Japonica Group]	0.264	-0.084	0.208					-2.47247	-0.137292	-1.58338					63.84	63.85	1	33	31	59	38.17
	493	gi|355141931	Oryza sativa Japonica Group	vWA domain containing protein [Oryza sativa Japonica Group]	0.424	0.216	0.376					-2.4431	-1.05336	-2.45497					31.77	31.81	2	17	14	28	22.92
	1178	gi|125583424	Oryza sativa Japonica Group	hypothetical protein OsJ_08108 [Oryza sativa Japonica Group]	0.308	0.084	-0.02					-2.45125	-0.408373	-0.0891421					12.27	13.4	3	6	5	9	7.825
	433	gi|115471181	Oryza sativa Japonica Group	Os07g0215500 [Oryza sativa Japonica Group]	-0.792	0.252	-1.456					-1.96135	-0.36392	-2.44637					35.13	52.33	1	37	18	144	58.75
	753	gi|115474715	Oryza sativa Indica Group	Os08g0137200 [Oryza sativa Japonica Group]	-0.328	-0.024	-0.368					-2.0711	-0.03701	-2.43155					21.25	21.46	1	10	10	11	32.96
	778	gi|297604606	Oryza sativa Japonica Group	Os05g0456300 [Oryza sativa Japonica Group]	-0.308	-0.02	-0.42					-1.86165	-0.0836971	-2.43118					20.48	20.51	2	11	11	16	38.46
	246	gi|115451123	Oryza sativa Japonica Group	Os03g0180400 [Oryza sativa Japonica Group]	-0.32	-0.012	-0.024					-2.42701	-0.523328	-0.634696					47.95	47.99	2	28	23	93	74.8
	1116	gi|108707969	Oryza sativa Japonica Group	expressed protein [Oryza sativa Japonica Group]	-0.452	0.012	-0.38					-2.42587	-0.0297478	-1.86097					13.29	13.29	1	6	6	10	41.26
	104	gi|115445217	Oryza sativa Japonica Group	Os02g0236000 [Oryza sativa Japonica Group]	-0.44	-0.068	-0.328					-2.41802	-0.267335	-1.77653					77.62	77.92	1	51	38	101	74.07
	1008	gi|115456101	Oryza sativa Japonica Group	Os03g0808500 [Oryza sativa Japonica Group]	-0.784	-0.056	-1.42					-2.00185	-0.146873	-2.41058					15.11	15.11	1	9	7	25	50
	1301	gi|115476190	Oryza sativa Japonica Group	Os08g0379400 [Oryza sativa Japonica Group]	-0.704	0.02	-0.412					-2.40251	-0.199611	-1.78175					10.54	10.59	2	5	5	5	16.41
	367	gi|115444831	Oryza sativa Japonica Group	Os02g0196800 [Oryza sativa Japonica Group]	-0.28	0.02	-0.184					-2.3947	-0.185416	-1.26983					38.27	38.3	1	24	19	60	40.09
	577	gi|115465685	Oryza sativa Japonica Group	Os05g0582800 [Oryza sativa Japonica Group]	-0.66	-0.172	-0.66					-1.2457	-0.781178	-2.39432					28.46	28.47	2	14	14	31	36.88
	365	gi|115435888	Oryza sativa Japonica Group	Os01g0270100 [Oryza sativa Japonica Group]	-0.252	-0.1	-0.048					-2.39359	-0.367924	-0.126921					38.44	38.46	2	30	18	77	62.8
	537	gi|297720695	Oryza sativa Japonica Group	Os01g0915401 [Oryza sativa Japonica Group]	0.404	-0.244	0.42					-2.38891	-0.260428	-2.3137					29.76	29.76	1	20	15	51	45.27
	470	gi|115488340	Oryza sativa Japonica Group	Os12g0420200 [Oryza sativa Japonica Group]	0.232	0.092	0.256					-1.64659	-0.643118	-2.38705					32.91	32.98	1	15	15	29	50.8
	361	gi|115438681	Oryza sativa Japonica Group	Os01g0624500 [Oryza sativa Japonica Group]	0.156	0.24	0.24					-0.85495	-1.87901	-2.3824					38.6	38.65	1	25	19	65	54.77
	1220	gi|115482030	Oryza sativa Japonica Group	Os10g0416800 [Oryza sativa Japonica Group]	0.656	-0.156	0.636					-2.37376	-0.759387	-2.30996					11.54	11.54	2	6	6	11	26.74
	19	gi|119395214	Oryza sativa Japonica Group	sucrose synthase 2 [Oryza sativa Japonica Group]	0.016	0.22	0.208					-0.335178	-2.36463	-1.4746					172.52	209.7	5	154	84	467	62.62
	1016	gi|115442163	Oryza sativa Japonica Group	Os01g0941800 [Oryza sativa Japonica Group]	-0.62	0.012	-0.58					-2.3643	-0.265719	-2.24775					15.01	15.02	1	8	7	12	27.49
	984	gi|76564691	Oryza sativa Japonica Group	glutelin [Oryza sativa Japonica Group]	0.588	-0.436	0.548					-2.35953	-0.900552	-2.36317					15.64	34.02	4	8	8	15	31.66
	1030	gi|51535759	Oryza sativa Japonica Group	putative Tryptophan synthase beta chain [Oryza sativa Japonica Group]	-0.432	-0.104	-0.436					-2.06465	-0.627233	-2.34954					14.62	14.62	4	8	7	11	23
	14	gi|115444481	Oryza sativa Japonica Group	Os02g0169300 [Oryza sativa Japonica Group]	-0.468	-0.052	-0.164					-2.34542	-0.379871	-0.934727					188.61	188.61	1	156	92	588	92.29
	315	gi|115456219	Oryza sativa Japonica Group	Os03g0819100 [Oryza sativa Japonica Group]	0.208	0.2	0.256					-2.03579	-1.40607	-2.31911					41.96	41.96	1	24	22	39	42.06
	903	gi|115453877	Oryza sativa Japonica Group	Os03g0577000 [Oryza sativa Japonica Group]	1.024	0.5	0.508					-2.3164	-0.301786	-0.547763					17.55	17.61	1	8	8	18	40.79
	1277	gi|125564136	Oryza sativa Indica Group	hypothetical protein OsI_31791 [Oryza sativa Indica Group]	-0.512	-0.048	-0.488					-2.31583	-0.21468	-2.25313					10.79	15.57	2	6	5	14	39.53
	483	gi|115482832	Oryza sativa Japonica Group	Os10g0505900 [Oryza sativa Japonica Group]	-0.372	0.032	0.024					-2.31209	-0.306705	-0.453983					32.59	32.59	3	18	16	29	43.05
	92	gi|115450022	Oryza sativa Japonica Group	Os02g0830100 [Oryza sativa Japonica Group]	0.072	-0.112	0.14					-0.96791	-0.864803	-2.31086					84.69	84.82	2	56	41	114	51.3
	689	gi|20208	Oryza sativa	glutelin [Oryza sativa]	0.62	0.02	0.592					-2.30995	-0.133695	-2.1829					23.16	30.32	3	12	11	18	35.28
	944	gi|125542290	Oryza sativa Indica Group	hypothetical protein OsI_09893 [Oryza sativa Indica Group]	-0.476	0.044	-0.308					-2.30877	-0.122205	-1.63932					16.61	16.61	3	9	8	23	52.68
	1776	gi|315113265	Oryza sativa Indica Group	Chain b, Localization Of The Large Subunit Ribosomal Proteins Into A 5.5 A Cryo-Em Map Of Triticum Aestivum Translating 80s Ribosome	0.216	0.08	0.072					-2.30006	-1.17491	-1.09428					6.13	6.13	5	3	3	3	23.81
	582	gi|222625756	Oryza sativa Japonica Group	hypothetical protein OsJ_12490 [Oryza sativa Japonica Group]	-0.276	-0.068	-0.492					-1.53427	-0.480994	-2.29648					28.06	28.12	4	22	14	49	16.26
	930	gi|125527554	Oryza sativa Indica Group	hypothetical protein OsI_03574 [Oryza sativa Indica Group]	-0.356	-0.156	-0.256					-2.29305	-0.97628	-1.84301					16.87	18.97	2	10	8	17	34.89
	290	gi|5689138	Oryza sativa Indica Group	starch branching enzyme rbe4 [Oryza sativa]	0.276	0.148	-0.028					-2.28772	-0.729981	-0.37481					43.48	96.21	3	25	21	39	50.18
	340	gi|108708038	Oryza sativa Japonica Group	Fumarate hydratase 1, mitochondrial precursor, putative, expressed [Oryza sativa Japonica Group]	-0.352	-0.2	-0.1					-2.28496	-1.31314	-0.333734					40.64	40.64	2	24	20	59	46.22
	978	gi|125561647	Oryza sativa Indica Group	hypothetical protein OsI_29344 [Oryza sativa Indica Group]	-0.36	0.116	-0.3					-2.08251	-0.941456	-2.27302					15.83	15.86	3	9	8	16	42.36
	773	gi|125536940	Oryza sativa Indica Group	hypothetical protein OsI_38642 [Oryza sativa Indica Group]	-0.708	-0.08	-0.328					-2.26706	-0.109112	-1.35073					20.59	26.97	3	16	11	47	45.16
	1164	gi|115454489	Oryza sativa Japonica Group	Os03g0666200 [Oryza sativa Japonica Group]	0.392	0.048	0.44					-1.77026	-0.00772743	-2.26658					12.59	13.95	2	6	6	8	22
	430	gi|115475281	Oryza sativa Japonica Group	Os08g0205900 [Oryza sativa Japonica Group]	-0.272	-0.056	-0.332					-1.65143	-0.153631	-2.25997					35.29	35.63	2	20	17	33	45.49
	895	gi|62732719	Oryza sativa Japonica Group	purple acid phosphatase [Oryza sativa Japonica Group]	-0.492	-0.104	-0.252					-2.25819	-0.502183	-1.09002					17.65	17.7	1	8	8	15	22.55
	759	gi|34015340	Oryza sativa Japonica Group	putative sucrosephosphate synthase [Oryza sativa Japonica Group]	0.28	-0.08	0.38					-1.76276	-0.284257	-2.25721					21.08	21.15	5	11	10	14	14.63
	1113	gi|125549576	Oryza sativa Indica Group	hypothetical protein OsI_17237 [Oryza sativa Indica Group]	0.58	0.364	0.3					-2.25323	-1.00238	-0.994926					13.32	13.32	3	10	6	23	47.49
	426	gi|115455505	Oryza sativa Japonica Group	Os03g0761500 [Oryza sativa Japonica Group]	-0.176	-0.484	-0.032					-0.446919	-2.2529	-0.247626					35.56	35.61	1	16	15	26	31.02
	89	gi|115471173	Oryza sativa Japonica Group	Os07g0214300 [Oryza sativa Japonica Group]	-1.476	0.016	-1.24					-0.942985	-0.0301428	-2.24939					86.8	86.8	1	119	45	585	75.9
	1453	gi|52077016	Oryza sativa Japonica Group	unknown protein [Oryza sativa Japonica Group]	-0.58	-0.048	-0.496					-2.24546	-0.138367	-1.86623					8.93	8.93	1	5	5	10	49.21
	305	gi|75294330	Oryza sativa Japonica Group	RecName: Full=Probable succinyl-CoA ligase [ADP-forming] subunit alpha, mitochondrial; AltName: Full=Succinyl-CoA synthetase subunit alpha; Short=SCS-alpha; Flags: Precursor	-0.604	-0.268	-0.1					-2.24366	-1.3063	-0.325961					42.44	42.45	1	32	21	109	49.55
	589	gi|108710782	Oryza sativa Japonica Group	3,4-dihydroxy-2-butanone kinase, putative, expressed [Oryza sativa Japonica Group]	0.152	0.144	0.248					-1.16039	-0.644585	-2.23488					27.69	27.7	2	17	14	26	35.52
	435	gi|283050393	Oryza sativa Indica Group	catalase [Oryza sativa Indica Group]	0.504	-0.096	0.416					-2.13675	-0.0894545	-2.22965					35.05	43.88	5	19	18	35	46.95
	10	gi|115440075	Oryza sativa Japonica Group	Os01g0760600 [Oryza sativa Japonica Group]	-0.492	-0.00800001	0.02					-2.22802	-0.186787	-0.487632					214.86	214.86	2	196	104	679	79.13
	1633	gi|115441203	Oryza sativa Japonica Group	Os01g0862300 [Oryza sativa Japonica Group]	0.512	0.292	0.412					-2.22438	-1.38199	-1.80542					7.37	7.41	1	3	3	4	13.78
	301	gi|218190919	Oryza sativa Indica Group	hypothetical protein OsI_07554 [Oryza sativa Indica Group]	-0.5	0.172	-0.264					-2.21638	-0.0970265	-0.605436					42.69	42.81	2	36	21	109	55.51
	565	gi|108706671	Oryza sativa Japonica Group	Cupin family protein, expressed [Oryza sativa Japonica Group]	-0.348	0.256	-0.256					-0.799406	-2.2155	-1.09778					28.8	28.97	2	17	14	25	22.87
	169	gi|115441963	Oryza sativa Japonica Group	Os01g0926300 [Oryza sativa Japonica Group]	-0.232	-0.244	-0.252					-1.18703	-1.46396	-2.21498					61.06	61.71	1	49	30	133	55.32
	952	gi|22074759	Oryza sativa Japonica Group	RNase L inhibitor-like protein [Oryza sativa Japonica Group]	0.388	0.216	0.224					-2.19425	-0.903332	-0.475911					16.48	16.49	2	9	8	14	18.05
	1004	gi|4835588	Oryza sativa Japonica Group	nitrilase-like protein [Oryza sativa Japonica Group]	-0.392	-0.1	-0.388					-2.19175	-0.615038	-1.99215					15.2	15.22	3	7	7	12	28.73
	1037	gi|115435714	Oryza sativa Japonica Group	Os01g0254000 [Oryza sativa Japonica Group]	-0.748	-0.028	-0.84					-2.18197	-0.107027	-1.13881					14.49	14.51	1	8	7	12	37.82
	543	gi|115465962	Oryza sativa Japonica Group	Os06g0110100 [Oryza sativa Japonica Group]	-0.196	0.108	-0.24					-1.59202	-0.787655	-2.17822					29.49	29.49	1	18	14	59	55.85
	810	gi|218197248	Oryza sativa Indica Group	hypothetical protein OsI_20936 [Oryza sativa Indica Group]	0.304	-0.056	0.22					-2.17236	-0.49593	-1.10103					19.86	19.88	2	11	9	16	30.42
	1360	gi|115440541	Oryza sativa Japonica Group	Os01g0803200 [Oryza sativa Japonica Group]	-0.668	-0.052	-0.496					-2.1716	-0.409383	-1.77091					9.94	9.95	2	4	4	9	55
	458	gi|115442595	Oryza sativa Japonica Group	Os01g0978100 [Oryza sativa Japonica Group]	-0.352	-0.052	-0.396					-2.17044	-0.173535	-1.98136					33.5	53.08	1	21	17	45	55.84
	1753	gi|45736144	Oryza sativa Japonica Group	hypothetical protein [Oryza sativa Japonica Group]	-1.092	-0.468	-1.112					-1.98345	-1.59297	-2.16728					6.29	6.3	4	4	3	8	16.59
	1565	gi|297723967	Oryza sativa Japonica Group	Os05g0320650 [Oryza sativa Japonica Group]	-0.976	-0.176	-0.828					-2.16536	-0.508476	-2.01717					8.01	8.06	1	5	4	12	18.94
	73	gi|218193097	Oryza sativa Indica Group	hypothetical protein OsI_12134 [Oryza sativa Indica Group]	0.172	0.256	0.00400001					-0.888448	-2.16523	-0.105342					96.7	96.7	3	55	46	94	48.65
	149	gi|115450493	Oryza sativa Japonica Group	Os03g0129300 [Oryza sativa Japonica Group]	0.444	0.248	0.396					-1.75734	-0.889116	-2.16205					64.51	67.95	1	47	30	161	51.8
	1072	gi|218188780	Oryza sativa Japonica Group	hypothetical protein OsI_03121 [Oryza sativa Indica Group]	0.42	0.1	0.444					-2.08914	-0.285893	-2.15441					14.07	14.08	1	7	6	8	15.4
	904	gi|17297979	Oryza sativa Japonica Group	26S proteasome regulatory particle non-ATPase subunit8 [Oryza sativa Japonica Group]	0.324	0.064	0.3					-1.6553	-0.500906	-2.14552					17.5	17.53	2	10	9	20	33.87
	721	gi|115466558	Oryza sativa Japonica Group	Os06g0160200 [Oryza sativa Japonica Group]	-0.804	0.00800001	-0.356					-2.12188	-0.123858	-1.99932					22	22	1	12	10	23	36.41
	364	gi|108862916	Oryza sativa Indica Group	amidase, hydantoinase/carbamoylase family protein, expressed [Oryza sativa Japonica Group]	-0.184	-0.016	-0.184					-1.84151	-0.0365668	-2.12104					38.48	38.53	1	22	19	52	46.49
	896	gi|41053177	Oryza sativa Japonica Group	putative histidinol-phosphate transaminase [Oryza sativa Japonica Group]	-0.3	-0.02	-0.312					-1.60281	-0.465298	-2.11672					17.65	17.65	4	9	9	19	29.46
	264	gi|24899397	Oryza sativa Indica Group	Putative r40c1 protein - rice [Oryza sativa Japonica Group]	-0.296	0.04	-0.248					-2.11337	-0.132292	-2.09073					46.3	46.3	2	29	23	59	55.5
	864	gi|125557458	Oryza sativa Indica Group	hypothetical protein OsI_25135 [Oryza sativa Indica Group]	0.328	0.156	0.288					-2.10324	-0.263796	-1.38915					18.44	18.44	3	10	9	24	40.32
	1041	gi|115470781	Oryza sativa Japonica Group	Os07g0170100 [Oryza sativa Japonica Group]	-0.46	0.152	-0.296					-2.10153	-0.22945	-1.48572					14.46	14.49	1	7	7	14	20.54
	1190	gi|218199020	Oryza sativa Indica Group	hypothetical protein OsI_24733 [Oryza sativa Indica Group]	0.44	0.02	0.352					-2.08017	-0.513755	-1.92846					12.06	12.09	2	6	6	12	13.23
	331	gi|32488146	Oryza sativa Japonica Group	OSJNBa0044K18.31 [Oryza sativa Japonica Group]	0.16	-0.028	0.2					-1.16206	-0.12332	-2.07908					41.26	41.26	3	20	20	30	39.01
	1259	gi|222640766	Oryza sativa Japonica Group	hypothetical protein OsJ_27736 [Oryza sativa Japonica Group]	0.3	0.116	0.124					-2.06901	-0.927863	-0.606413					11.07	58	2	6	6	6	40.71
	160	gi|115447981	Oryza sativa Japonica Group	Os02g0686400 [Oryza sativa Japonica Group]	0.116	-0.256	0.212					-0.420509	-1.7715	-2.06782					63.16	63.29	1	34	30	82	47.36
	945	gi|218199984	Oryza sativa Indica Group	hypothetical protein OsI_26792 [Oryza sativa Indica Group]	-0.252	-0.144	-0.452					-0.679469	-0.83553	-2.06493					16.55	88.46	2	9	8	16	66.39
	559	gi|218189743	Oryza sativa Indica Group	hypothetical protein OsI_05215 [Oryza sativa Indica Group]	-0.256	0.00800001	-0.26					-2.06101	-0.0368289	-1.5756					28.94	29.1	2	17	15	24	34.59
	1482	gi|115481984	Oryza sativa Indica Group	Os10g0411800 [Oryza sativa Japonica Group]	0.612	0.26	0.016					-2.06068	-1.22255	-0.0892705					8.59	8.59	2	5	4	8	50.35
	43	gi|115467370	Oryza sativa Japonica Group	Os06g0247500 [Oryza sativa Japonica Group]	0.116	0.192	0.52					-0.440538	-0.177988	-2.05743					124.3	124.3	1	83	61	253	65.96
	545	gi|48716278	Oryza sativa Japonica Group	KH domain-containing protein NOVA-like [Oryza sativa Japonica Group]	0.276	0.14	0.112					-2.05528	-0.949465	-0.782865					29.42	29.44	2	17	15	27	41.11
	585	gi|218188004	Oryza sativa Indica Group	hypothetical protein OsI_01440 [Oryza sativa Indica Group]	-0.32	-0.236	-0.252					-2.05221	-1.4194	-1.72012					27.77	32.57	1	17	14	36	55.88
	920	gi|213959137	Oryza sativa Japonica Group	NAM protein [Oryza sativa Japonica Group]	0.492	-0.06	0.548					-1.92547	-0.33343	-2.04572					17.17	18.69	3	9	8	25	33.87
	479	gi|125544232	Oryza sativa Indica Group	hypothetical protein OsI_11950 [Oryza sativa Indica Group]	0.228	-0.292	0.096					-2.03755	-1.56549	-0.765777					32.67	174.3	1	20	15	37	59.93
	557	gi|115460876	Oryza sativa Indica Group	Os04g0640700 [Oryza sativa Japonica Group]	-0.288	-0.028	-0.188					-2.03309	-0.112679	-1.39778					29.08	29.34	2	18	14	33	25.62
	902	gi|5091608	Oryza sativa Japonica Group	10A19I.12 [Oryza sativa Japonica Group]	-0.308	-0.108	-0.412					-1.58232	-0.476507	-2.02572					17.55	44.13	2	10	8	15	40.45
	993	gi|29367419	Oryza sativa Japonica Group	unknown [Oryza sativa Japonica Group]	-0.484	0.00800001	-0.392					-2.02175	-0.189702	-1.46619					15.44	15.44	2	7	7	16	44.64
	1217	gi|222636322	Oryza sativa Japonica Group	hypothetical protein OsJ_22844 [Oryza sativa Japonica Group]	-0.412	0.024	-0.28					-2.01732	-0.0758915	-1.39978					11.54	11.58	3	6	6	6	6.759
	408	gi|218201188	Oryza sativa Indica Group	hypothetical protein OsI_29326 [Oryza sativa Indica Group]	-0.384	-0.096	-0.216					-2.01062	-0.175509	-0.927521					36.54	36.57	2	24	18	61	35.58
	690	gi|115456435	Oryza sativa Japonica Group	Os03g0835400 [Oryza sativa Japonica Group]	0.26	0.052	0.352					-1.42012	-0.214435	-2.00792					23.11	23.12	1	15	11	26	49.44
	1689	gi|47847651	Oryza sativa Japonica Group	putative hydroxyproline-rich glycoprotein 1 [Oryza sativa Japonica Group]	1.004	0.636	0.6					-2.00221	-1.15243	-0.979435					6.81	6.83	3	5	4	7	22.39
	811	gi|115450675	Oryza sativa Japonica Group	Os03g0143400 [Oryza sativa Japonica Group]	0.072	0.1	0.32					-0.230355	-0.106961	-1.99685					19.85	108.4	1	13	9	34	66.03
	1255	gi|218196483	Oryza sativa Indica Group	hypothetical protein OsI_19308 [Oryza sativa Indica Group]	0.392	0.124	0.204					-1.98921	-0.554273	-0.652359					11.13	11.13	2	5	5	6	29.49
	800	gi|125526259	Oryza sativa Indica Group	hypothetical protein OsI_02260 [Oryza sativa Indica Group]	0.032	0.224	-0.064					-0.407483	-1.98679	-0.0593594					20.03	20.05	2	10	10	19	38.1
	646	gi|218188803	Oryza sativa Indica Group	hypothetical protein OsI_03171 [Oryza sativa Indica Group]	-0.648	-0.092	-0.288					-1.82375	-0.492006	-1.9769					24.67	24.75	2	15	12	35	29.97
	403	gi|115451535	Oryza sativa Japonica Group	Os03g0214000 [Oryza sativa Japonica Group]	-0.608	0.06	-0.528					-1.96955	-0.0570418	-1.65136					36.99	37.03	2	18	18	29	39.51
	739	gi|115435220	Oryza sativa Japonica Group	Os01g0210500 [Oryza sativa Japonica Group]	-0.76	-0.04	-0.836					-1.77224	-0.144523	-1.96882					21.55	21.55	1	13	11	21	58.26
	590	gi|125529242	Oryza sativa Indica Group	hypothetical protein OsI_05339 [Oryza sativa Indica Group]	-0.204	-0.152	-0.24					-1.12421	-1.13397	-1.96148					27.65	27.93	2	14	14	21	14.11
	827	gi|115459064	Oryza sativa Japonica Group	Os04g0485300 [Oryza sativa Japonica Group]	0.224	0.192	0.192					-1.96091	-1.26202	-1.31689					19.56	19.6	2	10	10	16	23.37
	1286	gi|15042826	Oryza sativa Japonica Group	putative phospholipase [Oryza sativa Japonica Group]	0.036	-0.2	0.216					-0.461182	-1.37602	-1.96042					10.68	10.68	2	6	5	8	15.05
	1370	gi|222616745	Oryza sativa Japonica Group	hypothetical protein OsJ_35450 [Oryza sativa Japonica Group]	-0.504	-0.048	-0.472					-1.95964	-0.108332	-1.81482					9.8	9.84	5	7	6	16	13.87
	869	gi|297605657	Oryza sativa Japonica Group	Os06g0300800 [Oryza sativa Japonica Group]	0.416	0.112	0.268					-1.95942	-0.134512	-0.864795					18.28	18.3	4	10	9	13	8.93
	251	gi|115487952	Oryza sativa Japonica Group	Os12g0236500 [Oryza sativa Japonica Group]	0.132	-0.104	0.204					-1.3581	-0.164368	-1.95899					47.25	47.25	1	30	22	62	52.3
	1094	gi|115482238	Oryza sativa Japonica Group	Os10g0445600 [Oryza sativa Japonica Group]	0.416	0.344	0.228					-1.95851	-1.6471	-0.703652					13.65	13.67	2	6	6	11	24.73
	398	gi|218191391	Oryza sativa Indica Group	hypothetical protein OsI_08537 [Oryza sativa Indica Group]	-0.22	-0.012	-0.228					-1.8194	-0.0374478	-1.95254					37.18	37.18	2	21	19	41	43.79
	1080	gi|51243008	Oryza sativa Japonica Group	LEA protein 12 [Oryza sativa Japonica Group]	-0.396	-0.064	-0.108					-1.95152	-0.313438	-0.601931					13.96	13.96	4	8	7	15	77.68
	1556	gi|115436432	Oryza sativa Japonica Group	Os01g0348700 [Oryza sativa Japonica Group]	0.616	0.172	0.14					-1.94468	-0.394532	-0.330255					8.04	8.04	5	4	4	10	21.71
	1328	gi|13129508	Oryza sativa Japonica Group	putative protein phosphatase 2A regulatory subunit [Oryza sativa Japonica Group]	0.44	0.212	0.328					-1.94332	-0.751162	-1.34794					10.16	10.16	3	5	5	8	11.94
	1083	gi|40714674	Oryza sativa Japonica Group	putative transcription factor [Oryza sativa Japonica Group]	0.292	0.00400001	0.144					-1.94133	-0.239709	-0.747346					13.9	14.02	4	7	7	9	14.94
	1090	gi|115448791	Oryza sativa Japonica Group	Os02g0758000 [Oryza sativa Japonica Group]	-0.488	0.128	-0.376					-1.94097	-0.949582	-1.35773					13.78	13.78	1	9	7	12	30
	1414	gi|222618453	Oryza sativa Japonica Group	hypothetical protein OsJ_01790 [Oryza sativa Japonica Group]	-0.3	0.116	-0.704					-1.11471	-0.487051	-1.9367					9.39	9.39	4	5	4	6	38.22
	1131	gi|125583778	Oryza sativa Japonica Group	hypothetical protein OsJ_08480 [Oryza sativa Japonica Group]	-0.772	-0.144	-0.388					-1.93571	-0.754709	-1.33971					13.03	15.51	3	7	6	11	60.12
	1010	gi|115446873	Oryza sativa Japonica Group	Os02g0576400 [Oryza sativa Japonica Group]	-0.484	-0.076	-0.204					-1.93384	-0.404441	-1.0051					15.06	15.06	1	16	7	53	93.28
	75	gi|115466004	Oryza sativa Japonica Group	Os06g0114000 [Oryza sativa Japonica Group]	0.188	0.172	-0.16					-0.760763	-0.888614	-1.93337					95.51	97.07	1	63	48	134	62.73
	1308	gi|115477613	Oryza sativa Japonica Group	Os08g0543600 [Oryza sativa Japonica Group]	0.5	0.196	0.14					-1.93221	-0.543459	-0.527836					10.4	10.43	3	6	6	8	11.35
	167	gi|115452503	Oryza sativa Japonica Group	Os03g0299900 [Oryza sativa Japonica Group]	-0.384	-0.064	-0.112					-1.92569	-0.56279	-0.664233					61.79	61.79	3	40	29	109	61.42
	1042	gi|50878455	Oryza sativa Japonica Group	hypothetical protein [Oryza sativa Japonica Group]	-0.272	-0.236	-0.412					-1.25661	-1.28709	-1.92479					14.44	14.44	2	8	7	9	21.29
	288	gi|115453639	Oryza sativa Japonica Group	Os03g0429800 [Oryza sativa Japonica Group]	-0.232	0.056	-0.256					-1.83874	-0.291542	-1.90917					43.52	43.61	1	24	21	44	19.8
	1091	gi|115453873	Oryza sativa Japonica Group	Os03g0576700 [Oryza sativa Japonica Group]	0.736	0.424	0.172					-1.90846	-0.883603	-0.195438					13.74	13.78	2	7	7	10	41.83
	373	gi|115468394	Oryza sativa Indica Group	Os06g0538000 [Oryza sativa Japonica Group]	0.16	-0.00399999	0.168					-1.90765	-0.0245259	-1.76747					38.05	38.06	1	21	18	27	33.69
	270	gi|115472115	Oryza sativa Japonica Group	Os07g0485100 [Oryza sativa Japonica Group]	-0.16	-0.136	-0.212					-1.48935	-0.795991	-1.90708					45.91	45.91	1	29	23	65	51.82
	1635	gi|222625883	Oryza sativa Japonica Group	hypothetical protein OsJ_12764 [Oryza sativa Japonica Group]	-0.232	-0.06	-0.348					-1.22677	-0.354877	-1.90573					7.35	7.35	4	3	3	4	8.589
	877	gi|218192329	Oryza sativa Indica Group	hypothetical protein OsI_10521 [Oryza sativa Indica Group]	0.508	0.196	0.328					-1.90297	-0.989352	-0.744536					18.18	18.21	2	11	8	18	28.83
	791	gi|222625031	Oryza sativa Japonica Group	hypothetical protein OsJ_11083 [Oryza sativa Japonica Group]	-0.496	-0.072	-0.452					-1.90201	-0.203637	-1.18352					20.27	20.27	2	11	10	43	15.41
	720	gi|7339699	Oryza sativa Japonica Group	putative importin-alpha re-exporter [Oryza sativa Japonica Group]	0.364	-0.056	0.328					-1.51137	-0.351189	-1.89982					22	22.02	1	12	11	18	15.16
	568	gi|115453079	Oryza sativa Japonica Group	Os03g0356700 [Oryza sativa Japonica Group]	0.364	0.092	0.244					-1.89717	-0.0733847	-0.689588					28.66	28.66	2	15	15	20	19.88
	1926	gi|125602641	Oryza sativa Japonica Group	hypothetical protein OsJ_26511 [Oryza sativa Japonica Group]	0.628	-0.016	-0.208					-1.89645	-0.300812	-0.237887					5.28	10.76	2	4	3	6	27.27
	1117	gi|218197075	Oryza sativa Indica Group	hypothetical protein OsI_20569 [Oryza sativa Indica Group]	-0.328	-0.00800001	-0.244					-1.89625	-0.0785715	-1.40549					13.27	13.27	3	8	8	11	25.91
	213	gi|115487950	Oryza sativa Japonica Group	Os12g0236400 [Oryza sativa Japonica Group]	-0.324	-0.108	-0.2					-1.88359	-0.0682497	-0.483033					53.02	53.09	1	38	27	98	67.63
	793	gi|125547847	Oryza sativa Indica Group	hypothetical protein OsI_15456 [Oryza sativa Indica Group]	0.432	0.104	0					-1.88231	-0.225829	-0.167517					20.22	20.25	5	14	11	18	46.15
	108	gi|222623396	Oryza sativa Japonica Group	hypothetical protein OsJ_07840 [Oryza sativa Japonica Group]	0.092	-0.12	0.152					-0.857901	-0.826826	-1.88198					75.71	75.85	2	42	39	64	36.6
	225	gi|115472891	Oryza sativa Japonica Group	Os07g0570300 [Oryza sativa Japonica Group]	-0.616	-0.096	-0.252					-1.87463	-0.0278053	-0.941817					51.61	51.73	2	28	26	39	29.55
	98	gi|115436320	Oryza sativa Japonica Group	Os01g0328700 [Oryza sativa Japonica Group]	-0.32	-0.04	-0.236					-1.87249	-0.551102	-1.01336					81.54	81.55	1	57	40	193	74.16
	2294	gi|125534265	Oryza sativa Indica Group	hypothetical protein OsI_35993 [Oryza sativa Indica Group]	-0.676	0.108	0.00400001					-1.86987	-0.415601	-0.0207973					3.53	5.46	4	1	1	1	40.63
	1362	gi|218192055	Oryza sativa Indica Group	hypothetical protein OsI_09940 [Oryza sativa Indica Group]	0.536	0.104	-0.18					-1.86935	-0.53313	-0.0401457					9.89	9.89	2	5	5	11	49.51
	394	gi|115436640	Oryza sativa Japonica Group	Os01g0375200 [Oryza sativa Japonica Group]	-0.356	-0.292	-0.216					-1.86836	-1.39407	-1.77559					37.3	37.38	3	20	18	39	38.81
	480	gi|115462425	Oryza sativa Japonica Group	Os05g0181000 [Oryza sativa Japonica Group]	0.24	-0.016	0.188					-1.8668	-0.150139	-1.65497					32.66	64.06	2	16	15	32	35.05
	1065	gi|115444621	Oryza sativa Japonica Group	Os02g0180200 [Oryza sativa Japonica Group]	0.456	-0.04	0.448					-1.26591	-0.361977	-1.86644					14.11	14.13	1	11	7	17	42.7
	1412	gi|115448305	Oryza sativa Japonica Group	Os02g0717400 [Oryza sativa Japonica Group]	0.488	-0.00800001	0.388					-1.86303	-0.116037	-1.51111					9.39	10.32	2	5	5	6	5.891
	487	gi|115449589	Oryza sativa Japonica Group	Os02g0815500 [Oryza sativa Japonica Group]	-0.168	-0.06	-0.14					-1.86219	-0.297535	-1.52574					32.41	32.53	2	18	16	44	43.04
	1591	gi|115467128	Oryza sativa Japonica Group	Os06g0219600 [Oryza sativa Japonica Group]	0.18	0.032	0.204					-1.86128	-0.866065	-1.32895					7.87	7.87	2	5	3	8	25.49
	181	gi|222631026	Oryza sativa Japonica Group	hypothetical protein OsJ_17967 [Oryza sativa Japonica Group]	-0.484	0.092	-0.252					-1.85951	-0.53971	-1.76552					58.53	180.64	1	57	28	168	69.52
	84	gi|115477547	Oryza sativa Japonica Group	Os08g0538000 [Oryza sativa Japonica Group]	0.092	0.148	0.256					-0.264746	-0.324988	-1.85732					88.59	88.59	1	51	43	120	53.15
	548	gi|115434198	Oryza sativa Japonica Group	Os01g0118000 [Oryza sativa Japonica Group]	-0.172	-0.152	-0.132					-1.85629	-1.00858	-1.43145					29.33	31.15	3	24	14	48	50
	519	gi|218195748	Oryza sativa Japonica Group	hypothetical protein OsI_17769 [Oryza sativa Indica Group]	-0.352	-0.172	-0.308					-1.85584	-0.697644	-1.42018					30.41	32.5	3	14	13	29	48.15
	1044	gi|48716424	Oryza sativa Japonica Group	putative Ras-GTPase-activating protein binding protein 1 [Oryza sativa Japonica Group]	0.416	0.132	0.248					-1.85425	-0.512078	-1.23663					14.38	14.38	3	11	7	22	14.17
	889	gi|115455973	Oryza sativa Japonica Group	Os03g0800700 [Oryza sativa Japonica Group]	0.02	-0.048	0.276					-0.268788	-0.0834874	-1.85146					17.81	17.85	1	10	8	23	58.96
	391	gi|55773698	Oryza sativa Japonica Group	putative seed imbibition protein [Oryza sativa Japonica Group]	-0.02	0.088	0.136					-0.0266719	-0.652318	-1.84455					37.35	37.47	2	18	17	40	31.6
	1347	gi|115439385	Oryza sativa Japonica Group	Os01g0698000 [Oryza sativa Japonica Group]	0.352	-0.22	0.336					-1.82473	-0.273974	-1.84208					10.01	10.03	2	5	5	8	19.02
	1043	gi|222640047	Oryza sativa Japonica Group	hypothetical protein OsJ_26314 [Oryza sativa Japonica Group]	0.26	-0.188	0.044					-1.8392	-1.43258	-0.139871					14.4	14.51	3	8	7	11	5.671
	725	gi|218195733	Oryza sativa Indica Group	hypothetical protein OsI_17724 [Oryza sativa Indica Group]	0.048	0.028	0.196					-0.41888	-0.235197	-1.83681					21.86	21.89	3	11	11	19	40.26
	3112	gi|1763972	Oryza sativa Indica Group	heat shock protein [Oryza sativa Japonica Group]	-1.072	0.052	-0.7					-1.83541	-0.160977	-1.50212					1.11	10.48	3	1	1	1	46.98
	1405	gi|115466024	Oryza sativa Japonica Group	Os06g0115300 [Oryza sativa Japonica Group]	-0.696	-0.04	-0.524					-1.83525	-0.0443455	-1.65774					9.45	11.1	1	7	5	15	79.12
	655	gi|115451799	Oryza sativa Japonica Group	Os03g0238600 [Oryza sativa Japonica Group]	-0.716	0.18	0.18					-1.83252	-0.37528	-0.494978					24.29	24.29	1	16	13	40	32.74
	409	gi|52076692	Oryza sativa Japonica Group	putative t-complex protein 1 theta chain [Oryza sativa Japonica Group]	0.204	-0.016	0.264					-1.13661	-0.0235848	-1.83146					36.46	36.5	1	18	17	29	32.5
	893	gi|5734637	Oryza sativa Japonica Group	MutT/nudix protein-like [Oryza sativa Japonica Group]	-0.492	-0.04	-0.192					-1.82611	-0.350432	-0.910708					17.69	17.74	2	10	9	14	34.46
	619	gi|115462147	Oryza sativa Japonica Group	Os05g0151400 [Oryza sativa Japonica Group]	0.364	0.14	0.268					-1.82104	-0.608664	-1.35465					25.9	26.11	3	15	13	37	19.37
	1422	gi|48475233	Oryza sativa Japonica Group	putative translation initiation factor IF-2 [Oryza sativa Japonica Group]	0.34	0.00800001	0.184					-1.82009	-0.0599019	-0.640534					9.28	9.5	4	5	5	6	5.721
	806	gi|115453321	Oryza sativa Japonica Group	Os03g0387800 [Oryza sativa Japonica Group]	-0.328	-0.06	-0.2					-1.81981	-0.290719	-0.99487					19.93	19.93	1	11	10	18	39.66
	955	gi|297597071	Oryza sativa Japonica Group	Os01g0579900 [Oryza sativa Japonica Group]	-0.332	-0.068	-0.272					-1.81761	-0.25258	-1.73389					16.37	16.37	2	9	8	15	42.91
	981	gi|115443643	Oryza sativa Japonica Group	Os02g0102900 [Oryza sativa Japonica Group]	-0.104	-0.044	-0.228					-0.508251	-0.507087	-1.81688					15.69	48.87	1	7	7	10	40.8
	1309	gi|222640696	Oryza sativa Japonica Group	hypothetical protein OsJ_27601 [Oryza sativa Japonica Group]	0.336	0.224	0.316					-1.29568	-1.56961	-1.8162					10.4	10.4	3	5	5	6	25.84
	728	gi|115454727	Oryza sativa Japonica Group	Os03g0693600 [Oryza sativa Japonica Group]	0.00800001	0.416	-0.104					-0.0704793	-1.81198	-0.273784					21.81	21.86	2	12	11	19	26.98
	599	gi|115440977	Oryza sativa Indica Group	Os01g0841600 [Oryza sativa Japonica Group]	0.152	-0.5	0.38					-0.207172	-1.50082	-1.81076					27.09	39.11	2	17	14	41	68.24
	1167	gi|125540974	Oryza sativa Indica Group	hypothetical protein OsI_08772 [Oryza sativa Indica Group]	0.204	0.14	0.276					-1.40478	-0.87448	-1.80235					12.51	12.54	2	7	7	9	26.4
	337	gi|115456265	Oryza sativa Japonica Group	Os03g0822200 [Oryza sativa Japonica Group]	-0.464	-0.024	-0.212					-1.79992	-0.171892	-0.581749					40.83	40.84	1	30	20	76	83.27
	1000	gi|115475980	Oryza sativa Japonica Group	Os08g0338700 [Oryza sativa Japonica Group]	0.108	0.044	0.148					-1.01399	-0.227086	-1.79871					15.3	15.32	1	10	7	22	33.76
	912	gi|115462209	Oryza sativa Japonica Group	Os05g0157200 [Oryza sativa Japonica Group]	-0.772	0.052	-0.428					-1.796	-0.63498	-1.21615					17.32	17.32	2	11	8	29	50.3
	1424	gi|115474363	Oryza sativa Indica Group	Os08g0104400 [Oryza sativa Japonica Group]	-1	0.1	-0.828					-1.79305	-0.337876	-1.75407					9.27	9.27	1	7	5	11	54.17
	1901	gi|125553494	Oryza sativa Indica Group	hypothetical protein OsI_21161 [Oryza sativa Indica Group]	0.552	0.292	0.552					-1.791	-0.732323	-1.70767					5.52	5.52	2	3	3	5	36.88
	1075	gi|297611974	Oryza sativa Japonica Group	Os11g0546900 [Oryza sativa Japonica Group]	0.372	0.316	0.34					-1.60174	-1.23952	-1.78895					14.03	26.77	1	8	7	23	62.26
	532	gi|297605951	Oryza sativa Japonica Group	Os06g0531200 [Oryza sativa Japonica Group]	-0.188	-0.028	-0.092					-1.78784	-0.122368	-0.918228					29.96	30.05	2	18	15	40	41.12
	1050	gi|115451343	Oryza sativa Japonica Group	Os03g0197400 [Oryza sativa Japonica Group]	0.288	0.212	0.332					-1.34513	-1.01557	-1.78452					14.27	14.29	2	9	7	13	30.58
	472	gi|262345673	Oryza sativa Japonica Group	soluble starch synthase II-3 [Oryza sativa Japonica Group]	0.184	-0.16	-0.252					-1.78413	-0.945715	-1.58641					32.84	32.84	5	17	17	23	26.54
	1127	gi|115478398	Oryza sativa Japonica Group	Os09g0294000 [Oryza sativa Japonica Group]	0.28	0.132	0.1					-1.78398	-0.763838	-0.343689					13.09	31.78	2	7	7	10	15.96
	1203	gi|115463957	Oryza sativa Japonica Group	Os05g0420600 [Oryza sativa Japonica Group]	-0.46	-0.012	-0.096					-1.78046	-0.233291	-0.734236					11.85	11.85	1	11	5	61	59.82
	916	gi|115467040	Oryza sativa Japonica Group	Os06g0211300 [Oryza sativa Japonica Group]	-0.38	-0.076	-0.096					-1.77639	-0.223551	-0.389804					17.23	17.24	1	8	8	17	72.95
	866	gi|222640984	Oryza sativa Japonica Group	hypothetical protein OsJ_28197 [Oryza sativa Japonica Group]	0.464	0.276	0.46					-1.76904	-0.963782	-1.60813					18.4	18.42	2	10	9	11	28.05
	1018	gi|125572210	Oryza sativa Japonica Group	hypothetical protein OsJ_03648 [Oryza sativa Japonica Group]	0.364	-0.024	0.48					-1.35971	-0.300921	-1.76697					14.94	14.96	2	7	7	13	18.92
	1423	gi|115467298	Oryza sativa Japonica Group	Os06g0237300 [Oryza sativa Japonica Group]	0.332	0.488	0.22					-0.61215	-1.76672	-0.079055					9.27	9.27	1	4	4	5	7.061
	998	gi|115451067	Oryza sativa Japonica Group	Os03g0175600 [Oryza sativa Japonica Group]	-0.392	-0.14	-0.392					-1.59657	-0.443897	-1.761					15.32	15.32	1	8	8	18	31.94
	702	gi|51854368	Oryza sativa Japonica Group	putative acetylornithine aminotransferase [Oryza sativa Japonica Group]	-0.236	0.02	-0.26					-1.57079	-0.360895	-1.7609					22.63	22.64	1	10	10	22	37.2
	1096	gi|115475664	Oryza sativa Japonica Group	Os08g0273300 [Oryza sativa Japonica Group]	-0.288	-0.416	-0.208					-1.75902	-1.5409	-1.27218					13.64	13.64	2	11	7	61	29.02
	241	gi|215769226	Oryza sativa Japonica Group	unnamed protein product [Oryza sativa Japonica Group]	-0.188	-0.052	-0.08					-1.75803	-0.517746	-0.731459					49.18	51.61	1	29	23	58	44.47
	502	gi|62734287	Oryza sativa Japonica Group	At1g05520/T25N20_16 [Oryza sativa Japonica Group]	0.36	0.088	0.352					-1.35086	-0.242417	-1.75671					31.37	31.37	2	15	15	51	31.9
	489	gi|115481768	Oryza sativa Japonica Group	Os10g0377800 [Oryza sativa Japonica Group]	-0.244	-0.076	-0.076					-1.75621	-0.578472	-1.01562					32.4	32.41	2	18	16	32	36.5
	530	gi|222624954	Oryza sativa Japonica Group	hypothetical protein OsJ_10916 [Oryza sativa Japonica Group]	-0.136	-0.06	-0.236					-0.621488	-0.0936596	-1.75292					30	30.07	2	17	15	26	25.22
	1140	gi|297721507	Oryza sativa Japonica Group	Os02g0688200 [Oryza sativa Japonica Group]	-0.876	-0.624	-0.924					-0.726072	-1.75105	-1.41					12.93	12.93	1	7	6	14	48.48
	1521	gi|297725851	Oryza sativa Japonica Group	Os07g0604100 [Oryza sativa Japonica Group]	-1.728	-0.604	-1.268					-1.75077	-1.13888	-1.59567					8.22	8.22	2	5	4	19	40
	1156	gi|115479471	Oryza sativa Japonica Group	Os09g0451000 [Oryza sativa Japonica Group]	-0.048	-0.184	-0.44					-0.0457488	-0.30491	-1.75041					12.69	12.72	3	7	7	9	19.88
	1473	gi|297597194	Oryza sativa Japonica Group	Os01g0611000 [Oryza sativa Japonica Group]	-0.344	0.084	-0.388					-1.27921	-0.116392	-1.74984					8.66	8.66	3	4	4	9	16.04
	1612	gi|115455145	Oryza sativa Japonica Group	Os03g0733400 [Oryza sativa Japonica Group]	0.736	0.496	0.592					-1.74815	-0.763778	-1.33478					7.55	7.56	6	5	4	5	7.064
	1393	gi|32489165	Oryza sativa Japonica Group	OSJNBa0094O15.2 [Oryza sativa Japonica Group]	0.448	-0.024	0.3					-1.74613	-0.0672673	-1.27659					9.56	9.57	3	5	5	5	14.52
	217	gi|4680192	Oryza sativa Indica Group	hypothetical protein [Oryza sativa Indica Group]	0.068	0.176	0.216					-0.4634	-1.25596	-1.74587					52.8	52.83	3	32	25	55	28.52
	129	gi|115439533	Oryza sativa Japonica Group	Os01g0711400 [Oryza sativa Japonica Group]	-0.296	-0.068	-0.528					-0.641653	-0.314538	-1.74518					69.11	69.24	1	44	35	94	47.14
	677	gi|115464069	Oryza sativa Japonica Group	Os05g0432700 [Oryza sativa Japonica Group]	0.044	-0.044	0.368					-0.398403	-0.284041	-1.74505					23.5	23.5	3	17	11	50	90.83
	918	gi|125541489	Oryza sativa Indica Group	hypothetical protein OsI_09304 [Oryza sativa Indica Group]	0.204	0.06	0.232					-1.68715	-0.170195	-1.74488					17.22	17.24	2	9	9	13	29.94
	1336	gi|17027265	Oryza sativa Japonica Group	putative parathymosin [Oryza sativa Japonica Group]	0.428	0.164	0.456					-1.52858	-0.356176	-1.74206					10.08	10.09	2	5	5	6	19.14
	194	gi|115465974	Oryza sativa Japonica Group	Os06g0111500 [Oryza sativa Japonica Group]	-0.256	-0.208	-0.052					-1.72672	-1.74163	-0.340128					55.86	67.69	1	45	28	114	58.75
	1494	gi|115469410	Oryza sativa Japonica Group	Os06g0665500 [Oryza sativa Japonica Group]	-0.436	-0.244	-0.424					-1.34964	-0.724052	-1.74093					8.45	8.46	3	5	4	5	9.98
	623	gi|54606800	Oryza sativa Japonica Group	NADP dependent malic enzyme [Oryza sativa Japonica Group]	0.376	0.164	0.164					-1.73785	-0.517078	-0.601507					25.66	25.71	3	14	13	32	32.88
	1540	gi|222617861	Oryza sativa Japonica Group	hypothetical protein OsJ_00626 [Oryza sativa Japonica Group]	0.424	0.228	0.308					-1.73593	-0.696736	-1.08009					8.09	8.21	3	4	4	4	6.551
	1983	gi|115446249	Oryza sativa Japonica Group	Os02g0503400 [Oryza sativa Japonica Group]	0.676	0.22	0.184					-1.73146	-0.457888	-0.249635					4.8	4.81	8	2	2	5	27.64
	1649	gi|125595990	Oryza sativa Japonica Group	hypothetical protein OsJ_20061 [Oryza sativa Japonica Group]	0.12	-0.00800001	0.4					-0.312845	-0.0157863	-1.73127					7.22	7.24	2	4	4	5	14.68
	1201	gi|115459206	Oryza sativa Japonica Group	Os04g0497000 [Oryza sativa Japonica Group]	0.352	0.168	0.528					-1.28182	-0.346505	-1.73028					11.9	16.16	1	5	5	8	33.04
	1342	gi|115459478	Oryza sativa Japonica Group	Os04g0521800 [Oryza sativa Japonica Group]	-0.216	0.096	-0.504					-0.687654	-0.155483	-1.72961					10.03	12.15	2	5	5	10	25.82
	1495	gi|257096334	Oryza sativa Japonica Group	RecName: Full=Probable cinnamyl alcohol dehydrogenase 8C; Short=OsCAD8C	0.236	0.152	0.196					-1.72527	-0.846743	-1.72081					8.44	8.45	2	4	4	4	12.3
	1081	gi|115462873	Oryza sativa Japonica Group	Os05g0256000 [Oryza sativa Japonica Group]	0.048	0.104	-0.18					-0.150824	-0.53471	-1.72473					13.95	13.95	3	7	7	12	27.61
	746	gi|115471185	Oryza sativa Japonica Group	Os07g0216600 [Oryza sativa Japonica Group]	-1.568	-0.052	-0.6					-1.7244	-0.438248	-1.31661					21.39	73.6	1	13	9	31	74.68
	345	gi|115454751	Oryza sativa Japonica Group	Os03g0695600 [Oryza sativa Japonica Group]	-0.212	-0.112	-0.08					-1.72409	-1.10548	-0.488225					39.96	39.96	1	25	20	69	66.04
	551	gi|115474931	Oryza sativa Japonica Group	Os08g0162800 [Oryza sativa Japonica Group]	-0.296	-0.08	-0.388					-1.16781	-0.0964956	-1.72193					29.28	29.29	1	30	14	63	79.12
	69	gi|115467858	Oryza sativa Japonica Group	Os06g0326400 [Oryza sativa Japonica Group]	0.056	-0.16	0.204					-0.0120953	-0.707179	-1.71731					99.08	99.56	1	74	51	166	61.9
	983	gi|148886771	Oryza sativa Japonica Group	RecName: Full=Actin-7	0.416	0.036	0.372					-1.71492	-0.016438	-1.14779					15.65	61.44	2	12	8	18	66.22
	632	gi|115473129	Oryza sativa Japonica Group	Os07g0592600 [Oryza sativa Japonica Group]	-0.00800001	0.096	-0.288					-0.354303	-0.236077	-1.71122					25.3	25.33	1	13	13	26	27.77
	28	gi|115450773	Oryza sativa Japonica Group	Os03g0151800 [Oryza sativa Japonica Group]	0.316	0.184	0.192					-1.71007	-0.769624	-1.02434					149.59	150.95	1	111	73	261	66.13
	407	gi|122203466	Oryza sativa Japonica Group	RecName: Full=Diaminopimelate epimerase, chloroplastic; Short=DAP epimerase; Flags: Precursor	-0.204	-0.168	-0.236					-1.32305	-0.795811	-1.70883					36.64	36.66	1	27	19	63	51.41
	1659	gi|222625231	Oryza sativa Japonica Group	hypothetical protein OsJ_11458 [Oryza sativa Japonica Group]	-0.808	-0.22	-0.428					-1.70816	-0.588217	-1.10442					7.15	7.18	3	5	4	14	12
	187	gi|115448577	Oryza sativa Japonica Group	Os02g0739600 [Oryza sativa Japonica Group]	0.092	0.056	0.156					-0.219521	-0.262607	-1.70538					57.22	57.26	1	38	30	75	58.72
	555	gi|115450561	Oryza sativa Japonica Group	Os03g0134300 [Oryza sativa Japonica Group]	-0.316	0.02	-0.112					-1.70191	-0.0756473	-0.589524					29.14	29.2	1	18	15	31	40.59
	1963	gi|125560429	Oryza sativa Indica Group	hypothetical protein OsI_28114 [Oryza sativa Indica Group]	0.944	0.312	0.792					-1.6975	-0.246684	-1.34148					4.96	4.96	2	2	2	2	5.07
	1261	gi|27817921	Oryza sativa Japonica Group	putative pectinesterase [Oryza sativa Japonica Group]	-0.232	-0.056	-0.408					-0.563543	-0.201602	-1.69105					11.06	11.06	3	6	6	7	14.33
	328	gi|115487678	Oryza sativa Japonica Group	Os12g0183300 [Oryza sativa Japonica Group]	-0.172	0.12	0.08					-1.6883	-0.394015	-0.102811					41.32	41.32	1	24	20	49	56.15
	265	gi|75232919	Oryza sativa Indica Group	RecName: Full=Coproporphyrinogen-III oxidase, chloroplastic; Short=Coprogen oxidase; Short=Coproporphyrinogenase; Flags: Precursor	-0.288	-0.084	-0.18					-1.68585	-0.0227072	-1.06865					46.28	46.28	1	26	22	61	59.65
	2071	gi|222636543	Oryza sativa Japonica Group	hypothetical protein OsJ_23317 [Oryza sativa Japonica Group]	-0.208	-0.052	-0.116					-1.68496	-0.289594	-1.10422					4.25	4.32	3	2	2	2	8.007
	1146	gi|125562231	Oryza sativa Indica Group	hypothetical protein OsI_29936 [Oryza sativa Indica Group]	0.508	-0.488	0.812					-0.98209	-0.038807	-1.68282					12.84	12.84	2	7	7	12	26.27
	780	gi|115488938	Oryza sativa Japonica Group	Os12g0541500 [Oryza sativa Japonica Group]	0.292	0.204	0.248					-1.68244	-0.777488	-1.24585					20.45	20.52	1	11	11	12	13
	1425	gi|115448293	Oryza sativa Japonica Group	Os02g0715400 [Oryza sativa Japonica Group]	0.204	0.396	0.336					-1.41833	-1.30474	-1.67597					9.26	9.26	1	6	4	18	51.49
	807	gi|115476928	Oryza sativa Indica Group	Os08g0480800 [Oryza sativa Japonica Group]	0.476	-0.016	0.356					-1.67594	-0.240483	-1.31392					19.92	36.14	1	11	10	20	60.61
	621	gi|222618191	Oryza sativa Japonica Group	hypothetical protein OsJ_01291 [Oryza sativa Japonica Group]	-0.204	-0.016	-0.00399999					-1.66826	-0.331334	-0.295241					25.76	27.13	3	13	12	25	31.27
	1242	gi|28875973	Oryza sativa Japonica Group	unknown protein [Oryza sativa Japonica Group]	0.336	0.352	0.112					-1.66458	-1.56872	-0.556239					11.27	11.29	4	7	6	17	10.66
	703	gi|115474739	Oryza sativa Japonica Group	Os08g0139200 [Oryza sativa Japonica Group]	-0.108	-0.264	-0.316					-0.958537	-1.26134	-1.66307					22.55	22.55	1	13	10	42	55.17
	1790	gi|297613081	Oryza sativa Japonica Group	Os12g0427600 [Oryza sativa Japonica Group]	-0.556	-0.824	-1.484					-1.15494	-1.33311	-1.66263					6.08	6.09	3	3	3	4	6.412
	32	gi|115476014	Oryza sativa Japonica Group	Os08g0345800 [Oryza sativa Japonica Group]	-0.088	0.268	-0.036					-1.57069	-1.66064	-0.273436					140.49	143.6	1	122	67	377	71.61
	1230	gi|125526608	Oryza sativa Indica Group	hypothetical protein OsI_02613 [Oryza sativa Indica Group]	0.392	0.24	0.356					-1.6584	-1.08934	-1.46843					11.39	11.39	3	5	5	9	16.99
	1499	gi|125562526	Oryza sativa Japonica Group	hypothetical protein OsI_30232 [Oryza sativa Indica Group]	-0.3	-0.032	-0.388					-1.23912	-0.0321097	-1.65832					8.43	8.43	2	3	3	4	27.24
	1603	gi|10716615	Oryza sativa Japonica Group	putative cyanase [Oryza sativa Japonica Group]	-0.388	-0.056	-0.588					-1.1842	-0.0517465	-1.65704					7.68	7.68	2	5	4	9	16.87
	1270	gi|125532667	Oryza sativa Indica Group	hypothetical protein OsI_34349 [Oryza sativa Indica Group]	0.492	-0.076	0.324					-1.65667	-0.330062	-1.20591					10.88	10.91	3	6	6	8	16.13
	1728	gi|218192845	Oryza sativa Indica Group	hypothetical protein OsI_11602 [Oryza sativa Indica Group]	0.348	-0.04	0.208					-1.65406	-0.0549134	-1.26269					6.42	6.78	4	3	3	3	4.464
	731	gi|115434860	Oryza sativa Japonica Group	Os01g0178000 [Oryza sativa Japonica Group]	-0.192	-0.024	-0.3					-0.967785	-0.0301833	-1.65199					21.68	21.74	1	11	11	22	28.93
	550	gi|47497617	Oryza sativa Japonica Group	putative co-chaperone CGE1 precursor isoform b [Oryza sativa Japonica Group]	0.168	0.1	0.356					-0.796635	-0.401785	-1.65027					29.29	29.29	3	18	14	37	39.16
	1616	gi|115473343	Oryza sativa Japonica Group	Os07g0615500 [Oryza sativa Japonica Group]	-0.544	-0.472	-0.112					-0.975534	-1.64906	-0.0848734					7.49	7.51	4	6	4	9	14.21
	546	gi|115477767	Oryza sativa Japonica Group	Os08g0556900 [Oryza sativa Japonica Group]	0.284	0.016	0.428					-0.894521	-0.0216554	-1.64435					29.36	29.36	1	18	14	44	47.53
	324	gi|115478418	Oryza sativa Indica Group	Os09g0297100 [Oryza sativa Japonica Group]	-0.432	-0.34	-0.228					-1.51727	-1.63844	-0.355644					41.54	41.73	1	28	21	63	88.51
	711	gi|115452263	Oryza sativa Indica Group	Os03g0279400 [Oryza sativa Japonica Group]	-0.224	-0.308	-0.12					-1.29699	-1.63837	-0.489911					22.24	22.24	2	13	11	25	32.61
	657	gi|3550549	Oryza sativa Indica Group	cytosolic pyruvate orthophosphate dikinase [Oryza sativa Indica Group]	-0.1	0.072	0.176					-0.682549	-0.425038	-1.63796					24.19	111.07	5	15	12	24	47.91
	1604	gi|149391461	Oryza sativa Indica Group	abscisic stress ripening protein 2 [Oryza sativa Indica Group]	-0.484	-0.056	-0.728					-1.44866	-0.00128491	-1.63012					7.66	7.66	2	7	4	11	26.13
	1443	gi|125553370	Oryza sativa Indica Group	hypothetical protein OsI_21036 [Oryza sativa Indica Group]	-0.548	0.032	-0.448					-1.62883	-0.0439471	-1.31666					9.04	9.04	2	4	4	7	37.82
	1320	gi|218197115	Oryza sativa Indica Group	hypothetical protein OsI_20656 [Oryza sativa Indica Group]	0.208	0.492	0.076					-0.167501	-1.62172	-0.14468					10.22	12.85	3	5	5	7	9.529
	1575	gi|115489678	Oryza sativa Japonica Group	Os12g0626500 [Oryza sativa Japonica Group]	-0.64	0.064	-0.392					-1.61818	-0.136104	-1.25606					8	8	3	6	4	10	36.68
	515	gi|115454137	Oryza sativa Japonica Group	Os03g0618300 [Oryza sativa Japonica Group]	-0.152	0.156	-0.308					-0.713481	-1.61614	-1.59904					30.73	30.81	2	18	15	32	56.25
	128	gi|31126793	Oryza sativa Japonica Group	putative glycine hydroxymethyltransferase [Oryza sativa Japonica Group]	-0.016	0.148	-0.132					-0.456953	-0.423885	-1.61182					69.21	69.21	2	44	34	90	65.35
	1490	gi|222613309	Oryza sativa Japonica Group	hypothetical protein OsJ_32527 [Oryza sativa Japonica Group]	0.488	0.244	0.188					-1.61118	-0.585427	-0.331582					8.5	8.55	3	4	4	4	7.317
	153	gi|218191509	Oryza sativa Indica Group	hypothetical protein OsI_08800 [Oryza sativa Indica Group]	-0.248	-0.08	-0.088					-1.61029	-0.251253	-0.826828					64.09	78.72	2	39	30	84	57.32
	418	gi|115440955	Oryza sativa Japonica Group	Os01g0840100 [Oryza sativa Japonica Group]	-0.528	0.028	-0.5					-1.59155	-0.0576602	-1.59966					36.01	211.01	1	32	18	66	72.22
	1470	gi|29150368	Oryza sativa Japonica Group	putative oxidoreductase [Oryza sativa Japonica Group]	0.716	0.16	0.836					-1.34703	-0.0182377	-1.59581					8.71	8.73	1	5	4	13	18.06
	1976	gi|77552437	Oryza sativa Japonica Group	auxin-repressed protein-like protein ARP1, putative, expressed [Oryza sativa Japonica Group]	-0.716	0	-0.632					-1.59462	-0.00804489	-1.48105					4.85	4.85	4	2	2	2	33.33
	1404	gi|222636166	Oryza sativa Japonica Group	hypothetical protein OsJ_22525 [Oryza sativa Japonica Group]	0.556	0.344	0.44					-1.59403	-1.4004	-0.91752					9.45	44.73	3	5	5	6	27.08
	756	gi|115468476	Oryza sativa Japonica Group	Os06g0551400 [Oryza sativa Japonica Group]	0.528	0.24	0.416					-1.59341	-0.336964	-1.22865					21.14	24.56	2	10	10	23	52.53
	1170	gi|115480303	Oryza sativa Japonica Group	Os09g0529900 [Oryza sativa Japonica Group]	-0.376	-0.04	-0.576					-1.59177	-0.486139	-1.54085					12.48	12.48	1	7	6	15	15.52
	729	gi|115470775	Oryza sativa Indica Group	Os07g0169600 [Oryza sativa Japonica Group]	-0.408	-0.188	-0.34					-1.58937	-0.0509177	-0.833416					21.81	21.84	1	12	11	25	28.82
	2633	gi|218197215	Oryza sativa Indica Group	hypothetical protein OsI_20868 [Oryza sativa Indica Group]	1.34	1.016	1.356					-1.57988	-1.52892	-1.58656					2.02	7.44	2	1	1	1	10.71
	2055	gi|537403	Oryza sativa Japonica Group	WSI724 protein induced by water stress [Oryza sativa Japonica Group]	-0.508	0.052	-0.476					-1.58358	-0.189724	-1.48356					4.38	4.38	5	2	2	2	25
	39	gi|110289207	Oryza sativa Japonica Group	Chaperonin CPN60-1, mitochondrial precursor, putative, expressed [Oryza sativa Japonica Group]	0.00800001	0.096	0.208					-0.341515	-0.34807	-1.58345					133	133	2	93	63	261	70.5
	1076	gi|115446749	Oryza sativa Japonica Group	Os02g0562700 [Oryza sativa Japonica Group]	0.428	0.244	0.232					-1.58213	-0.390425	-0.751818					14.02	14.07	1	7	7	20	32.76
	1229	gi|125561713	Oryza sativa Indica Group	hypothetical protein OsI_29408 [Oryza sativa Indica Group]	0.452	0.288	0.328					-1.58095	-1.18289	-0.676146					11.39	11.42	2	5	5	5	9.83
	1484	gi|115440749	Oryza sativa Japonica Group	Os01g0822900 [Oryza sativa Japonica Group]	-1.052	-0.16	-0.508					-1.58038	-0.422663	-1.175					8.56	8.56	1	5	4	14	40
	1406	gi|20161527	Oryza sativa Japonica Group	hypothetical protein [Oryza sativa Japonica Group]	-0.436	0.048	-0.428					-1.58038	-0.124066	-1.42925					9.45	9.45	2	6	4	13	46.48
	1740	gi|110289156	Oryza sativa Japonica Group	Ubiquitin-conjugating enzyme E2-23 kDa, putative, expressed [Oryza sativa Japonica Group]	0.456	0.26	0.528					-1.40636	-0.803797	-1.57837					6.38	6.38	2	3	3	5	20.77
	485	gi|222624217	Oryza sativa Japonica Group	hypothetical protein OsJ_09473 [Oryza sativa Japonica Group]	0.232	-0.052	0.256					-1.57831	-0.00463059	-1.5605					32.53	32.6	2	20	16	41	40
	936	gi|22830927	Oryza sativa Japonica Group	putative pyrroline-5-carboxylate reductase [Oryza sativa Japonica Group]	-0.368	0.044	-0.184					-1.5781	-0.0347228	-0.861449					16.72	16.9	2	9	8	21	38.03
	1699	gi|222625658	Oryza sativa Japonica Group	hypothetical protein OsJ_12307 [Oryza sativa Japonica Group]	0.188	-0.044	0.2					-0.982744	-0.284655	-1.57388					6.74	28.34	2	8	3	32	18.04
	1863	gi|115487332	Oryza sativa Japonica Group	Os12g0147200 [Oryza sativa Japonica Group]	-0.76	0.132	-0.416					-1.57285	-0.156503	-1.17852					5.84	6.63	1	3	3	5	37.41
	1297	gi|37718894	Oryza sativa Japonica Group	putative ubiquitin conjugation factor [Oryza sativa Japonica Group]	0.404	-0.136	0.364					-1.57001	-0.0974644	-1.37273					10.56	10.56	3	5	5	7	7.625
	982	gi|222630764	Oryza sativa Japonica Group	hypothetical protein OsJ_17701 [Oryza sativa Japonica Group]	-0.424	-0.116	-0.1					-1.56628	-0.168868	-0.115998					15.66	28.76	4	11	8	26	32.42
	1014	gi|115480671	Oryza sativa Japonica Group	Os09g0560700 [Oryza sativa Japonica Group]	-0.288	-0.00800001	-0.244					-1.56399	-0.0326517	-1.53344					15.03	15.04	3	8	8	18	23.46
	610	gi|115449183	Oryza sativa Japonica Group	Os02g0793700 [Oryza sativa Japonica Group]	-0.7	0.032	-0.516					-1.56392	-0.524833	-1.42928					26.63	26.63	2	13	12	42	78.43
	790	gi|222622151	Oryza sativa Japonica Group	hypothetical protein OsJ_05345 [Oryza sativa Japonica Group]	-0.148	-0.044	-0.156					-1.56247	-0.407833	-1.54292					20.27	20.27	3	11	10	17	22.59
	842	gi|115435934	Oryza sativa Japonica Group	Os01g0276100 [Oryza sativa Japonica Group]	0.232	0.036	0.216					-1.47947	-0.076904	-1.56146					19.04	21.33	1	12	10	22	35.08
	1680	gi|6525009	Oryza sativa Japonica Group	copper chaperone homolog CCH [Oryza sativa]	-1.228	-0.112	-1.156					-1.5607	-0.243188	-1.50917					6.95	6.95	2	7	3	22	37.88
	527	gi|115455349	Oryza sativa Japonica Group	Os03g0749300 [Oryza sativa Japonica Group]	-0.116	-0.196	-0.216					-0.512323	-1.55809	-1.07011					30.1	36.18	1	19	16	37	37.6
	1455	gi|2058273	Oryza sativa (japonica cultivar-group)	YK426 [Oryza sativa (japonica cultivar-group)]	0.68	-0.184	0.444					-1.55564	-0.129474	-1.00977					8.87	8.87	4	5	5	7	32.63
	1022	gi|54291831	Oryza sativa Japonica Group	unknown protein [Oryza sativa Japonica Group]	0.256	0.304	0.3					-0.952233	-1.55432	-1.4751					14.85	14.86	3	7	7	18	30.82
	400	gi|297608116	Oryza sativa Japonica Group	Os08g0199300 [Oryza sativa Japonica Group]	0.084	0.072	0.176					-1.02879	-0.714381	-1.55114					37.13	37.13	1	20	18	34	52.28
	1469	gi|115470389	Oryza sativa Indica Group	Os07g0122400 [Oryza sativa Japonica Group]	0.528	-0.012	0.4					-1.54849	-0.18419	-1.1889					8.73	8.74	2	5	5	7	11.73
	1905	gi|222628985	Oryza sativa Japonica Group	hypothetical protein OsJ_15041 [Oryza sativa Japonica Group]	-0.68	-0.02	-0.496					-1.54461	-0.0447247	-1.2807					5.5	5.5	5	3	3	4	11.32
	476	gi|115462083	Oryza sativa Japonica Group	Os05g0147400 [Oryza sativa Japonica Group]	0.288	0.028	0.216					-1.5388	-0.0238829	-1.03746					32.71	32.8	2	18	16	37	42.8
	101	gi|115479643	Oryza sativa Japonica Group	Os09g0465600 [Oryza sativa Japonica Group]	-0.224	-0.104	-0.172					-1.53825	-0.597506	-1.01845					80.75	80.94	3	55	41	104	52.96
	1577	gi|125585798	Oryza sativa Japonica Group	hypothetical protein OsJ_10351 [Oryza sativa Japonica Group]	0.564	0.48	0.428					-1.53381	-1.32922	-1.18028					8	8	3	4	4	4	34.17
	668	gi|158512933	Oryza sativa Indica Group	RecName: Full=Soluble starch synthase 1, chloroplastic/amyloplastic; AltName: Full=SSS 1; AltName: Full=Starch synthase I; Flags: Precursor	-0.04	0.288	0.076					-0.0661137	-1.52443	-0.283474					23.84	24.1	5	13	12	24	17.47
	748	gi|297726683	Oryza sativa Japonica Group	Os08g0565800 [Oryza sativa Japonica Group]	-0.572	-0.256	-0.472					-1.52387	-0.851636	-0.959331					21.36	21.36	3	13	11	30	43.9
	642	gi|218187712	Oryza sativa Indica Group	hypothetical protein OsI_00829 [Oryza sativa Indica Group]	-0.36	-0.708	-0.168					-1.12854	-1.52132	-0.307488					24.83	24.85	3	13	12	23	36.46
	907	gi|215769263	Oryza sativa Japonica Group	unnamed protein product [Oryza sativa Japonica Group]	-0.3	-0.068	-0.124					-1.52034	-0.267684	-0.509809					17.43	17.44	2	11	8	27	58.91
	404	gi|77556036	Oryza sativa Japonica Group	Metalloenzyme superfamily protein, expressed [Oryza sativa Japonica Group]	-0.156	-0.032	-0.072					-1.50697	-0.107182	-0.588073					36.93	36.93	2	19	17	49	53.17
	1061	gi|115472081	Oryza sativa Japonica Group	Os07g0480900 [Oryza sativa Japonica Group]	-0.08	0.136	0.264					-0.0666928	-0.745005	-1.50683					14.18	14.18	1	7	7	13	19.68
	760	gi|115444877	Oryza sativa Japonica Group	Os02g0199900 [Oryza sativa Japonica Group]	0.38	-0.16	0.348					-1.50652	-0.55796	-1.30957					21.04	23.26	2	13	9	27	36.75
	1617	gi|115445439	Oryza sativa Japonica Group	Os02g0265400 [Oryza sativa Japonica Group]	-0.296	-0.032	-0.268					-1.50618	-0.182987	-1.36979					7.49	7.5	1	4	3	5	28.19
	1283	gi|115455427	Oryza sativa Japonica Group	Os03g0756000 [Oryza sativa Japonica Group]	0.484	0.2	0.168					-1.50211	-0.551755	-0.707596					10.7	10.7	1	5	5	12	20.87
	1276	gi|115451401	Oryza sativa Japonica Group	Os03g0202200 [Oryza sativa Japonica Group]	0.2	0.04	0.26					-0.981962	-0.220376	-1.5016					10.8	10.84	1	5	5	6	29.96
	1161	gi|55733873	Oryza sativa Indica Group	putative adhesion regulating molecule family [Oryza sativa Japonica Group]	0.52	0.00400001	0.2					-1.50024	-0.0928552	-0.427489					12.62	12.64	2	6	6	9	33.33
	1731	gi|297610719	Oryza sativa Japonica Group	Os10g0495300 [Oryza sativa Japonica Group]	0.54	0.144	0.508					-1.04113	-0.0859517	-1.49951					6.41	6.42	4	3	3	7	3.467
	1463	gi|115457002	Oryza sativa Japonica Group	Os04g0136700 [Oryza sativa Japonica Group]	-0.484	0.084	-0.568					-1.15951	-0.218856	-1.49764					8.8	8.81	1	5	4	12	42.73
	768	gi|8096327	Oryza sativa Japonica Group	putative cystathionine beta-lyase [Oryza sativa Japonica Group]	-0.24	-0.088	-0.104					-1.49552	-0.267227	-0.687798					20.82	20.82	3	14	11	30	33.16
	1462	gi|75225360	Oryza sativa Japonica Group	RecName: Full=Probable 6-phosphogluconolactonase 2; Short=6PGL 2	-0.072	0.00400001	-0.208					-0.588425	-0.051629	-1.4946					8.8	8.82	2	4	4	5	16.79
	439	gi|115470621	Oryza sativa Indica Group	Os07g0152900 [Oryza sativa Japonica Group]	0.264	0.156	0.192					-1.49451	-0.740015	-1.34831					34.72	34.72	2	23	17	55	52.85
	809	gi|297613482	Oryza sativa Japonica Group	Os12g0600400 [Oryza sativa Japonica Group]	-0.248	-0.108	-0.212					-1.48934	-0.772585	-0.879236					19.91	19.91	2	10	10	19	41.1
	923	gi|115459584	Oryza sativa Indica Group	Os04g0530700 [Oryza sativa Japonica Group]	-0.364	-0.028	-0.336					-1.48561	-0.0219582	-1.48708					17.09	17.62	2	10	9	13	14.29
	1226	gi|125534834	Oryza sativa Indica Group	hypothetical protein OsI_36553 [Oryza sativa Indica Group]	0.372	0.16	0.296					-1.4849	-0.309695	-1.08384					11.43	46.09	3	7	6	9	24.04
	1415	gi|42408149	Oryza sativa Japonica Group	putative riboflavin biosynthesis protein ribA [Oryza sativa Japonica Group]	-0.356	-0.116	-0.164					-1.48158	-0.468654	-0.99306					9.38	9.41	3	4	4	8	9.294
	569	gi|222619853	Oryza sativa Japonica Group	hypothetical protein OsJ_04727 [Oryza sativa Japonica Group]	-0.228	0.18	0.06					-1.48082	-0.585515	-0.119337					28.64	28.64	2	18	15	39	39.62
	2058	gi|222622597	Oryza sativa Japonica Group	hypothetical protein OsJ_06234 [Oryza sativa Japonica Group]	0.56	0.352	0.448					-1.47813	-0.9188	-1.19535					4.35	7.47	3	5	3	5	22.73
	719	gi|115474811	Oryza sativa Japonica Group	Os08g0151800 [Oryza sativa Japonica Group]	-0.24	-0.124	-0.076					-1.46984	-0.625108	-0.376388					22.06	22.11	3	13	11	23	28.51
	158	gi|125563519	Oryza sativa Indica Group	hypothetical protein OsI_31164 [Oryza sativa Indica Group]	0.196	-0.06	0.168					-1.46837	-0.0787458	-1.1918					63.42	63.5	2	31	30	66	34.37
	933	gi|115450273	Oryza sativa Japonica Group	Os03g0113700 [Oryza sativa Japonica Group]	-0.308	0.056	-0.204					-1.46547	-0.328235	-0.935798					16.78	92.85	2	13	8	25	53.85
	230	gi|50725344	Oryza sativa Japonica Group	putative TGB12K interacting protein 3 [Oryza sativa Japonica Group]	0.176	0.188	0.272					-0.348862	-1.14683	-1.4648					51.09	51.09	3	36	24	77	72.95
	308	gi|115461052	Oryza sativa Japonica Group	Os04g0658000 [Oryza sativa Japonica Group]	-0.232	-0.056	-0.168					-1.4628	-0.0728581	-1.24138					42.33	42.37	2	23	21	47	72.67
	325	gi|115488372	Oryza sativa Japonica Group	Os12g0429200 [Oryza sativa Japonica Group]	-0.204	0.00800001	-0.268					-1.21062	-0.120646	-1.46132					41.53	41.53	1	21	20	53	26.22
	2241	gi|115447589	Oryza sativa Japonica Group	Os02g0646400 [Oryza sativa Japonica Group]	0.172	-0.076	0.432					-0.17602	-0.328638	-1.46029					3.92	3.92	1	2	2	2	19.85
	591	gi|62701917	Oryza sativa Japonica Group	Serine carboxypeptidase [Oryza sativa Japonica Group]	-0.376	-0.00399999	-0.324					-1.4599	-0.104923	-1.07212					27.62	27.62	4	14	14	25	33.12
	858	gi|115450521	Oryza sativa Japonica Group	Os03g0131200 [Oryza sativa Japonica Group]	0.076	0.208	0.108					-0.204406	-1.4562	-0.513319					18.59	35.37	3	11	10	30	42.48
	208	gi|115467154	Oryza sativa Indica Group	Os06g0221200 [Oryza sativa Japonica Group]	-0.472	0.152	-0.308					-1.45524	-0.998584	-1.08032					54.26	58.09	2	31	26	93	66.88
	1365	gi|115455881	Oryza sativa Japonica Group	Os03g0794700 [Oryza sativa Japonica Group]	0.96	0.444	0.524					-1.45147	-0.536902	-0.725477					9.82	9.9	3	8	5	19	34.21
	562	gi|115440119	Oryza sativa Japonica Group	Os01g0764000 [Oryza sativa Japonica Group]	-0.42	-0.18	-0.464					-1.32135	-0.529087	-1.44727					28.87	28.92	1	20	14	47	52.09
	110	gi|115476100	Oryza sativa Japonica Group	Os08g0366000 [Oryza sativa Japonica Group]	0.196	0.056	0.108					-1.44686	-0.47601	-0.700917					74.93	75	1	42	36	63	42.63
	1713	gi|297597332	Oryza sativa Japonica Group	Os01g0666900 [Oryza sativa Japonica Group]	0.396	-0.96	0					-1.44655	-0.856388	-0.246191					6.61	6.63	5	5	3	6	22.47
	1119	gi|297599862	Oryza sativa Japonica Group	Os02g0725100 [Oryza sativa Japonica Group]	0.456	0.236	0.468					-0.971836	-0.600691	-1.44475					13.25	13.31	2	7	7	9	23.38
	651	gi|51535181	Oryza sativa Japonica Group	putative fructokinase [Oryza sativa Japonica Group]	-0.344	0.028	-0.256					-1.44334	-0.390197	-1.12183					24.47	26.82	4	13	12	26	34.72
	1366	gi|57900681	Oryza sativa Japonica Group	putative glucosyl transferase [Oryza sativa Japonica Group]	0.356	0.216	0.46					-0.58981	-0.380639	-1.44279					9.82	9.82	3	6	5	12	21.22
	2692	gi|115480413	Oryza sativa Japonica Group	Os09g0538800 [Oryza sativa Japonica Group]	0.856	0.524	0.616					-1.44213	-1.3767	-1.38759					2.01	2.01	3	1	1	1	4.638
	1589	gi|108706797	Oryza sativa Japonica Group	expressed protein [Oryza sativa Japonica Group]	-0.196	-0.012	-0.128					-1.44141	-0.0113803	-0.950613					7.87	7.88	1	4	3	6	22.76
	57	gi|115447567	Oryza sativa Japonica Group	Os02g0644100 [Oryza sativa Japonica Group]	-0.024	0.212	0.108					-1.4411	-1.38014	-0.10769					113.18	113.18	1	74	54	163	68.17
	1522	gi|115469830	Oryza sativa Japonica Group	Os06g0705100 [Oryza sativa Japonica Group]	-0.36	-0.056	-0.264					-1.44094	-0.173841	-1.10796					8.21	8.31	1	4	4	4	24.69
	966	gi|125537835	Oryza sativa Indica Group	hypothetical protein OsI_05611 [Oryza sativa Indica Group]	-0.048	-0.332	0.244					-0.308909	-1.44052	-0.807814					16.07	16.07	2	9	8	15	30.6
	1171	gi|115477687	Oryza sativa Japonica Group	Os08g0549100 [Oryza sativa Japonica Group]	0.488	-0.04	0.568					-1.43949	-0.18153	-1.27245					12.43	18.65	1	6	6	8	32.99
	22	gi|218191114	Oryza sativa Indica Group	hypothetical protein OsI_07948 [Oryza sativa Indica Group]	-0.732	0.36	0.044					-0.519602	-1.43679	-0.165354					169.62	169.62	2	151	80	661	78.37
	563	gi|115451853	Oryza sativa Japonica Group	Os03g0243300 [Oryza sativa Japonica Group]	0.34	0.00400001	0.42					-1.36002	-0.243858	-1.43425					28.85	28.99	1	15	12	23	43.78
	465	gi|115475872	Oryza sativa Indica Group	Os08g0321000 [Oryza sativa Japonica Group]	-0.196	0.132	-0.096					-1.4335	-0.343929	-0.782102					33.1	33.18	2	21	17	47	29.88
	474	gi|115470141	Oryza sativa Japonica Group	Os07g0100200 [Oryza sativa Japonica Group]	-0.336	-0.26	-0.036					-1.42989	-1.23217	-0.208689					32.78	32.78	2	20	16	40	49.37
	1797	gi|50509325	Oryza sativa Japonica Group	putative SHOOT1 protein [Oryza sativa Japonica Group]	0.552	0.164	0.464					-1.42984	-0.320829	-1.19168					6.06	6.07	2	3	3	5	12.54
	2969	gi|297607918	Oryza sativa Japonica Group	Os08g0128500 [Oryza sativa Japonica Group]	0.664	0.404	0.296					-1.42983	-0.52166	-0.316431					1.86	1.86	3	0	0	0	18.09
	656	gi|115444275	Oryza sativa Japonica Group	Os02g0152400 [Oryza sativa Japonica Group]	-0.256	0.096	-0.272					-1.42771	-0.549645	-1.33561					24.27	24.28	1	14	10	31	46.45
	178	gi|115474869	Oryza sativa Japonica Group	Os08g0157500 [Oryza sativa Japonica Group]	0.104	0.188	0.152					-0.0657847	-1.42589	-0.542793					59.09	59.09	2	37	29	83	71.2
	942	gi|115443677	Oryza sativa Japonica Group	Os02g0105200 [Oryza sativa Japonica Group]	0.264	0.148	0.22					-1.42446	-0.826078	-1.22619					16.63	32.18	2	9	8	18	31.02
	1670	gi|115436768	Oryza sativa Japonica Group	Os01g0500900 [Oryza sativa Japonica Group]	0.156	0.124	0.196					-0.807948	-0.533451	-1.41738					7.04	7.15	2	4	4	4	9.256
	1112	gi|5679842	Oryza sativa Indica Group	l1332.6 [Oryza sativa Indica Group]	0.48	0.208	0.392					-1.41624	-0.140972	-0.958113					13.33	13.35	3	8	7	14	25.99
	488	gi|115441235	Oryza sativa Japonica Group	Os01g0865100 [Oryza sativa Japonica Group]	-0.06	-0.204	0.184					-0.0289458	-1.00394	-1.4152					32.41	32.45	1	19	17	39	45.28
	442	gi|115434962	Oryza sativa Indica Group	Os01g0185300 [Oryza sativa Japonica Group]	0.132	0.116	0.216					-0.44288	-0.730576	-1.41425					34.58	34.64	1	20	17	31	45.11
	1628	gi|115469770	Oryza sativa Japonica Group	Os06g0701400 [Oryza sativa Japonica Group]	0.228	0.404	0.332					-1.40924	-0.767073	-0.495284					7.4	7.41	3	5	3	14	54.62
	600	gi|75138360	Oryza sativa Japonica Group	RecName: Full=Phospho-2-dehydro-3-deoxyheptonate aldolase 2, chloroplastic; AltName: Full=3-deoxy-D-arabino-heptulosonate 7-phosphate synthase 2; AltName: Full=DAHP synthase 2; AltName: Full=Phospho-2-keto-3-deoxyheptonate aldolase 2; Flags: Precursor	0.272	-0.436	0.12					-1.25967	-1.4054	-0.387832					27.08	27.12	2	13	13	22	33.95
	415	gi|115457470	Oryza sativa Japonica Group	Os04g0266900 [Oryza sativa Japonica Group]	-0.192	-0.076	0.02					-1.40169	-0.685828	-0.0862541					36.24	58.63	3	22	18	45	37.11
	761	gi|115435850	Oryza sativa Japonica Group	Os01g0267200 [Oryza sativa Japonica Group]	0.38	0.14	0.348					-0.915239	-0.127526	-1.40013					21.03	21.05	3	12	9	39	40.72
	1734	gi|222617177	Oryza sativa Japonica Group	hypothetical protein OsJ_36285 [Oryza sativa Japonica Group]	0.168	0.08	0.24					-0.7689	-0.338415	-1.39955					6.39	6.5	2	3	3	4	14.96
	1278	gi|125587523	Oryza sativa Japonica Group	hypothetical protein OsJ_12160 [Oryza sativa Japonica Group]	0.424	-0.148	0.28					-1.39352	-0.0991199	-1.06375					10.75	10.81	2	6	5	19	14.96
	240	gi|218191142	Oryza sativa Indica Group	hypothetical protein OsI_08011 [Oryza sativa Indica Group]	0.052	-0.148	0.056					-0.145187	-1.39349	-0.317094					49.6	49.6	1	31	25	56	35.92
	72	gi|115479819	Oryza sativa Japonica Group	Os09g0482400 [Oryza sativa Japonica Group]	0.3	0.112	0.24					-1.39275	-0.79651	-1.24776					97.44	97.44	1	69	49	179	53.22
	867	gi|297722219	Oryza sativa Japonica Group	Os03g0417800 [Oryza sativa Japonica Group]	-0.988	-0.34	-0.56					-1.38929	-0.659332	-1.12302					18.38	18.38	2	13	9	25	65.54
	362	gi|222632214	Oryza sativa Japonica Group	hypothetical protein OsJ_19186 [Oryza sativa Japonica Group]	-0.088	0.152	-0.088					-0.75541	-0.978697	-1.38726					38.57	38.62	1	23	20	47	69.73
	2402	gi|115447045	Oryza sativa Japonica Group	Os02g0593700 [Oryza sativa Japonica Group]	0.892	0.52	0.984					-1.26024	-0.894297	-1.38517					2.78	2.83	2	1	1	2	2.959
	1625	gi|14209584	Oryza sativa Japonica Group	putative ubiquitin carboxyl-terminal hydrolase 7 [Oryza sativa Japonica Group]	0.404	0.056	0.296					-1.38153	-0.267383	-1.15572					7.45	11.55	3	4	4	4	6.588
	15	gi|218189276	Oryza sativa Indica Group	hypothetical protein OsI_04213 [Oryza sativa Indica Group]	-0.52	0.136	0.092					-1.38048	-0.276762	-0.231935					186.48	186.48	2	160	92	601	83.72
	449	gi|115461462	Oryza sativa Japonica Group	Os04g0687100 [Oryza sativa Japonica Group]	-0.092	0.08	0.016					-1.37786	-0.0207729	-0.195212					34.13	34.14	2	22	16	80	48.36
	40	gi|115487258	Oryza sativa Japonica Group	Os12g0138900 [Oryza sativa Japonica Group]	-0.136	0.132	0.044					-1.28951	-1.3775	-0.547884					130.64	130.64	1	97	64	246	75.28
	37	gi|226887786	Oryza sativa Japonica Group	Chain A, Ketol-Acid Reductoisomerase (Kari) In Complex With Mg2+	-0.32	-0.156	-0.288					-0.892146	-0.343034	-1.3771					136.66	136.74	3	115	66	351	68
	1392	gi|115470082	Oryza sativa Japonica Group	Os06g0728000 [Oryza sativa Japonica Group]	-0.832	-0.14	-0.272					-1.37426	-0.0474805	-0.71					9.57	9.57	1	6	5	7	35.67
	2127	gi|222617794	Oryza sativa Japonica Group	hypothetical protein OsJ_00497 [Oryza sativa Japonica Group]	0.116	0.024	0.14					-1.10156	-0.137643	-1.37309					4.04	4.04	2	2	2	2	11.21
	1686	gi|115479951	Oryza sativa Japonica Group	Os09g0498800 [Oryza sativa Japonica Group]	0.764	0.2	0.92					-1.18015	-0.118055	-1.37174					6.84	6.85	2	3	3	4	8.471
	1553	gi|125577795	Oryza sativa Japonica Group	hypothetical protein OsJ_34549 [Oryza sativa Japonica Group]	0.516	0.24	0.348					-1.37083	-0.247704	-0.980958					8.04	8.04	2	4	4	6	13.1
	1306	gi|115454933	Oryza sativa Japonica Group	Os03g0712800 [Oryza sativa Japonica Group]	0.412	-0.00399999	0.464					-1.23325	-0.208569	-1.36854					10.46	13.54	2	5	5	7	28.65
	1388	gi|125543130	Oryza sativa Indica Group	hypothetical protein OsI_10767 [Oryza sativa Indica Group]	0.00400001	0.084	0.224					-0.332401	-0.575608	-1.36563					9.6	9.64	2	5	5	10	16.58
	840	gi|50509991	Oryza sativa Japonica Group	putative calreticulin interacted protein [Oryza sativa Japonica Group]	0.292	-0.072	0.088					-1.36434	-0.37574	-0.0874054					19.11	19.13	4	11	11	20	15.16
	892	gi|125559373	Oryza sativa Indica Group	hypothetical protein OsI_27090 [Oryza sativa Indica Group]	-0.248	0.132	-0.224					-1.3622	-0.555142	-0.911536					17.7	17.76	3	10	9	20	19.66
	1174	gi|218197104	Oryza sativa Indica Group	hypothetical protein OsI_20631 [Oryza sativa Indica Group]	0.26	0.032	0.264					-1.03057	-0.260189	-1.36114					12.37	18.23	3	5	5	13	36.89
	1631	gi|222625088	Oryza sativa Japonica Group	hypothetical protein OsJ_11186 [Oryza sativa Japonica Group]	-0.18	-0.06	-0.188					-1.31684	-0.257362	-1.36058					7.38	7.38	2	3	3	4	12.76
	1250	gi|218202123	Oryza sativa Indica Group	hypothetical protein OsI_31300 [Oryza sativa Indica Group]	-0.204	0.036	-0.304					-0.529686	-0.101101	-1.36057					11.18	11.35	3	5	5	7	8.376
	1538	gi|125538215	Oryza sativa Japonica Group	hypothetical protein OsI_05978 [Oryza sativa Indica Group]	-0.28	-0.036	-0.36					-1.21624	-0.260615	-1.36017					8.1	8.1	1	5	4	8	25
	1348	gi|125524727	Oryza sativa Indica Group	hypothetical protein OsI_00711 [Oryza sativa Indica Group]	0.196	0.044	0.224					-1.00902	-0.011798	-1.35661					10	16.19	3	5	5	16	18.25
	77	gi|60116602	Oryza sativa Japonica Group	acetolactate synthase [Oryza sativa Japonica Group]	0.044	0.02	0.18					-0.25972	-0.209752	-1.35596					93.96	94.03	2	65	47	159	72.67
	513	gi|125544262	Oryza sativa Indica Group	hypothetical protein OsI_11978 [Oryza sativa Indica Group]	0.396	-0.02	0.472					-0.937966	-0.412098	-1.35133					30.75	53.21	3	23	15	50	61.81
	320	gi|115452657	Oryza sativa Japonica Group	Os03g0313600 [Oryza sativa Japonica Group]	-0.216	-0.172	-0.112					-1.29459	-1.35073	-0.576151					41.65	41.7	2	24	21	46	39.41
	1302	gi|115450425	Oryza sativa Japonica Group	Os03g0124900 [Oryza sativa Japonica Group]	-0.148	-0.12	-0.116					-1.34824	-0.830674	-0.698434					10.54	10.55	1	5	5	9	13.54
	119	gi|218186150	Oryza sativa Indica Group	hypothetical protein OsI_36917 [Oryza sativa Indica Group]	-0.796	-0.08	0.148					-1.34453	-0.0194264	-0.719077					71.57	71.57	2	49	34	167	28.31
	1858	gi|297721169	Oryza sativa Japonica Group	Os02g0463401 [Oryza sativa Japonica Group]	-0.508	0.064	-0.372					-1.3442	-0.211068	-1.08368					5.87	5.87	1	3	3	3	69.14
	226	gi|115465581	Oryza sativa Japonica Group	Os05g0574500 [Oryza sativa Japonica Group]	-0.352	-0.02	-0.504					-1.20468	-0.269762	-1.34376					51.58	51.58	1	42	25	110	64.25
	329	gi|125601547	Oryza sativa Japonica Group	hypothetical protein OsJ_25616 [Oryza sativa Japonica Group]	0.232	0.212	0.304					-0.840689	-0.775357	-1.34365					41.3	42.74	2	22	20	47	57.76
	1489	gi|115480227	Oryza sativa Japonica Group	Os09g0521500 [Oryza sativa Japonica Group]	0.444	0.316	0.308					-1.34075	-1.03424	-0.939291					8.52	8.53	1	4	4	5	12.74
	1189	gi|115465145	Oryza sativa Japonica Group	Os05g0539400 [Oryza sativa Japonica Group]	-0.36	0.028	-0.32					-1.15622	-0.139753	-1.33782					12.08	12.08	2	6	6	7	11.14
	210	gi|115462265	Oryza sativa Japonica Group	Os05g0163000 [Oryza sativa Japonica Group]	0.112	0.036	0.2					-0.595706	-0.28982	-1.33695					53.59	53.64	2	31	27	54	42.24
	1931	gi|115454903	Oryza sativa Japonica Group	Os03g0710900 [Oryza sativa Japonica Group]	0.38	0.236	0.244					-1.33613	-0.54528	-0.812212					5.24	5.28	3	2	2	3	6.175
	2043	gi|115477469	Oryza sativa Japonica Group	Os08g0531000 [Oryza sativa Japonica Group]	-0.544	-0.096	-0.668					-1.04637	-0.16513	-1.33569					4.44	4.46	1	2	2	3	5.457
	613	gi|115487828	Oryza sativa Japonica Group	Os12g0210800 [Oryza sativa Japonica Group]	-0.22	0.144	-0.016					-1.33569	-0.559208	-0.117113					26.41	26.41	2	16	13	44	62.2
	263	gi|115479353	Oryza sativa Japonica Group	Os09g0438700 [Oryza sativa Japonica Group]	-0.296	0.104	-0.064					-1.33351	-0.341079	-0.416498					46.44	46.44	1	35	22	128	76.33
	1765	gi|56783948	Oryza sativa Japonica Group	ubiquitin -like [Oryza sativa Japonica Group]	0.24	0.204	0.024					-1.32981	-1.12176	-0.144584					6.17	6.18	3	3	3	4	6.349
	805	gi|15341604	Oryza sativa Japonica Group	putative ankyrin [Oryza sativa Japonica Group]	0.024	-0.064	0.216					-0.74897	-0.32611	-1.32428					19.97	20.88	1	9	9	35	48.02
	1757	gi|115469156	Oryza sativa Japonica Group	Os06g0643300 [Oryza sativa Japonica Group]	0.344	0.072	0.352					-1.32267	-0.0764816	-0.686028					6.26	6.26	2	3	3	4	12.68
	1082	gi|125601587	Oryza sativa Japonica Group	hypothetical protein OsJ_25659 [Oryza sativa Japonica Group]	0.364	-0.064	0.232					-1.32186	-0.427383	-0.626665					13.94	13.98	3	6	6	9	10.69
	1618	gi|50725387	Oryza sativa Japonica Group	putative cytosolic aldehyde dehydrogenase [Oryza sativa Japonica Group]	0.304	0.284	0.192					-1.32175	-1.07102	-0.767807					7.48	7.53	3	3	3	5	10.08
	42	gi|28190676	Oryza sativa Japonica Group	putative transketolase [Oryza sativa Japonica Group]	-0.184	-0.052	-0.08					-1.3203	-0.0344567	-0.379296					124.73	124.73	2	105	59	294	56.26
	2100	gi|218195872	Oryza sativa Indica Group	hypothetical protein OsI_18021 [Oryza sativa Indica Group]	-0.468	-0.12	-0.748					-1.06811	-0.280576	-1.31994					4.11	4.17	4	2	2	3	9.172
	2345	gi|115456914	Oryza sativa Japonica Group	Os04g0118400 [Oryza sativa Japonica Group]	0.352	-0.156	0.38					-1.25802	-0.296314	-1.31935					3.13	171.34	1	1	1	1	58.13
	231	gi|125547024	Oryza sativa Indica Group	hypothetical protein OsI_14647 [Oryza sativa Indica Group]	-0.14	0.048	-0.064					-1.31858	-0.164367	-0.631779					51.05	51.16	2	27	25	57	55.53
	846	gi|115444127	Oryza sativa Japonica Group	Os02g0139200 [Oryza sativa Japonica Group]	0.148	-0.052	0.144					-1.30606	-0.0888614	-1.31632					18.89	18.89	1	10	9	18	23.11
	440	gi|115440161	Oryza sativa Japonica Group	Os01g0767100 [Oryza sativa Japonica Group]	-0.384	0.024	-0.248					-1.31466	-0.00273144	-0.903191					34.67	34.71	1	17	15	44	34.43
	630	gi|115441831	Oryza sativa Japonica Group	Os01g0916600 [Oryza sativa Japonica Group]	-0.012	-0.364	0.116					-0.0324859	-1.31323	-0.447375					25.32	25.32	1	19	13	47	61.33
	1322	gi|222635521	Oryza sativa Japonica Group	hypothetical protein OsJ_21239 [Oryza sativa Japonica Group]	-0.42	-0.16	-0.06					-1.31149	-0.783941	-0.195071					10.21	10.21	2	5	5	10	33.08
	676	gi|222634989	Oryza sativa Japonica Group	hypothetical protein OsJ_20187 [Oryza sativa Japonica Group]	-0.248	0.00800001	-0.212					-1.28387	-0.00428626	-1.30978					23.51	23.51	3	13	11	26	35.42
	1249	gi|218199278	Oryza sativa Indica Group	hypothetical protein OsI_25312 [Oryza sativa Indica Group]	-0.024	0.072	-0.1					-0.266238	-0.26886	-1.30967					11.19	11.19	4	6	6	6	28.18
	197	gi|115469028	Oryza sativa Japonica Group	Os06g0625500 [Oryza sativa Japonica Group]	-0.14	0.052	-0.188					-1.30928	-0.159731	-1.21329					55.24	55.24	1	30	27	60	63.79
	2376	gi|115473351	Oryza sativa Japonica Group	Os07g0616200 [Oryza sativa Japonica Group]	-0.384	-0.096	-0.58					-0.575903	-0.296419	-1.30908					2.93	3.89	3	2	2	2	9.665
	478	gi|218197284	Oryza sativa Indica Group	hypothetical protein OsI_21014 [Oryza sativa Indica Group]	0.068	-0.028	0.152					-0.299457	-0.398028	-1.30351					32.7	32.71	2	19	16	35	23.36
	234	gi|115489500	Oryza sativa Japonica Group	Os12g0608600 [Oryza sativa Japonica Group]	-0.276	0.116	-0.232					-0.681944	-1.3026	-0.484333					50.42	50.47	2	36	27	76	65.37
