# Supplementary material for: Proteomic analysis of endoplasmic reticulum stress responses in rice seeds
Source: Sci Rep. 2015 Sep 23;5:14255. doi: 10.1038/srep14255 (PMC4585792; doi:10.1038/srep14255)
Supplement: Table S6 [file srep14255-s6.xlsx]

## Sheet: Sheet1
Differential Protein Summary	Protein N	Representative Accession	Species	Name	log 114:116	log 115:116	log 117:116					log P-Value 114:116	log P-Value 115:116	log P-Value 117:116					Unused ProtScore	Total ProtScore	Ambiguous Accessions	Confident Peptides	Confident Sequences	Confident Spectra	%Seq Cov - peptides >95% conf
	4	gi|115443791	Oryza sativa Japonica Group	Os02g0115900 [Oryza sativa Japonica Group]	0.0119999	0.7	0.896					-0.126716	-5.87273	-16					332.48	332.48	1	337	164	1519	79.1
	13	gi|190689248	Oryza sativa Japonica Group	plastidial starch phosphorylase 1 [Oryza sativa Japonica Group]	-0.04	-0.42	-1.208					-0.139474	-6.67643	-16					183.81	183.89	2	147	85	406	63.6
	19	gi|218198910	Oryza sativa Indica Group	hypothetical protein OsI_24520 [Oryza sativa Indica Group]	0.0319999	-0.908	-0.832					-0.338932	-16	-16					164.35	164.35	3	130	78	360	61.55
	84	gi|18855040	Oryza sativa Japonica Group	heat shock protein 90 [Oryza sativa Japonica Group]	-0.204	0.912	0.892					-0.347864	-14.4775	-15.6536					85.67	85.75	4	44	41	85	39.78
	27	gi|115443599	Oryza sativa Japonica Group	Os02g0100100 [Oryza sativa Japonica Group]	-0.34	-1.044	-0.612					-3.11931	-15.1764	-10.4097					151.75	152.35	1	110	74	352	70.69
	195	gi|115480101	Oryza sativa Japonica Group	Os09g0512700 [Oryza sativa Japonica Group]	0.304	1.536	1.64					-1.11624	-10.2967	-14.4775					54.43	54.47	1	36	26	85	48.78
	162	gi|115445331	Oryza sativa Japonica Group	Os02g0250600 [Oryza sativa Japonica Group]	-0.104	-0.672	-0.36					-0.585948	-14.1484	-7.85618					59.96	59.96	1	36	29	62	59.87
	30	gi|115436494	Oryza sativa Japonica Group	Os01g0356800 [Oryza sativa Japonica Group]	-0.204	0.32	-0.42					-3.07194	-13.8682	-8.95261					143.46	143.47	1	73	67	138	20.07
	53	gi|4760553	Oryza sativa	Nad-dependent formate dehydrogenase [Oryza sativa]	-0.052	-1.42	-0.576					-0.0331935	-13.7962	-7.24168					109.66	109.66	2	78	54	237	69.95
	184	gi|115464027	Oryza sativa Japonica Group	Os05g0428600 [Oryza sativa Japonica Group]	0.472	1.38	1.468					-1.92396	-12.3072	-13.5929					56.74	115.16	2	30	27	64	53.28
	60	gi|115448237	Oryza sativa Japonica Group	Os02g0710900 [Oryza sativa Japonica Group]	0.076	0.472	0.676					-1.59846	-8.12331	-13.2049					104.23	104.31	2	58	51	136	51.55
	6	gi|14018051	Oryza sativa Japonica Group	Putative alanine aminotransferase [Oryza sativa Japonica Group]	0.028	-0.988	-0.06					-0.633519	-12.5762	-3.00197					248.79	248.79	2	235	124	797	92.98
	2	gi|115463815	Oryza sativa Japonica Group	Os05g0405000 [Oryza sativa Japonica Group]	-0.18	0.44	0.544					-1.60614	-5.85237	-12.244					385.29	385.29	1	303	190	947	74.55
	20	gi|115456914	Oryza sativa Japonica Group	Os04g0118400 [Oryza sativa Japonica Group]	-0.156	0.28	0.444					-0.959069	-3.76031	-11.514					163	163	1	110	80	283	54.92
	78	gi|115485699	Oryza sativa Japonica Group	Os11g0525600 [Oryza sativa Japonica Group]	0.0559999	-0.504	-0.496					-0.842531	-10.5702	-10.2928					87.52	87.62	2	49	44	80	37.16
	172	gi|62733435	Oryza sativa Japonica Group	Phosphoglucomutase/phosphomannomutase, C-terminal domain, putative [Oryza sativa Japonica Group]	-0.032	-1.008	-0.836					-0.0367707	-10.4431	-9.37437					58.52	78.44	3	42	29	87	52.79
	253	gi|222637603	Oryza sativa Japonica Group	hypothetical protein OsJ_25425 [Oryza sativa Japonica Group]	0.432	0.964	0.744					-1.27341	-10.2281	-5.209					46.75	46.78	3	26	23	47	26.92
	174	gi|125578212	Oryza sativa Japonica Group	hypothetical protein OsJ_34910 [Oryza sativa Japonica Group]	-0.068	0.564	0.44					-0.94328	-9.56053	-6.00855					58.28	58.43	4	31	29	49	21.14
	49	gi|115446411	Oryza sativa Japonica Group	Os02g0523500 [Oryza sativa Japonica Group]	-0.352	0.456	0.616					-0.247837	-7.16918	-9.49339					120.49	120.49	3	79	59	192	52.23
	186	gi|311893431	Oryza sativa Japonica Group	lysine ketoglutarate reductase/saccharopine dehydrogenase [Oryza sativa Japonica Group]	-0.368	0.504	0.608					-2.40041	-4.29127	-9.26859					56.1	56.15	1	28	26	55	26.67
	18	gi|115454931	Oryza sativa Japonica Group	Os03g0712700 [Oryza sativa Japonica Group]	0.0200002	-0.884	-0.24					-0.089429	-9.01806	-1.42036					166.83	166.84	1	129	82	374	68.9
	56	gi|125548166	Oryza sativa Indica Group	hypothetical protein OsI_15765 [Oryza sativa Indica Group]	-0.00399999	-1.072	-0.812					-0.113028	-8.87234	-4.65893					109.15	109.15	1	86	55	307	72.45
	80	gi|115458852	Oryza sativa Japonica Group	Os04g0465600 [Oryza sativa Japonica Group]	-0.024	-0.424	-1.108					-0.314013	-3.6907	-8.84256					86.62	86.62	2	73	44	334	91.72
	647	gi|115464453	Oryza sativa Japonica Group	Os05g0474600 [Oryza sativa Japonica Group]	0.00400006	-1.36	-1.044					-0.352714	-8.84168	-8.1277					23.88	23.91	1	18	12	40	41.19
	410	gi|115445513	Oryza sativa Japonica Group	Os02g0274100 [Oryza sativa Japonica Group]	0.256	0.684	0.844					-1.07602	-5.88683	-8.26423					35.86	35.89	2	19	17	30	28.24
	179	gi|115469436	Oryza sativa Japonica Group	Os06g0668200 [Oryza sativa Japonica Group]	-0.056	-0.872	-0.592					-0.194691	-7.83151	-6.5242					57.37	137.5	1	61	28	177	88.03
	166	gi|158513346	Oryza sativa Japonica Group	RecName: Full=Late embryogenesis abundant protein 1	0	-0.872	-0.272					-0.101166	-7.72066	-3.51844					59.6	59.6	1	34	30	65	60.17
	234	gi|115488306	Oryza sativa Japonica Group	Os12g0409000 [Oryza sativa Japonica Group]	0.0600002	-0.468	-0.564					-0.762745	-6.85725	-7.58667					48.79	63.51	2	33	24	94	59.96
	76	gi|115441829	Oryza sativa Japonica Group	Os01g0916400 [Oryza sativa Japonica Group]	-0.12	-0.696	-0.432					-1.06291	-7.58562	-5.87499					88.83	88.83	1	58	44	150	70.54
	83	gi|115473617	Oryza sativa Japonica Group	Os07g0638300 [Oryza sativa Japonica Group]	-0.132	-0.624	-0.076					-1.32743	-7.57949	-0.326209					86.15	86.15	1	72	42	261	90
	125	gi|21397263	Oryza sativa Japonica Group	Putative phosphoserine aminotransferase [Oryza sativa Japonica Group]	0.0720001	-0.512	-0.324					-0.12242	-7.57679	-4.87554					67.73	67.83	2	46	33	159	59.15
	394	gi|297719583	Oryza sativa Japonica Group	Os01g0124400 [Oryza sativa Japonica Group]	0.0720001	-1.824	-1.232					-0.827568	-7.54759	-6.89135					36.55	36.55	3	21	17	62	51.57
	407	gi|85699976	Oryza sativa Indica Group	differentiation embryo protein 31 [Oryza sativa Indica Group]	-0.00800001	-1.664	-0.9					-0.0109307	-5.47784	-7.35503					36	36.02	5	26	17	53	34.44
	129	gi|115451283	Oryza sativa Japonica Group	Os03g0192700 [Oryza sativa Japonica Group]	-0.088	0.268	0.416					-0.415919	-4.06871	-7.29777					66.81	66.81	1	45	34	120	58.63
	86	gi|125577046	Oryza sativa Japonica Group	hypothetical protein OsJ_33805 [Oryza sativa Japonica Group]	0.0440001	-0.356	-0.52					-0.357785	-5.84014	-7.13745					85.47	85.47	1	49	42	97	64.21
	94	gi|222635978	Oryza sativa Japonica Group	hypothetical protein OsJ_22145 [Oryza sativa Japonica Group]	-0.016	0.416	0.364					-0.101947	-7.12688	-5.65721					82.24	82.31	2	44	40	95	33.97
	40	gi|115470967	Oryza sativa Japonica Group	Os07g0188800 [Oryza sativa Japonica Group]	-0.044	-1.26	-0.584					-0.016123	-6.88167	-4.27424					129.41	129.45	1	96	65	286	70.6
	370	gi|115444457	Oryza sativa Japonica Group	Os02g0167700 [Oryza sativa Japonica Group]	0.144	0.804	0.808					-0.0117006	-6.87764	-6.54553					37.76	37.91	1	22	18	40	18.97
	420	gi|115439457	Oryza sativa Japonica Group	Os01g0705200 [Oryza sativa Japonica Group]	0.0360002	-1.252	-0.244					-0.145192	-6.86413	-2.95642					35.24	35.24	2	20	17	55	51.16
	61	gi|115487944	Oryza sativa Japonica Group	Os12g0235800 [Oryza sativa Japonica Group]	0.0119999	-0.772	-0.308					-0.0644447	-6.42627	-2.22741					103.78	103.78	1	58	50	131	64.66
	69	gi|115461741	Oryza sativa Japonica Group	Os05g0116100 [Oryza sativa Japonica Group]	-0.02	-0.528	-0.384					-0.503282	-6.28743	-5.02392					95.38	95.74	1	88	49	319	90.61
	255	gi|75261364	Oryza sativa Japonica Group	RecName: Full=Leucine aminopeptidase 2, chloroplastic; AltName: Full=Leucyl aminopeptidase 2; Short=LAP 2; AltName: Full=Proline aminopeptidase 2; AltName: Full=Prolyl aminopeptidase 2; Flags: Precursor	-0.016	0.536	0.444					-0.0505292	-6.1553	-4.77072					46.58	46.62	1	34	23	70	50.67
	236	gi|115459338	Oryza sativa Japonica Group	Os04g0508200 [Oryza sativa Japonica Group]	0.00799985	-0.796	-0.756					-0.00661698	-6.14549	-5.97039					48.67	67.78	2	28	24	68	52.93
	10	gi|297598143	Oryza sativa Japonica Group	Os01g0905800 [Oryza sativa Japonica Group]	0	-0.76	-0.204					-0.0529829	-6.12682	-1.88731					205.66	205.66	1	186	101	815	85.47
	680	gi|115465825	Oryza sativa Japonica Group	Os05g0595100 [Oryza sativa Japonica Group]	0.376	1.124	1.288					-0.547109	-4.35545	-6.09951					23.14	23.24	1	12	12	20	37.85
	11	gi|115482534	Oryza sativa Japonica Group	Os10g0478200 [Oryza sativa Japonica Group]	-0.00399999	-0.936	-0.288					-0.0713398	-6.09625	-2.38403					203.52	203.52	1	207	103	832	85.84
	469	gi|34394390	Oryza sativa Japonica Group	unknown protein [Oryza sativa Japonica Group]	0.108	0.468	0.296					-0.456664	-6.07843	-2.13026					32.05	32.09	1	18	16	24	13.23
	437	gi|55168089	Oryza sativa Japonica Group	putative serine carboxypeptidase II [Oryza sativa Japonica Group]	0.0559999	-1.38	-0.776					-0.411255	-6.02789	-4.63452					34.13	34.13	1	23	16	46	36.65
	539	gi|115463347	Oryza sativa Japonica Group	Os05g0349800 [Oryza sativa Japonica Group]	-0.064	-1.484	-0.692					-0.604283	-5.97214	-4.21495					28.76	28.76	1	24	14	77	63.16
	772	gi|115467636	Oryza sativa Japonica Group	Os06g0289900 [Oryza sativa Japonica Group]	-0.104	-0.908	-1.044					-0.845572	-5.50308	-5.96067					20.74	20.76	1	13	10	33	30.56
	348	gi|297606826	Oryza sativa Japonica Group	Os07g0180900 [Oryza sativa Japonica Group]	-0.48	0.388	-0.076					-2.96162	-5.92452	-0.297821					39.08	39.08	3	19	17	31	50.12
	343	gi|115460462	Oryza sativa Japonica Group	Os04g0610600 [Oryza sativa Japonica Group]	-0.088	-0.796	-0.284					-0.12518	-5.91725	-2.30173					39.27	39.27	1	26	19	79	39.78
	433	gi|75232618	Oryza sativa Japonica Group	RecName: Full=Probable D-2-hydroxyglutarate dehydrogenase, mitochondrial; Flags: Precursor	0.0600002	-0.824	-0.288					-0.661408	-5.91688	-2.84571					34.44	34.44	3	18	17	28	37.21
	25	gi|115477633	Oryza sativa Japonica Group	Os08g0545200 [Oryza sativa Japonica Group]	-0.168	-1.292	-0.364					-0.539891	-5.88546	-3.40462					156.29	156.29	1	124	77	412	81.03
	634	gi|115475924	Oryza sativa Japonica Group	Os08g0327700 [Oryza sativa Japonica Group]	0.0639999	-1.212	-0.56					-0.303851	-5.88154	-3.90695					24.32	24.34	1	27	12	37	81.33
	97	gi|34393219	Oryza sativa Japonica Group	putative Calreticulin precursor [Oryza sativa Japonica Group]	-0.024	-0.84	-0.228					-0.259331	-5.8365	-0.815715					80.37	80.37	3	49	37	123	65.73
	36	gi|125539715	Oryza sativa Indica Group	hypothetical protein OsI_07480 [Oryza sativa Indica Group]	-0.54	-0.06	-0.14					-5.82458	-0.7061	-2.10027					134.66	139.06	3	105	66	287	53.21
	362	gi|41469581	Oryza sativa Japonica Group	putative globulin (with alternative splicing) [Oryza sativa Japonica Group]	-0.156	-0.96	-0.536					-0.949212	-5.81233	-4.4846					38.31	38.31	2	23	20	61	31.14
	287	gi|115468200	Oryza sativa Japonica Group	Os06g0498400 [Oryza sativa Japonica Group]	-0.132	0.356	0.3					-0.457724	-5.7789	-4.74223					43.37	43.41	3	23	22	30	18.1
	559	gi|115435938	Oryza sativa Japonica Group	Os01g0276300 [Oryza sativa Japonica Group]	0.0559999	-0.656	-0.684					-0.294813	-4.30942	-5.76822					27.8	27.8	1	16	13	40	62.66
	304	gi|115446991	Oryza sativa Japonica Group	Os02g0588500 [Oryza sativa Japonica Group]	0.00400006	-0.236	-0.516					-0.218632	-2.90504	-5.72978					41.8	41.88	1	24	21	43	34.58
	198	gi|115470941	Oryza sativa Japonica Group	Os07g0186000 [Oryza sativa Japonica Group]	-0.084	-0.916	-0.248					-0.580382	-5.71664	-2.30767					54.04	54.04	1	43	28	167	91.8
	449	gi|115456227	Oryza sativa Japonica Group	Os03g0819600 [Oryza sativa Japonica Group]	-0.032	-0.608	-0.68					-0.177903	-3.62149	-5.70306					33.35	33.35	2	23	16	78	54.51
	286	gi|115479475	Oryza sativa Japonica Group	Os09g0451500 [Oryza sativa Japonica Group]	-0.06	0.68	0.908					-0.129082	-3.74217	-5.68183					43.38	46.08	2	29	24	59	51.25
	239	gi|115476854	Oryza sativa Japonica Group	Os08g0473600 [Oryza sativa Japonica Group]	-0.028	-0.592	-0.732					-0.0624571	-5.63497	-5.65441					47.87	47.9	1	26	23	69	49.89
	434	gi|115469496	Oryza sativa Japonica Group	Os06g0675700 [Oryza sativa Japonica Group]	-0.116	-0.336	-0.592					-0.458346	-4.59934	-5.65198					34.43	34.49	2	18	16	31	24.75
	241	gi|115458104	Oryza sativa Japonica Group	Os04g0394200 [Oryza sativa Japonica Group]	-0.212	0.42	0.468					-0.673278	-4.07701	-5.61542					47.56	47.89	1	26	24	51	45.91
	54	gi|115447567	Oryza sativa Japonica Group	Os02g0644100 [Oryza sativa Japonica Group]	-0.328	-0.456	-0.148					-0.988727	-5.60255	-1.04489					109.42	109.42	1	78	54	179	65.05
	99	gi|218184221	Oryza sativa Indica Group	hypothetical protein OsI_32912 [Oryza sativa Indica Group]	0.00799985	0.196	0.312					-0.188516	-2.60714	-5.59424					79.28	79.31	2	43	39	99	41.97
	315	gi|556560	Oryza sativa Japonica Group	rice homologue of Tat binding protein [Oryza sativa Japonica Group]	-0.072	0.644	0.588					-0.200112	-5.59013	-5.53317					41.25	41.31	3	24	20	61	53.15
	298	gi|115468758	Oryza sativa Japonica Group	Os06g0594100 [Oryza sativa Japonica Group]	0.0840001	-0.368	-0.576					-0.395412	-4.07078	-5.47067					42.25	42.49	2	23	21	44	52.07
	613	gi|262345463	Oryza sativa Indica Group	isoamylase [Oryza sativa Indica Group]	0.00400006	-0.532	-0.776					-0.0861286	-3.88019	-5.46656					25.43	25.46	6	14	13	21	18.58
	134	gi|115477815	Oryza sativa Japonica Group	Os08g0559600 [Oryza sativa Japonica Group]	0.144	-0.968	-0.716					-1.27777	-5.43905	-4.59957					65.37	65.42	2	38	32	118	51.68
	395	gi|115480295	Oryza sativa Japonica Group	Os09g0529100 [Oryza sativa Japonica Group]	-0.024	-0.568	-0.24					-0.147264	-5.4318	-2.21509					36.54	36.55	2	19	18	65	60.97
	23	gi|115480571	Oryza sativa Japonica Group	Os09g0553200 [Oryza sativa Japonica Group]	0.0879999	-0.428	-0.088					-0.671201	-5.33628	-1.10488					160.09	160.09	2	154	80	646	83.8
	569	gi|218196491	Oryza sativa Japonica Group	hypothetical protein OsI_19332 [Oryza sativa Indica Group]	-0.036	-1.212	-0.444					-0.000548948	-5.29462	-4.00186					27.42	27.42	2	15	12	54	61.6
	294	gi|56784348	Oryza sativa Japonica Group	putative formylglycineamide ribotide amidotransferase [Oryza sativa Japonica Group]	0.0479999	-0.436	-0.604					-0.548233	-3.50771	-5.23625					42.66	42.77	2	20	20	31	20.37
	356	gi|115465191	Oryza sativa Japonica Group	Os05g0542500 [Oryza sativa Japonica Group]	-0.048	-0.688	-0.228					-0.291621	-5.18414	-2.113					38.57	38.57	2	28	19	76	63.5
	378	gi|108708022	Oryza sativa Japonica Group	Cupin family protein, expressed [Oryza sativa Japonica Group]	-0.164	-0.456	-0.128					-1.21919	-5.17899	-1.57432					37.26	37.31	1	17	17	73	35.75
	670	gi|218193892	Oryza sativa Indica Group	hypothetical protein OsI_13867 [Oryza sativa Indica Group]	-0.26	-0.7	-0.78					-0.728466	-5.16623	-4.7642					23.34	23.36	2	12	11	36	28.3
	47	gi|115461739	Oryza sativa Japonica Group	Os05g0116000 [Oryza sativa Japonica Group]	-0.012	-0.548	-0.18					-0.00514029	-5.1505	-1.61787					121.99	121.99	2	90	62	242	81.89
	183	gi|125541169	Oryza sativa Indica Group	hypothetical protein OsI_08976 [Oryza sativa Indica Group]	-0.148	-0.428	-0.176					-1.00964	-5.12371	-2.29394					56.89	62.07	2	34	28	101	64.33
	347	gi|213959111	Oryza sativa Japonica Group	heat shock protein 70 [Oryza sativa Japonica Group]	-0.08	-0.428	-0.3					-0.413787	-5.10919	-3.73632					39.12	154.97	2	26	19	53	67.53
	242	gi|115461408	Oryza sativa Indica Group	Os04g0683700 [Oryza sativa Japonica Group]	0.0479999	-0.464	-0.232					-0.130145	-5.05527	-2.25194					47.47	47.49	1	25	23	44	56.37
	290	gi|125596332	Oryza sativa Japonica Group	hypothetical protein OsJ_20424 [Oryza sativa Japonica Group]	-0.1	0.384	0.304					-0.106727	-4.97587	-4.09697					43.21	43.21	1	25	21	52	47.48
	393	gi|70663897	Oryza sativa Japonica Group	OSJNBa0029H02.9 [Oryza sativa Japonica Group]	0.108	0.38	0.28					-0.965806	-4.82063	-3.5369					36.56	36.84	4	18	18	23	20.04
	260	gi|115489266	Oryza sativa Japonica Group	Os12g0578200 [Oryza sativa Japonica Group]	-0.26	0.316	0.508					-0.746185	-1.77305	-4.75234					45.83	45.89	1	28	23	59	67.47
	643	gi|297727109	Oryza sativa Japonica Group	Os09g0491772 [Oryza sativa Japonica Group]	0.344	0.548	0.728					-1.50242	-3.47532	-4.75164					23.96	62.77	2	12	12	14	36.26
	155	gi|53792606	Oryza sativa Japonica Group	putative cyclophilin [Oryza sativa Japonica Group]	0.0879999	-0.736	-0.02					-0.283059	-4.73655	-0.0574414					61.2	61.26	4	50	30	143	57.33
	37	gi|115476014	Oryza sativa Japonica Group	Os08g0345800 [Oryza sativa Japonica Group]	-0.224	-0.324	-0.256					-1.72741	-4.73606	-2.10165					133.88	138.03	1	112	64	370	73.28
	142	gi|115455323	Oryza sativa Japonica Group	Os03g0747800 [Oryza sativa Japonica Group]	0.0319999	-0.576	-0.772					-0.556976	-4.28068	-4.73387					64.35	64.35	3	44	33	114	69.23
	285	gi|115471201	Oryza sativa Japonica Group	Os07g0222000 [Oryza sativa Japonica Group]	-0.04	-1.584	-1.088					-0.138059	-4.70825	-3.4401					43.41	43.41	1	28	21	86	72.97
	209	gi|115444901	Oryza sativa Japonica Group	Os02g0202400 [Oryza sativa Japonica Group]	-0.452	0.344	0.128					-3.46664	-4.68617	-1.80146					52.51	52.51	1	31	26	55	47.29
	669	gi|115452513	Oryza sativa Japonica Group	Os03g0300400 [Oryza sativa Japonica Group]	0.0319999	-0.704	-0.684					-0.119104	-2.95206	-4.6444					23.41	23.41	2	13	11	25	77.5
	77	gi|115466004	Oryza sativa Japonica Group	Os06g0114000 [Oryza sativa Japonica Group]	-0.344	0.028	-0.516					-1.05968	-0.245629	-4.64307					88.52	90.36	1	53	44	118	58.4
	331	gi|125596358	Oryza sativa Japonica Group	hypothetical protein OsJ_20447 [Oryza sativa Japonica Group]	0.0559999	-0.636	-0.656					-0.0199931	-4.63287	-4.6374					39.85	39.86	2	23	20	40	61.74
	24	gi|75225211	Oryza sativa Japonica Group	RecName: Full=Putative aconitate hydratase, cytoplasmic; Short=Aconitase; AltName: Full=Citrate hydro-lyase	0.076	-0.668	-0.412					-0.0172623	-4.62019	-2.31383					158.1	158.1	1	103	78	278	66.48
	376	gi|115443603	Oryza sativa Japonica Group	Os02g0100300 [Oryza sativa Japonica Group]	-0.172	-0.388	-0.304					-1.95085	-4.61642	-3.10549					37.32	37.32	1	25	18	45	32.35
	91	gi|297613111	Oryza sativa Japonica Group	Os12g0443700 [Oryza sativa Japonica Group]	-0.204	0.112	-0.00399999					-4.59783	-0.107829	-0.647609					83.09	83.12	2	50	40	100	62.55
	710	gi|115471167	Oryza sativa Indica Group	Os07g0213600 [Oryza sativa Japonica Group]	-0.132	-0.98	-0.832					-0.556508	-4.59633	-4.02654					22.38	24.48	1	15	11	61	37.01
	146	gi|115467154	Oryza sativa Indica Group	Os06g0221200 [Oryza sativa Japonica Group]	-0.164	-0.448	-0.356					-1.71031	-4.58327	-4.06711					63.84	63.84	2	33	30	95	69.4
	163	gi|115486753	Oryza sativa Japonica Group	Os11g0701100 [Oryza sativa Japonica Group]	0.028	-1.588	-0.356					-0.421275	-4.58265	-3.43576					59.92	59.92	1	45	31	130	52.41
	8	gi|222629545	Oryza sativa Japonica Group	hypothetical protein OsJ_16146 [Oryza sativa Japonica Group]	-0.196	-0.064	-0.16					-4.05099	-1.45254	-4.57817					225.32	225.37	1	132	113	251	59.22
	460	gi|115458588	Oryza sativa Japonica Group	Os04g0444600 [Oryza sativa Japonica Group]	-0.224	0.492	0.42					-0.128628	-4.53101	-4.0038					32.94	32.94	1	18	17	34	45.41
	375	gi|115451535	Oryza sativa Japonica Group	Os03g0214000 [Oryza sativa Japonica Group]	0.0479999	-0.56	-0.772					-0.0569809	-3.85629	-4.52483					37.42	37.46	2	19	19	30	36.91
	44	gi|306415973	Oryza sativa Japonica Group	triosephosphate isomerase [Oryza sativa Japonica Group]	0.108	-0.652	-0.112					-0.170285	-4.46523	-0.58512					124.31	124.31	2	112	62	508	82.21
	383	gi|115478158	Oryza sativa Indica Group	Os09g0249700 [Oryza sativa Japonica Group]	-0.412	0.432	0.28					-2.01597	-4.45812	-2.54043					37.08	37.15	1	21	18	34	35.43
	536	gi|50511452	Oryza sativa Japonica Group	putative beta-N-acetylhexosaminidase [Oryza sativa Japonica Group]	0.0999998	-0.544	-0.676					-0.653038	-4.03807	-4.39827					28.88	28.88	3	14	14	19	30.93
	608	gi|115445465	Oryza sativa Japonica Group	Os02g0268100 [Oryza sativa Japonica Group]	0.22	0.788	0.832					-0.648943	-4.07712	-4.39477					25.69	37.69	1	13	12	26	41.2
	175	gi|115447981	Oryza sativa Japonica Group	Os02g0686400 [Oryza sativa Japonica Group]	0.12	0.252	0.356					-1.56028	-2.12719	-4.37391					58.12	58.12	1	29	26	72	42.81
	386	gi|125550788	Oryza sativa Indica Group	hypothetical protein OsI_18399 [Oryza sativa Indica Group]	0.00799985	-0.78	-0.356					-0.0346632	-4.37235	-2.91182					36.74	36.83	3	23	19	45	55
	898	gi|222641393	Oryza sativa Japonica Group	hypothetical protein OsJ_28988 [Oryza sativa Japonica Group]	-0.176	0.74	0.46					-0.082791	-4.291	-1.9145					17.6	17.66	2	8	8	11	21.65
	566	gi|115476134	Oryza sativa Japonica Group	Os08g0374000 [Oryza sativa Japonica Group]	-0.124	-1.064	-0.684					-0.693942	-4.285	-3.26813					27.53	27.53	2	17	14	53	82.12
	81	gi|115464709	Oryza sativa Japonica Group	Os05g0499100 [Oryza sativa Japonica Group]	-0.02	-1.308	-1.004					-0.259332	-2.04623	-4.27929					86.52	86.52	1	72	42	366	67.2
	263	gi|115472365	Oryza sativa Japonica Group	Os07g0516200 [Oryza sativa Japonica Group]	0.168	-0.492	-0.2					-1.87519	-4.2755	-1.99949					45.39	45.48	1	44	23	136	74.44
	238	gi|600769	Oryza sativa	cyclophilin 2 [Oryza sativa]	0.104	-1.2	-0.716					-0.475517	-4.27314	-3.28178					47.95	52.7	1	55	24	239	67.44
	48	gi|115451029	Oryza sativa Japonica Group	Os03g0171900 [Oryza sativa Japonica Group]	0.224	-0.848	-0.316					-1.32349	-4.26997	-1.39115					120.66	120.76	1	89	59	246	76.75
	403	gi|115439131	Oryza sativa Japonica Group	Os01g0675100 [Oryza sativa Japonica Group]	-0.04	-0.964	-0.644					-0.124697	-4.26298	-2.4216					36.07	36.07	1	19	17	47	84.57
	651	gi|115484365	Oryza sativa Japonica Group	Os11g0168200 [Oryza sativa Japonica Group]	-0.4	0.512	0.0520002					-1.31406	-4.2619	-0.00972995					23.79	23.83	3	12	12	27	27.76
	537	gi|108706671	Oryza sativa Japonica Group	Cupin family protein, expressed [Oryza sativa Japonica Group]	-0.192	-0.536	-0.456					-2.05986	-3.62991	-4.23389					28.87	28.98	2	16	15	30	31.55
	390	gi|108707474	Oryza sativa Japonica Group	glyoxalase family protein, expressed [Oryza sativa Japonica Group]	-0.024	-0.856	-0.524					-0.295278	-4.22888	-3.4165					36.68	36.68	2	23	18	88	50.93
	538	gi|47497805	Oryza sativa Japonica Group	putative D-protein [Oryza sativa Japonica Group]	0.0520002	-0.496	-0.78					-0.185305	-2.98554	-4.21638					28.84	28.84	3	18	15	39	55.15
	481	gi|115472625	Oryza sativa Japonica Group	Os07g0544800 [Oryza sativa Japonica Group]	-0.084	-0.484	-0.24					-1.17569	-4.19435	-1.62557					31.44	31.47	3	20	15	64	53
	58	gi|115482392	Oryza sativa Japonica Group	Os10g0463800 [Oryza sativa Japonica Group]	-0.028	-0.868	-0.38					-0.344578	-4.15698	-3.72417					106.3	106.3	2	76	53	171	71.98
	144	gi|40539102	Oryza sativa Japonica Group	putative serine protease inhibitor [Oryza sativa Japonica Group]	-0.18	-0.04	0.284					-1.1879	-0.233764	-4.15698					64.06	64.09	3	39	31	76	42.42
	590	gi|222616995	Oryza sativa Japonica Group	hypothetical protein OsJ_35924 [Oryza sativa Japonica Group]	-0.248	0.576	0.344					-1.54413	-4.15429	-1.61226					26.49	26.5	2	13	13	17	5.981
	817	gi|116309939	Oryza sativa Indica Group	H0525D09.11 [Oryza sativa Indica Group]	0.0639999	0.688	0.508					-0.309003	-4.14164	-2.96573					19.54	19.55	3	10	9	23	17.52
	503	gi|222637260	Oryza sativa Japonica Group	hypothetical protein OsJ_24703 [Oryza sativa Japonica Group]	0.216	0.508	0.3					-1.31661	-4.13805	-1.64158					30.5	30.53	1	18	15	30	10.49
	201	gi|115452337	Oryza sativa Japonica Group	Os03g0285700 [Oryza sativa Japonica Group]	0.216	-0.332	-0.74					-0.525102	-2.17847	-4.13736					53.71	53.71	1	40	28	145	76.4
	926	gi|222619232	Oryza sativa Japonica Group	hypothetical protein OsJ_03414 [Oryza sativa Japonica Group]	-0.012	-0.608	-0.792					-0.215271	-3.84546	-4.13319					16.92	16.93	3	8	8	13	15.91
	520	gi|115480417	Oryza sativa Japonica Group	Os09g0539100 [Oryza sativa Japonica Group]	-0.076	0.312	0.508					-0.0164226	-2.67114	-4.076					29.65	29.7	2	14	14	20	38.37
	620	gi|125584660	Oryza sativa Japonica Group	hypothetical protein OsJ_09135 [Oryza sativa Japonica Group]	0.176	-0.864	-0.492					-0.95655	-4.02025	-3.06852					24.86	24.86	2	18	11	56	67.37
	101	gi|90399366	Oryza sativa Indica Group	H0212B02.14 [Oryza sativa Indica Group]	-0.168	-0.016	0.26					-0.733648	-0.111663	-3.98754					78	78.06	3	49	39	133	49.59
	625	gi|297604635	Oryza sativa Japonica Group	Os05g0468800 [Oryza sativa Japonica Group]	-0.104	-0.744	-0.524					-0.477587	-3.95024	-2.98871					24.7	24.7	1	14	13	37	53.89
	17	gi|125554396	Oryza sativa Indica Group	hypothetical protein OsI_22003 [Oryza sativa Indica Group]	-0.352	-0.308	-0.16					-3.93277	-1.73458	-0.725463					168.68	207.78	5	144	84	426	66.79
	525	gi|125537478	Oryza sativa Indica Group	hypothetical protein OsI_39190 [Oryza sativa Indica Group]	0.184	-0.472	-0.696					-1.15882	-2.05704	-3.92608					29.48	52.82	4	16	14	33	55.15
	978	gi|125585868	Oryza sativa Japonica Group	hypothetical protein OsJ_10427 [Oryza sativa Japonica Group]	0.612	1.116	1.228					-1.99523	-3.44009	-3.91405					15.77	15.77	3	11	8	18	39.24
	479	gi|125602063	Oryza sativa Japonica Group	hypothetical protein OsJ_25906 [Oryza sativa Japonica Group]	-0.052	-0.896	-0.672					-0.401396	-3.91115	-2.29941					31.66	31.74	3	17	16	21	27.95
	178	gi|218197256	Oryza sativa Indica Group	hypothetical protein OsI_20948 [Oryza sativa Indica Group]	0.0720001	0.412	0.444					-0.115856	-2.33579	-3.9059					57.82	57.84	2	33	27	49	43.12
	114	gi|115459526	Oryza sativa Japonica Group	Os04g0526600 [Oryza sativa Japonica Group]	0.0200002	-0.76	-0.26					-0.477896	-3.88383	-0.691481					70.39	70.39	2	68	35	323	65.5
	39	gi|77548611	Oryza sativa Japonica Group	2-isopropylmalate synthase B, putative, expressed [Oryza sativa Japonica Group]	-0.196	-0.36	-0.068					-2.03279	-3.87266	-0.314455					129.72	129.72	1	91	67	224	73.39
	323	gi|115446279	Oryza sativa Japonica Group	Os02g0506500 [Oryza sativa Japonica Group]	0.0360002	0.332	0.452					-0.581584	-3.11339	-3.8721					40.36	40.4	2	26	20	60	46.32
	541	gi|115456826	Oryza sativa Indica Group	Os04g0106300 [Oryza sativa Japonica Group]	-0.08	-0.884	-0.832					-0.449893	-3.83707	-3.30803					28.63	28.69	1	16	13	38	36.76
	691	gi|115465529	Oryza sativa Japonica Group	Os05g0569500 [Oryza sativa Japonica Group]	0.124	-0.868	-0.44					-0.595851	-3.81266	-2.70177					22.92	22.92	1	14	11	37	45.38
	421	gi|115446483	Oryza sativa Japonica Group	Os02g0530600 [Oryza sativa Japonica Group]	-0.1	-0.272	-0.4					-0.469412	-2.53682	-3.79953					35.18	35.23	1	17	17	23	25.03
	335	gi|73918015	Oryza sativa Japonica Group	hexokinase 7 [Oryza sativa Japonica Group]	0.0919999	0.72	0.66					-1.04268	-3.79743	-2.8447					39.63	39.67	3	25	21	37	40.39
	490	gi|115440977	Oryza sativa Indica Group	Os01g0841600 [Oryza sativa Japonica Group]	0.984	0.948	1.24					-1.50345	-1.33046	-3.79184					31.06	46.18	1	17	15	42	63.53
	836	gi|222636967	Oryza sativa Japonica Group	hypothetical protein OsJ_24103 [Oryza sativa Japonica Group]	0.268	-0.76	-0.636					-2.26186	-3.78892	-2.8479					19	27.77	1	10	9	28	32.52
	792	gi|115439929	Oryza sativa Indica Group	Os01g0749000 [Oryza sativa Japonica Group]	0.076	-0.704	-0.444					-0.610332	-3.74682	-3.67717					20.22	21.05	1	11	10	25	50
	595	gi|115465962	Oryza sativa Japonica Group	Os06g0110100 [Oryza sativa Japonica Group]	-0.096	-0.348	-0.416					-0.218539	-2.71842	-3.73332					26.26	26.26	3	16	12	59	51.17
	987	gi|55296316	Oryza sativa Japonica Group	hypothetical protein [Oryza sativa Japonica Group]	0.44	-1.02	-1.244					-3.3037	-3.65456	-3.72092					15.52	15.52	1	12	8	34	58.93
	151	gi|218200228	Oryza sativa Japonica Group	hypothetical protein OsI_27268 [Oryza sativa Indica Group]	-0.04	-0.288	-0.3					-0.235633	-3.3826	-3.69986					62.28	62.28	2	35	30	81	55.86
	167	gi|115478180	Oryza sativa Japonica Group	Os09g0252100 [Oryza sativa Japonica Group]	0.0679999	-0.38	-0.336					-0.319253	-3.68931	-3.4866					59.39	59.39	2	46	30	109	59.35
	191	gi|115459340	Oryza sativa Japonica Group	Os04g0508300 [Oryza sativa Japonica Group]	0.0119999	-0.748	-0.384					-0.061766	-3.66001	-2.45169					54.81	54.81	1	45	26	151	82.14
	196	gi|218192045	Oryza sativa Indica Group	hypothetical protein OsI_09921 [Oryza sativa Indica Group]	-0.024	-0.296	-0.204					-0.101598	-3.63232	-1.92611					54.26	84.99	3	36	28	76	44.02
	164	gi|222631026	Oryza sativa Japonica Group	hypothetical protein OsJ_17967 [Oryza sativa Japonica Group]	-0.072	-0.308	-0.224					-0.632096	-3.62467	-2.68218					59.77	179.56	1	54	28	149	64.3
	547	gi|115452301	Oryza sativa Japonica Group	Os03g0283100 [Oryza sativa Japonica Group]	-0.076	-0.944	-0.884					-0.680101	-3.58773	-3.37519					28.3	28.33	3	17	13	39	54.51
	214	gi|115484681	Oryza sativa Japonica Group	Os11g0210300 [Oryza sativa Japonica Group]	0.136	-0.784	-0.1					-0.0444472	-3.58761	-0.872269					52.16	52.22	2	40	27	129	50.13
	245	gi|115453639	Oryza sativa Japonica Group	Os03g0429800 [Oryza sativa Japonica Group]	-0.056	-0.18	-0.324					-0.198562	-2.09024	-3.57418					47.31	47.36	1	25	24	50	21.48
	79	gi|115450022	Oryza sativa Japonica Group	Os02g0830100 [Oryza sativa Japonica Group]	0.0559999	0.18	0.248					-0.310174	-1.80147	-3.56454					87.13	87.26	1	54	43	107	53.12
	306	gi|115477260	Oryza sativa Japonica Group	Os08g0513600 [Oryza sativa Japonica Group]	-0.096	0.28	0.0879999					-0.279065	-3.56394	-0.84804					41.75	41.81	1	26	21	77	17.15
	535	gi|7339699	Oryza sativa Japonica Group	putative importin-alpha re-exporter [Oryza sativa Japonica Group]	0.0360002	0.672	0.676					-0.019713	-3.48088	-3.5604					28.88	28.92	1	17	14	24	18.01
	311	gi|108862916	Oryza sativa Indica Group	amidase, hydantoinase/carbamoylase family protein, expressed [Oryza sativa Japonica Group]	-0.028	-0.244	-0.248					-0.212654	-2.85911	-3.55954					41.54	41.61	1	22	20	43	55.17
	62	gi|31193919	Oryza sativa Japonica Group	putative rubisco subunit binding-protein alpha subunit precursor (60 kDa chaperonin alpha subunit) [Oryza sativa Japonica Group]	-0.236	-0.308	-0.272					-1.81712	-3.55785	-3.36184					103.44	107.58	2	79	53	172	69.18
	678	gi|115462209	Oryza sativa Japonica Group	Os05g0157200 [Oryza sativa Japonica Group]	-0.204	-0.728	-0.408					-1.66675	-3.55399	-2.44299					23.21	23.21	2	12	11	32	50.3
	1288	gi|125578786	Oryza sativa Japonica Group	hypothetical protein OsJ_35525 [Oryza sativa Japonica Group]	0.16	0.996	0.552					-0.295544	-3.55139	-1.57715					10.41	10.43	3	5	5	14	8.494
	637	gi|218187662	Oryza sativa Indica Group	hypothetical protein OsI_00718 [Oryza sativa Indica Group]	0.0559999	-0.364	-0.588					-0.252387	-2.18877	-3.54676					24.14	24.14	2	14	12	20	40.36
	853	gi|115489150	Oryza sativa Japonica Group	Os12g0567700 [Oryza sativa Japonica Group]	-0.272	0.388	0.00799985					-1.24691	-3.54628	-0.0445864					18.7	18.7	1	10	8	15	49.43
	427	gi|51090748	Oryza sativa Japonica Group	putative chaperonin 21 precursor [Oryza sativa Japonica Group]	0.00400006	-0.388	-0.232					-0.0163244	-3.54025	-1.4527					34.91	42.6	2	28	18	102	72.62
	906	gi|218194124	Oryza sativa Indica Group	hypothetical protein OsI_14352 [Oryza sativa Indica Group]	0.0440001	0.604	0.556					-0.0349508	-3.51832	-3.07494					17.37	17.43	2	12	9	21	21.44
	489	gi|115445929	Oryza sativa Japonica Group	Os02g0440000 [Oryza sativa Japonica Group]	0.0119999	-0.324	-0.436					-0.449764	-1.89293	-3.48708					31.12	31.19	1	15	14	29	30.41
	799	gi|115465145	Oryza sativa Japonica Group	Os05g0539400 [Oryza sativa Japonica Group]	-0.048	-0.38	-0.6					-0.224309	-2.42607	-3.48406					19.99	20.01	2	10	10	14	17.38
	73	gi|115467858	Oryza sativa Japonica Group	Os06g0326400 [Oryza sativa Japonica Group]	0.416	0.432	0.64					-1.24593	-1.54234	-3.47427					93.23	93.39	1	64	46	149	57.56
	332	gi|62733297	Oryza sativa Japonica Group	RuBisCO activase small isoform precursor [Oryza sativa Japonica Group]	-0.572	0.0999998	-0.144					-3.46751	-1.57667	-0.502101					39.78	39.78	4	22	19	41	44.21
	110	gi|115448547	Oryza sativa Japonica Group	Os02g0736400 [Oryza sativa Japonica Group]	0.0679999	-0.712	-0.208					-0.301573	-3.4623	-1.83232					72.42	72.42	1	48	35	124	58.21
	1089	gi|306415981	Oryza sativa Japonica Group	Bowman-Bike type proteinase inhibitor A [Oryza sativa Japonica Group]	0	-0.66	-0.728					-0.296216	-3.45323	-3.3647					13.5	15.94	5	5	5	12	26.29
	43	gi|115452927	Oryza sativa Japonica Group	Os03g0340500 [Oryza sativa Japonica Group]	0.00799985	-0.04	0.224					-0.267087	-0.227493	-3.44721					124.5	140.07	1	86	61	237	51.67
	150	gi|31126793	Oryza sativa Japonica Group	putative glycine hydroxymethyltransferase [Oryza sativa Japonica Group]	-0.224	-0.292	-0.336					-0.503695	-2.46082	-3.43647					62.47	62.47	2	41	31	81	65.17
	511	gi|222641750	Oryza sativa Japonica Group	hypothetical protein OsJ_29702 [Oryza sativa Japonica Group]	-0.00399999	-0.424	-0.44					-0.0899393	-3.4146	-3.21398					30.11	30.16	2	17	16	24	24.42
	227	gi|222623542	Oryza sativa Japonica Group	hypothetical protein OsJ_08121 [Oryza sativa Japonica Group]	-0.00800001	0.212	0.308					-0.224852	-0.982297	-3.40486					49.44	49.49	2	27	25	59	25.02
	677	gi|125542923	Oryza sativa Indica Group	hypothetical protein OsI_10547 [Oryza sativa Indica Group]	-0.00399999	-0.336	-0.344					-0.199776	-3.20064	-3.40402					23.22	23.26	2	13	12	22	26.64
	2053	gi|115467846	Oryza sativa Japonica Group	Os06g0324400 [Oryza sativa Japonica Group]	-0.112	-1.136	-0.556					-0.523325	-3.40063	-2.39827					4.13	4.13	1	2	2	2	28.4
	139	gi|78099751	Oryza sativa Japonica Group	RecName: Full=Fructose-bisphosphate aldolase cytoplasmic isozyme; AltName: Full=Gravity-specific protein GSC 233	-0.032	-0.42	-0.2					-0.0036707	-3.39959	-1.05337					65.13	163.45	1	60	32	211	85.2
	726	gi|115458184	Oryza sativa Indica Group	Os04g0402100 [Oryza sativa Japonica Group]	-0.248	0.428	0.34					-0.571259	-3.37997	-2.801					21.93	22.03	3	10	10	21	29.42
	935	gi|222630224	Oryza sativa Japonica Group	hypothetical protein OsJ_17145 [Oryza sativa Japonica Group]	-0.264	0.432	0.368					-0.62019	-3.3652	-2.93983					16.61	16.63	1	8	8	11	13.21
	261	gi|12957707	Oryza sativa Japonica Group	putative inosine monophosphate dehydrogenase [Oryza sativa Japonica Group]	0.0999998	-0.456	-0.088					-0.0594284	-3.35488	-1.00615					45.82	45.83	2	31	22	73	52.1
	291	gi|78708570	Oryza sativa Japonica Group	phenylalanyl-tRNA synthetase alpha chain, putative, expressed [Oryza sativa Japonica Group]	-0.104	0.272	0.208					-0.29702	-3.32701	-1.83514					43.19	43.21	2	24	22	46	47.06
	734	gi|45272584	Oryza sativa	phosphoethanolamine N-methyltransferase [Oryza sativa]	-0.496	0.38	0.388					-1.33226	-2.8281	-3.32507					21.81	21.81	3	12	11	25	25.85
	12	gi|115444481	Oryza sativa Japonica Group	Os02g0169300 [Oryza sativa Japonica Group]	-0.012	-0.488	-0.136					-0.173546	-3.32307	-0.337491					187.39	187.39	1	158	93	591	92.29
	1244	gi|115484185	Oryza sativa Indica Group	Os11g0149200 [Oryza sativa Japonica Group]	-0.1	-0.984	-1.192					-0.128595	-1.91349	-3.30532					11.04	11.04	1	5	5	10	31.51
	860	gi|218165	Oryza sativa Japonica Group	prepro-glutelin [Oryza sativa Japonica Group]	0.116	0.628	0.564					-0.547955	-3.28427	-2.85809					18.37	41.15	4	9	9	15	43.69
	120	gi|115458044	Oryza sativa Japonica Group	Os04g0386600 [Oryza sativa Japonica Group]	0.076	-0.392	-0.12					-0.198905	-3.25626	-0.772494					68.71	68.73	1	54	35	131	71.72
	148	gi|194033257	Oryza sativa Japonica Group	ATP synthase F0 subunit 1 [Oryza sativa Japonica Group]	0.132	-0.36	-0.232					-0.642167	-3.25607	-2.2424					63.11	63.11	1	48	33	171	55.21
	925	gi|115449135	Oryza sativa Indica Group	Os02g0788400 [Oryza sativa Japonica Group]	0.076	0.488	0.284					-0.155576	-3.24391	-1.5431					16.96	16.96	1	10	8	18	29.41
	268	gi|109940177	Oryza sativa Japonica Group	RecName: Full=Probable methionine--tRNA ligase; AltName: Full=Methionyl-tRNA synthetase; Short=MetRS	-0.124	0.288	0.248					-0.382436	-3.24284	-2.58774					44.65	44.7	3	23	21	49	36.33
	464	gi|115452177	Oryza sativa Japonica Group	Os03g0271200 [Oryza sativa Japonica Group]	-0.136	0.332	0.172					-0.293125	-3.24073	-1.36636					32.64	32.66	4	17	16	25	30.6
	96	gi|125554856	Oryza sativa Indica Group	hypothetical protein OsI_22484 [Oryza sativa Indica Group]	0.252	-0.268	-0.18					-1.65438	-3.23857	-2.59417					80.85	81	2	58	39	122	60.29
	505	gi|115473645	Oryza sativa Japonica Group	Os07g0640200 [Oryza sativa Japonica Group]	-0.064	-0.368	-0.428					-0.285182	-3.23801	-2.86198					30.46	30.51	1	16	15	38	31.32
	68	gi|347662503	Oryza sativa Indica Group	RecName: Full=Acetyl-CoA carboxylase 2; Includes: RecName: Full=Biotin carboxylase	-0.068	0.2	0.148					-0.134877	-3.23595	-1.52985					96.73	96.84	2	56	48	87	27.59
	1463	gi|115466024	Oryza sativa Japonica Group	Os06g0115300 [Oryza sativa Japonica Group]	0.0440001	-0.82	-0.78					-0.0547884	-3.2306	-2.95293					8.43	10.62	1	6	4	14	67.03
	32	gi|115479839	Oryza sativa Japonica Group	Os09g0484200 [Oryza sativa Japonica Group]	-0.36	0	-0.444					-3.21832	-0.0109296	-1.63127					141.87	141.87	1	102	71	314	89.33
	143	gi|115443927	Oryza sativa Japonica Group	Os02g0125100 [Oryza sativa Japonica Group]	-0.016	-0.616	-0.184					-0.091809	-3.21639	-1.04002					64.21	64.24	1	41	32	122	47.47
	488	gi|50252009	Oryza sativa Japonica Group	putative mevalonate disphosphate decarboxylase [Oryza sativa Japonica Group]	0.0360002	-0.344	-0.272					-0.423468	-3.21262	-1.84643					31.13	31.17	1	17	16	35	43.94
	14	gi|115440075	Oryza sativa Japonica Group	Os01g0760600 [Oryza sativa Japonica Group]	-0.052	-0.484	0.0119999					-0.128955	-3.20805	-0.115384					182.57	182.57	2	172	90	608	77.39
	272	gi|5360657	Oryza sativa Japonica Group	anthranilate synthase alpha 1 subunit [Oryza sativa Japonica Group]	0.076	-0.252	-0.212					-0.866664	-3.20601	-2.52303					44.35	44.35	4	26	21	58	41.25
	441	gi|115455493	Oryza sativa Indica Group	Os03g0760700 [Oryza sativa Japonica Group]	-0.036	-0.372	-0.296					-0.118458	-3.19063	-2.36737					33.79	33.8	1	23	17	51	58.67
	108	gi|115437648	Oryza sativa Japonica Group	Os01g0560000 [Oryza sativa Japonica Group]	-0.00399999	-0.252	-0.312					-0.11816	-2.29031	-3.18914					72.75	72.87	2	41	36	85	70.36
	736	gi|125572628	Oryza sativa Japonica Group	hypothetical protein OsJ_04071 [Oryza sativa Japonica Group]	0.0840001	0.556	0.784					-0.149468	-1.86382	-3.17224					21.77	21.77	3	12	11	21	34.14
	55	gi|297611781	Oryza sativa Japonica Group	Os11g0455500 [Oryza sativa Japonica Group]	0.216	-0.568	-0.096					-1.60635	-3.15323	-0.344822					109.23	109.23	2	74	53	245	63.5
	1735	gi|297597332	Oryza sativa Japonica Group	Os01g0666900 [Oryza sativa Japonica Group]	0.328	1.184	0.8					-0.283608	-3.1511	-1.97242					6.29	6.3	5	3	3	4	23.03
	50	gi|115454033	Oryza sativa Japonica Group	Os03g0599800 [Oryza sativa Japonica Group]	0.22	-0.296	-0.836					-1.28462	-1.11314	-3.14447					118.78	118.78	1	73	58	165	73.08
	257	gi|115434790	Oryza sativa Japonica Group	Os01g0172400 [Oryza sativa Japonica Group]	-0.044	-0.212	-0.348					-0.125956	-1.08525	-3.12448					46.1	46.14	3	27	23	45	34.48
	445	gi|218188287	Oryza sativa Indica Group	hypothetical protein OsI_02088 [Oryza sativa Indica Group]	-0.072	-0.312	-0.376					-0.0975449	-2.85342	-3.12318					33.53	33.57	2	21	17	59	55.26
	70	gi|218193097	Oryza sativa Indica Group	hypothetical protein OsI_12134 [Oryza sativa Indica Group]	-0.224	-0.084	-0.24					-2.14223	-0.782286	-3.10942					95.11	95.11	3	53	46	92	50.41
	502	gi|115467244	Oryza sativa Japonica Group	Os06g0231300 [Oryza sativa Japonica Group]	-0.072	-0.296	-0.208					-0.169125	-3.10806	-1.74485					30.52	30.52	1	17	14	40	50.32
	233	gi|115456623	Oryza sativa Japonica Group	Os03g0851100 [Oryza sativa Japonica Group]	0.0319999	-0.276	-0.34					-0.29771	-2.69009	-3.10796					48.85	48.92	1	30	25	60	47.46
	510	gi|115454137	Oryza sativa Japonica Group	Os03g0618300 [Oryza sativa Japonica Group]	-0.236	-0.468	-0.42					-1.54673	-3.08469	-2.71048					30.16	30.22	2	17	16	29	56.82
	478	gi|125529268	Oryza sativa Indica Group	hypothetical protein OsI_05369 [Oryza sativa Indica Group]	0.0319999	0.192	0.376					-0.193642	-1.1458	-3.07734					31.68	31.69	2	20	14	42	38.08
	411	gi|115474285	Oryza sativa Japonica Group	Os07g0694700 [Oryza sativa Japonica Group]	0.0119999	-0.396	-0.296					-0.121075	-3.05334	-2.14021					35.74	51.31	1	25	18	71	72.11
	224	gi|115487952	Oryza sativa Japonica Group	Os12g0236500 [Oryza sativa Japonica Group]	0.0919999	0.196	0.264					-1.16324	-1.73011	-3.03697					50.3	50.35	1	30	25	62	52.51
	74	gi|115451055	Oryza sativa Japonica Group	Os03g0174500 [Oryza sativa Japonica Group]	0.192	-0.608	-0.152					-1.37827	-3.03493	-0.574679					92.93	93.02	2	60	46	154	57.58
	292	gi|217076017	Oryza sativa Japonica Group	granule-bound starch synthase I [Oryza sativa Japonica Group]	0.3	-0.072	0.0919999					-3.02588	-0.751476	-0.267408					43.18	43.62	29	26	23	41	39.08
	793	gi|115454135	Oryza sativa Japonica Group	Os03g0617900 [Oryza sativa Japonica Group]	0.0679999	-0.424	-0.5					-0.009467	-2.93689	-2.99622					20.2	20.2	2	12	9	28	37.35
	187	gi|115470072	Oryza sativa Japonica Group	Os06g0727200 [Oryza sativa Japonica Group]	0.0240002	-0.412	-0.192					-0.570052	-2.99054	-0.828458					55.44	55.44	1	37	27	96	43.9
	1222	gi|218184128	Oryza sativa Indica Group	hypothetical protein OsI_32713 [Oryza sativa Indica Group]	0.0959998	-0.42	-0.44					-0.589846	-1.51398	-2.98985					11.42	13.59	4	5	5	5	7.072
	452	gi|125571984	Oryza sativa Japonica Group	hypothetical protein OsJ_03416 [Oryza sativa Japonica Group]	-0.00800001	-0.576	-0.288					-0.164164	-2.98191	-2.00118					33.27	33.3	3	19	17	37	28.45
	718	gi|50582733	Oryza sativa Japonica Group	putative endoplasmic reticulum oxidoreductin [Oryza sativa Japonica Group]	0.256	0.736	0.808					-0.900549	-2.97373	-2.4203					22.15	22.18	2	11	11	19	33.54
	1065	gi|115452113	Oryza sativa Japonica Group	Os03g0266300 [Oryza sativa Japonica Group]	-0.1	-1.068	-1.212					-0.290763	-2.96634	-2.93632					13.93	13.93	2	6	6	18	62.11
	185	gi|115436366	Oryza sativa Japonica Group	Os01g0337900 [Oryza sativa Japonica Group]	0.00799985	-0.204	-0.48					-0.0246849	-1.25832	-2.96489					56.59	56.59	3	33	28	77	48.48
	1272	gi|428674406	Oryza sativa Japonica Group	glutelin, partial [Oryza sativa Japonica Group]	-0.012	1.008	1.052					-0.0533631	-2.96384	-2.69177					10.65	17.03	3	7	6	13	20.94
	276	gi|75232919	Oryza sativa Indica Group	RecName: Full=Coproporphyrinogen-III oxidase, chloroplastic; Short=Coprogen oxidase; Short=Coproporphyrinogenase; Flags: Precursor	-0.104	-0.452	-0.376					-0.36688	-2.94589	-1.92943					44.08	44.08	1	24	22	54	55.39
	112	gi|115447367	Oryza sativa Japonica Group	Os02g0621700 [Oryza sativa Japonica Group]	0.0520002	-0.272	0.116					-0.379069	-2.94561	-0.59479					71.98	71.99	1	49	35	110	68.72
	269	gi|32488146	Oryza sativa Japonica Group	OSJNBa0044K18.31 [Oryza sativa Japonica Group]	0.076	0.308	0.184					-0.22944	-2.93817	-2.52413					44.63	44.64	2	23	22	34	44.14
	382	gi|222632214	Oryza sativa Japonica Group	hypothetical protein OsJ_19186 [Oryza sativa Japonica Group]	-0.188	-0.192	-0.256					-0.864123	-0.908458	-2.93395					37.09	37.11	1	20	17	45	67.01
	1200	gi|115435714	Oryza sativa Japonica Group	Os01g0254000 [Oryza sativa Japonica Group]	0.00400006	-0.532	-0.852					-0.0140512	-2.59513	-2.93178					11.83	11.9	1	6	6	9	32.12
	750	gi|115474297	Oryza sativa Japonica Group	Os07g0695800 [Oryza sativa Japonica Group]	0.0319999	0.352	0.352					-0.341824	-2.92378	-2.56518					21.34	44.37	1	12	12	20	26.29
	256	gi|218191593	Oryza sativa Indica Group	hypothetical protein OsI_08964 [Oryza sativa Indica Group]	0.156	-0.24	-0.36					-1.74616	-1.48467	-2.92178					46.16	46.58	2	27	23	51	39.79
	592	gi|222619853	Oryza sativa Japonica Group	hypothetical protein OsJ_04727 [Oryza sativa Japonica Group]	-0.092	-0.512	0.0479999					-0.615976	-2.90711	-0.410141					26.44	26.44	2	15	13	34	40.16
	379	gi|297596965	Oryza sativa Japonica Group	Os01g0542000 [Oryza sativa Japonica Group]	-0.00399999	-0.2	-0.26					-0.17153	-2.874	-2.90689					37.21	37.21	2	20	19	39	55.56
	346	gi|125604008	Oryza sativa Japonica Group	hypothetical protein OsJ_27929 [Oryza sativa Japonica Group]	-0.28	0.228	0.14					-2.30308	-2.90166	-2.01919					39.16	39.28	2	22	20	31	27.07
	396	gi|115488160	Oryza sativa Japonica Group	Os12g0277500 [Oryza sativa Japonica Group]	-0.272	-0.212	-0.332					-2.38611	-1.3402	-2.89656					36.53	73.8	1	23	19	60	57.44
	645	gi|115444937	Oryza sativa Japonica Group	Os02g0205300 [Oryza sativa Japonica Group]	-0.088	0.608	0.668					-0.213543	-2.16937	-2.88942					23.92	26.59	1	13	12	23	40.8
	137	gi|51090918	Oryza sativa Japonica Group	unknown protein [Oryza sativa Japonica Group]	0.0639999	0.0799998	-0.352					-0.376392	-0.36984	-2.87726					65.28	65.28	2	33	31	61	33.59
	622	gi|46360428	Oryza sativa Japonica Group	delta-1-pyrroline-5-carboxylate synthetase [Oryza sativa Japonica Group]	0.0319999	-0.32	-0.352					-0.688956	-2.87309	-2.6566					24.83	24.86	4	14	12	24	21.65
	548	gi|115473129	Oryza sativa Japonica Group	Os07g0592600 [Oryza sativa Japonica Group]	-0.108	-0.104	-0.564					-0.118227	-0.234628	-2.86188					28.3	28.3	1	14	14	28	32.89
	653	gi|50509991	Oryza sativa Japonica Group	putative calreticulin interacted protein [Oryza sativa Japonica Group]	0.136	0.48	0.328					-0.382363	-2.86032	-2.12912					23.78	23.78	4	12	12	17	17.9
	899	gi|125546281	Oryza sativa Indica Group	hypothetical protein OsI_14154 [Oryza sativa Indica Group]	0	-0.376	-0.08					-0.0111619	-2.85969	-0.852881					17.51	17.53	2	9	8	29	46.05
	532	gi|77557101	Oryza sativa Indica Group	Methyl-CpG binding domain containing protein, expressed [Oryza sativa Japonica Group]	-0.12	-0.36	-0.424					-0.5401	-1.93262	-2.84828					28.98	28.98	2	15	14	29	62.05
	600	gi|115436514	Oryza sativa Japonica Group	Os01g0358400 [Oryza sativa Japonica Group]	-0.224	0.552	0.108					-0.706457	-2.84793	-0.0632209					25.99	27.48	2	14	13	25	50.57
	712	gi|115463365	Oryza sativa Japonica Group	Os05g0353400 [Oryza sativa Japonica Group]	-0.224	0.444	0.256					-0.803346	-2.83246	-1.61967					22.3	22.35	3	10	10	10	21.2
	831	gi|2267597	Oryza sativa Indica Group	10 kDa chaperonin [Oryza sativa Indica Group]	-0.064	-1.32	-0.34					-0.0160202	-2.82745	-0.285389					19.13	19.13	2	14	11	72	74.49
	1258	gi|218184700	Oryza sativa Indica Group	hypothetical protein OsI_33947 [Oryza sativa Indica Group]	-0.152	0.412	0.116					-0.195291	-2.82729	-0.513536					10.87	10.87	1	5	5	10	11.61
	1113	gi|38568025	Oryza sativa Japonica Group	OSJNBa0070C17.20 [Oryza sativa Japonica Group]	-0.284	0.424	0.0919999					-1.16443	-2.81559	-0.618325					13	13	3	7	7	10	34.59
	749	gi|222626015	Oryza sativa Japonica Group	hypothetical protein OsJ_13042 [Oryza sativa Japonica Group]	-0.404	0.376	-0.068					-1.44608	-2.81488	-0.198124					21.35	21.37	2	12	11	23	34.15
	1154	gi|57164477	Oryza sativa Japonica Group	putative ribosomal protein S19 [Oryza sativa Japonica Group]	-0.288	0.48	-0.024					-0.237675	-2.81098	-0.114152					12.37	12.37	6	6	6	11	41.67
	471	gi|115464035	Oryza sativa Japonica Group	Os05g0429400 [Oryza sativa Japonica Group]	-0.208	-0.256	-0.4					-1.47866	-1.28416	-2.80719					31.99	44.87	1	18	16	39	41.37
	648	gi|125558975	Oryza sativa Indica Group	hypothetical protein OsI_26662 [Oryza sativa Indica Group]	0.0799998	-0.992	-0.488					-0.151463	-2.80286	-1.84423					23.87	24.1	2	13	11	22	31.97
	3	gi|385717664	Oryza sativa Japonica Group	disulfide isomerase [Oryza sativa Japonica Group]	-0.264	-0.144	0.396					-1.17479	-2.79036	-2.56227					350.18	350.18	1	310	170	1567	90.22
	228	gi|115464757	Oryza sativa Japonica Group	Os05g0503300 [Oryza sativa Japonica Group]	0.12	-0.668	-0.356					-1.03264	-2.77986	-2.52579					49.42	49.48	1	28	25	50	34.95
	249	gi|115479353	Oryza sativa Japonica Group	Os09g0438700 [Oryza sativa Japonica Group]	-0.116	-0.496	-0.256					-0.707056	-2.77528	-1.50678					47.07	47.1	1	35	23	129	80.82
	45	gi|115467370	Oryza sativa Japonica Group	Os06g0247500 [Oryza sativa Japonica Group]	-0.088	-0.06	0.272					-0.002495	-0.287757	-2.7656					122.95	122.95	1	76	59	223	67.9
	145	gi|115465273	Oryza sativa Japonica Group	Os05g0549700 [Oryza sativa Japonica Group]	0.0479999	-0.472	-0.224					-0.355197	-2.75903	-1.51166					63.87	63.89	1	41	31	74	42.8
	939	gi|115456101	Oryza sativa Japonica Group	Os03g0808500 [Oryza sativa Japonica Group]	0.0440001	-0.836	-1.368					-0.113222	-2.16738	-2.75075					16.52	16.52	1	10	8	25	55.65
	501	gi|115461240	Oryza sativa Japonica Group	Os04g0671700 [Oryza sativa Japonica Group]	0.0520002	-0.628	-0.26					-0.878576	-2.74779	-0.989686					30.6	30.6	2	18	15	37	42.64
	202	gi|115461585	Oryza sativa Japonica Group	Os05g0103200 [Oryza sativa Japonica Group]	0.0200002	-0.448	-0.416					-0.163032	-2.71466	-2.74225					53.67	53.98	1	32	26	84	56
	465	gi|115476908	Oryza sativa Japonica Group	Os08g0478200 [Oryza sativa Japonica Group]	0.028	-0.468	-0.316					-0.267368	-2.73462	-1.62333					32.63	32.68	1	16	15	40	69.82
	661	gi|125542290	Oryza sativa Indica Group	hypothetical protein OsI_09893 [Oryza sativa Indica Group]	-0.124	-0.532	-0.296					-0.264465	-2.72884	-1.77855					23.68	23.68	3	14	12	28	53.13
	819	gi|125524727	Oryza sativa Indica Group	hypothetical protein OsI_00711 [Oryza sativa Indica Group]	0.0999998	0.276	0.368					-0.559983	-2.05671	-2.7194					19.49	27.78	3	9	9	20	24.8
	859	gi|213959137	Oryza sativa Japonica Group	NAM protein [Oryza sativa Japonica Group]	0.0639999	0.8	0.772					-0.143619	-2.71551	-2.60503					18.39	20.53	3	10	9	27	33.87
	549	gi|115474241	Oryza sativa Japonica Group	Os07g0691800 [Oryza sativa Japonica Group]	-0.1	0.316	0.26					-0.387785	-2.71341	-1.45647					28.28	30.77	3	14	13	22	38.17
	694	gi|218188994	Oryza sativa Indica Group	hypothetical protein OsI_03604 [Oryza sativa Indica Group]	-0.024	-0.416	-0.388					-0.329172	-2.71298	-2.17299					22.87	22.87	2	12	11	27	75.2
	787	gi|297724299	Oryza sativa Japonica Group	Os05g0547850 [Oryza sativa Japonica Group]	0.0799998	-0.612	-0.512					-0.506813	-2.71001	-2.49889					20.4	20.4	1	15	10	25	74.22
	409	gi|115467064	Oryza sativa Japonica Group	Os06g0214300 [Oryza sativa Japonica Group]	-0.024	-0.376	-0.272					-0.133292	-2.70449	-2.18239					35.92	35.92	1	19	16	61	62.42
	721	gi|115444275	Oryza sativa Japonica Group	Os02g0152400 [Oryza sativa Japonica Group]	-0.072	-0.388	-0.324					-0.310611	-2.69407	-2.48727					22.09	22.09	1	11	10	27	49.18
	412	gi|303844	Oryza sativa	eukaryotic initiation factor 4A [Oryza sativa Japonica Group]	-0.136	0.248	0.308					-0.269866	-2.69275	-2.35913					35.65	35.7	2	19	17	36	42.37
	169	gi|222640353	Oryza sativa Japonica Group	hypothetical protein OsJ_26896 [Oryza sativa Japonica Group]	-0.12	-0.324	-0.18					-1.12545	-2.69239	-1.82218					58.82	58.82	3	39	28	92	46.29
	933	gi|51854423	Oryza sativa Japonica Group	putative endo-1,3;1,4-beta-D-glucanase [Oryza sativa Japonica Group]	0.0919999	-0.352	-0.32					-0.426838	-2.68265	-2.48163					16.72	17.07	2	8	8	10	39.58
	247	gi|347451	Oryza sativa	ribulose 1,5-bisphosphate carboxylase [Oryza sativa]	-0.26	0.476	0.492					-2.68053	-0.864626	-1.52047					47.22	47.22	8	34	24	124	70.41
	15	gi|218191114	Oryza sativa Indica Group	hypothetical protein OsI_07948 [Oryza sativa Indica Group]	-0.264	-0.964	-0.184					-1.39168	-2.66013	-1.59046					174.78	174.78	2	143	88	639	77.81
	447	gi|53792717	Oryza sativa Japonica Group	putative Acid phosphatase precursor 1 [Oryza sativa Japonica Group]	0.0559999	-0.496	-0.368					-0.0350238	-2.65758	-1.43423					33.44	33.46	2	33	17	184	49.62
	564	gi|125572738	Oryza sativa Japonica Group	hypothetical protein OsJ_04179 [Oryza sativa Japonica Group]	-0.152	0.524	0.408					-0.432823	-2.65661	-2.11851					27.55	27.57	3	16	14	32	33.33
	450	gi|115438617	Oryza sativa Japonica Group	Os01g0618100 [Oryza sativa Japonica Group]	-0.084	-0.228	-0.392					-0.370317	-1.42234	-2.65164					33.34	35.46	1	18	17	34	45.93
	250	gi|218199495	Oryza sativa Indica Group	hypothetical protein OsI_25772 [Oryza sativa Indica Group]	0.148	-0.452	-0.504					-0.93725	-1.3176	-2.62577					47.02	47.12	2	26	24	48	26.9
	118	gi|115455167	Oryza sativa Japonica Group	Os03g0735000 [Oryza sativa Japonica Group]	-0.00399999	-0.236	-0.36					-0.100476	-2.08702	-2.62159					68.81	81.92	2	40	32	95	72.21
	431	gi|115482342	Oryza sativa Japonica Group	Os10g0457600 [Oryza sativa Japonica Group]	-0.132	0.0679999	0.3					-0.490791	-0.156362	-2.61796					34.55	34.57	1	20	17	35	59.22
	877	gi|115470215	Oryza sativa Japonica Group	Os07g0106900 [Oryza sativa Japonica Group]	0.472	-0.696	-0.688					-2.61207	-1.42003	-2.4367					17.98	18.05	1	9	9	31	24.51
	416	gi|115434960	Oryza sativa Japonica Group	Os01g0185200 [Oryza sativa Japonica Group]	-0.312	0.0520002	0.104					-2.60663	-0.032953	-0.312057					35.56	57.42	2	21	17	45	34.55
	1441	gi|125987818	Oryza sativa Japonica Group	RecName: Full=Cysteine proteinase inhibitor 2; AltName: Full=Oryzacystatin II; Short=OC-II; AltName: Full=Oryzacystatin-2	0.244	0.768	0.932					-0.0928676	-2.07135	-2.59711					8.69	8.7	3	7	4	16	34.44
	199	gi|27804768	Oryza sativa Japonica Group	sedoheptulose-1,7-bisphosphatase precursor [Oryza sativa Indica Group]	-0.012	0.252	0.316					-0.116025	-1.89	-2.5939					53.98	53.98	2	33	26	67	49.23
	277	gi|24899397	Oryza sativa Indica Group	Putative r40c1 protein - rice [Oryza sativa Japonica Group]	0.0360002	-0.348	-0.392					-0.0183941	-2.58283	-2.26265					43.98	43.98	2	29	23	68	58.45
	1194	gi|77555438	Oryza sativa Japonica Group	ABA-responsive protein, putative, expressed [Oryza sativa Japonica Group]	-0.052	0.46	0.568					-0.0485429	-2.3952	-2.58096					11.94	11.94	2	6	5	8	38.26
	644	gi|115488528	Oryza sativa Japonica Group	Os12g0468600 [Oryza sativa Japonica Group]	-0.124	-0.384	-0.488					-0.5314	-1.5913	-2.57399					23.96	24.05	1	12	12	18	42.46
	494	gi|75244738	Oryza sativa Japonica Group	RecName: Full=IAA-amino acid hydrolase ILR1-like 7; Flags: Precursor	-0.064	-0.304	-0.384					-0.222182	-1.7747	-2.57395					30.97	30.97	1	17	17	33	47.69
	419	gi|125544232	Oryza sativa Indica Group	hypothetical protein OsI_11950 [Oryza sativa Indica Group]	0.156	0.364	0.212					-0.811068	-2.56904	-1.32917					35.29	160.78	1	18	16	33	57.84
	355	gi|125542488	Oryza sativa Indica Group	hypothetical protein OsI_10103 [Oryza sativa Indica Group]	0.0720001	-0.828	-0.32					-0.725373	-2.36405	-2.56744					38.58	38.58	2	21	19	66	70.29
	716	gi|218192500	Oryza sativa Indica Group	hypothetical protein OsI_10877 [Oryza sativa Indica Group]	-0.012	-0.216	-0.336					-0.130558	-1.3058	-2.55838					22.21	24.7	3	11	11	21	32.43
	662	gi|115483839	Oryza sativa Japonica Group	Os11g0115100 [Oryza sativa Japonica Group]	0.276	-0.644	-0.816					-1.56486	-2.524	-2.55694					23.54	26.75	2	23	12	62	65.29
	1155	gi|222628934	Oryza sativa Japonica Group	hypothetical protein OsJ_14924 [Oryza sativa Japonica Group]	0.272	0.876	0.724					-1.14626	-2.55661	-1.9597					12.36	14.39	2	6	6	12	22.25
	751	gi|115453181	Oryza sativa Japonica Group	Os03g0369100 [Oryza sativa Japonica Group]	0.452	-0.632	-0.976					-2.54389	-2.04836	-1.77083					21.34	21.34	1	19	10	84	57.89
	365	gi|21902071	Oryza sativa Japonica Group	putative 5-oxoprolinase [Oryza sativa Japonica Group]	0.028	-0.244	-0.268					-0.671093	-2.25281	-2.53846					38.05	38.05	3	19	19	24	18.54
	140	gi|222640334	Oryza sativa Japonica Group	hypothetical protein OsJ_26862 [Oryza sativa Japonica Group]	-0.248	-0.572	-0.1					-0.35898	-2.53204	-0.226131					64.88	64.91	2	44	32	108	61.72
	744	gi|125579646	Oryza sativa Japonica Group	hypothetical protein OsJ_36416 [Oryza sativa Japonica Group]	0.0399999	-0.576	-0.352					-0.092834	-2.52648	-1.55763					21.53	24.24	3	15	11	39	49.31
	916	gi|115442163	Oryza sativa Japonica Group	Os01g0941800 [Oryza sativa Japonica Group]	-0.02	-0.532	-0.516					-0.0824552	-2.52373	-2.32149					17.18	17.18	1	9	9	13	29.32
	300	gi|115435496	Oryza sativa Japonica Group	Os01g0232700 [Oryza sativa Japonica Group]	0.104	-0.344	-0.216					-0.759725	-2.52334	-1.16814					41.97	41.98	1	23	21	43	38.48
	243	gi|115487950	Oryza sativa Japonica Group	Os12g0236400 [Oryza sativa Japonica Group]	-0.1	-0.424	-0.1					-0.775587	-2.50723	-0.66316					47.44	47.44	1	35	26	103	67.63
	297	gi|115460034	Oryza sativa Japonica Group	Os04g0574200 [Oryza sativa Japonica Group]	0.0520002	-0.564	0.0959998					-0.419795	-2.4971	-0.454802					42.46	42.47	1	29	21	83	37.12
	1014	gi|115477944	Oryza sativa Japonica Group	Os09g0109600 [Oryza sativa Japonica Group]	-0.108	-0.864	-0.68					-0.238067	-2.48798	-2.26111					14.94	14.94	1	9	8	20	84
	956	gi|222619163	Oryza sativa Japonica Group	hypothetical protein OsJ_03246 [Oryza sativa Japonica Group]	0.176	-0.292	-0.448					-0.112805	-1.23259	-2.48692					16.11	16.13	1	8	8	15	10.16
	570	gi|115441235	Oryza sativa Japonica Group	Os01g0865100 [Oryza sativa Japonica Group]	0.0679999	-0.00399999	0.264					-1.00028	-0.0259189	-2.48359					27.41	27.44	1	16	14	35	44.95
	1864	gi|115460202	Oryza sativa Japonica Group	Os04g0589800 [Oryza sativa Japonica Group]	0.0799998	-1.656	-0.444					-0.182181	-2.47985	-1.46102					5.58	5.58	2	5	3	7	24.59
	514	gi|115453079	Oryza sativa Japonica Group	Os03g0356700 [Oryza sativa Japonica Group]	-0.056	0.288	0.192					-0.21248	-2.47355	-0.937333					29.92	30.06	2	14	14	19	22.57
	1267	gi|9049411	Oryza sativa Japonica Group	putative alpha-glucosidase [Oryza sativa Japonica Group]	0.0840001	-0.268	-0.588					-0.286763	-1.0742	-2.46749					10.7	12.95	4	5	5	8	7.966
	866	gi|297603262	Oryza sativa Japonica Group	Os04g0587200 [Oryza sativa Japonica Group]	0.0679999	-0.484	-0.436					-0.0240244	-2.46616	-2.31341					18.27	18.27	2	10	9	19	51.08
	59	gi|115479433	Oryza sativa Japonica Group	Os09g0446800 [Oryza sativa Japonica Group]	-0.188	-0.14	0.16					-1.41834	-1.64893	-2.46504					105.42	105.5	1	68	53	191	61.95
	703	gi|125590233	Oryza sativa Japonica Group	hypothetical protein OsJ_14634 [Oryza sativa Japonica Group]	-0.188	0.376	0.0919999					-0.288999	-2.46178	-0.477285					22.59	29.24	2	11	11	16	15.68
	597	gi|125551937	Oryza sativa Indica Group	hypothetical protein OsI_19569 [Oryza sativa Indica Group]	0.0520002	0.312	0.328					-0.325694	-2.36064	-2.45694					26.17	26.17	2	14	13	31	39.44
	82	gi|60116602	Oryza sativa Japonica Group	acetolactate synthase [Oryza sativa Japonica Group]	0.0119999	0.12	0.244					-0.162262	-0.955441	-2.44925					86.24	86.31	3	60	44	155	71.27
	546	gi|115434810	Oryza sativa Japonica Group	Os01g0174300 [Oryza sativa Japonica Group]	0.3	-0.464	-0.02					-2.44803	-1.82997	-0.274654					28.39	28.45	1	18	13	28	39.87
	391	gi|115477767	Oryza sativa Japonica Group	Os08g0556900 [Oryza sativa Japonica Group]	-0.00399999	0.308	0.452					-0.715372	-1.25501	-2.44447					36.66	36.68	1	24	19	44	48.05
	66	gi|300680980	Oryza sativa	RecName: Full=Ferredoxin-dependent glutamate synthase, chloroplastic; AltName: Full=Fd-GOGAT; Flags: Precursor	0.0399999	-0.18	-0.228					-0.76673	-1.56587	-2.42841					99.33	99.33	4	49	48	89	35.67
	235	gi|218192623	Oryza sativa Indica Group	hypothetical protein OsI_11159 [Oryza sativa Indica Group]	-0.02	-0.404	-0.12					-0.575398	-2.42682	-1.21428					48.74	48.76	3	34	23	78	53.23
	820	gi|297604606	Oryza sativa Japonica Group	Os05g0456300 [Oryza sativa Japonica Group]	-0.028	-0.36	-0.424					-0.0782758	-2.00241	-2.42491					19.49	19.49	2	10	9	17	46.47
	1355	gi|115434946	Oryza sativa Japonica Group	Os01g0184100 [Oryza sativa Japonica Group]	-0.204	-0.852	-0.664					-0.19975	-1.86847	-2.42163					9.73	9.75	1	4	4	9	45.18
	550	gi|115461843	Oryza sativa Japonica Group	Os05g0125500 [Oryza sativa Japonica Group]	0.152	-0.552	-0.288					-1.141	-2.42124	-1.53102					28.24	28.28	1	14	14	22	34.72
	655	gi|115479691	Oryza sativa Japonica Group	Os09g0471100 [Oryza sativa Japonica Group]	0.0440001	-0.308	-0.588					-0.133873	-1.42473	-2.40735					23.76	23.84	1	13	12	33	32.22
	1057	gi|115435264	Oryza sativa Japonica Group	Os01g0214600 [Oryza sativa Japonica Group]	0.0360002	-0.324	-0.224					-0.240765	-2.19569	-2.38267					14.09	14.09	1	7	7	13	21.49
	697	gi|20208	Oryza sativa	glutelin [Oryza sativa]	0.34	0.812	0.8					-0.580094	-2.34766	-2.38221					22.74	27.69	4	13	12	17	31.65
	461	gi|115489022	Oryza sativa Japonica Group	Os12g0555500 [Oryza sativa Japonica Group]	-0.02	0.2	-0.436					-0.224932	-1.95156	-2.37503					32.88	32.88	1	20	17	52	77.85
	552	gi|27261025	Oryza sativa Japonica Group	putative thiamine biosynthesis protein [Oryza sativa Japonica Group]	0.104	0.38	0.332					-0.299012	-1.87237	-2.37163					28.09	28.12	5	16	14	33	29.83
	1547	gi|31126720	Oryza sativa Japonica Group	putative deoxyuridine triphosphatase [Oryza sativa Japonica Group]	1.012	0.684	0.764					-2.37093	-0.87231	-0.886494					7.97	7.97	5	5	5	8	42.67
	231	gi|115474869	Oryza sativa Japonica Group	Os08g0157500 [Oryza sativa Japonica Group]	-0.284	-0.112	-0.096					-2.36797	-1.14151	-0.547815					49.1	49.1	1	28	22	78	68.48
	210	gi|115489500	Oryza sativa Japonica Group	Os12g0608600 [Oryza sativa Japonica Group]	-0.148	-0.308	-0.3					-0.925708	-2.35826	-2.29304					52.5	52.57	2	30	26	84	63.82
	46	gi|125602450	Oryza sativa Japonica Group	hypothetical protein OsJ_26316 [Oryza sativa Japonica Group]	-0.02	-0.66	-0.408					-0.831034	-2.3554	-1.12151					122.48	122.48	2	93	59	395	70.93
	635	gi|115444877	Oryza sativa Japonica Group	Os02g0199900 [Oryza sativa Japonica Group]	0.0919999	0.436	0.444					-0.344151	-2.35498	-2.04705					24.25	26.96	2	13	12	26	36
	457	gi|115434036	Oryza sativa Japonica Group	Os01g0106400 [Oryza sativa Japonica Group]	-0.136	-0.152	-0.544					-0.301905	-0.933545	-2.33803					33.05	33.05	2	18	16	50	58.6
	1096	gi|115435500	Oryza sativa Japonica Group	Os01g0233000 [Oryza sativa Japonica Group]	-0.1	-0.164	-0.352					-0.662468	-0.985893	-2.33093					13.37	13.47	1	7	7	14	37.75
	667	gi|115474715	Oryza sativa Indica Group	Os08g0137200 [Oryza sativa Japonica Group]	-0.064	-0.28	-0.28					-0.134719	-2.1053	-2.33085					23.43	23.57	2	12	12	17	34.09
	580	gi|297605951	Oryza sativa Japonica Group	Os06g0531200 [Oryza sativa Japonica Group]	0.0319999	-0.192	-0.1					-0.0681256	-2.32711	-1.18235					27.02	27.45	3	15	13	33	42.64
	527	gi|115434860	Oryza sativa Japonica Group	Os01g0178000 [Oryza sativa Japonica Group]	0.0840001	-0.304	-0.296					-0.423269	-2.32435	-2.09372					29.39	29.43	1	15	15	26	46.7
	673	gi|218199510	Oryza sativa Indica Group	hypothetical protein OsI_25803 [Oryza sativa Indica Group]	-0.148	0.436	0.284					-0.58732	-2.31801	-1.43366					23.28	23.33	2	12	11	22	40.82
	868	gi|115476520	Oryza sativa Japonica Group	Os08g0430500 [Oryza sativa Japonica Group]	-0.42	0.388	0.24					-1.5499	-2.31598	-1.8258					18.23	33.75	2	11	9	33	58.59
	281	gi|115468394	Oryza sativa Indica Group	Os06g0538000 [Oryza sativa Japonica Group]	-0.012	0.184	0.252					-0.307749	-1.47807	-2.30752					43.85	43.85	1	22	21	28	36.38
	1254	gi|222617173	Oryza sativa Japonica Group	hypothetical protein OsJ_36277 [Oryza sativa Japonica Group]	-0.256	0.46	0.264					-0.30732	-2.30612	-0.629116					10.89	27.9	4	5	5	10	16.4
	531	gi|115459296	Oryza sativa Japonica Group	Os04g0504800 [Oryza sativa Japonica Group]	0.0919999	0.284	0.352					-0.822305	-1.4904	-2.29455					29.07	31.35	2	14	13	18	44.16
	1103	gi|125575423	Oryza sativa Japonica Group	hypothetical protein OsJ_32183 [Oryza sativa Japonica Group]	0.116	0.612	0.528					-0.22197	-2.29194	-2.02032					13.25	13.31	4	6	6	8	14.68
	63	gi|115472167	Oryza sativa Japonica Group	Os07g0492000 [Oryza sativa Japonica Group]	0.0879999	-0.796	-0.18					-0.690219	-2.28991	-0.660972					102.43	102.43	1	87	51	370	98.66
	675	gi|125541590	Oryza sativa Indica Group	hypothetical protein OsI_09408 [Oryza sativa Indica Group]	0.0319999	0.32	0.236					-0.423425	-2.28956	-1.82476					23.24	23.28	3	12	11	27	28.57
	663	gi|222615915	Oryza sativa Japonica Group	hypothetical protein OsJ_33777 [Oryza sativa Japonica Group]	0.124	-0.544	-0.5					-0.258591	-2.28659	-1.87098					23.54	23.54	5	13	13	25	27.5
	1006	gi|38345301	Oryza sativa Indica Group	OSJNBa0043A12.36 [Oryza sativa Japonica Group]	-0.112	0.336	0.368					-0.941637	-2.2862	-1.99966					15.11	15.37	2	7	7	13	31.37
	180	gi|41053142	Oryza sativa Japonica Group	putative ornithine carbamoyltransferase [Oryza sativa Japonica Group]	-0.048	-0.404	-0.4					-0.157729	-2.28466	-1.0838					57.11	57.11	1	40	27	100	49.05
	847	gi|125537835	Oryza sativa Indica Group	hypothetical protein OsI_05611 [Oryza sativa Indica Group]	0.224	0.44	0.512					-0.686955	-1.72819	-2.28329					18.81	18.81	2	10	10	17	27.59
	1060	gi|222640047	Oryza sativa Japonica Group	hypothetical protein OsJ_26314 [Oryza sativa Japonica Group]	0.144	0.396	0.2					-0.606503	-2.28089	-0.988781					14.01	14.02	3	8	7	10	5.952
	106	gi|222623396	Oryza sativa Japonica Group	hypothetical protein OsJ_07840 [Oryza sativa Japonica Group]	0.128	0.216	0.216					-0.875629	-2.2741	-2.07308					74.38	74.74	2	38	35	59	31.81
	826	gi|32490267	Oryza sativa Japonica Group	OSJNBb0116K07.9 [Oryza sativa Japonica Group]	-0.156	0.356	0.22					-0.641786	-2.27154	-1.26829					19.28	33.36	2	11	9	19	36.38
	941	gi|115468554	Oryza sativa Japonica Group	Os06g0562600 [Oryza sativa Japonica Group]	0.0319999	0.416	0.3					-0.140572	-2.26787	-1.56853					16.41	16.48	2	7	7	9	20.93
	468	gi|222640163	Oryza sativa Japonica Group	hypothetical protein OsJ_26546 [Oryza sativa Japonica Group]	-0.02	0.296	0.224					-0.333962	-2.26432	-1.71187					32.07	32.11	3	16	16	20	16.42
	1602	gi|297607496	Oryza sativa Japonica Group	Os07g0575100 [Oryza sativa Japonica Group]	0.0720001	0.528	0.436					-0.084861	-2.26248	-1.14955					7.5	7.54	4	3	3	6	4.84
	318	gi|115476618	Oryza sativa Indica Group	Os08g0440800 [Oryza sativa Japonica Group]	0.0600002	-0.308	-0.36					-0.217603	-2.19393	-2.26245					40.88	40.88	3	23	19	66	46.29
	293	gi|115458542	Oryza sativa Japonica Group	Os04g0439900 [Oryza sativa Japonica Group]	0.028	0.192	0.184					-0.546966	-2.25474	-1.77066					42.71	42.71	1	34	20	85	60.84
	280	gi|46805452	Oryza sativa Japonica Group	putative inorganic pyrophosphatase [Oryza sativa Japonica Group]	0.0919999	-0.392	-0.056					-1.26088	-2.25101	-0.247389					43.87	43.87	2	31	21	99	53.5
	197	gi|125553705	Oryza sativa Indica Group	hypothetical protein OsI_21277 [Oryza sativa Indica Group]	0.0119999	0.0159998	0.0119999					-1.28125	-1.19629	-2.24147					54.16	54.24	2	29	27	67	42.6
	398	gi|115440161	Oryza sativa Japonica Group	Os01g0767100 [Oryza sativa Japonica Group]	-0.14	-0.44	-0.332					-0.444205	-2.23666	-1.53054					36.35	36.43	1	22	19	51	25.53
	1485	gi|115445077	Oryza sativa Japonica Group	Os02g0220600 [Oryza sativa Japonica Group]	-0.096	0.24	0.244					-0.874867	-2.23479	-2.12114					8.27	41.37	1	5	4	9	40.19
	1395	gi|62900682	Oryza sativa Japonica Group	RecName: Full=Probable plastid-lipid-associated protein 2, chloroplastic; AltName: Full=Fibrillin-like protein 2; Flags: Precursor	-0.012	1.072	0.832					-0.0563776	-2.2338	-1.38341					9.26	9.27	5	5	5	7	22.57
	720	gi|115452831	Oryza sativa Japonica Group	Os03g0332400 [Oryza sativa Japonica Group]	0.00799985	-0.252	-0.288					-0.303142	-1.80846	-2.23118					22.12	24.34	1	12	11	22	53.1
	295	gi|75327654	Oryza sativa Japonica Group	RecName: Full=Probable nucleoredoxin 1-2; Short=OsNrx1-2	-0.056	0.344	0.44					-0.120627	-1.34091	-2.22825					42.63	42.76	3	27	20	73	36.14
	230	gi|115456045	Oryza sativa Japonica Group	Os03g0804800 [Oryza sativa Japonica Group]	-0.072	0.204	0.164					-0.214204	-2.21007	-1.76559					49.15	49.31	2	27	25	46	48.9
	1179	gi|122063509	Oryza sativa Japonica Group	RecName: Full=Monothiol glutaredoxin-S11	-0.208	0.412	0.224					-0.732787	-2.19472	-1.28715					12.11	12.18	2	7	5	10	23.83
	885	gi|115439385	Oryza sativa Japonica Group	Os01g0698000 [Oryza sativa Japonica Group]	0.076	0.276	0.34					-0.220042	-1.99461	-2.19029					17.89	17.93	2	9	9	13	29.39
	584	gi|47900421	Oryza sativa Japonica Group	putative aldehyde dehydrogenase [Oryza sativa Japonica Group]	0.156	-0.488	-0.348					-0.832748	-2.18873	-1.77715					26.7	26.72	3	15	14	31	33.72
	92	gi|115471187	Oryza sativa Japonica Group	Os07g0216700 [Oryza sativa Japonica Group]	-0.024	-1.136	-0.756					-0.518257	-1.92347	-2.18843					82.66	82.66	1	74	40	257	77.36
	812	gi|218198356	Oryza sativa Indica Group	hypothetical protein OsI_23308 [Oryza sativa Indica Group]	-0.032	-0.428	-0.424					-0.360517	-2.13232	-2.1878					19.63	64.58	4	12	9	24	68.14
	992	gi|115440749	Oryza sativa Japonica Group	Os01g0822900 [Oryza sativa Japonica Group]	0.104	-0.772	-0.436					-0.308502	-2.1874	-1.56061					15.46	15.46	1	8	8	12	43.33
	1095	gi|27497122	Oryza sativa Japonica Group	floral organ regulator 1 [Oryza sativa Japonica Group]	-0.108	0.352	0.508					-0.356503	-1.67693	-2.18577					13.39	13.39	2	7	7	18	35.21
	1370	gi|125532495	Oryza sativa Indica Group	hypothetical protein OsI_34170 [Oryza sativa Indica Group]	-0.18	0.836	0.76					-0.471415	-2.18533	-2.00718					9.55	9.56	4	4	4	9	9.4
	113	gi|115447403	Oryza sativa Japonica Group	Os02g0626100 [Oryza sativa Japonica Group]	0.208	-0.264	-0.376					-2.14559	-0.738477	-2.1748					70.54	70.57	1	41	34	92	53.78
	1529	gi|115484359	Oryza sativa Japonica Group	Os11g0167800 [Oryza sativa Japonica Group]	0.156	-0.364	-0.736					-0.555961	-1.57771	-2.17347					8.02	8.02	2	6	4	10	37.68
	768	gi|115456435	Oryza sativa Japonica Group	Os03g0835400 [Oryza sativa Japonica Group]	-0.072	0.22	0.344					-0.240984	-1.6464	-2.17152					20.9	20.92	1	12	11	24	45.53
	1010	gi|125557458	Oryza sativa Indica Group	hypothetical protein OsI_25135 [Oryza sativa Indica Group]	-0.188	0.284	0.292					-0.275903	-1.99617	-2.16815					15	15	3	9	7	15	43.81
	221	gi|115452585	Oryza sativa Japonica Group	Os03g0307100 [Oryza sativa Japonica Group]	0.0200002	0.196	0.192					-0.00613374	-2.16489	-1.41666					51.04	51.04	1	29	25	49	38.17
	89	gi|115463191	Oryza sativa Japonica Group	Os05g0323900 [Oryza sativa Japonica Group]	0.0919999	-0.348	-0.016					-0.102479	-2.15774	-0.503779					83.47	83.47	1	53	39	125	91.34
	251	gi|115483568	Oryza sativa Japonica Group	Os10g0571200 [Oryza sativa Japonica Group]	0.0319999	-0.324	-0.06					-0.339128	-2.1577	-0.351954					46.92	46.96	2	33	23	69	45.96
	442	gi|21741699	Oryza sativa Japonica Group	OJ991113_30.4 [Oryza sativa Japonica Group]	0.124	-0.284	-0.104					-0.307561	-2.15745	-1.09301					33.69	33.73	1	17	17	30	33.16
	974	gi|125544160	Oryza sativa Indica Group	hypothetical protein OsI_11874 [Oryza sativa Indica Group]	-0.224	0.352	-0.236					-1.56575	-2.1536	-0.397761					15.82	15.83	2	9	8	19	27.2
	1196	gi|125603889	Oryza sativa Japonica Group	hypothetical protein OsJ_27813 [Oryza sativa Japonica Group]	-0.18	-0.3	-0.4					-0.280844	-1.30854	-2.14266					11.9	15.46	2	5	5	7	47.83
	399	gi|125588600	Oryza sativa Japonica Group	hypothetical protein OsJ_13328 [Oryza sativa Japonica Group]	-0.344	0.192	0.224					-1.80056	-2.08689	-2.14167					36.33	36.33	2	20	18	33	53.37
	923	gi|115446799	Oryza sativa Japonica Group	Os02g0567800 [Oryza sativa Japonica Group]	-0.016	-0.296	-0.352					-0.486407	-2.12934	-2.11418					16.96	16.96	2	8	8	15	40.94
	1091	gi|297721507	Oryza sativa Japonica Group	Os02g0688200 [Oryza sativa Japonica Group]	0.396	-1.256	-1.176					-1.72568	-2.12874	-2.02376					13.48	13.48	1	9	7	16	38.18
	1159	gi|77552928	Oryza sativa Japonica Group	60S acidic ribosomal protein P0, putative, expressed [Oryza sativa Japonica Group]	-0.296	0.324	0.0319999					-1.25862	-2.12639	-0.468052					12.32	12.33	3	6	6	14	25.62
	1917	gi|297613081	Oryza sativa Japonica Group	Os12g0427600 [Oryza sativa Japonica Group]	0.832	0.124	-0.016					-2.12467	-0.172076	-0.0560051					5.12	5.13	3	3	3	4	6.412
	575	gi|218189743	Oryza sativa Indica Group	hypothetical protein OsI_05215 [Oryza sativa Indica Group]	-0.028	-0.224	-0.304					-0.110068	-1.41562	-2.11649					27.28	27.37	2	15	13	26	34.8
	462	gi|125602970	Oryza sativa Japonica Group	hypothetical protein OsJ_26868 [Oryza sativa Japonica Group]	-0.08	-0.304	-0.224					-0.307386	-2.11506	-1.38504					32.73	32.86	2	20	16	49	35.2
	1204	gi|51535759	Oryza sativa Japonica Group	putative Tryptophan synthase beta chain [Oryza sativa Japonica Group]	-0.076	-0.288	-0.504					-0.0198211	-0.849762	-2.11418					11.78	11.78	4	6	5	7	20.74
	1061	gi|115444621	Oryza sativa Japonica Group	Os02g0180200 [Oryza sativa Japonica Group]	-0.032	0.38	0.344					-0.0649583	-2.1109	-2.01882					14	14.02	1	9	7	18	42.7
	1226	gi|115480445	Oryza sativa Japonica Group	Os09g0541700 [Oryza sativa Japonica Group]	-0.036	-0.46	-0.344					-0.110754	-2.10821	-1.70582					11.4	11.4	1	7	5	9	38.14
	454	gi|115444831	Oryza sativa Japonica Group	Os02g0196800 [Oryza sativa Japonica Group]	0.0440001	-0.248	-0.14					-0.010134	-2.10228	-1.17745					33.23	33.24	1	20	16	58	45.92
	834	gi|77550927	Oryza sativa Japonica Group	Protein transport protein Sec24-like CEF, putative, expressed [Oryza sativa Japonica Group]	0.0119999	0.384	0.384					-0.123053	-2.06854	-2.10228					19.1	19.11	3	9	9	10	16.42
	988	gi|115471159	Oryza sativa Japonica Group	Os07g0212300 [Oryza sativa Japonica Group]	-0.076	-0.292	-0.208					-0.314116	-2.09112	-1.83308					15.47	15.51	1	8	7	17	65.38
	1203	gi|125561647	Oryza sativa Indica Group	hypothetical protein OsI_29344 [Oryza sativa Indica Group]	-0.112	-0.552	-0.444					-0.236532	-2.08234	-1.92306					11.79	11.79	3	6	6	14	34.06
	1631	gi|9757686	Oryza sativa Japonica Group	unnamed protein product [Oryza sativa Japonica Group]	-0.08	-1.612	-1.032					-0.349327	-2.0799	-1.71839					7.15	7.15	3	4	3	18	28.42
	173	gi|115462445	Oryza sativa Japonica Group	Os05g0182800 [Oryza sativa Japonica Group]	-0.224	0.212	0.196					-0.433827	-2.07807	-1.60731					58.3	58.52	1	30	28	56	35.93
	523	gi|218196143	Oryza sativa Indica Group	hypothetical protein OsI_18555 [Oryza sativa Indica Group]	0.192	-0.236	-0.124					-1.48979	-2.0778	-0.997879					29.55	75.96	2	23	16	53	71.91
	1104	gi|108707969	Oryza sativa Japonica Group	expressed protein [Oryza sativa Japonica Group]	-0.108	-0.592	-0.364					-0.151807	-2.06823	-1.66376					13.25	13.25	1	6	6	8	40.78
	135	gi|115473615	Oryza sativa Japonica Group	Os07g0638100 [Oryza sativa Japonica Group]	0.136	-0.368	-0.476					-0.924883	-1.05892	-2.05667					65.34	65.35	1	37	33	87	54.32
	274	gi|222628506	Oryza sativa Japonica Group	hypothetical protein OsJ_14077 [Oryza sativa Japonica Group]	-0.244	0.0240002	0.0919999					-2.05588	-1.03958	-1.43695					44.21	44.46	3	26	21	52	37.11
	1073	gi|222637015	Oryza sativa Japonica Group	hypothetical protein OsJ_24204 [Oryza sativa Japonica Group]	-0.032	0.616	0.512					-0.179213	-2.05151	-1.67987					13.79	14.44	3	7	7	11	14.75
	743	gi|18542895	Oryza sativa Japonica Group	Putative aldose 1-epimerase - like protein [Oryza sativa Japonica Group]	-0.052	-0.356	-0.308					-0.307618	-2.05076	-1.66379					21.56	21.56	2	13	12	31	35.57
	1197	gi|297604659	Oryza sativa Japonica Group	Os05g0477900 [Oryza sativa Japonica Group]	0.0520002	-1.284	-0.748					-0.277469	-2.05005	-1.93911					11.87	11.87	2	8	6	19	31.01
	733	gi|115451799	Oryza sativa Japonica Group	Os03g0238600 [Oryza sativa Japonica Group]	-0.164	-0.4	-0.04					-0.501324	-2.03937	-0.398546					21.86	21.93	1	11	10	26	32.45
	593	gi|115474931	Oryza sativa Japonica Group	Os08g0162800 [Oryza sativa Japonica Group]	0.076	-0.316	-0.276					-0.0115925	-2.03902	-1.43362					26.42	26.42	1	24	12	50	79.12
	874	gi|297596332	Oryza sativa Japonica Group	Os01g0217800 [Oryza sativa Japonica Group]	-0.088	-0.4	-0.364					-0.0799749	-2.03833	-1.84976					18	18.38	4	12	9	20	33.88
	225	gi|115441357	Oryza sativa Japonica Group	Os01g0874700 [Oryza sativa Japonica Group]	-0.304	0.0879999	0.0879999					-2.02693	-0.397505	-0.5107					50.19	50.21	1	28	25	54	51.55
	158	gi|222636391	Oryza sativa Japonica Group	hypothetical protein OsJ_23002 [Oryza sativa Japonica Group]	0.0240002	-0.348	-0.192					-0.299638	-2.02247	-0.870664					60.92	60.93	2	36	30	72	51.74
	1117	gi|90399376	Oryza sativa Indica Group	B1011H02.4 [Oryza sativa Indica Group]	0.0159998	-0.2	-0.228					-0.100576	-1.78956	-2.01996					12.95	13.53	3	7	6	10	10.98
	1703	gi|213959194	Oryza sativa Japonica Group	HMG protein [Oryza sativa Japonica Group]	-0.172	-0.5	-0.348					-0.680799	-2.01292	-1.5962					6.51	6.51	2	3	3	4	17.56
	1325	gi|115474363	Oryza sativa Indica Group	Os08g0104400 [Oryza sativa Japonica Group]	-0.092	-0.96	-0.948					-0.279982	-1.9817	-2.01223					10.01	10.01	2	7	5	11	54.17
	1119	gi|115447017	Oryza sativa Japonica Group	Os02g0591700 [Oryza sativa Japonica Group]	-0.36	0.416	0.0119999					-0.678965	-2.01092	-0.228829					12.94	12.95	1	7	6	14	35.16
	557	gi|283050393	Oryza sativa Indica Group	catalase [Oryza sativa Indica Group]	0.0240002	0.408	0.356					-0.607545	-2.0018	-1.14392					27.96	37.01	5	14	13	36	48.17
	1022	gi|115477687	Oryza sativa Japonica Group	Os08g0549100 [Oryza sativa Japonica Group]	0.0360002	0.444	0.428					-0.082385	-2.00145	-0.870352					14.84	19.34	1	8	8	8	29.9
	1348	gi|222640696	Oryza sativa Japonica Group	hypothetical protein OsJ_27601 [Oryza sativa Japonica Group]	-0.424	0.136	0.116					-1.99906	-0.846019	-0.659559					9.79	9.79	3	4	4	5	19.1
	711	gi|115449183	Oryza sativa Japonica Group	Os02g0793700 [Oryza sativa Japonica Group]	-0.052	-0.488	-0.384					-0.712707	-1.9953	-1.80624					22.36	22.36	2	12	10	48	75.49
	883	gi|115458950	Oryza sativa Japonica Group	Os04g0475600 [Oryza sativa Japonica Group]	-0.00399999	-0.488	-0.624					-0.233023	-1.49151	-1.99372					17.91	17.91	1	11	8	19	32.33
	962	gi|125526259	Oryza sativa Indica Group	hypothetical protein OsI_02260 [Oryza sativa Indica Group]	-0.208	-0.156	-0.172					-1.98422	-1.67622	-1.552					16.06	16.08	2	8	8	14	36.31
	443	gi|41052915	Oryza sativa Japonica Group	putative ferredoxin-NADP(H) oxidoreductase [Oryza sativa Japonica Group]	-0.344	-0.132	-0.148					-1.98249	-0.833899	-0.95937					33.65	33.65	1	20	17	35	50.27
	498	gi|115471169	Oryza sativa Japonica Group	Os07g0213800 [Oryza sativa Japonica Group]	0.0240002	-1.82	-1.428					-0.369716	-1.97904	-1.13153					30.66	33.34	1	32	14	157	45.63
	483	gi|115442595	Oryza sativa Japonica Group	Os01g0978100 [Oryza sativa Japonica Group]	-0.036	-0.332	-0.408					-0.0129359	-1.90206	-1.97852					31.4	45.65	1	21	17	46	54.31
	1422	gi|115470389	Oryza sativa Indica Group	Os07g0122400 [Oryza sativa Japonica Group]	0.0520002	0.444	0.348					-0.123413	-1.97832	-1.52124					8.95	8.97	2	5	5	6	13.65
	524	gi|115462425	Oryza sativa Japonica Group	Os05g0181000 [Oryza sativa Japonica Group]	-0.04	0.124	0.124					-0.347905	-1.97295	-1.74448					29.55	61.87	2	16	16	21	34.58
	487	gi|29124136	Oryza sativa Japonica Group	putative ubiquitin-activating enzyme (alternative splicing product) [Oryza sativa Japonica Group]	0.124	0.132	0.208					-0.960159	-1.14046	-1.97136					31.18	31.18	3	19	16	25	35.37
	115	gi|115439209	Oryza sativa Japonica Group	Os01g0681900 [Oryza sativa Japonica Group]	0.0919999	-0.144	-0.156					-0.98289	-1.83862	-1.96929					69.98	69.99	4	37	34	65	24.09
	717	gi|115456717	Oryza sativa Japonica Group	Os03g0858100 [Oryza sativa Japonica Group]	-0.316	0.224	0.112					-1.96544	-1.72376	-1.09356					22.18	22.62	1	11	10	16	17.29
	545	gi|125544262	Oryza sativa Indica Group	hypothetical protein OsI_11978 [Oryza sativa Indica Group]	-0.124	0.468	0.564					-0.165573	-1.2028	-1.96127					28.42	50.36	3	19	14	36	59.84
	371	gi|218190919	Oryza sativa Indica Group	hypothetical protein OsI_07554 [Oryza sativa Indica Group]	-0.28	-0.708	-0.412					-0.206186	-1.96056	-0.79836					37.71	37.83	2	32	20	91	50.57
	453	gi|115468642	Oryza sativa Japonica Group	Os06g0573600 [Oryza sativa Japonica Group]	-0.076	-0.192	-0.22					-0.982956	-1.06737	-1.96045					33.24	35.49	1	18	17	37	30.77
	558	gi|115445927	Oryza sativa Japonica Group	Os02g0439700 [Oryza sativa Japonica Group]	0.0520002	0.112	0.284					-0.715032	-0.431989	-1.95315					27.9	28.28	1	15	14	23	30.16
	100	gi|115474601	Oryza sativa	Os08g0126300 [Oryza sativa Japonica Group]	-0.28	-1.008	-0.376					-0.349162	-1.95213	-1.84929					78.23	137.16	2	60	37	193	76.56
	87	gi|115449235	Oryza sativa Japonica Group	Os02g0797500 [Oryza sativa Japonica Group]	0.26	-0.468	0.184					-1.34812	-1.95212	-0.271969					84.22	87.86	2	56	41	145	63.32
	649	gi|115459078	Oryza sativa Japonica Group	Os04g0486600 [Oryza sativa Japonica Group]	0.14	-1.088	-0.352					-0.292306	-1.95209	-1.82063					23.85	149.27	2	26	11	60	82.2
	374	gi|218192543	Oryza sativa Indica Group	hypothetical protein OsI_10996 [Oryza sativa Indica Group]	0.152	0.164	0.288					-0.654057	-0.733461	-1.94821					37.48	37.64	2	26	19	64	48.46
	160	gi|115441963	Oryza sativa Japonica Group	Os01g0926300 [Oryza sativa Japonica Group]	0.292	-0.012	-0.06					-1.94796	-0.0448078	-0.000334006					60.62	60.7	2	48	31	132	52.55
	1709	gi|115448379	Oryza sativa Japonica Group	Os02g0722800 [Oryza sativa Japonica Group]	-0.164	0.392	0.192					-0.210624	-1.94132	-0.817345					6.46	13.09	3	3	3	3	6.871
	515	gi|60417785	Oryza sativa Indica Group	starch synthase IIa [Oryza sativa Japonica Group]	0.0720001	0.2	-0.18					-0.256414	-1.94088	-0.875953					29.83	29.83	6	15	15	22	26.05
	1380	gi|125564136	Oryza sativa Indica Group	hypothetical protein OsI_31791 [Oryza sativa Indica Group]	0.0319999	-0.476	-0.892					-0.232105	-1.42663	-1.93945					9.4	15.62	2	6	6	12	29.07
	324	gi|115472891	Oryza sativa Japonica Group	Os07g0570300 [Oryza sativa Japonica Group]	-0.068	-0.516	-0.256					-0.183813	-1.9387	-0.882527					40.34	40.43	3	22	21	43	23.79
	789	gi|125583741	Oryza sativa Japonica Group	hypothetical protein OsJ_08441 [Oryza sativa Japonica Group]	0.0200002	-0.164	-0.336					-0.024446	-1.42469	-1.93323					20.37	20.37	3	10	10	23	21.6
	1428	gi|115440541	Oryza sativa Japonica Group	Os01g0803200 [Oryza sativa Japonica Group]	0.0600002	-0.508	-0.368					-0.409615	-1.03688	-1.93083					8.88	8.9	2	7	5	12	30
	72	gi|125559927	Oryza sativa Indica Group	hypothetical protein OsI_27579 [Oryza sativa Indica Group]	0.0720001	0.184	0.332					-0.311671	-0.314002	-1.92891					93.53	94.17	2	70	44	251	78.81
	668	gi|115436430	Oryza sativa Indica Group	Os01g0348600 [Oryza sativa Japonica Group]	-0.02	0.312	0.264					-0.00467348	-1.92666	-1.16451					23.42	24.31	1	12	11	15	25.45
	659	gi|51854368	Oryza sativa Japonica Group	putative acetylornithine aminotransferase [Oryza sativa Japonica Group]	0.0159998	-0.252	-0.272					-0.291412	-1.91179	-1.65696					23.7	23.7	1	14	12	26	37.63
	1195	gi|222616726	Oryza sativa Japonica Group	hypothetical protein OsJ_35408 [Oryza sativa Japonica Group]	0.2	0.424	0.444					-0.543317	-1.8661	-1.90638					11.93	11.94	5	7	7	9	19.31
	802	gi|52076056	Oryza sativa Japonica Group	putative UIP2 [Oryza sativa Japonica Group]	0.128	0.444	0.512					-0.341267	-0.892538	-1.90598					19.92	19.92	1	14	9	43	48.57
	688	gi|297720695	Oryza sativa Japonica Group	Os01g0915401 [Oryza sativa Japonica Group]	0.26	0.588	0.6					-0.710132	-1.90585	-1.1903					22.97	22.97	1	14	11	41	45.27
	205	gi|115480019	Oryza sativa Japonica Group	Os09g0505600 [Oryza sativa Japonica Group]	-0.244	-0.316	-0.16					-0.528562	-1.89982	-0.785286					52.98	53.04	1	31	27	86	69.23
	90	gi|115471173	Oryza sativa Japonica Group	Os07g0214300 [Oryza sativa Japonica Group]	-0.104	-1.584	-1.084					-0.00595373	-0.644293	-1.89924					83.28	83.28	1	105	41	550	77.11
	2066	gi|115447589	Oryza sativa Japonica Group	Os02g0646400 [Oryza sativa Japonica Group]	-0.064	0.188	0.332					-0.940049	-1.63114	-1.89278					4.08	4.08	1	2	2	4	19.85
	762	gi|115450109	Oryza sativa Japonica Group	Os03g0101600 [Oryza sativa Japonica Group]	-0.02	-0.24	-0.16					-0.403731	-1.89202	-1.01593					21.05	21.08	2	12	10	21	41.16
	1381	gi|32489165	Oryza sativa Japonica Group	OSJNBa0094O15.2 [Oryza sativa Japonica Group]	-0.328	0.508	0.264					-0.559713	-1.89041	-0.959394					9.4	9.41	3	4	4	4	17.97
	522	gi|115437452	Oryza sativa Japonica Group	Os01g0550100 [Oryza sativa Japonica Group]	-0.12	0.176	0.204					-0.810551	-1.31809	-1.89012					29.63	29.65	3	15	14	33	39.45
	1210	gi|297723761	Oryza sativa Japonica Group	Os05g0179900 [Oryza sativa Japonica Group]	-0.18	0.324	0.48					-0.299391	-1.06902	-1.88971					11.57	11.57	3	6	6	15	10.06
	71	gi|115448989	Oryza sativa Japonica Group	Os02g0774300 [Oryza sativa Japonica Group]	0.0999998	0.124	0.204					-0.927679	-1.35362	-1.86859					93.79	96.21	2	74	46	201	58.62
	1316	gi|125562231	Oryza sativa Indica Group	hypothetical protein OsI_29936 [Oryza sativa Indica Group]	0.104	0.588	0.912					-0.00486746	-1.10617	-1.86852					10.09	10.09	2	5	5	9	21.84
	389	gi|115456219	Oryza sativa Japonica Group	Os03g0819100 [Oryza sativa Japonica Group]	-0.264	0.0159998	0.0520002					-1.85993	-0.138238	-0.159328					36.68	36.68	2	18	17	29	36.82
	1069	gi|115461951	Oryza sativa Japonica Group	Os05g0135700 [Oryza sativa Japonica Group]	0.0600002	0.484	0.364					-0.25846	-1.85818	-1.53824					13.83	60.8	4	8	7	21	73.99
	1346	gi|222618453	Oryza sativa Japonica Group	hypothetical protein OsJ_01790 [Oryza sativa Japonica Group]	-0.036	-0.496	-0.94					-0.0670299	-0.949115	-1.85632					9.83	9.83	4	5	5	7	28.44
	123	gi|115469822	Oryza sativa Japonica Group	Os06g0704600 [Oryza sativa Japonica Group]	-0.076	-0.228	-0.176					-0.275537	-1.85172	-1.29335					68.45	68.51	1	44	34	114	62.44
	296	gi|115438681	Oryza sativa Japonica Group	Os01g0624500 [Oryza sativa Japonica Group]	-0.252	-0.112	0.0520002					-1.84832	-0.767032	-0.283944					42.59	42.77	1	24	21	63	59.13
	754	gi|115465685	Oryza sativa Japonica Group	Os05g0582800 [Oryza sativa Japonica Group]	0.128	-0.328	-0.288					-0.422311	-1.6267	-1.84578					21.3	21.34	2	10	10	20	28.96
	439	gi|222625756	Oryza sativa Japonica Group	hypothetical protein OsJ_12490 [Oryza sativa Japonica Group]	0	-0.276	-0.28					-0.0597451	-1.84418	-1.43509					33.88	33.96	4	22	18	52	16.38
	735	gi|222640473	Oryza sativa Japonica Group	hypothetical protein OsJ_27139 [Oryza sativa Japonica Group]	-0.104	-0.236	-0.26					-0.686375	-1.78975	-1.84253					21.8	21.82	3	10	10	13	36.93
	674	gi|115471185	Oryza sativa Japonica Group	Os07g0216600 [Oryza sativa Japonica Group]	0.0840001	-1.748	-0.472					-0.435971	-1.83954	-0.894587					23.26	77.89	1	14	11	31	75.95
	406	gi|115452657	Oryza sativa Japonica Group	Os03g0313600 [Oryza sativa Japonica Group]	0.14	-0.06	0.0319999					-1.83738	-0.0353512	-0.468825					36	36.03	2	21	18	43	30.39
	913	gi|115443643	Oryza sativa Japonica Group	Os02g0102900 [Oryza sativa Japonica Group]	-0.076	-0.104	-0.368					-0.0862898	-0.370326	-1.83732					17.27	50.2	1	9	9	13	46.49
	699	gi|75138360	Oryza sativa Japonica Group	RecName: Full=Phospho-2-dehydro-3-deoxyheptonate aldolase 2, chloroplastic; AltName: Full=3-deoxy-D-arabino-heptulosonate 7-phosphate synthase 2; AltName: Full=DAHP synthase 2; AltName: Full=Phospho-2-keto-3-deoxyheptonate aldolase 2; Flags: Precursor	0.144	0.42	0.3					-0.445909	-1.83642	-0.660179					22.68	22.71	2	12	11	17	28.39
	31	gi|28190676	Oryza sativa Japonica Group	putative transketolase [Oryza sativa Japonica Group]	-0.068	-0.184	-0.016					-0.504417	-1.83592	-0.483525					142.26	142.26	2	101	68	279	59.22
	1000	gi|115477787	Oryza sativa Japonica Group	Os08g0557900 [Oryza sativa Japonica Group]	-0.00399999	0.0159998	0.0240002					-0.852061	-0.87538	-1.8343					15.3	15.31	2	10	7	19	39.2
	266	gi|125588578	Oryza sativa Japonica Group	hypothetical protein OsJ_13305 [Oryza sativa Japonica Group]	0.0959998	-0.264	-0.244					-0.380886	-1.83348	-1.79924					44.97	44.97	2	30	24	46	41.72
	1614	gi|115476190	Oryza sativa Japonica Group	Os08g0379400 [Oryza sativa Japonica Group]	-0.124	-0.26	-0.296					-0.531669	-1.62231	-1.83135					7.36	7.37	2	4	4	4	21.28
	796	gi|115482940	Oryza sativa Japonica Group	Os10g0516400 [Oryza sativa Japonica Group]	0.0879999	0.0959998	0.124					-0.747575	-0.887835	-1.83122					20.09	20.09	2	9	8	17	55.22
	516	gi|115460876	Oryza sativa Indica Group	Os04g0640700 [Oryza sativa Japonica Group]	0.0399999	-0.248	-0.192					-0.193447	-1.82998	-1.62905					29.82	29.97	2	16	14	33	24.31
	1227	gi|115472897	Oryza sativa Japonica Group	Os07g0570700 [Oryza sativa Japonica Group]	-0.00800001	-0.328	-0.332					-0.112081	-1.75118	-1.82851					11.39	11.4	1	5	4	8	35.34
	927	gi|218196375	Oryza sativa Indica Group	hypothetical protein OsI_19060 [Oryza sativa Indica Group]	0.0200002	-0.46	-0.024					-0.074422	-1.82796	-0.145454					16.91	26.33	4	9	9	23	18.78
	330	gi|222624217	Oryza sativa Japonica Group	hypothetical protein OsJ_09473 [Oryza sativa Japonica Group]	0.0720001	0.172	0.196					-0.490208	-1.47535	-1.82693					39.86	39.88	3	23	20	43	44.36
	34	gi|115465579	Oryza sativa Japonica Group	Os05g0574400 [Oryza sativa Japonica Group]	-0.092	-0.444	-0.204					-0.153885	-1.82643	-0.265222					139.44	139.44	1	117	66	360	84.41
	302	gi|115469028	Oryza sativa Japonica Group	Os06g0625500 [Oryza sativa Japonica Group]	-0.168	-0.3	-0.204					-0.556596	-1.81977	-1.02351					41.94	41.94	1	25	21	61	63.79
	2061	gi|115473741	Oryza sativa Japonica Group	Os07g0647400 [Oryza sativa Japonica Group]	0.284	1.148	1.128					-1.08293	-1.81692	-1.74176					4.1	4.1	2	2	2	3	8.696
	603	gi|115455505	Oryza sativa Japonica Group	Os03g0761500 [Oryza sativa Japonica Group]	0.328	-0.028	0.228					-1.8135	-0.104983	-0.567568					25.94	25.94	1	14	12	24	22.25
	366	gi|115474531	Oryza sativa Japonica Group	Os08g0117400 [Oryza sativa Japonica Group]	-0.104	-0.392	-0.088					-0.263162	-1.81316	-0.224013					38.01	38.01	1	25	19	66	82.43
	740	gi|115441831	Oryza sativa Japonica Group	Os01g0916600 [Oryza sativa Japonica Group]	0.192	0.172	0.272					-1.25138	-1.19732	-1.80738					21.69	21.69	1	15	11	43	61.33
	1102	gi|115482030	Oryza sativa Japonica Group	Os10g0416800 [Oryza sativa Japonica Group]	0.372	0.984	0.88					-0.691516	-1.75627	-1.80224					13.26	13.26	2	7	7	14	27.08
	192	gi|108706511	Oryza sativa Japonica Group	Proteasome subunit alpha type 6, putative, expressed [Oryza sativa Japonica Group]	-0.00399999	-0.18	-0.044					-0.791681	-1.80155	-0.0348122					54.71	54.75	2	34	28	99	66.43
	1358	gi|222636322	Oryza sativa Japonica Group	hypothetical protein OsJ_22844 [Oryza sativa Japonica Group]	-0.052	-0.504	-0.384					-0.337906	-1.80075	-1.59381					9.71	9.71	3	5	5	10	5.833
	1009	gi|115468250	Oryza sativa Japonica Group	Os06g0507200 [Oryza sativa Japonica Group]	0.108	-0.768	-0.58					-1.23019	-1.79973	-1.68775					15.03	15.03	1	13	7	39	35.57
	567	gi|115465767	Oryza sativa Japonica Group	Os05g0589600 [Oryza sativa Japonica Group]	-0.116	-0.248	-0.256					-0.497477	-1.793	-1.79521					27.52	27.59	2	16	14	32	36.55
	65	gi|125538634	Oryza sativa Indica Group	hypothetical protein OsI_06386 [Oryza sativa Indica Group]	0.128	0.00400006	0.192					-0.857151	-0.0406784	-1.79442					101.52	101.6	2	64	49	128	45.79
	1264	gi|297597194	Oryza sativa Japonica Group	Os01g0611000 [Oryza sativa Japonica Group]	-0.024	-0.08	-0.116					-0.141609	-0.845982	-1.78871					10.78	10.78	3	6	5	9	17.29
	882	gi|115466558	Oryza sativa Japonica Group	Os06g0160200 [Oryza sativa Japonica Group]	0.0679999	-1.072	-0.54					-0.157783	-1.30636	-1.78636					17.91	17.91	1	9	8	17	30.61
	1554	gi|77552025	Oryza sativa Japonica Group	pg1, putative, expressed [Oryza sativa Japonica Group]	0.0600002	0.756	0.828					-0.061117	-1.39248	-1.78317					7.91	7.91	4	4	4	4	5.161
	1640	gi|222630936	Oryza sativa Japonica Group	hypothetical protein OsJ_17876 [Oryza sativa Japonica Group]	-0.292	0.456	-0.144					-0.742188	-1.78305	-0.158854					7.07	7.08	4	3	3	5	12.2
	215	gi|115483468	Oryza sativa Japonica Group	Os10g0563700 [Oryza sativa Japonica Group]	0.164	-0.296	-0.056					-0.348058	-1.77524	-0.34234					51.96	77.46	1	49	25	189	84.77
	921	gi|5091608	Oryza sativa Japonica Group	10A19I.12 [Oryza sativa Japonica Group]	-0.00399999	-0.088	-0.388					-0.100848	-0.330169	-1.77292					17.01	48.88	3	10	8	15	46.88
	681	gi|30017570	Oryza sativa Japonica Group	unknown protein [Oryza sativa Japonica Group]	-0.016	-0.04	0.224					-0.591054	-0.281366	-1.76806					23.08	23.11	2	12	11	24	47.31
	996	gi|115467040	Oryza sativa Japonica Group	Os06g0211300 [Oryza sativa Japonica Group]	0.12	-0.32	0.0119999					-0.197796	-1.76671	-0.143718					15.37	15.37	1	7	7	11	63.93
	1572	gi|47777377	Oryza sativa Japonica Group	unknown protein [Oryza sativa Japonica Group]	-0.112	-0.592	-0.772					-0.298619	-1.56024	-1.76636					7.7	7.71	3	4	4	5	31.13
	1321	gi|642121	Oryza sativa Indica Group	small GTP-binding protein [Oryza sativa Indica Group]	-0.016	0.516	0.436					-0.31782	-1.76425	-1.70693					10.02	10.02	3	5	5	8	28.25
	1329	gi|115487674	Oryza sativa Japonica Group	Os12g0183100 [Oryza sativa Japonica Group]	-0.02	-0.468	-0.272					-0.20209	-1.76395	-1.21656					10	10.03	5	5	5	9	13.17
	1520	gi|297723967	Oryza sativa Japonica Group	Os05g0320650 [Oryza sativa Japonica Group]	0.168	-0.976	-0.68					-0.527568	-1.76323	-1.6523					8.06	8.06	1	6	4	13	19.32
	999	gi|115488938	Oryza sativa Japonica Group	Os12g0541500 [Oryza sativa Japonica Group]	-0.372	-0.00399999	-0.088					-1.75884	-0.00801448	-0.152107					15.31	15.34	1	7	7	10	9.617
	730	gi|125561170	Oryza sativa Indica Group	hypothetical protein OsI_28867 [Oryza sativa Indica Group]	0.0959998	0.124	0.24					-0.78205	-0.53112	-1.75203					21.9	21.9	2	14	10	26	30.47
	1298	gi|115448791	Oryza sativa Japonica Group	Os02g0758000 [Oryza sativa Japonica Group]	-0.184	-0.512	-0.392					-0.835972	-1.74825	-1.45233					10.28	10.29	1	7	5	12	17.27
	1751	gi|56783671	Oryza sativa Japonica Group	putative COP9 signalosome complex subunit 2 [Oryza sativa Japonica Group]	-0.34	0.412	0.292					-0.492615	-1.74812	-1.24237					6.17	6.18	2	3	3	4	9.469
	320	gi|115488372	Oryza sativa Japonica Group	Os12g0429200 [Oryza sativa Japonica Group]	-0.00399999	-0.26	-0.264					-0.0893196	-1.22868	-1.7474					40.57	40.57	1	21	20	53	26.01
	543	gi|378548276	Oryza sativa Indica Group	RecName: Full=Probable aldo-keto reductase 2	-0.024	-0.34	-0.204					-0.000375431	-1.7421	-0.866253					28.63	28.63	2	14	14	18	41.6
	755	gi|258644607	Oryza sativa Indica Group	putative threonyl-tRNA synthetase [Oryza sativa Indica Group]	0.0240002	0.3	0.212					-0.273702	-1.7371	-1.13212					21.28	21.28	4	10	10	17	16.56
	491	gi|62734287	Oryza sativa Japonica Group	At1g05520/T25N20_16 [Oryza sativa Japonica Group]	-0.076	0.344	0.364					-0.0793696	-0.896844	-1.73689					31.02	31.03	2	16	15	58	27.36
	1137	gi|115451067	Oryza sativa Japonica Group	Os03g0175600 [Oryza sativa Japonica Group]	0.312	-0.072	-0.36					-1.73455	-0.202933	-0.482414					12.67	12.67	1	7	7	11	22.9
	911	gi|115446873	Oryza sativa Japonica Group	Os02g0576400 [Oryza sativa Japonica Group]	0.0799998	-0.496	-0.196					-0.421623	-1.73144	-0.643229					17.32	17.32	1	20	8	52	93.28
	496	gi|18087684	Oryza sativa Japonica Group	putative exohydrolase [Oryza sativa Japonica Group]	0.0959998	-0.316	-0.296					-1.1386	-1.73113	-1.36247					30.75	31.26	2	20	15	32	23.93
	917	gi|218197248	Oryza sativa Indica Group	hypothetical protein OsI_20936 [Oryza sativa Indica Group]	-0.00800001	0.272	0.26					-0.208434	-1.73083	-1.59745					17.17	17.23	2	9	8	11	24.52
	508	gi|218191391	Oryza sativa Indica Group	hypothetical protein OsI_08537 [Oryza sativa Indica Group]	-0.064	-0.22	-0.284					-0.325932	-1.72573	-1.65507					30.23	30.23	2	19	16	36	37.92
	1118	gi|29150368	Oryza sativa Japonica Group	putative oxidoreductase [Oryza sativa Japonica Group]	-0.016	0.52	0.64					-0.0214274	-1.46776	-1.72527					12.95	12.97	1	7	6	10	26.13
	1201	gi|125553370	Oryza sativa Indica Group	hypothetical protein OsI_21036 [Oryza sativa Indica Group]	-0.108	-0.72	-0.384					-0.250357	-1.72068	-1.16349					11.8	11.8	2	7	6	10	45.51
	492	gi|57899806	Oryza sativa Japonica Group	putative fructokinase [Oryza sativa Japonica Group]	-0.068	-0.36	-0.196					-0.281327	-1.71324	-0.71447					31.01	31.47	1	17	15	33	45.31
	1559	gi|6525009	Oryza sativa Japonica Group	copper chaperone homolog CCH [Oryza sativa]	0.0399999	-0.976	-0.932					-0.239217	-1.65061	-1.70987					7.87	7.87	2	5	4	15	37.88
	308	gi|115442283	Oryza sativa Japonica Group	Os01g0952600 [Oryza sativa Japonica Group]	0.112	-0.148	-0.148					-1.38584	-1.63408	-1.70771					41.72	41.72	1	22	21	32	22.11
	1015	gi|148886771	Oryza sativa Japonica Group	RecName: Full=Actin-7	-0.1	0.3	0.24					-0.155966	-1.70537	-1.31153					14.92	58.44	2	9	7	18	65.69
	1030	gi|115445841	Oryza sativa Japonica Group	Os02g0325100 [Oryza sativa Japonica Group]	-0.04	0.46	0.512					-0.0807659	-1.10491	-1.70475					14.64	16.79	2	6	6	7	26.97
	98	gi|218186150	Oryza sativa Indica Group	hypothetical protein OsI_36917 [Oryza sativa Indica Group]	-0.056	-0.44	0.16					-0.280345	-0.528813	-1.70308					79.99	80	2	47	37	167	28.31
	862	gi|222616446	Oryza sativa Japonica Group	hypothetical protein OsJ_34867 [Oryza sativa Japonica Group]	0.236	0.3	0.36					-0.451809	-1.30088	-1.70235					18.32	18.35	4	11	9	21	22.57
	1123	gi|297613482	Oryza sativa Japonica Group	Os12g0600400 [Oryza sativa Japonica Group]	-0.00800001	-0.2	-0.208					-0.0485876	-1.10562	-1.69901					12.91	12.91	2	6	6	8	37.54
	556	gi|15451578	Oryza sativa Japonica Group	Putative quinone oxidoreductase [Oryza sativa Japonica Group]	-0.04	0.176	0.296					-0.107854	-0.766219	-1.69836					28	28	2	14	14	30	41.42
	429	gi|77556036	Oryza sativa Japonica Group	Metalloenzyme superfamily protein, expressed [Oryza sativa Japonica Group]	-0.044	-0.292	-0.084					-0.0966806	-1.69772	-0.46864					34.78	34.86	2	21	17	45	45.48
	849	gi|115454727	Oryza sativa Japonica Group	Os03g0693600 [Oryza sativa Japonica Group]	-0.308	-0.244	-0.312					-1.5603	-1.6007	-1.6934					18.76	20.42	2	10	9	20	28.17
	977	gi|115470781	Oryza sativa Japonica Group	Os07g0170100 [Oryza sativa Japonica Group]	-0.108	-0.36	-0.332					-0.568566	-1.69138	-1.50499					15.78	15.79	1	9	8	14	22.97
	1308	gi|115457870	Oryza sativa Indica Group	Os04g0352400 [Oryza sativa Japonica Group]	-0.032	-0.136	-0.368					-0.131386	-0.590258	-1.68933					10.16	15.14	1	6	5	8	15.38
	1556	gi|115489014	Oryza sativa Indica Group	Os12g0555000 [Oryza sativa Japonica Group]	0.144	0.38	0.028					-0.600772	-1.68817	-0.122241					7.9	7.9	1	4	4	8	28.75
	739	gi|115448217	Oryza sativa Japonica Group	Os02g0709200 [Oryza sativa Japonica Group]	0.0200002	-0.284	-0.332					-0.171359	-1.6877	-1.52704					21.72	21.73	2	10	10	20	30.82
	1481	gi|62733375	Oryza sativa Japonica Group	putative protein [Oryza sativa Japonica Group]	-0.364	0.46	0.268					-0.900592	-1.68716	-0.61954					8.29	9.83	5	4	4	7	15.53
	732	gi|115470775	Oryza sativa Indica Group	Os07g0169600 [Oryza sativa Japonica Group]	-0.16	-0.356	-0.42					-0.45108	-1.54705	-1.68328					21.87	21.89	1	12	11	25	27.94
	33	gi|14192878	Oryza sativa Japonica Group	Hypothetical protein [Oryza sativa]	0.0440001	0.252	0.54					-0.0323165	-0.202935	-1.67899					140.46	140.47	1	101	67	296	82.59
	2260	gi|55233175	Oryza sativa Indica Group	beta-cyanoalanine synthase [Oryza sativa Indica Group]	0.00400006	-0.548	-0.712					-0.00460058	-1.67241	-1.59788					3.52	3.52	3	3	2	5	9.019
	1406	gi|115451209	Oryza sativa Japonica Group	Os03g0186900 [Oryza sativa Japonica Group]	0.124	-0.2	-0.528					-0.579907	-0.0871856	-1.66993					9.13	9.16	2	5	5	9	17.35
	1216	gi|115459478	Oryza sativa Japonica Group	Os04g0521800 [Oryza sativa Japonica Group]	-0.012	-0.22	-0.512					-0.0179094	-1.12001	-1.66773					11.48	14.23	2	6	6	11	27.7
	1278	gi|115454685	Oryza sativa Japonica Group	Os03g0688200 [Oryza sativa Japonica Group]	-0.204	0.376	-0.04					-0.215438	-1.66543	-0.369625					10.55	10.6	2	6	5	20	13.09
	628	gi|125591574	Oryza sativa Japonica Group	hypothetical protein OsJ_16095 [Oryza sativa Japonica Group]	0.028	0.576	0.496					-0.0596153	-1.66535	-1.4483					24.5	24.5	4	16	13	26	16.19
	237	gi|4680192	Oryza sativa Indica Group	hypothetical protein [Oryza sativa Indica Group]	-0.228	-0.06	0.0639999					-1.662	-0.0486251	-0.268681					48.21	48.29	3	27	23	45	27.63
	822	gi|15341604	Oryza sativa Japonica Group	putative ankyrin [Oryza sativa Japonica Group]	0.0559999	0.144	0.288					-0.59189	-0.82568	-1.66022					19.43	19.72	1	10	9	39	49.21
	1007	gi|115483941	Oryza sativa Japonica Group	Os11g0127900 [Oryza sativa Japonica Group]	-0.036	0.316	-0.048					-0.221458	-1.65933	-0.11863					15.04	15.05	1	7	7	18	51.68
	530	gi|115464069	Oryza sativa Japonica Group	Os05g0432700 [Oryza sativa Japonica Group]	0.0799998	0.0159998	0.36					-0.278652	-0.283134	-1.65801					29.21	29.43	3	20	15	55	76.15
	5	gi|115487998	Oryza sativa Japonica Group	Os12g0244100 [Oryza sativa Japonica Group]	-0.036	0.00799985	0.116					-0.200495	-0.035319	-1.65642					260.61	263.02	2	227	127	898	77.51
	553	gi|297721387	Oryza sativa Japonica Group	Os02g0595700 [Oryza sativa Japonica Group]	-0.064	-0.032	-0.272					-0.51977	-0.075808	-1.65383					28.07	28.13	3	15	14	24	32.98
	1722	gi|22773231	Oryza sativa Japonica Group	Putative RNA-binding protein [Oryza sativa Japonica Group]	0.208	0.44	0.532					-0.501488	-1.38884	-1.65168					6.37	6.37	6	3	3	3	7.542
	334	gi|115487678	Oryza sativa Japonica Group	Os12g0183300 [Oryza sativa Japonica Group]	-0.128	-0.312	0.0159998					-0.37445	-1.65141	-0.0637825					39.66	39.92	1	21	20	44	60.89
	273	gi|115471181	Oryza sativa Japonica Group	Os07g0215500 [Oryza sativa Japonica Group]	-0.172	-1.032	-1.64					-0.136773	-1.56796	-1.64988					44.3	60.25	1	41	21	130	65.63
	577	gi|222631874	Oryza sativa Japonica Group	hypothetical protein OsJ_18835 [Oryza sativa Japonica Group]	-0.128	-0.036	-0.232					-0.850311	-0.343458	-1.64747					27.1	27.14	1	14	14	20	17.18
	797	gi|125552076	Oryza sativa Indica Group	hypothetical protein OsI_19702 [Oryza sativa Indica Group]	-0.28	0.236	0.248					-0.421773	-0.851639	-1.64464					20.09	20.09	3	12	9	40	35.5
	156	gi|222637461	Oryza sativa Japonica Group	hypothetical protein OsJ_25140 [Oryza sativa Japonica Group]	-0.168	-0.196	0.028					-1.38366	-1.63983	-0.0248312					61.03	93.58	2	36	31	103	63.92
	133	gi|115464123	Oryza sativa Japonica Group	Os05g0438800 [Oryza sativa Japonica Group]	-0.372	0.108	0.108					-1.63758	-0.41462	-0.902295					65.82	65.82	1	42	33	113	71.54
	1564	gi|125595990	Oryza sativa Japonica Group	hypothetical protein OsJ_20061 [Oryza sativa Japonica Group]	0.14	0.196	0.396					-0.255888	-0.388591	-1.63251					7.79	7.94	2	5	4	6	19.8
	989	gi|125602945	Oryza sativa Japonica Group	hypothetical protein OsJ_26838 [Oryza sativa Japonica Group]	-0.212	-0.056	-0.204					-0.170803	-0.113721	-1.63054					15.47	15.48	3	8	8	21	24.47
	1384	gi|47847651	Oryza sativa Japonica Group	putative hydroxyproline-rich glycoprotein 1 [Oryza sativa Japonica Group]	-0.188	0.296	0.0200002					-0.698511	-1.62813	-0.25921					9.39	9.45	2	5	5	6	39.55
	414	gi|125526269	Oryza sativa Indica Group	hypothetical protein OsI_02273 [Oryza sativa Indica Group]	0.0240002	-0.66	-0.696					-0.551744	-1.6262	-1.50603					35.59	35.61	2	22	17	56	66.31
	594	gi|54290289	Oryza sativa Japonica Group	unknown protein [Oryza sativa Japonica Group]	-0.18	-0.332	-0.212					-0.55901	-1.62549	-1.11038					26.33	26.33	3	15	14	24	50.97
	1442	gi|90398985	Oryza sativa Japonica Group	H0801D08.15 [Oryza sativa Indica Group]	0.0600002	-0.228	-0.28					-0.343199	-1.3454	-1.61839					8.68	8.68	2	5	3	5	19.38
	1510	gi|222637711	Oryza sativa Japonica Group	hypothetical protein OsJ_25631 [Oryza sativa Japonica Group]	-0.06	-0.484	-0.14					-0.727262	-1.61817	-1.229					8.09	8.1	2	4	4	14	39.42
	2475	gi|222636543	Oryza sativa Japonica Group	hypothetical protein OsJ_23317 [Oryza sativa Japonica Group]	-0.048	-1.428	-0.732					-0.247857	-1.61491	-1.19221					2.34	2.44	3	1	1	1	2.793
	1333	gi|115474565	Oryza sativa Japonica Group	Os08g0120500 [Oryza sativa Japonica Group]	-0.192	0.388	-0.048					-0.483669	-1.60834	-0.00280415					9.98	10.41	1	5	5	7	14.11
	654	gi|222624954	Oryza sativa Japonica Group	hypothetical protein OsJ_10916 [Oryza sativa Japonica Group]	-0.16	-0.356	-0.428					-0.0195374	-1.02085	-1.60457					23.77	23.78	2	12	12	23	22.91
	95	gi|115438939	Oryza sativa Japonica Group	Os01g0654500 [Oryza sativa Japonica Group]	0.0399999	-0.136	-0.068					-0.549324	-1.60202	-0.416575					81.8	81.8	1	51	40	115	69.42
	571	gi|125561408	Oryza sativa Indica Group	hypothetical protein OsI_29091 [Oryza sativa Indica Group]	0.076	0.22	0.152					-0.347278	-1.60012	-0.814093					27.37	27.39	2	14	13	20	28.18
	364	gi|115464745	Oryza sativa Japonica Group	Os05g0501700 [Oryza sativa Japonica Group]	-0.144	-0.272	-0.288					-0.474523	-1.34788	-1.5986					38.18	38.22	2	29	18	75	70.15
	1538	gi|125538267	Oryza sativa Indica Group	hypothetical protein OsI_06032 [Oryza sativa Indica Group]	-0.072	-0.364	-0.684					-0.238406	-1.0578	-1.59843					8	8	2	4	4	4	35.06
	794	gi|115454901	Oryza sativa Japonica Group	Os03g0710800 [Oryza sativa Japonica Group]	-0.36	0.324	0.276					-1.22239	-0.821027	-1.59567					20.14	38.65	2	12	10	35	66.54
	288	gi|115439261	Oryza sativa Japonica Group	Os01g0686800 [Oryza sativa Japonica Group]	0.0119999	-0.00399999	-0.028					-0.0251714	-0.200867	-1.59465					43.26	43.26	1	25	22	64	79.34
	783	gi|218191863	Oryza sativa Indica Group	hypothetical protein OsI_09541 [Oryza sativa Indica Group]	0.0999998	-0.196	-0.296					-0.458517	-0.893791	-1.59394					20.46	20.51	2	11	10	12	28.09
	1338	gi|125542150	Oryza sativa Indica Group	hypothetical protein OsI_09745 [Oryza sativa Indica Group]	-0.128	-0.156	-0.188					-0.502483	-1.22619	-1.59209					9.96	9.96	2	5	5	7	21.15
	2301	gi|125538345	Oryza sativa Indica Group	hypothetical protein OsI_06110 [Oryza sativa Indica Group]	0.236	-1.248	-0.36					-0.769651	-1.59145	-0.64206					3.29	3.29	2	2	2	3	7.619
	842	gi|83306210	Oryza sativa Indica Group	eukaryotic translation initiation factor 2 alpha [Oryza sativa Indica Group]	-0.2	0.152	0.288					-1.00295	-0.639415	-1.58602					18.86	20.31	3	10	10	20	37.46
	824	gi|119370643	Oryza sativa Japonica Group	RecName: Full=Glutaredoxin-C8; AltName: Full=Glutaredoxin-C4 homolog	0.0479999	0.248	0.348					-0.0846747	-0.446055	-1.58578					19.4	19.41	2	10	9	29	46.32
	153	gi|115450493	Oryza sativa Japonica Group	Os03g0129300 [Oryza sativa Japonica Group]	-0.236	0.212	0.104					-1.57223	-1.58229	-0.390505					61.54	67.64	1	51	31	162	50.23
	2175	gi|297724475	Oryza sativa Japonica Group	Os06g0149300 [Oryza sativa Japonica Group]	0.136	-0.492	0.14					-0.521821	-1.58073	-0.53508					4	4	1	4	2	9	47.69
	629	gi|115458724	Oryza sativa Japonica Group	Os04g0455600 [Oryza sativa Japonica Group]	-0.02	-0.124	-0.22					-0.18284	-1.20907	-1.58025					24.45	24.45	3	13	12	20	53.44
	130	gi|50233978	Oryza sativa Indica Group	ATP synthase CF1 beta subunit [Oryza nivara]	-0.324	-0.196	-0.076					-1.58009	-0.550317	-0.820468					66.43	80.66	3	49	33	107	70.88
	581	gi|47497617	Oryza sativa Japonica Group	putative co-chaperone CGE1 precursor isoform b [Oryza sativa Japonica Group]	-0.012	0.12	0.268					-0.508364	-0.82875	-1.5773					26.93	26.93	3	16	12	41	35.24
	181	gi|297599626	Oryza sativa Japonica Group	Os02g0625500 [Oryza sativa Japonica Group]	0.0520002	-0.216	-0.036					-0.141988	-1.5768	-0.276608					57.06	57.09	3	48	29	145	56.12
	2733	gi|297600915	Oryza sativa Japonica Group	Os03g0353400 [Oryza sativa Japonica Group]	-1.44	-0.36	0.12					-1.57561	-0.581668	-0.232751					2	2.07	5	2	1	2	6.897
	107	gi|31415971	Oryza sativa Japonica Group	putative 3-isopropylmalate dehydrogenase [Oryza sativa Japonica Group]	0.196	-0.208	-0.00399999					-0.874548	-1.57478	-0.47195					73.06	73.06	2	51	38	126	61.76
	1079	gi|215765674	Oryza sativa Japonica Group	unnamed protein product [Oryza sativa Japonica Group]	-0.064	-0.42	-0.328					-0.368735	-1.57185	-1.28666					13.68	21.09	2	8	7	15	32.05
	415	gi|115461052	Oryza sativa Japonica Group	Os04g0658000 [Oryza sativa Japonica Group]	-0.024	-0.196	-0.132					-0.235147	-1.56815	-0.95232					35.57	35.63	2	20	18	39	66.28
	728	gi|218163	Oryza sativa Japonica Group	ferredoxin-NADP+ reductase enzyme [Oryza sativa Japonica Group]	-0.12	-0.304	-0.232					-0.276524	-1.56597	-1.07921					21.91	21.91	1	11	11	20	36.91
	766	gi|109940141	Oryza sativa Japonica Group	RecName: Full=50S ribosomal protein L12, chloroplastic; AltName: Full=CL12; Flags: Precursor	-0.148	-0.04	-0.292					-0.470519	-0.0711096	-1.56512					20.93	20.95	1	11	10	17	57.3
	102	gi|215694277	Oryza sativa Japonica Group	unnamed protein product [Oryza sativa Japonica Group]	-0.032	-0.148	-0.02					-0.143092	-1.564	-0.0704858					77.95	78.29	2	43	36	89	45.77
	837	gi|115450675	Oryza sativa Japonica Group	Os03g0143400 [Oryza sativa Japonica Group]	-0.104	0.0159998	0.196					-0.39193	-0.307345	-1.55809					18.97	116.29	1	13	10	29	66.72
	463	gi|218186590	Oryza sativa Indica Group	hypothetical protein OsI_37812 [Oryza sativa Indica Group]	-0.224	-0.412	-0.192					-0.367339	-1.55419	-0.490056					32.65	32.68	2	19	17	47	35.64
	1470	gi|125577657	Oryza sativa Japonica Group	hypothetical protein OsJ_34421 [Oryza sativa Japonica Group]	-0.092	0.32	0.524					-0.0913197	-1.00745	-1.55392					8.39	8.39	3	5	5	6	13.92
	1367	gi|77553656	Oryza sativa Japonica Group	GRF zinc finger family protein [Oryza sativa Japonica Group]	0.352	0.528	0.588					-1.07784	-1.39156	-1.55289					9.58	9.58	3	5	4	15	15.11
	619	gi|115445075	Oryza sativa Japonica Group	Os02g0220500 [Oryza sativa Japonica Group]	-0.32	-0.072	0.144					-1.55251	-0.226821	-0.518682					24.96	51.71	2	16	12	40	53.62
	1862	gi|115466514	Oryza sativa Japonica Group	Os06g0156700 [Oryza sativa Japonica Group]	0.0399999	-0.548	-0.74					-0.183661	-1.38248	-1.55232					5.59	5.59	1	3	3	3	9.901
	480	gi|222623827	Oryza sativa Japonica Group	hypothetical protein OsJ_08693 [Oryza sativa Japonica Group]	0.0440001	-0.268	-0.204					-0.443715	-1.55186	-1.38782					31.59	31.76	3	16	15	23	14.04
	1077	gi|222628837	Oryza sativa Japonica Group	hypothetical protein OsJ_14740 [Oryza sativa Japonica Group]	-0.14	0.636	0.276					-0.572026	-1.54705	-0.230265					13.73	13.73	4	8	7	14	30.32
	576	gi|115445005	Oryza sativa Japonica Group	Os02g0214500 [Oryza sativa Japonica Group]	-0.168	-0.336	-0.068					-0.798733	-1.54637	-0.365176					27.16	27.16	1	17	14	39	51.98
	1291	gi|115459588	Oryza sativa Japonica Group	Os04g0531100 [Oryza sativa Japonica Group]	0.0200002	0.328	0.444					-0.17209	-1.26903	-1.54259					10.38	10.38	1	6	5	12	38.19
	507	gi|115439013	Oryza sativa Japonica Group	Os01g0663400 [Oryza sativa Japonica Group]	-0.132	-0.184	-0.38					-0.935132	-1.53057	-1.38019					30.4	32.54	1	18	15	26	38.89
	2289	gi|115470082	Oryza sativa Japonica Group	Os06g0728000 [Oryza sativa Japonica Group]	-0.00800001	-0.312	-0.216					-0.0696343	-1.52894	-0.907232					3.35	3.35	2	2	2	2	14.01
	177	gi|297602611	Oryza sativa Japonica Group	Os04g0390000 [Oryza sativa Japonica Group]	-0.08	0.196	0.14					-0.147992	-1.52805	-0.863213					57.94	57.97	4	31	28	64	33.47
	2670	gi|115449197	Oryza sativa Japonica Group	Os02g0794600 [Oryza sativa Japonica Group]	0.544	0.496	0.388					-1.27132	-1.25795	-1.52549					2.01	2.01	1	1	1	1	20.25
	1074	gi|218189098	Oryza sativa Indica Group	hypothetical protein OsI_03826 [Oryza sativa Indica Group]	-0.08	-0.284	-0.312					-0.404225	-1.44752	-1.52302					13.79	13.83	1	7	7	12	20.03
	1255	gi|218196211	Oryza sativa Indica Group	hypothetical protein OsI_18722 [Oryza sativa Indica Group]	-0.22	0.22	0.332					-0.188579	-0.87951	-1.51863					10.89	10.91	2	5	5	7	13.89
	901	gi|115435934	Oryza sativa Japonica Group	Os01g0276100 [Oryza sativa Japonica Group]	-0.02	0.224	0.144					-0.0263891	-1.51713	-1.00846					17.44	18.59	1	11	9	20	24.86
	1164	gi|115482746	Oryza sativa Japonica Group	Os10g0498200 [Oryza sativa Japonica Group]	-0.044	-0.4	-0.34					-0.302594	-1.51512	-1.10976					12.27	17.31	2	6	6	21	28.62
	942	gi|115479471	Oryza sativa Japonica Group	Os09g0451000 [Oryza sativa Japonica Group]	0.144	0.0399999	-0.396					-0.318853	-0.0903187	-1.51054					16.4	16.44	3	8	8	9	36.96
	2932	gi|12328551	Oryza sativa Indica Group	putative ribosomal protein L26 [Oryza sativa Japonica Group]	-0.132	0.668	0.0520002					-1.50992	-1.01373	-0.285161					1.93	1.93	4	1	1	2	5.096
	975	gi|115445111	Oryza sativa Japonica Group	Os02g0224400 [Oryza sativa Japonica Group]	0.0679999	-0.1	-0.224					-0.595288	-0.544931	-1.50882					15.79	15.8	1	8	7	10	26.88
	1063	gi|5734637	Oryza sativa Japonica Group	MutT/nudix protein-like [Oryza sativa Japonica Group]	-0.036	-0.336	-0.276					-0.199368	-1.48732	-1.37062					13.97	13.99	3	7	7	7	27.38
	1055	gi|115480303	Oryza sativa Japonica Group	Os09g0529900 [Oryza sativa Japonica Group]	0.26	-0.356	-0.564					-0.24324	-1.26028	-1.48727					14.11	14.13	1	8	7	15	24.71
	900	gi|115448283	Oryza sativa Japonica Group	Os02g0714600 [Oryza sativa Japonica Group]	0.0319999	-0.156	-0.18					-0.118155	-1.48628	-1.48295					17.48	17.51	2	11	9	17	48
	1391	gi|15042826	Oryza sativa Japonica Group	putative phospholipase [Oryza sativa Japonica Group]	-0.108	0.232	0.448					-0.194109	-0.949574	-1.48532					9.34	9.34	2	5	5	5	15.05
	776	gi|222618694	Oryza sativa Japonica Group	hypothetical protein OsJ_02264 [Oryza sativa Japonica Group]	-0.048	-0.076	-0.272					-0.0694983	-0.45575	-1.48368					20.62	20.81	2	12	11	19	26.98
	909	gi|29367419	Oryza sativa Japonica Group	unknown [Oryza sativa Japonica Group]	0.0559999	-0.408	-0.332					-0.0699597	-1.481	-1.20006					17.33	17.33	2	8	8	19	45.83
	1954	gi|115464561	Oryza sativa Japonica Group	Os05g0486700 [Oryza sativa Japonica Group]	-0.144	0.24	0.0240002					-1.01527	-1.47937	-0.279761					4.76	4.76	1	2	2	3	19.25
	75	gi|115467434	Oryza sativa Japonica Group	Os06g0256500 [Oryza sativa Japonica Group]	-0.192	-0.356	-0.164					-0.628111	-1.47844	-0.535838					89.5	89.52	2	56	44	145	60.32
	995	gi|218187712	Oryza sativa Indica Group	hypothetical protein OsI_00829 [Oryza sativa Indica Group]	0.744	0.372	0.672					-1.47354	-0.321824	-1.4592					15.39	15.4	3	8	7	14	27.07
	1093	gi|218193968	Oryza sativa Japonica Group	hypothetical protein OsI_14027 [Oryza sativa Indica Group]	0.0999998	0.248	0.184					-0.473003	-1.473	-0.70764					13.42	14.24	2	7	7	9	30.93
	976	gi|115479207	Oryza sativa Japonica Group	Os09g0420600 [Oryza sativa Japonica Group]	0.0520002	0.168	0.308					-0.675504	-0.773581	-1.47117					15.78	15.86	2	8	8	18	42.72
	1576	gi|125534557	Oryza sativa Indica Group	hypothetical protein OsI_36284 [Oryza sativa Indica Group]	0.624	0.0159998	0.596					-1.33236	-0.138077	-1.47109					7.69	7.7	4	6	4	11	15.54
	1025	gi|115483062	Oryza sativa Japonica Group	Os10g0528400 [Oryza sativa Japonica Group]	0	0.0360002	0.416					-0.0253809	-0.310399	-1.46994					14.73	14.81	2	8	6	13	46.78
	971	gi|4063821	Oryza sativa Indica Group	plastidic ATP sulfurylase [Oryza sativa Indica Group]	0.0799998	-0.148	-0.292					-0.39713	-0.44863	-1.46918					15.89	15.91	4	6	6	8	27.1
	357	gi|115470235	Oryza sativa Japonica Group	Os07g0108300 [Oryza sativa Japonica Group]	0.0679999	0.244	0.14					-0.0960374	-1.46654	-1.03781					38.5	38.73	2	23	20	35	43.09
	1205	gi|222619126	Oryza sativa Japonica Group	hypothetical protein OsJ_03161 [Oryza sativa Japonica Group]	-0.04	-0.544	-0.42					-0.0648756	-1.46263	-0.892327					11.75	13.03	4	8	6	12	16.8
	381	gi|115474835	Oryza sativa Japonica Group	Os08g0154300 [Oryza sativa Japonica Group]	-0.18	-0.216	-0.16					-1.46088	-1.13472	-0.999079					37.13	37.2	1	19	17	33	39.1
	895	gi|125549171	Oryza sativa Indica Group	hypothetical protein OsI_16800 [Oryza sativa Indica Group]	0.076	0.256	0.16					-0.327522	-1.45919	-0.664473					17.66	17.7	2	9	9	11	17.05
	1549	gi|115456247	Oryza sativa Japonica Group	Os03g0821100 [Oryza sativa Japonica Group]	0.272	0.368	0.552					-0.455881	-0.403124	-1.4591					7.95	203.1	2	5	3	11	72.73
	1545	gi|37806272	Oryza sativa Japonica Group	WD-40 repeat protein-like [Oryza sativa Japonica Group]	0.148	0.368	0.288					-0.450372	-1.45806	-1.06378					7.98	7.99	2	4	4	5	3.652
	1736	gi|115482252	Oryza sativa Japonica Group	Os10g0447100 [Oryza sativa Japonica Group]	-0.428	0.372	0.512					-1.17542	-0.962493	-1.45706					6.29	6.29	2	3	3	7	26.39
	1472	gi|115442299	Oryza sativa Japonica Group	Os01g0953600 [Oryza sativa Japonica Group]	-0.096	-0.128	-0.248					-0.254581	-0.969522	-1.45311					8.37	8.37	1	4	4	7	43.65
	658	gi|115489490	Oryza sativa Japonica Group	Os12g0607000 [Oryza sativa Japonica Group]	0.0240002	-0.272	-0.204					-0.391635	-1.45263	-1.21907					23.71	23.73	1	13	11	58	30.41
	2092	gi|297604951	Oryza sativa Japonica Group	Os05g0574300 [Oryza sativa Japonica Group]	0.212	0.58	0.528					-0.441904	-1.45228	-1.15826					4.03	4.03	11	2	2	4	20.39
	267	gi|125597623	Oryza sativa Japonica Group	hypothetical protein OsJ_21740 [Oryza sativa Japonica Group]	-0.064	0.0399999	0.076					-0.403774	-0.501029	-1.44502					44.85	44.85	5	29	22	73	45.54
	1357	gi|297725423	Oryza sativa Japonica Group	Os07g0176400 [Oryza sativa Japonica Group]	0.176	0.148	0.212					-0.980739	-0.603247	-1.4443					9.72	9.72	2	6	5	9	24.7
	1437	gi|38343963	Oryza sativa Japonica Group	OSJNBb0022F16.2 [Oryza sativa Japonica Group]	0.0399999	0.356	0.204					-0.103808	-1.43943	-0.494164					8.73	8.82	1	4	4	4	11.8
	1148	gi|125546023	Oryza sativa Japonica Group	hypothetical protein OsI_13875 [Oryza sativa Indica Group]	-0.188	0.596	0.16					-0.20693	-1.43619	-0.103947					12.45	12.49	3	9	6	21	41.76
	919	gi|75247720	Oryza sativa Japonica Group	RecName: Full=Acyl-[acyl-carrier-protein] desaturase 2, chloroplastic; AltName: Full=SSI2 homolog; Short=OsSSI2; AltName: Full=Stearoyl-ACP desaturase 2; Flags: Precursor	0.232	-0.528	-0.216					-0.916784	-1.43439	-0.797082					17.14	17.14	2	8	8	13	29.55
	1555	gi|297608865	Oryza sativa Japonica Group	Os08g0524600 [Oryza sativa Japonica Group]	-0.124	0.368	-0.092					-0.179294	-1.43138	-0.316581					7.91	7.91	7	4	4	7	34.44
	316	gi|355141931	Oryza sativa Japonica Group	vWA domain containing protein [Oryza sativa Japonica Group]	-0.22	0.0639999	0.124					-1.43064	-0.769318	-1.33783					41.12	41.12	2	27	21	41	27.08
	986	gi|218184335	Oryza sativa Indica Group	hypothetical protein OsI_33138 [Oryza sativa Indica Group]	0.336	0.36	0.256					-0.992324	-1.42742	-1.02133					15.54	17.68	3	7	7	12	12.92
	284	gi|115481716	Oryza sativa Japonica Group	Os10g0369000 [Oryza sativa Japonica Group]	0.124	0.276	0.18					-0.4217	-1.42476	-0.868913					43.55	43.55	2	24	22	49	36.75
	1673	gi|115479951	Oryza sativa Japonica Group	Os09g0498800 [Oryza sativa Japonica Group]	-0.056	0.62	0.684					-0.0895777	-1.28258	-1.41783					6.73	6.77	2	3	3	5	12.47
	111	gi|115451355	Oryza sativa Japonica Group	Os03g0198400 [Oryza sativa Japonica Group]	0.076	-0.36	-0.064					-0.825123	-1.41748	-0.117453					72.15	72.22	2	47	35	95	57.53
	684	gi|115461094	Oryza sativa Japonica Group	Os04g0661200 [Oryza sativa Japonica Group]	0.00799985	-0.196	-0.168					-0.0805443	-1.41728	-1.13059					23.06	23.06	1	12	10	24	34.83
	918	gi|115453877	Oryza sativa Japonica Group	Os03g0577000 [Oryza sativa Japonica Group]	-0.152	0.532	-0.072					-0.082342	-1.41269	-0.227344					17.17	17.2	1	9	9	20	40.79
	1029	gi|115439655	Oryza sativa Japonica Group	Os01g0723400 [Oryza sativa Japonica Group]	-0.04	0.208	-0.016					-0.0182889	-1.41037	-0.153025					14.67	29.21	4	6	6	20	29.05
	1424	gi|125573162	Oryza sativa Japonica Group	hypothetical protein OsJ_04600 [Oryza sativa Japonica Group]	0.232	0.24	0.112					-1.21357	-1.40424	-0.501107					8.9	8.92	1	5	5	6	5.033
	1021	gi|218199020	Oryza sativa Indica Group	hypothetical protein OsI_24733 [Oryza sativa Indica Group]	-0.088	0.424	0.392					-0.0819048	-1.40233	-0.614324					14.88	14.9	2	7	7	12	21.69
	1861	gi|77550896	Oryza sativa Japonica Group	Bifunctional dihydrofolate reductase-thymidylate synthase, putative, expressed [Oryza sativa Japonica Group]	-0.052	0.3	0.292					-0.0726457	-1.17235	-1.39926					5.59	5.6	2	3	3	4	9.213
	188	gi|115462265	Oryza sativa Japonica Group	Os05g0163000 [Oryza sativa Japonica Group]	0.0200002	0.12	0.164					-0.316065	-1.2143	-1.39613					55.09	55.09	2	30	27	55	43.07
	838	gi|218192459	Oryza sativa Indica Group	hypothetical protein OsI_10797 [Oryza sativa Indica Group]	-0.056	-0.248	-0.092					-0.0729735	-1.39149	-0.0915924					18.94	19.07	2	10	9	25	30.14
	1878	gi|115454773	Oryza sativa Japonica Group	Os03g0699300 [Oryza sativa Japonica Group]	-0.00399999	-0.08	-0.176					-0.00536353	-0.41078	-1.39106					5.46	16.54	4	3	3	3	15.13
	458	gi|108710782	Oryza sativa Japonica Group	3,4-dihydroxy-2-butanone kinase, putative, expressed [Oryza sativa Japonica Group]	-0.08	0.0440001	0.148					-0.459729	-0.237732	-1.38863					32.99	32.99	2	19	16	29	37.76
	1088	gi|115477849	Oryza sativa Japonica Group	Os08g0562500 [Oryza sativa Japonica Group]	-0.024	-0.244	-0.42					-0.162383	-1.00731	-1.38373					13.52	13.8	1	6	6	7	25.62
	207	gi|75294330	Oryza sativa Japonica Group	RecName: Full=Probable succinyl-CoA ligase [ADP-forming] subunit alpha, mitochondrial; AltName: Full=Succinyl-CoA synthetase subunit alpha; Short=SCS-alpha; Flags: Precursor	0.204	-0.128	0.196					-1.38348	-0.494359	-0.939215					52.75	52.79	1	38	26	127	47.13
	122	gi|115436118	Oryza sativa Japonica Group	Os01g0300200 [Oryza sativa Japonica Group]	0.0200002	0.0559999	0.204					-0.512417	-0.686277	-1.38112					68.63	68.66	1	44	34	102	54.44
	213	gi|125563519	Oryza sativa Indica Group	hypothetical protein OsI_31164 [Oryza sativa Indica Group]	-0.064	0.22	0.22					-0.0998911	-1.3809	-1.35461					52.18	52.21	2	26	25	65	28.24
	109	gi|222618703	Oryza sativa Japonica Group	hypothetical protein OsJ_02282 [Oryza sativa Japonica Group]	-0.164	-0.092	-0.1					-1.38012	-0.277629	-0.518406					72.46	73.03	1	39	36	68	32.94
	945	gi|125571200	Oryza sativa Japonica Group	hypothetical protein OsJ_02632 [Oryza sativa Japonica Group]	0.076	0.156	0.32					-0.139787	-0.235562	-1.37731					16.36	16.37	1	10	8	16	24.11
	495	gi|125562077	Oryza sativa Indica Group	hypothetical protein OsI_29781 [Oryza sativa Indica Group]	0.376	-0.32	0.3					-1.37453	-0.119361	-1.00313					30.8	30.82	2	24	14	72	21.04
	1199	gi|222632788	Oryza sativa Japonica Group	hypothetical protein OsJ_19780 [Oryza sativa Japonica Group]	-0.152	0.108	0.332					-0.465609	-0.535545	-1.37389					11.85	11.87	2	7	6	12	23.01
	426	gi|218186992	Oryza sativa Indica Group	hypothetical protein OsI_38581 [Oryza sativa Indica Group]	0.0520002	-0.208	-0.192					-0.47488	-1.33776	-1.37238					34.99	36.09	2	23	17	43	39.55
	218	gi|222625608	Oryza sativa Japonica Group	hypothetical protein OsJ_12199 [Oryza sativa Japonica Group]	-0.128	0.204	0.18					-0.548839	-1.37233	-1.10439					51.55	51.74	2	27	26	41	31.2
	504	gi|75329266	Oryza sativa Japonica Group	RecName: Full=Probable cinnamyl alcohol dehydrogenase 1; Short=OsCAD1	0.124	0.0479999	0.172					-0.620171	-0.222015	-1.37099					30.49	30.49	2	19	16	33	49.44
	1742	gi|125560429	Oryza sativa Indica Group	hypothetical protein OsI_28114 [Oryza sativa Indica Group]	0.128	0.256	0.104					-0.945382	-1.36976	-0.833086					6.23	6.23	2	3	3	3	7.517
	1277	gi|115463957	Oryza sativa Japonica Group	Os05g0420600 [Oryza sativa Japonica Group]	0.00799985	-0.448	-0.08					-0.172593	-1.36649	-0.338936					10.58	10.58	1	8	5	59	41.07
	104	gi|115436320	Oryza sativa Japonica Group	Os01g0328700 [Oryza sativa Japonica Group]	-0.00800001	-0.368	-0.2					-0.241702	-1.36263	-0.778806					77.17	77.27	1	50	36	180	74.75
	309	gi|215769226	Oryza sativa Japonica Group	unnamed protein product [Oryza sativa Japonica Group]	0	-0.24	-0.128					-0.230863	-1.36206	-0.798787					41.67	46.74	1	28	21	55	43.42
	630	gi|34147319	Oryza sativa Japonica Group	OsCDPK protein [Oryza sativa Japonica Group]	-0.272	-0.108	-0.148					-1.36141	-0.381399	-0.385231					24.43	24.43	2	13	12	20	39.96
	2270	gi|20330770	Oryza sativa Japonica Group	Hypothetical protein [Oryza sativa Japonica Group]	-0.232	-0.52	-0.34					-0.512745	-1.36039	-0.825688					3.46	3.47	7	1	1	2	4.623
	1062	gi|17027265	Oryza sativa Japonica Group	putative parathymosin [Oryza sativa Japonica Group]	-0.4	0.216	0.132					-1.35601	-1.16983	-0.504698					14	14.01	2	7	7	9	25.41
	870	gi|115461679	Oryza sativa Japonica Group	Os05g0110300 [Oryza sativa Japonica Group]	-0.06	-0.38	-0.368					-0.133226	-1.35492	-1.30993					18.18	22.57	2	11	9	25	47.78
	1575	gi|222625231	Oryza sativa Japonica Group	hypothetical protein OsJ_11458 [Oryza sativa Japonica Group]	0.184	-0.524	-0.172					-0.621102	-1.35325	-0.477217					7.69	7.71	3	5	4	13	11.47
	1583	gi|50725387	Oryza sativa Japonica Group	putative cytosolic aldehyde dehydrogenase [Oryza sativa Japonica Group]	0.0119999	0.0440001	0.0360002					-0.511661	-1.35293	-0.97444					7.64	7.91	3	4	4	5	10.46
	1158	gi|115435256	Oryza sativa Japonica Group	Os01g0214200 [Oryza sativa Japonica Group]	0.0159998	-0.196	-0.16					-0.011395	-1.3516	-1.21105					12.34	12.36	2	7	6	15	28.15
	1619	gi|56784950	Oryza sativa Japonica Group	receptor-like protein kinase-like [Oryza sativa Japonica Group]	-0.00800001	-0.404	-0.244					-0.0654749	-1.35151	-0.725789					7.33	7.34	3	5	4	8	14.29
	438	gi|125546170	Oryza sativa Indica Group	hypothetical protein OsI_14032 [Oryza sativa Indica Group]	0.148	-0.04	-0.192					-0.596894	-0.133943	-1.35033					33.99	34.02	4	25	17	101	37.57
	328	gi|297610712	Oryza sativa Japonica Group	Os10g0493600 [Oryza sativa Japonica Group]	0.112	-0.144	-0.096					-1.35004	-0.00166031	-0.0898303					40.13	40.13	3	23	20	54	42.45
	1803	gi|115451211	Oryza sativa Japonica Group	Os03g0187000 [Oryza sativa Japonica Group]	-0.08	0.744	0.6					-0.0382417	-1.34276	-1.15224					6	6	3	3	3	3	20.69
	312	gi|11066954	Oryza sativa	citrate synthase [Oryza sativa]	-0.096	-0.192	-0.04					-1.10821	-1.34155	-0.64459					41.51	41.51	4	20	20	47	50
	1423	gi|222618715	Oryza sativa Japonica Group	hypothetical protein OsJ_02311 [Oryza sativa Japonica Group]	-0.048	0.16	0.0319999					-0.177869	-1.33919	-0.302496					8.91	8.93	3	4	4	4	8.933
	807	gi|115465801	Oryza sativa Japonica Group	Os05g0593100 [Oryza sativa Japonica Group]	-0.252	0.156	0.156					-1.33834	-0.972014	-1.0368					19.73	19.96	2	9	9	13	35.54
	1415	gi|12246885	Oryza sativa Japonica Group	ribosomal protein S10 [Oryza sativa Japonica Group]	-0.424	0.392	-0.42					-0.702185	-1.33699	-0.236824					9.02	9.02	2	5	5	9	33.33
	808	gi|54291831	Oryza sativa Japonica Group	unknown protein [Oryza sativa Japonica Group]	-0.32	-0.056	0.0360002					-1.33477	-0.44824	-0.101141					19.71	20.33	3	10	10	22	45.21
	660	gi|115439637	Oryza sativa Japonica Group	Os01g0721900 [Oryza sativa Japonica Group]	0.0799998	0.408	0.4					-0.0374624	-1.33392	-1.27979					23.69	25.89	1	13	12	17	45.79
	671	gi|218195733	Oryza sativa Indica Group	hypothetical protein OsI_17724 [Oryza sativa Indica Group]	0.00799985	0.0520002	0.156					-0.0533547	-0.262564	-1.33296					23.33	23.33	3	13	12	18	49.87
	758	gi|41053022	Oryza sativa Japonica Group	putative NADPH-dependent mannose 6-phosphate reductase [Oryza sativa Japonica Group]	0	-0.26	-0.096					-0.115778	-1.33292	-0.302458					21.16	21.16	2	13	11	21	35.11
	788	gi|125527554	Oryza sativa Indica Group	hypothetical protein OsI_03574 [Oryza sativa Indica Group]	0.168	-0.352	-0.2					-0.307676	-1.33252	-0.877733					20.39	20.41	3	10	9	14	38.57
	1087	gi|115465249	Oryza sativa Japonica Group	Os05g0548100 [Oryza sativa Japonica Group]	-0.104	0.336	0.272					-0.450166	-1.32758	-0.860092					13.54	13.55	1	6	6	13	37.91
	313	gi|115467470	Oryza sativa Japonica Group	Os06g0264300 [Oryza sativa Japonica Group]	-0.02	-0.28	-0.16					-0.0314903	-1.32683	-0.729883					41.44	41.46	1	29	22	66	49.64
	282	gi|115465163	Oryza sativa Japonica Group	Os05g0540300 [Oryza sativa Japonica Group]	-0.1	-0.00399999	0.104					-0.256636	-0.374583	-1.3247					43.76	61.67	2	25	23	41	49.4
	1427	gi|312983209	Oryza sativa Indica Group	16.9 kDa heat shock protein B [Oryza sativa Indica Group]	0.0600002	-0.288	-0.808					-0.168027	-0.948497	-1.32367					8.88	9.05	1	6	4	21	73.68
	791	gi|222634989	Oryza sativa Japonica Group	hypothetical protein OsJ_20187 [Oryza sativa Japonica Group]	-0.088	-0.42	-0.372					-0.285791	-1.32341	-1.24104					20.25	20.25	1	12	10	19	33.51
	506	gi|115447073	Oryza sativa Japonica Group	Os02g0595800 [Oryza sativa Japonica Group]	0.104	0.124	0.164					-0.730292	-0.471672	-1.32166					30.44	35.75	1	16	15	23	40.08
	1239	gi|115455973	Oryza sativa Japonica Group	Os03g0800700 [Oryza sativa Japonica Group]	-0.172	-0.064	0.336					-0.274791	-0.00982436	-1.31635					11.11	11.13	1	7	6	15	45.52
	1132	gi|115435890	Oryza sativa Japonica Group	Os01g0270300 [Oryza sativa Japonica Group]	0.232	0.26	0.164					-0.955661	-1.3143	-0.670944					12.72	14.83	1	8	7	13	38.58
	170	gi|115477393	Oryza sativa Japonica Group	Os08g0525600 [Oryza sativa Japonica Group]	-0.02	-0.024	-0.00399999					-0.321993	-1.3127	-0.104231					58.66	58.67	2	35	30	71	41.03
	171	gi|115479375	Oryza sativa Japonica Group	Os09g0440300 [Oryza sativa Japonica Group]	0.0520002	0.0440001	0.232					-0.120723	-0.197305	-1.31233					58.54	58.57	1	41	29	125	56.19
	617	gi|115462147	Oryza sativa Japonica Group	Os05g0151400 [Oryza sativa Japonica Group]	-0.216	0.252	0.0959998					-0.771246	-1.31172	-0.677187					24.97	27.04	3	12	12	35	15.77
	1265	gi|218202123	Oryza sativa Indica Group	hypothetical protein OsI_31300 [Oryza sativa Indica Group]	0.0479999	-0.2	-0.32					-0.0955104	-1.31108	-0.823912					10.76	11.19	3	5	5	10	8.119
	568	gi|115479507	Oryza sativa Japonica Group	Os09g0453800 [Oryza sativa Japonica Group]	-0.024	-0.128	-0.148					-0.0848556	-1.30979	-1.12766					27.45	27.45	3	14	14	25	39.7
	607	gi|158512933	Oryza sativa Indica Group	RecName: Full=Soluble starch synthase 1, chloroplastic/amyloplastic; AltName: Full=SSS 1; AltName: Full=Starch synthase I; Flags: Precursor	-0.268	-0.148	-0.1					-1.30484	-0.456803	-0.581134					25.71	26.55	4	12	12	27	26.21
