# Supplementary material for: Proteomic analysis of endoplasmic reticulum stress responses in rice seeds
Source: Sci Rep. 2015 Sep 23;5:14255. doi: 10.1038/srep14255 (PMC4585792; doi:10.1038/srep14255)
Supplement: Table S7 [file srep14255-s7.xlsx]

## Sheet: Sheet1
Differential Protein Summary	Protein N	Representative Accession	Species	Name	log 114:116	log 115:116	log 117:116					log P-Value 114:116	log P-Value 115:116	log P-Value 117:116					Unused ProtScore	Total ProtScore	Ambiguous Accessions	Confident Peptides	Confident Sequences	Confident Spectra	%Seq Cov - peptides >95% conf
	4	gi|115443791	Oryza sativa Japonica Group	Os02g0115900 [Oryza sativa Japonica Group]	0.036	0.608	0.836					-0.189249	-5.70506	-16					352.36	352.36	1	368	162	1623	81.5
	24	gi|218198910	Oryza sativa Indica Group	hypothetical protein OsI_24520 [Oryza sativa Indica Group]	0.08	-0.728	-0.7					-0.79423	-16	-16					156.26	156.26	3	128	73	370	64.69
	44	gi|115446411	Oryza sativa Japonica Group	Os02g0523500 [Oryza sativa Japonica Group]	-0.492	0.4	0.612					-1.54037	-5.47184	-16					122.84	122.92	4	72	59	206	62.88
	96	gi|18855040	Oryza sativa Japonica Group	heat shock protein 90 [Oryza sativa Japonica Group]	-0.096	0.96	0.956					-0.209338	-14.5744	-16					82.31	82.52	4	45	40	91	42.36
	148	gi|115445331	Oryza sativa Japonica Group	Os02g0250600 [Oryza sativa Japonica Group]	-0.032	-0.82	-0.36					-0.267269	-15.6536	-8.18243					64.72	64.72	1	38	31	68	63.06
	13	gi|190689248	Oryza sativa Japonica Group	plastidial starch phosphorylase 1 [Oryza sativa Japonica Group]	-0.056	-0.412	-1.18					-0.0443812	-5.94664	-14.9546					193.2	193.29	2	166	93	418	71.06
	27	gi|115443599	Oryza sativa Japonica Group	Os02g0100100 [Oryza sativa Japonica Group]	-0.288	-1.132	-0.632					-2.52187	-14.7505	-12.3025					149.64	150.16	1	115	72	342	71.94
	145	gi|125578219	Oryza sativa Japonica Group	hypothetical protein OsJ_34919 [Oryza sativa Japonica Group]	0.00400001	0.616	0.48					-0.271399	-13.0131	-8.76829					65.2	65.31	4	33	31	63	26.41
	34	gi|115436494	Oryza sativa Japonica Group	Os01g0356800 [Oryza sativa Japonica Group]	-0.248	0.348	-0.392					-6.36519	-12.9285	-9.04388					138.16	138.18	1	74	66	135	22.2
	93	gi|115485699	Oryza sativa Japonica Group	Os11g0525600 [Oryza sativa Japonica Group]	0.036	-0.652	-0.676					-0.65277	-11.309	-11.5251					84.63	84.83	2	47	39	92	37.94
	259	gi|222637603	Oryza sativa Japonica Group	hypothetical protein OsJ_25425 [Oryza sativa Japonica Group]	0.404	0.956	0.636					-1.17721	-10.6407	-3.85133					46.82	46.98	4	28	23	48	26.46
	193	gi|158513346	Oryza sativa Japonica Group	RecName: Full=Late embryogenesis abundant protein 1	-0.00800001	-0.744	-0.28					-0.0123619	-10.4979	-4.36524					56.19	56.19	1	34	28	58	53.49
	139	gi|62733435	Oryza sativa Japonica Group	Phosphoglucomutase/phosphomannomutase, C-terminal domain, putative [Oryza sativa Japonica Group]	-0.012	-1.124	-0.744					-0.0637867	-10.2734	-8.68863					67.39	82.92	3	47	34	101	49.34
	541	gi|115464453	Oryza sativa Japonica Group	Os05g0474600 [Oryza sativa Japonica Group]	-0.00800001	-1.588	-1.192					-0.00185184	-10.263	-9.30134					29.55	29.58	1	21	15	46	52.52
	58	gi|115448237	Oryza sativa Japonica Group	Os02g0710900 [Oryza sativa Japonica Group]	0.08	0.48	0.684					-1.0649	-7.21075	-10.2153					108.74	108.74	2	66	56	141	49.67
	56	gi|4760553	Oryza sativa	Nad-dependent formate dehydrogenase [Oryza sativa]	0.00400001	-0.852	-0.452					-0.0606825	-10.1724	-8.23181					113.49	113.49	2	88	53	257	72.07
	355	gi|85699976	Oryza sativa Indica Group	differentiation embryo protein 31 [Oryza sativa Indica Group]	-0.012	-1.776	-0.916					-0.0220267	-2.11998	-9.55206					39.09	39.11	5	29	18	59	35.2
	164	gi|311893431	Oryza sativa Japonica Group	lysine ketoglutarate reductase/saccharopine dehydrogenase [Oryza sativa Japonica Group]	-0.62	0.416	0.464					-4.90073	-5.11145	-9.53699					62.33	62.33	1	36	33	57	30.73
	388	gi|297719583	Oryza sativa Japonica Group	Os01g0124400 [Oryza sativa Japonica Group]	0.04	-1.828	-1.144					-0.258526	-2.11256	-9.13283					37.5	37.5	1	23	18	62	61.81
	124	gi|115477815	Oryza sativa Japonica Group	Os08g0559600 [Oryza sativa Japonica Group]	0.184	-1.024	-0.708					-1.28997	-9.01608	-5.93851					70.63	70.74	2	48	34	123	59.43
	67	gi|115458852	Oryza sativa Japonica Group	Os04g0465600 [Oryza sativa Japonica Group]	-0.016	-0.312	-0.8					-0.197291	-3.22207	-8.96543					100.64	100.64	2	81	49	335	92.36
	2	gi|115463815	Oryza sativa Japonica Group	Os05g0405000 [Oryza sativa Japonica Group]	-0.16	0.412	0.496					-1.58321	-5.65532	-8.90648					376.3	376.3	1	320	184	1007	74.02
	16	gi|115454931	Oryza sativa Japonica Group	Os03g0712700 [Oryza sativa Japonica Group]	0.00800001	-0.88	-0.284					-0.218953	-8.84376	-1.79031					184.6	184.6	1	155	96	416	73.71
	295	gi|115479475	Oryza sativa Japonica Group	Os09g0451500 [Oryza sativa Japonica Group]	-0.064	0.636	0.88					-0.0169942	-5.82838	-8.62271					43.16	45.32	2	26	21	58	51.7
	12	gi|115482534	Oryza sativa Japonica Group	Os10g0478200 [Oryza sativa Japonica Group]	-0.02	-0.916	-0.32					-0.0788819	-8.3814	-3.3022					203.53	203.58	1	218	97	886	86.14
	312	gi|125543097	Oryza sativa Indica Group	hypothetical protein OsI_10733 [Oryza sativa Indica Group]	-0.284	-1.192	-1.44					-3.05539	-8.02684	-8.37158					42.06	42.06	1	27	21	53	60
	410	gi|115445513	Oryza sativa Japonica Group	Os02g0274100 [Oryza sativa Japonica Group]	0.288	0.628	0.796					-0.623754	-5.22407	-8.27792					36.46	36.49	3	21	18	35	31.54
	68	gi|115482392	Oryza sativa Japonica Group	Os10g0463800 [Oryza sativa Japonica Group]	-0.032	-0.86	-0.288					-0.0965844	-8.25363	-3.58497					99.82	99.82	2	75	52	172	73.35
	80	gi|222635978	Oryza sativa Japonica Group	hypothetical protein OsJ_22145 [Oryza sativa Japonica Group]	0.00400001	0.396	0.356					-0.381348	-8.24859	-6.1258					92.81	92.88	1	52	44	102	35.7
	460	gi|115435938	Oryza sativa Japonica Group	Os01g0276300 [Oryza sativa Japonica Group]	-0.068	-0.888	-0.692					-0.0130256	-8.22178	-6.93046					33.29	33.3	1	20	17	44	66.39
	173	gi|115469436	Oryza sativa Japonica Group	Os06g0668200 [Oryza sativa Japonica Group]	-0.072	-0.736	-0.56					-0.213672	-8.20033	-6.70209					60	136.28	1	65	31	190	88.03
	64	gi|125548166	Oryza sativa Indica Group	hypothetical protein OsI_15765 [Oryza sativa Indica Group]	-0.028	-1.192	-0.988					-0.339998	-8.08765	-4.68065					104.42	104.42	2	79	53	300	69.97
	25	gi|115477633	Oryza sativa Japonica Group	Os08g0545200 [Oryza sativa Japonica Group]	-0.212	-1.352	-0.384					-1.28849	-8.08522	-5.90693					152.33	152.33	1	130	74	448	83.47
	5	gi|14018051	Oryza sativa Japonica Group	Putative alanine aminotransferase [Oryza sativa Japonica Group]	0.028	-0.892	-0.064					-0.79123	-7.90825	-3.15862					272.91	272.91	2	244	131	828	92.36
	88	gi|115441829	Oryza sativa Japonica Group	Os01g0916400 [Oryza sativa Japonica Group]	-0.048	-0.692	-0.412					-0.470428	-7.60989	-6.67337					87.47	87.53	1	65	45	170	69.71
	70	gi|115487944	Oryza sativa Japonica Group	Os12g0235800 [Oryza sativa Japonica Group]	-0.00800001	-0.872	-0.212					-0.113626	-7.58239	-2.55719					98.7	98.7	1	58	46	123	62.99
	11	gi|297598143	Oryza sativa Japonica Group	Os01g0905800 [Oryza sativa Japonica Group]	-0.024	-0.884	-0.212					-0.14895	-7.55144	-2.38199					213.76	213.76	1	216	104	970	82.96
	201	gi|75261364	Oryza sativa Japonica Group	RecName: Full=Leucine aminopeptidase 2, chloroplastic; AltName: Full=Leucyl aminopeptidase 2; Short=LAP 2; AltName: Full=Proline aminopeptidase 2; AltName: Full=Prolyl aminopeptidase 2; Flags: Precursor	0.024	0.724	0.6					-0.256866	-7.51349	-4.8698					54.75	54.75	1	40	28	83	51.17
	314	gi|115476854	Oryza sativa Japonica Group	Os08g0473600 [Oryza sativa Japonica Group]	-0.00399999	-0.496	-0.576					-0.290585	-7.28902	-7.47093					41.99	42.04	1	26	21	61	49.89
	252	gi|108862549	Oryza sativa Japonica Group	Serine hydroxymethyltransferase, mitochondrial precursor, putative, expressed [Oryza sativa Japonica Group]	0.076	-0.484	-0.504					-0.825991	-7.39111	-7.19412					47.24	60.21	2	33	24	119	60.83
	342	gi|537402	Oryza sativa Japonica Group	WSI18 protein induced by water stress [Oryza sativa Japonica Group]	0.012	-0.908	-0.268					-0.00890849	-7.35782	-2.96118					40.43	40.43	2	27	21	68	58.88
	593	gi|218193892	Oryza sativa Indica Group	hypothetical protein OsI_13867 [Oryza sativa Indica Group]	-0.12	-0.996	-0.768					-0.742663	-7.34854	-6.5025					27.6	27.69	2	16	13	34	27.23
	82	gi|115461741	Oryza sativa Japonica Group	Os05g0116100 [Oryza sativa Japonica Group]	-0.032	-0.536	-0.428					-0.326795	-7.30364	-6.27116					91.69	92.07	1	89	44	325	88.73
	41	gi|115451029	Oryza sativa Japonica Group	Os03g0171900 [Oryza sativa Japonica Group]	0.152	-0.948	-0.36					-1.85984	-7.18834	-2.20536					125.82	125.98	1	96	61	269	76.75
	372	gi|115444457	Oryza sativa Japonica Group	Os02g0167700 [Oryza sativa Japonica Group]	0.128	0.628	0.6					-0.674395	-7.16482	-7.03145					38.17	38.46	1	24	18	33	22.91
	87	gi|218184221	Oryza sativa Indica Group	hypothetical protein OsI_32912 [Oryza sativa Indica Group]	-0.012	0.316	0.46					-0.343162	-4.3387	-7.04631					88.32	88.37	2	50	44	119	42.6
	296	gi|55168089	Oryza sativa Japonica Group	putative serine carboxypeptidase II [Oryza sativa Japonica Group]	0.068	-1.172	-0.656					-0.544854	-7.01393	-5.36514					43.16	43.2	1	28	21	58	42.86
	35	gi|115470967	Oryza sativa Japonica Group	Os07g0188800 [Oryza sativa Japonica Group]	0.056	-1.164	-0.584					-0.0885811	-7.01208	-3.77036					138.14	138.16	1	112	69	307	69.85
	198	gi|115480101	Oryza sativa Japonica Group	Os09g0512700 [Oryza sativa Japonica Group]	0.392	1.36	1.58					-1.16008	-6.98146	-3.91839					55.21	55.3	1	35	26	89	56.1
	113	gi|21397263	Oryza sativa Japonica Group	Putative phosphoserine aminotransferase [Oryza sativa Japonica Group]	0.116	-0.436	-0.264					-0.417379	-6.82285	-4.07937					73.88	73.98	2	53	35	157	63.15
	49	gi|125550605	Oryza sativa Indica Group	hypothetical protein OsI_18214 [Oryza sativa Indica Group]	0	-0.964	-0.276					-0.315583	-6.75822	-2.04437					116.97	116.97	2	99	57	258	74.36
	520	gi|115456227	Oryza sativa Japonica Group	Os03g0819600 [Oryza sativa Japonica Group]	-0.148	-0.708	-0.856					-0.50971	-6.5477	-6.50037					30.41	30.41	2	23	14	73	63.52
	452	gi|41469581	Oryza sativa Japonica Group	putative globulin (with alternative splicing) [Oryza sativa Japonica Group]	-0.12	-1.016	-0.676					-0.407513	-6.49188	-5.17687					33.87	33.91	1	23	17	58	32.56
	268	gi|218196223	Oryza sativa Japonica Group	hypothetical protein OsI_18744 [Oryza sativa Indica Group]	0.368	0.956	1.02					-1.50429	-5.9817	-6.4579					46.15	46.22	3	28	23	44	42.98
	76	gi|115473617	Oryza sativa Japonica Group	Os07g0638300 [Oryza sativa Japonica Group]	-0.08	-0.596	-0.096					-0.818471	-6.29641	-0.611213					95.32	95.32	1	77	49	274	88.18
	205	gi|115486753	Oryza sativa Japonica Group	Os11g0701100 [Oryza sativa Japonica Group]	0.168	-1.48	-0.312					-0.0616191	-6.20722	-3.68764					54.58	54.62	1	42	27	131	52.41
	99	gi|125577046	Oryza sativa Japonica Group	hypothetical protein OsJ_33805 [Oryza sativa Japonica Group]	0.02	-0.44	-0.744					-0.351494	-4.93258	-6.19472					81.08	81.13	1	47	39	99	69.57
	445	gi|115452301	Oryza sativa Japonica Group	Os03g0283100 [Oryza sativa Japonica Group]	-0.00399999	-0.964	-1.18					-0.172583	-5.38145	-6.13495					34.37	34.37	3	20	17	41	66.39
	594	gi|115475924	Oryza sativa Japonica Group	Os08g0327700 [Oryza sativa Japonica Group]	-0.112	-0.844	-0.448					-0.195361	-6.10501	-4.16632					27.45	27.47	1	26	13	37	82
	253	gi|125596358	Oryza sativa Japonica Group	hypothetical protein OsJ_20447 [Oryza sativa Japonica Group]	0.088	-0.544	-0.824					-0.381813	-5.52821	-6.019					47.23	47.25	2	28	23	48	63.62
	508	gi|47497805	Oryza sativa Japonica Group	putative D-protein [Oryza sativa Japonica Group]	0.028	-0.532	-0.928					-0.26252	-4.61365	-6.01833					31.03	31.03	3	16	14	34	63.03
	597	gi|34394390	Oryza sativa Japonica Group	unknown protein [Oryza sativa Japonica Group]	0.16	0.5	0.34					-1.72151	-6.01548	-3.23725					27.38	27.41	1	15	13	25	12.31
	23	gi|115480571	Oryza sativa Japonica Group	Os09g0553200 [Oryza sativa Japonica Group]	0.108	-0.568	-0.124					-0.608942	-5.96551	-1.9912					164.43	164.43	1	160	81	690	84.01
	120	gi|115473973	Oryza sativa Japonica Group	Os07g0669100 [Oryza sativa Japonica Group]	-0.06	-0.416	-0.448					-0.0465518	-5.84139	-5.92896					71.08	71.08	2	41	35	90	64.09
	182	gi|125541169	Oryza sativa Indica Group	hypothetical protein OsI_08976 [Oryza sativa Indica Group]	-0.18	-0.464	-0.208					-1.14582	-5.91632	-2.89489					58.42	58.88	2	34	28	93	63.06
	17	gi|75225211	Oryza sativa Japonica Group	RecName: Full=Putative aconitate hydratase, cytoplasmic; Short=Aconitase; AltName: Full=Citrate hydro-lyase	0.12	-0.772	-0.34					-0.239485	-5.8659	-3.45099					179.38	179.38	1	122	85	283	70.49
	506	gi|115463347	Oryza sativa Japonica Group	Os05g0349800 [Oryza sativa Japonica Group]	-0.1	-1.588	-0.764					-0.43686	-5.80885	-4.19732					31.27	31.27	1	28	16	76	63.16
	888	gi|115478689	Oryza sativa Japonica Group	Os09g0346400 [Oryza sativa Japonica Group]	-0.092	0.812	0.636					-0.233895	-5.8024	-4.76794					17.82	17.87	2	9	8	14	21.53
	332	gi|115443603	Oryza sativa Japonica Group	Os02g0100300 [Oryza sativa Japonica Group]	-0.22	-0.452	-0.312					-1.79705	-5.70374	-3.21385					41.26	41.26	1	26	20	49	31.37
	349	gi|115465191	Oryza sativa Japonica Group	Os05g0542500 [Oryza sativa Japonica Group]	-0.032	-0.696	-0.236					-0.355067	-5.69956	-2.28631					39.72	39.73	1	30	20	84	63.5
	686	gi|115467636	Oryza sativa Japonica Group	Os06g0289900 [Oryza sativa Japonica Group]	-0.136	-0.804	-0.776					-0.613849	-5.62963	-4.58319					23.25	23.25	1	13	11	33	34.1
	416	gi|115468200	Oryza sativa Japonica Group	Os06g0498400 [Oryza sativa Japonica Group]	-0.22	0.496	0.392					-1.59213	-5.62309	-4.46767					36.22	36.29	3	20	18	32	16.69
	521	gi|115460462	Oryza sativa Japonica Group	Os04g0610600 [Oryza sativa Japonica Group]	-0.024	-0.616	-0.184					-0.309007	-5.61185	-2.86068					30.38	30.38	1	23	15	58	32.12
	417	gi|115480295	Oryza sativa Japonica Group	Os09g0529100 [Oryza sativa Japonica Group]	-0.104	-0.98	-0.372					-0.115675	-5.61051	-1.77828					36.08	36.09	2	24	18	78	70.26
	216	gi|56784348	Oryza sativa Japonica Group	putative formylglycineamide ribotide amidotransferase [Oryza sativa Japonica Group]	-0.044	-0.324	-0.508					-0.803356	-2.86661	-5.60212					52.86	52.94	2	25	25	39	22.69
	667	gi|115452513	Oryza sativa Japonica Group	Os03g0300400 [Oryza sativa Japonica Group]	0.00800001	-0.872	-0.764					-0.204793	-5.58624	-5.07361					23.85	23.85	1	15	11	34	91.87
	229	gi|8101497	Oryza sativa Indica Group	granule-bound starch synthase [Oryza sativa Japonica Group]	0.388	-0.168	0.164					-5.57404	-0.590562	-0.655512					51.25	51.79	27	30	27	52	49.59
	106	gi|115471369	Oryza sativa Japonica Group	Os07g0246200 [Oryza sativa Japonica Group]	-0.048	-0.76	-0.284					-0.448081	-5.53887	-1.18595					77.33	77.33	2	55	37	142	74.29
	292	gi|115459338	Oryza sativa Japonica Group	Os04g0508200 [Oryza sativa Japonica Group]	-0.02	-0.656	-0.64					-0.101616	-5.37516	-5.47941					43.38	66.86	3	27	21	69	53.14
	244	gi|115470941	Oryza sativa Japonica Group	Os07g0186000 [Oryza sativa Japonica Group]	-0.012	-0.828	-0.212					-0.0331429	-5.46354	-2.27681					48.3	48.3	1	38	22	152	91.8
	248	gi|125596332	Oryza sativa Japonica Group	hypothetical protein OsJ_20424 [Oryza sativa Japonica Group]	-0.048	0.36	0.324					-0.117098	-5.45423	-5.2276					47.69	47.69	1	28	23	55	54.44
	214	gi|115461408	Oryza sativa Indica Group	Os04g0683700 [Oryza sativa Japonica Group]	0.024	-0.428	-0.184					-0.0786598	-5.43615	-1.97407					52.91	52.94	1	30	27	54	55.41
	693	gi|3252794	Oryza sativa	isoamylase [Oryza sativa]	0.032	-0.496	-0.796					-0.126796	-3.95893	-5.37297					23.05	23.08	6	13	11	22	20.05
	94	gi|297613111	Oryza sativa Japonica Group	Os12g0443700 [Oryza sativa Japonica Group]	-0.368	0.112	0.024					-5.36064	-0.190591	-0.112587					83.91	83.99	2	52	43	102	59.8
	54	gi|31193919	Oryza sativa Japonica Group	putative rubisco subunit binding-protein alpha subunit precursor (60 kDa chaperonin alpha subunit) [Oryza sativa Japonica Group]	-0.268	-0.4	-0.284					-3.20249	-5.31512	-4.39333					113.76	117.83	2	77	55	184	73.97
	419	gi|115446991	Oryza sativa Japonica Group	Os02g0588500 [Oryza sativa Japonica Group]	-0.04	-0.336	-0.592					-0.483827	-3.40113	-5.24159					35.94	35.97	2	18	17	43	26.3
	346	gi|222636575	Oryza sativa Japonica Group	hypothetical protein OsJ_23376 [Oryza sativa Japonica Group]	0	-0.592	-0.352					-0.0240937	-5.24144	-3.30577					39.86	39.89	3	21	19	33	36.51
	131	gi|115464709	Oryza sativa Japonica Group	Os05g0499100 [Oryza sativa Japonica Group]	-0.00399999	-1.52	-1.236					-0.364269	-5.19829	-4.55033					68.74	68.74	1	68	33	359	68.82
	356	gi|115458104	Oryza sativa Japonica Group	Os04g0394200 [Oryza sativa Japonica Group]	-0.144	0.46	0.512					-0.815566	-3.5044	-5.13035					39	39.48	1	25	20	47	44.55
	321	gi|115439131	Oryza sativa Japonica Group	Os01g0675100 [Oryza sativa Japonica Group]	0.02	-1.052	-0.74					-0.127999	-5.11528	-3.9781					41.65	41.66	1	29	21	75	84.57
	533	gi|218196491	Oryza sativa Japonica Group	hypothetical protein OsI_19332 [Oryza sativa Indica Group]	-0.024	-1.108	-0.404					-0.162472	-5.01664	-3.98802					29.95	29.95	2	17	14	50	61.18
	883	gi|115471167	Oryza sativa Indica Group	Os07g0213600 [Oryza sativa Japonica Group]	-0.092	-1.064	-0.832					-0.467052	-4.92214	-4.43914					18.01	18.1	1	12	9	46	34.42
	95	gi|125554856	Oryza sativa Indica Group	hypothetical protein OsI_22484 [Oryza sativa Indica Group]	0.284	-0.428	-0.252					-2.20308	-4.91649	-3.81841					83.4	83.4	3	52	40	120	64.66
	406	gi|108708022	Oryza sativa Japonica Group	Cupin family protein, expressed [Oryza sativa Japonica Group]	-0.104	-0.38	-0.076					-1.19305	-4.88951	-1.18604					36.81	36.85	1	19	18	83	40
	431	gi|222631822	Oryza sativa Japonica Group	hypothetical protein OsJ_18779 [Oryza sativa Japonica Group]	0.016	-0.332	-0.368					-0.436894	-4.21814	-4.85805					35.19	35.24	4	19	17	32	25.91
	151	gi|115451283	Oryza sativa Japonica Group	Os03g0192700 [Oryza sativa Japonica Group]	-0.168	0.28	0.444					-0.252188	-2.40249	-4.85477					64.39	64.43	1	43	31	122	52.75
	133	gi|115443927	Oryza sativa Japonica Group	Os02g0125100 [Oryza sativa Japonica Group]	0.072	-0.64	-0.224					-0.414846	-4.83831	-1.12926					68.36	68.44	1	42	34	122	52.33
	531	gi|213959111	Oryza sativa Japonica Group	heat shock protein 70 [Oryza sativa Japonica Group]	-0.052	-0.54	-0.268					-0.322881	-4.78012	-2.65656					29.99	162.61	2	20	14	42	67.08
	341	gi|115489266	Oryza sativa Japonica Group	Os12g0578200 [Oryza sativa Japonica Group]	-0.204	0.424	0.516					-0.52782	-2.4059	-4.75483					40.53	40.6	1	27	20	55	57.83
	207	gi|115464027	Oryza sativa Japonica Group	Os05g0428600 [Oryza sativa Japonica Group]	0.408	1.484	1.552					-0.579785	-4.73343	-2.91146					54.37	115.49	2	31	26	73	53.28
	256	gi|115471201	Oryza sativa Japonica Group	Os07g0222000 [Oryza sativa Japonica Group]	-0.08	-1.504	-0.876					-0.182184	-4.42608	-4.72283					47.09	47.09	1	36	26	97	72.97
	300	gi|115468758	Oryza sativa Japonica Group	Os06g0594100 [Oryza sativa Japonica Group]	0.052	-0.444	-0.412					-0.467374	-4.72148	-4.16211					42.88	42.88	2	22	22	50	49.08
	160	gi|115447981	Oryza sativa Japonica Group	Os02g0686400 [Oryza sativa Japonica Group]	0.248	0.364	0.46					-1.7715	-2.10344	-4.67758					63.16	63.29	1	34	30	82	47.36
	100	gi|115463191	Oryza sativa Japonica Group	Os05g0323900 [Oryza sativa Japonica Group]	0.04	-0.496	-0.176					-0.130883	-4.64392	-2.1823					80.91	80.91	1	59	41	167	93.07
	553	gi|115476134	Oryza sativa Japonica Group	Os08g0374000 [Oryza sativa Japonica Group]	-0.128	-1.136	-0.836					-0.869005	-4.6139	-3.60719					29.19	29.19	2	21	14	60	82.12
	199	gi|115452337	Oryza sativa Japonica Group	Os03g0285700 [Oryza sativa Japonica Group]	0.176	-0.332	-0.668					-1.55837	-1.85933	-4.61389					55.18	55.18	1	42	27	159	76.4
	507	gi|115467244	Oryza sativa Japonica Group	Os06g0231300 [Oryza sativa Japonica Group]	-0.088	-0.312	-0.272					-0.648159	-4.6036	-3.66082					31.13	31.17	1	18	14	37	52.27
	387	gi|115455493	Oryza sativa Indica Group	Os03g0760700 [Oryza sativa Japonica Group]	-0.048	-0.624	-0.324					-0.187041	-4.56531	-2.52223					37.51	37.51	1	25	18	56	58.67
	51	gi|125602450	Oryza sativa Japonica Group	hypothetical protein OsJ_26316 [Oryza sativa Japonica Group]	-0.00800001	-0.832	-0.496					-0.379732	-4.56506	-2.16995					116.51	116.51	3	97	56	380	69.97
	620	gi|297727109	Oryza sativa Japonica Group	Os09g0491772 [Oryza sativa Japonica Group]	0.388	0.552	0.632					-2.67626	-3.18071	-4.56433					25.83	65.49	2	15	13	22	38.89
	781	gi|115439929	Oryza sativa Indica Group	Os01g0749000 [Oryza sativa Japonica Group]	0.06	-0.6	-0.496					-0.551192	-3.63141	-4.5549					20.44	20.44	1	11	10	22	46.43
	571	gi|34393258	Oryza sativa Indica Group	putative Oxygen-evolving enhancer protein 3-1, chloroplast precursor (OEE3) [Oryza sativa Japonica Group]	-0.144	-0.624	-0.3					-0.936992	-4.51879	-1.54693					28.6	28.67	3	19	14	65	53.99
	219	gi|5360657	Oryza sativa Japonica Group	anthranilate synthase alpha 1 subunit [Oryza sativa Japonica Group]	0.116	-0.728	-0.376					-0.754287	-4.49549	-3.63473					52.63	52.69	4	32	27	71	43.15
	575	gi|50508572	Oryza sativa Japonica Group	putative eukaryotic translation initiation factor 4G [Oryza sativa Japonica Group]	0.192	0.588	0.42					-1.71777	-4.4812	-3.26767					28.48	28.5	2	14	14	26	13.92
	710	gi|50582733	Oryza sativa Japonica Group	putative endoplasmic reticulum oxidoreductin [Oryza sativa Japonica Group]	0.04	0.776	0.928					-0.057489	-4.00695	-4.47807					22.28	22.33	3	13	11	16	28.27
	203	gi|46805452	Oryza sativa Japonica Group	putative inorganic pyrophosphatase [Oryza sativa Japonica Group]	0.12	-0.728	-0.176					-0.470259	-4.46735	-1.94272					54.67	54.67	2	33	25	102	64.69
	363	gi|51090748	Oryza sativa Japonica Group	putative chaperonin 21 precursor [Oryza sativa Japonica Group]	0.032	-0.428	-0.228					-0.00241076	-4.46712	-2.70729					38.51	45.97	1	27	19	96	62.7
	303	gi|115444901	Oryza sativa Japonica Group	Os02g0202400 [Oryza sativa Japonica Group]	-0.384	0.332	0.204					-1.68508	-4.40361	-2.55038					42.46	42.56	1	27	22	53	47.53
	32	gi|115476014	Oryza sativa Japonica Group	Os08g0345800 [Oryza sativa Japonica Group]	-0.276	-0.356	-0.304					-1.66064	-4.37146	-2.26151					140.49	143.6	1	122	67	377	71.61
	578	gi|115456717	Oryza sativa Japonica Group	Os03g0858100 [Oryza sativa Japonica Group]	-0.42	0.42	0.352					-1.58472	-4.36966	-3.67784					28.41	29.2	1	14	14	21	18.41
	46	gi|306415973	Oryza sativa Japonica Group	triosephosphate isomerase [Oryza sativa Japonica Group]	0.088	-0.608	-0.096					-0.328112	-4.32761	-0.498884					122.72	122.72	2	114	59	501	83
	115	gi|115455323	Oryza sativa Japonica Group	Os03g0747800 [Oryza sativa Japonica Group]	0.052	-0.476	-0.612					-0.304918	-4.23833	-4.06087					72.71	72.71	3	51	37	122	75.38
	566	gi|218196143	Oryza sativa Indica Group	hypothetical protein OsI_18555 [Oryza sativa Indica Group]	0.108	-0.712	-0.504					-0.812204	-4.23339	-2.52294					28.77	76.08	2	21	14	44	76.1
	586	gi|115456826	Oryza sativa Indica Group	Os04g0106300 [Oryza sativa Japonica Group]	-0.072	-0.692	-0.68					-0.166892	-4.22663	-3.87303					27.77	27.8	1	19	13	49	32.94
	239	gi|218199495	Oryza sativa Indica Group	hypothetical protein OsI_25772 [Oryza sativa Indica Group]	0.092	-0.552	-0.456					-1.06821	-4.18636	-3.65479					49.72	49.89	2	30	26	54	28.34
	596	gi|125535904	Oryza sativa Indica Group	hypothetical protein OsI_37606 [Oryza sativa Indica Group]	-0.456	0.4	-0.012					-1.08876	-4.17622	-0.0763442					27.38	27.53	4	14	13	27	15.28
	576	gi|303844	Oryza sativa	eukaryotic initiation factor 4A [Oryza sativa Japonica Group]	-0.116	0.492	0.388					-0.128784	-4.15794	-3.49366					28.47	28.56	2	16	13	38	39.95
	8	gi|222629545	Oryza sativa Japonica Group	hypothetical protein OsJ_16146 [Oryza sativa Japonica Group]	-0.2	-0.1	-0.156					-4.15481	-1.85953	-3.25942					221.95	222	1	135	108	256	61.6
	40	gi|115487258	Oryza sativa Japonica Group	Os12g0138900 [Oryza sativa Japonica Group]	-0.14	-0.272	-0.1					-1.3775	-4.15124	-0.503208					130.64	130.64	1	97	64	246	75.28
	141	gi|115447403	Oryza sativa Japonica Group	Os02g0626100 [Oryza sativa Japonica Group]	0.132	-0.216	-0.528					-0.535702	-1.67796	-4.15043					67.09	67.2	1	41	32	93	46.22
	522	gi|115454135	Oryza sativa Japonica Group	Os03g0617900 [Oryza sativa Japonica Group]	0.048	-0.52	-0.756					-0.125433	-4.1462	-4.14595					30.34	30.34	2	19	15	38	41.93
	494	gi|115480417	Oryza sativa Japonica Group	Os09g0539100 [Oryza sativa Japonica Group]	-0.212	0.316	0.46					-0.18265	-2.33264	-4.13945					31.76	31.8	2	18	16	31	42.89
	57	gi|115447567	Oryza sativa Japonica Group	Os02g0644100 [Oryza sativa Japonica Group]	-0.22	-0.248	-0.108					-1.38014	-4.13867	-1.12058					113.18	113.18	1	74	54	163	68.17
	92	gi|115450022	Oryza sativa Japonica Group	Os02g0830100 [Oryza sativa Japonica Group]	0.104	0.176	0.244					-0.864803	-2.483	-4.12157					84.69	84.82	2	56	41	114	51.3
	505	gi|115476908	Oryza sativa Japonica Group	Os08g0478200 [Oryza sativa Japonica Group]	-0.02	-0.636	-0.452					-0.104617	-4.09744	-2.50735					31.27	31.31	1	17	15	46	69.82
	353	gi|125542488	Oryza sativa Indica Group	hypothetical protein OsI_10103 [Oryza sativa Indica Group]	0.088	-1.04	-0.356					-0.882542	-4.00626	-4.09097					39.3	39.36	2	25	19	67	82.25
	85	gi|90399366	Oryza sativa Indica Group	H0212B02.14 [Oryza sativa Indica Group]	-0.18	-0.032	0.232					-0.943253	-0.19066	-4.08039					88.41	88.41	3	55	44	146	54.49
	313	gi|115472365	Oryza sativa Japonica Group	Os07g0516200 [Oryza sativa Japonica Group]	0.192	-0.668	-0.22					-2.10081	-4.07019	-1.85036					41.99	42.04	1	38	19	136	74.44
	174	gi|78099751	Oryza sativa Japonica Group	RecName: Full=Fructose-bisphosphate aldolase cytoplasmic isozyme; AltName: Full=Gravity-specific protein GSC 233	-0.02	-0.52	-0.232					-0.0249072	-4.06144	-1.37513					59.96	158.89	1	68	30	265	84.64
	565	gi|108706671	Oryza sativa Japonica Group	Cupin family protein, expressed [Oryza sativa Japonica Group]	-0.264	-0.6	-0.504					-2.2155	-3.54402	-4.04898					28.8	28.97	2	17	14	25	22.87
	322	gi|218188287	Oryza sativa Indica Group	hypothetical protein OsI_02088 [Oryza sativa Indica Group]	-0.104	-0.4	-0.432					-0.338016	-3.48796	-4.04836					41.64	41.64	2	25	21	70	56.46
	281	gi|75327654	Oryza sativa Japonica Group	RecName: Full=Probable nucleoredoxin 1-2; Short=OsNrx1-2	-0.08	0.404	0.5					-0.245298	-3.11432	-4.03952					44.46	44.51	3	28	22	81	40.62
	915	gi|115434946	Oryza sativa Japonica Group	Os01g0184100 [Oryza sativa Japonica Group]	-0.104	-0.76	-0.852					-0.59923	-4.01552	-3.97453					17.27	17.29	1	9	8	15	51.81
	191	gi|115470072	Oryza sativa Japonica Group	Os06g0727200 [Oryza sativa Japonica Group]	-0.028	-0.536	-0.236					-0.0715357	-4.01465	-1.46822					56.44	56.44	2	35	26	80	45.53
	103	gi|115459526	Oryza sativa Japonica Group	Os04g0526600 [Oryza sativa Japonica Group]	-0.012	-0.704	-0.296					-0.245947	-3.94967	-0.93737					77.87	77.87	1	76	40	336	66.5
	628	gi|115458184	Oryza sativa Indica Group	Os04g0402100 [Oryza sativa Japonica Group]	-0.268	0.408	0.308					-0.998284	-3.94439	-3.26246					25.42	25.49	2	12	12	22	31.28
	379	gi|125537478	Oryza sativa Indica Group	hypothetical protein OsI_39190 [Oryza sativa Indica Group]	0.052	-0.516	-0.468					-0.460913	-3.61298	-3.93885					37.81	61.09	4	26	19	55	56.13
	306	gi|115474285	Oryza sativa Japonica Group	Os07g0694700 [Oryza sativa Japonica Group]	-0.012	-0.428	-0.296					-0.00928956	-3.93792	-2.20584					42.39	53.8	1	31	21	76	79.68
	1034	gi|115445841	Oryza sativa Japonica Group	Os02g0325100 [Oryza sativa Japonica Group]	-0.16	0.536	0.5					-0.11829	-3.92968	-3.87551					14.56	16.67	2	7	7	13	26.97
	411	gi|115458588	Oryza sativa Japonica Group	Os04g0444600 [Oryza sativa Japonica Group]	-0.036	0.528	0.508					-0.0367541	-2.95501	-3.9287					36.41	36.41	1	20	19	40	46.82
	52	gi|115452927	Oryza sativa Japonica Group	Os03g0340500 [Oryza sativa Japonica Group]	0.036	-0.056	0.196					-0.119244	-0.204252	-3.9235					114.93	132.65	1	84	55	230	53.03
	128	gi|31126793	Oryza sativa Japonica Group	putative glycine hydroxymethyltransferase [Oryza sativa Japonica Group]	-0.156	-0.172	-0.292					-0.423885	-1.41864	-3.92252					69.21	69.21	2	44	34	90	65.35
	671	gi|77557101	Oryza sativa Indica Group	Methyl-CpG binding domain containing protein, expressed [Oryza sativa Japonica Group]	-0.088	-0.5	-0.596					-0.410298	-3.19529	-3.91321					23.79	23.79	2	11	11	26	62.05
	716	gi|50511452	Oryza sativa Japonica Group	putative beta-N-acetylhexosaminidase [Oryza sativa Japonica Group]	0.068	-0.508	-0.476					-0.431152	-3.90934	-3.7995					22.15	22.15	3	10	10	26	22.96
	343	gi|115477260	Oryza sativa Japonica Group	Os08g0513600 [Oryza sativa Japonica Group]	-0.116	0.488	0.14					-0.037378	-3.9052	-0.688757					40.27	40.3	1	25	21	78	17.71
	204	gi|125556707	Oryza sativa Indica Group	hypothetical protein OsI_24414 [Oryza sativa Indica Group]	0.168	-0.856	0.036					-1.10553	-3.88474	-0.404895					54.62	55.05	4	49	26	158	57.73
	784	gi|115465825	Oryza sativa Japonica Group	Os05g0595100 [Oryza sativa Japonica Group]	0.128	0.788	1.168					-0.314212	-2.63646	-3.87747					20.36	20.48	1	10	10	16	37.85
	109	gi|115437648	Oryza sativa Japonica Group	Os01g0560000 [Oryza sativa Japonica Group]	0.00400001	-0.268	-0.244					-0.169892	-3.87138	-2.59191					75.6	75.73	2	44	37	97	62.9
	274	gi|70663897	Oryza sativa Japonica Group	OSJNBa0029H02.9 [Oryza sativa Japonica Group]	-0.052	0.332	0.22					-0.0757637	-3.86537	-2.00874					45.33	45.42	2	23	23	33	23.29
	491	gi|218188405	Oryza sativa Indica Group	hypothetical protein OsI_02319 [Oryza sativa Indica Group]	0.00800001	-0.24	-0.464					-0.0010373	-1.96023	-3.86054					31.9	31.94	3	18	16	39	51.59
	223	gi|109940177	Oryza sativa Japonica Group	RecName: Full=Probable methionine--tRNA ligase; AltName: Full=Methionyl-tRNA synthetase; Short=MetRS	-0.092	0.288	0.256					-0.0076153	-3.85384	-2.52232					51.89	51.94	3	27	25	49	41.32
	403	gi|115451535	Oryza sativa Japonica Group	Os03g0214000 [Oryza sativa Japonica Group]	-0.068	-0.668	-0.584					-0.0570418	-3.39004	-3.83173					36.99	37.03	2	18	18	29	39.51
	157	gi|115478180	Oryza sativa Japonica Group	Os09g0252100 [Oryza sativa Japonica Group]	-0.02	-0.436	-0.356					-0.12792	-3.81818	-3.04992					63.45	63.45	2	46	32	108	61.89
	1130	gi|38568025	Oryza sativa Japonica Group	OSJNBa0070C17.20 [Oryza sativa Japonica Group]	-0.536	0.624	0.04					-1.17633	-3.80637	-0.0413106					13.04	13.04	3	7	7	9	29.73
	47	gi|29367605	Oryza sativa Japonica Group	wheat adenosylhomocysteinase-like protein [Oryza sativa Japonica Group]	0.108	-0.496	-0.18					-1.83819	-3.79382	-0.504706					122.48	122.48	2	92	61	252	67.01
	718	gi|115474297	Oryza sativa Japonica Group	Os07g0695800 [Oryza sativa Japonica Group]	-0.104	0.48	0.444					-0.250496	-3.79096	-3.7819					22.09	39.53	1	10	9	19	22.32
	1108	gi|125585868	Oryza sativa Japonica Group	hypothetical protein OsJ_10427 [Oryza sativa Japonica Group]	0.432	1.032	1.216					-1.0676	-2.91329	-3.79051					13.41	13.43	3	9	7	18	39.24
	247	gi|115484681	Oryza sativa Japonica Group	Os11g0210300 [Oryza sativa Japonica Group]	0.088	-0.516	-0.14					-0.289389	-3.78351	-1.48285					47.89	47.94	2	40	23	132	57.26
	384	gi|115462001	Oryza sativa Japonica Group	Os05g0140800 [Oryza sativa Japonica Group]	-0.012	-0.86	-0.376					-0.157595	-3.78027	-2.47744					37.61	37.69	3	23	21	48	47.4
	317	gi|115446279	Oryza sativa Japonica Group	Os02g0506500 [Oryza sativa Japonica Group]	0.188	0.496	0.624					-0.606551	-3.0088	-3.77628					41.83	41.84	2	30	21	69	50.83
	196	gi|27804768	Oryza sativa Japonica Group	sedoheptulose-1,7-bisphosphatase precursor [Oryza sativa Indica Group]	0.00400001	0.204	0.252					-0.423886	-2.70979	-3.77319					55.64	55.87	2	32	28	57	54.34
	1026	gi|297596332	Oryza sativa Japonica Group	Os01g0217800 [Oryza sativa Japonica Group]	-0.052	-0.44	-0.304					-0.267796	-3.76873	-2.784					14.7	16.83	4	9	7	12	33.41
	479	gi|125544232	Oryza sativa Indica Group	hypothetical protein OsI_11950 [Oryza sativa Indica Group]	0.284	0.512	0.384					-1.56549	-3.76496	-2.6393					32.67	174.3	1	20	15	37	59.93
	984	gi|76564691	Oryza sativa Japonica Group	glutelin [Oryza sativa Japonica Group]	0.408	0.968	0.952					-0.900552	-3.75232	-3.49879					15.64	34.02	4	8	8	15	31.66
	1040	gi|115489150	Oryza sativa Japonica Group	Os12g0567700 [Oryza sativa Japonica Group]	-0.068	0.588	0.228					-0.246171	-3.75082	-0.786191					14.48	14.49	1	6	6	10	31.42
	170	gi|115461585	Oryza sativa Japonica Group	Os05g0103200 [Oryza sativa Japonica Group]	0.032	-0.348	-0.316					-0.0165098	-3.74631	-2.36845					61.03	61.1	1	39	30	84	57.6
	212	gi|115459340	Oryza sativa Japonica Group	Os04g0508300 [Oryza sativa Japonica Group]	0.036	-1.228	-0.552					-0.467612	-3.7433	-2.72373					53.07	53.07	1	45	27	146	89.29
	185	gi|218197256	Oryza sativa Indica Group	hypothetical protein OsI_20948 [Oryza sativa Indica Group]	-0.036	0.26	0.284					-0.023385	-3.21952	-3.71406					57.82	57.85	2	36	28	62	50.67
	105	gi|194033257	Oryza sativa Japonica Group	ATP synthase F0 subunit 1 [Oryza sativa Japonica Group]	0.144	-0.448	-0.14					-0.948203	-3.70222	-1.49859					77.47	77.47	1	58	39	191	50.1
	298	gi|115488160	Oryza sativa Japonica Group	Os12g0277500 [Oryza sativa Japonica Group]	-0.324	-0.196	-0.336					-3.45068	-1.501	-3.68163					43.05	81.3	1	26	21	69	58.65
	472	gi|262345673	Oryza sativa Japonica Group	soluble starch synthase II-3 [Oryza sativa Japonica Group]	0.152	0.324	-0.112					-0.945715	-3.65145	-0.236777					32.84	32.84	5	17	17	23	26.54
	976	gi|55296316	Oryza sativa Japonica Group	hypothetical protein [Oryza sativa Japonica Group]	0.428	-1.02	-1.036					-2.58174	-3.65084	-3.6449					15.86	15.87	1	13	7	39	52.68
	429	gi|115452177	Oryza sativa Japonica Group	Os03g0271200 [Oryza sativa Japonica Group]	-0.152	0.3	0.152					-1.11959	-3.64231	-1.40466					35.3	35.3	3	17	17	28	29.13
	75	gi|115466004	Oryza sativa Japonica Group	Os06g0114000 [Oryza sativa Japonica Group]	-0.18	0.016	-0.324					-0.888614	-0.0614444	-3.63034					95.51	97.07	1	63	48	134	62.73
	108	gi|222623396	Oryza sativa Japonica Group	hypothetical protein OsJ_07840 [Oryza sativa Japonica Group]	0.112	0.196	0.26					-0.826826	-2.29918	-3.6279					75.71	75.85	2	42	39	64	36.6
	48	gi|115454033	Oryza sativa Japonica Group	Os03g0599800 [Oryza sativa Japonica Group]	0.172	-0.22	-0.736					-1.08582	-1.00162	-3.62387					120.72	120.72	1	86	61	191	79.95
	543	gi|115465962	Oryza sativa Japonica Group	Os06g0110100 [Oryza sativa Japonica Group]	-0.116	-0.312	-0.352					-0.787655	-2.78023	-3.61755					29.49	29.49	1	18	14	59	55.85
	699	gi|125560666	Oryza sativa Indica Group	hypothetical protein OsI_28350 [Oryza sativa Indica Group]	0.048	0.632	0.864					-0.421203	-2.65293	-3.61694					22.78	22.78	3	12	11	24	34.48
	951	gi|77555438	Oryza sativa Japonica Group	ABA-responsive protein, putative, expressed [Oryza sativa Japonica Group]	0.076	0.34	0.44					-0.348742	-3.17955	-3.6163					16.49	16.49	2	9	8	17	39.6
	498	gi|27261025	Oryza sativa Japonica Group	putative thiamine biosynthesis protein [Oryza sativa Japonica Group]	0.22	0.736	0.404					-0.525441	-3.61433	-1.55112					31.52	31.52	4	20	16	39	33.52
	962	gi|115447017	Oryza sativa Japonica Group	Os02g0591700 [Oryza sativa Japonica Group]	-0.604	0.472	-0.044					-1.33749	-3.60835	-0.19911					16.23	16.24	1	8	8	18	39.27
	799	gi|115436430	Oryza sativa Indica Group	Os01g0348600 [Oryza sativa Japonica Group]	0.176	0.456	0.556					-0.281749	-3.03116	-3.59708					20.06	20.09	1	11	10	13	24.35
	181	gi|222631026	Oryza sativa Japonica Group	hypothetical protein OsJ_17967 [Oryza sativa Japonica Group]	-0.1	-0.592	-0.364					-0.53971	-3.59521	-2.76077					58.53	180.64	1	57	28	168	69.52
	1196	gi|306415981	Oryza sativa Japonica Group	Bowman-Bike type proteinase inhibitor A [Oryza sativa Japonica Group]	0.02	-0.872	-0.848					-0.166117	-3.58317	-3.50766					11.97	14.39	5	5	5	10	19.92
	708	gi|115451981	Oryza sativa Japonica Group	Os03g0255100 [Oryza sativa Japonica Group]	0.012	-0.188	-0.428					-0.130161	-1.97606	-3.5765					22.38	22.38	4	11	11	27	23.74
	111	gi|115448547	Oryza sativa Japonica Group	Os02g0736400 [Oryza sativa Japonica Group]	0.04	-0.932	-0.316					-0.753969	-3.5647	-2.01495					74.36	74.36	1	54	37	141	65.94
	428	gi|108707474	Oryza sativa Japonica Group	glyoxalase family protein, expressed [Oryza sativa Japonica Group]	-0.104	-0.908	-0.664					-0.240913	-3.55175	-2.63699					35.36	35.36	2	26	17	96	50.93
	413	gi|125526269	Oryza sativa Indica Group	hypothetical protein OsI_02273 [Oryza sativa Indica Group]	0.048	-0.64	-0.748					-0.671167	-3.54092	-3.31941					36.38	36.42	2	23	18	64	53.55
	515	gi|115454137	Oryza sativa Japonica Group	Os03g0618300 [Oryza sativa Japonica Group]	-0.164	-0.304	-0.452					-1.61614	-2.8178	-3.53126					30.73	30.81	2	18	15	32	56.25
	446	gi|125529268	Oryza sativa Indica Group	hypothetical protein OsI_05369 [Oryza sativa Indica Group]	0.068	0.192	0.412					-0.381143	-0.936789	-3.53003					34.27	34.27	2	24	17	49	39.07
	150	gi|222623542	Oryza sativa Japonica Group	hypothetical protein OsJ_08121 [Oryza sativa Japonica Group]	-0.104	0.092	0.236					-1.36772	-1.3347	-3.52406					64.46	64.54	2	35	33	61	32.09
	232	gi|115464035	Oryza sativa Japonica Group	Os05g0429400 [Oryza sativa Japonica Group]	-0.224	-0.348	-0.36					-2.55667	-2.90818	-3.51994					50.62	50.66	1	29	26	56	49.23
	43	gi|115467370	Oryza sativa Japonica Group	Os06g0247500 [Oryza sativa Japonica Group]	-0.2	-0.084	0.32					-0.177988	-0.309665	-3.5171					124.3	124.3	1	83	61	253	65.96
	496	gi|21741699	Oryza sativa Japonica Group	OJ991113_30.4 [Oryza sativa Japonica Group]	0.02	-0.36	-0.188					-0.128927	-3.51289	-1.36896					31.62	31.7	1	16	16	28	34.04
	744	gi|218192500	Oryza sativa Indica Group	hypothetical protein OsI_10877 [Oryza sativa Indica Group]	-0.00800001	-0.336	-0.504					-0.100906	-2.59156	-3.46642					21.41	22.64	2	12	11	29	34.94
	600	gi|75138360	Oryza sativa Japonica Group	RecName: Full=Phospho-2-dehydro-3-deoxyheptonate aldolase 2, chloroplastic; AltName: Full=3-deoxy-D-arabino-heptulosonate 7-phosphate synthase 2; AltName: Full=DAHP synthase 2; AltName: Full=Phospho-2-keto-3-deoxyheptonate aldolase 2; Flags: Precursor	0.428	0.692	0.532					-1.4054	-3.46169	-2.13602					27.08	27.12	2	13	13	22	33.95
	832	gi|125542923	Oryza sativa Indica Group	hypothetical protein OsI_10547 [Oryza sativa Indica Group]	0.056	-0.232	-0.22					-0.409959	-3.45724	-3.29385					19.46	19.51	2	10	9	11	22.15
	132	gi|115447367	Oryza sativa Japonica Group	Os02g0621700 [Oryza sativa Japonica Group]	-0.032	-0.456	0.044					-0.09875	-3.43634	-0.59988					68.43	68.5	1	51	33	106	65.17
	661	gi|297604635	Oryza sativa Japonica Group	Os05g0468800 [Oryza sativa Japonica Group]	-0.124	-0.856	-0.52					-0.368858	-3.42724	-2.54246					24.05	24.05	1	16	12	43	53.89
	625	gi|218191863	Oryza sativa Indica Group	hypothetical protein OsI_09541 [Oryza sativa Indica Group]	0.1	-0.152	-0.404					-0.362259	-1.64116	-3.40588					25.63	25.66	2	14	13	18	34.62
	1043	gi|222640047	Oryza sativa Japonica Group	hypothetical protein OsJ_26314 [Oryza sativa Japonica Group]	0.18	0.44	0.224					-1.43258	-3.40143	-1.69124					14.4	14.51	3	8	7	11	5.671
	159	gi|222640334	Oryza sativa Japonica Group	hypothetical protein OsJ_26862 [Oryza sativa Japonica Group]	-0.172	-0.656	-0.208					-0.311666	-3.39929	-1.22212					63.38	63.38	2	43	30	110	62.76
	763	gi|125584660	Oryza sativa Japonica Group	hypothetical protein OsJ_09135 [Oryza sativa Japonica Group]	0.136	-1.3	-0.676					-0.627841	-3.39261	-2.60575					20.99	20.99	2	20	10	61	66.32
	1152	gi|222619126	Oryza sativa Japonica Group	hypothetical protein OsJ_03161 [Oryza sativa Japonica Group]	0.016	-0.688	-0.38					-0.0947298	-3.38226	-2.33416					12.78	13.33	2	7	6	11	23.08
	495	gi|115474241	Oryza sativa Japonica Group	Os07g0691800 [Oryza sativa Japonica Group]	-0.06	0.404	0.324					-0.385402	-3.37065	-2.42889					31.65	33.79	2	17	16	31	50
	121	gi|115465273	Oryza sativa Japonica Group	Os05g0549700 [Oryza sativa Japonica Group]	0.052	-0.84	-0.388					-0.231071	-3.36893	-2.91451					70.77	70.78	1	42	32	90	52.59
	10	gi|115440075	Oryza sativa Japonica Group	Os01g0760600 [Oryza sativa Japonica Group]	0	-0.492	0.024					-0.186787	-3.36621	-0.207888					214.86	214.86	2	196	104	679	79.13
	762	gi|222626015	Oryza sativa Japonica Group	hypothetical protein OsJ_13042 [Oryza sativa Japonica Group]	-0.476	0.52	0.052					-1.43364	-3.3632	-0.324842					21.01	21.03	2	11	10	27	33.8
	147	gi|222636391	Oryza sativa Japonica Group	hypothetical protein OsJ_23002 [Oryza sativa Japonica Group]	0.032	-0.312	-0.144					-0.0961867	-3.36126	-1.10275					64.78	64.78	2	38	33	66	46.9
	155	gi|125525752	Oryza sativa Indica Group	hypothetical protein OsI_01744 [Oryza sativa Indica Group]	0.00400001	-0.184	-0.392					-0.0524186	-1.69727	-3.35686					63.69	63.69	3	41	32	72	53.83
	453	gi|218186992	Oryza sativa Indica Group	hypothetical protein OsI_38581 [Oryza sativa Indica Group]	-0.04	-0.272	-0.22					-0.209607	-3.3273	-2.96727					33.76	33.8	2	24	17	41	40.87
	1058	gi|115449135	Oryza sativa Indica Group	Os02g0788400 [Oryza sativa Japonica Group]	0.14	0.512	0.392					-0.305649	-3.30105	-2.14652					14.21	14.21	1	9	7	16	28.37
	599	gi|115440977	Oryza sativa Indica Group	Os01g0841600 [Oryza sativa Japonica Group]	0.464	0.612	0.836					-1.50082	-1.96562	-3.30032					27.09	39.11	2	17	14	41	68.24
	1286	gi|15042826	Oryza sativa Japonica Group	putative phospholipase [Oryza sativa Japonica Group]	0.192	0.228	0.404					-1.37602	-2.43859	-3.29096					10.68	10.68	2	6	5	8	15.05
	222	gi|115460034	Oryza sativa Japonica Group	Os04g0574200 [Oryza sativa Japonica Group]	0.176	-0.8	0.084					-0.941804	-3.28628	-0.33962					52.41	52.41	1	38	27	87	32.95
	362	gi|222632214	Oryza sativa Japonica Group	hypothetical protein OsJ_19186 [Oryza sativa Japonica Group]	-0.16	-0.24	-0.244					-0.978697	-2.4058	-3.28518					38.57	38.62	1	23	20	47	69.73
	336	gi|115481716	Oryza sativa Japonica Group	Os10g0369000 [Oryza sativa Japonica Group]	0.112	0.372	0.312					-0.321086	-3.27699	-2.44785					40.91	40.91	2	23	20	47	34.92
	886	gi|218188994	Oryza sativa Indica Group	hypothetical protein OsI_03604 [Oryza sativa Indica Group]	-0.044	-0.468	-0.404					-0.173673	-3.27237	-2.94405					17.83	18.07	2	10	9	13	69.2
	978	gi|125561647	Oryza sativa Indica Group	hypothetical protein OsI_29344 [Oryza sativa Indica Group]	-0.124	-0.48	-0.42					-0.941456	-3.20506	-3.16985					15.83	15.86	3	9	8	16	42.36
	422	gi|115470116	Oryza sativa Japonica Group	Os06g0730600 [Oryza sativa Japonica Group]	0.3	0.024	0.2					-3.19984	-0.152488	-1.05426					35.77	35.81	2	19	18	32	26.14
	480	gi|115462425	Oryza sativa Japonica Group	Os05g0181000 [Oryza sativa Japonica Group]	0.00800001	0.256	0.208					-0.150139	-3.19861	-2.72297					32.66	64.06	2	16	15	32	35.05
	337	gi|115456265	Oryza sativa Japonica Group	Os03g0822200 [Oryza sativa Japonica Group]	0.016	-0.456	-0.192					-0.171892	-3.19311	-0.905716					40.83	40.84	1	30	20	76	83.27
	183	gi|40539102	Oryza sativa Japonica Group	putative serine protease inhibitor [Oryza sativa Japonica Group]	-0.192	-0.012	0.276					-1.13492	-0.0657648	-3.18146					58.15	58.19	3	39	28	84	42.73
	738	gi|218194124	Oryza sativa Indica Group	hypothetical protein OsI_14352 [Oryza sativa Indica Group]	0.092	0.732	0.64					-0.273911	-3.16961	-2.55175					21.56	21.61	2	14	11	21	26.41
	1031	gi|125571984	Oryza sativa Japonica Group	hypothetical protein OsJ_03416 [Oryza sativa Japonica Group]	-0.036	-0.628	-0.308					-0.0998087	-3.16468	-1.9047					14.59	25.53	3	10	7	26	29.67
	950	gi|115436514	Oryza sativa Japonica Group	Os01g0358400 [Oryza sativa Japonica Group]	-0.372	0.488	0.012					-1.03746	-3.15689	-0.00396368					16.5	17	2	9	8	23	48.3
	269	gi|222628506	Oryza sativa Japonica Group	hypothetical protein OsJ_14077 [Oryza sativa Japonica Group]	-0.204	0.084	0.072					-3.14721	-0.633873	-1.85893					46.03	46.36	3	27	23	54	39.49
	598	gi|115465529	Oryza sativa Japonica Group	Os05g0569500 [Oryza sativa Japonica Group]	0.124	-0.836	-0.508					-0.582774	-2.55365	-3.14437					27.13	27.13	1	15	13	36	50.42
	821	gi|222636967	Oryza sativa Japonica Group	hypothetical protein OsJ_24103 [Oryza sativa Japonica Group]	0.34	-0.432	-0.676					-2.48577	-3.1327	-1.73792					19.67	27.21	2	11	9	21	36.67
	424	gi|115434810	Oryza sativa Japonica Group	Os01g0174300 [Oryza sativa Japonica Group]	0.216	-0.396	-0.148					-1.6061	-3.12409	-1.66431					35.68	35.68	1	21	17	36	50.48
	254	gi|12957707	Oryza sativa Japonica Group	putative inosine monophosphate dehydrogenase [Oryza sativa Japonica Group]	0.048	-0.52	-0.152					-0.106005	-3.10789	-0.950281					47.18	47.18	2	30	23	67	52.69
	965	gi|115452113	Oryza sativa Japonica Group	Os03g0266300 [Oryza sativa Japonica Group]	-0.108	-1.352	-1.092					-0.427513	-3.10763	-2.90666					16.1	16.1	1	9	8	27	56.52
	837	gi|115453181	Oryza sativa Japonica Group	Os03g0369100 [Oryza sativa Japonica Group]	0.384	-0.76	-0.912					-2.71761	-3.10669	-2.51028					19.31	19.31	1	17	7	78	57.89
	461	gi|125588600	Oryza sativa Japonica Group	hypothetical protein OsJ_13328 [Oryza sativa Japonica Group]	-0.396	0.252	0.324					-2.09899	-2.18745	-3.09886					33.26	33.29	2	16	16	35	45.55
	140	gi|115458044	Oryza sativa Japonica Group	Os04g0386600 [Oryza sativa Japonica Group]	0.056	-0.412	-0.164					-0.517235	-3.08724	-0.752089					67.32	67.32	1	54	33	130	67.61
	949	gi|222628934	Oryza sativa Japonica Group	hypothetical protein OsJ_14924 [Oryza sativa Japonica Group]	0.288	0.876	0.764					-0.849666	-3.08721	-1.22835					16.51	16.51	2	8	8	17	26.16
	221	gi|222622165	Oryza sativa Japonica Group	hypothetical protein OsJ_05368 [Oryza sativa Japonica Group]	0.032	0.508	0.424					-0.0769552	-3.08373	-2.61921					52.44	52.53	3	29	26	56	34.27
	830	gi|83306210	Oryza sativa Indica Group	eukaryotic translation initiation factor 2 alpha [Oryza sativa Indica Group]	-0.26	0.288	0.344					-0.322145	-2.37094	-3.07223					19.52	19.52	3	9	9	18	42.77
	926	gi|125602063	Oryza sativa Japonica Group	hypothetical protein OsJ_25906 [Oryza sativa Japonica Group]	-0.048	-1.184	-1.24					-0.177287	-3.06499	-2.14884					16.99	17.04	3	9	9	10	22.43
	826	gi|115463365	Oryza sativa Japonica Group	Os05g0353400 [Oryza sativa Japonica Group]	-0.168	0.672	0.524					-0.27541	-3.05412	-2.15828					19.56	19.72	3	10	9	12	16.01
	172	gi|222640353	Oryza sativa Japonica Group	hypothetical protein OsJ_26896 [Oryza sativa Japonica Group]	-0.112	-0.32	-0.188					-1.1423	-3.05186	-1.79495					60.17	60.17	3	43	31	104	44.49
	500	gi|115476520	Oryza sativa Japonica Group	Os08g0430500 [Oryza sativa Japonica Group]	-0.22	0.468	0.372					-0.7493	-3.03414	-2.92077					31.44	46.14	1	18	16	49	73.83
	443	gi|315113297	Oryza sativa Japonica Group	Chain D, Localization Of The Large Subunit Ribosomal Proteins Into A 5.5 A Cryo-Em Map Of Triticum Aestivum Translating 80s Ribosome	-0.244	0.424	-0.016					-1.41663	-3.03357	-0.0943659					34.5	36.16	3	21	17	44	50.86
	435	gi|283050393	Oryza sativa Indica Group	catalase [Oryza sativa Indica Group]	0.088	0.572	0.484					-0.0894545	-3.0263	-2.68797					35.05	43.88	5	19	18	35	46.95
	1160	gi|51854423	Oryza sativa Japonica Group	putative endo-1,3;1,4-beta-D-glucanase [Oryza sativa Japonica Group]	0.032	-0.428	-0.296					-0.115092	-3.0227	-2.02945					12.62	12.67	2	7	6	9	28.33
	535	gi|115473061	Oryza sativa Japonica Group	Os07g0586200 [Oryza sativa Japonica Group]	0.104	-1.068	-0.436					-0.470239	-3.01833	-1.8945					29.93	29.93	2	19	15	30	41.94
	1220	gi|115482030	Oryza sativa Japonica Group	Os10g0416800 [Oryza sativa Japonica Group]	0.148	0.736	0.724					-0.759387	-2.99755	-2.83502					11.54	11.54	2	6	6	11	26.74
	81	gi|115449235	Oryza sativa Japonica Group	Os02g0797500 [Oryza sativa Japonica Group]	0.276	-0.408	0.14					-2.99157	-1.74621	-0.438828					91.72	94.36	2	58	46	137	65.07
	454	gi|115489022	Oryza sativa Japonica Group	Os12g0555500 [Oryza sativa Japonica Group]	0.012	0.212	-0.524					-0.237663	-1.36348	-2.98321					33.68	33.68	1	21	16	52	88.61
	463	gi|8918361	Oryza sativa Japonica Group	RuBisCO activase small isoform precursor [Oryza sativa]	-0.532	0.236	-0.044					-2.96513	-1.70957	-0.235524					33.16	33.23	4	21	16	42	49.88
	69	gi|115467858	Oryza sativa Japonica Group	Os06g0326400 [Oryza sativa Japonica Group]	0.152	0.2	0.344					-0.707179	-0.732558	-2.94324					99.08	99.56	1	74	51	166	61.9
	448	gi|115464757	Oryza sativa Japonica Group	Os05g0503300 [Oryza sativa Japonica Group]	0.144	-0.548	-0.28					-0.657677	-2.93788	-2.3429					34.14	34.15	1	20	18	40	27.15
	880	gi|115477944	Oryza sativa Japonica Group	Os09g0109600 [Oryza sativa Japonica Group]	-0.084	-0.744	-0.568					-0.108024	-2.92766	-2.59353					18.1	18.1	1	13	10	25	90.67
	245	gi|600769	Oryza sativa	cyclophilin 2 [Oryza sativa]	0.124	-0.976	-0.688					-0.575148	-2.92639	-2.90802					47.99	55.52	1	60	22	230	68.6
	208	gi|115467154	Oryza sativa Indica Group	Os06g0221200 [Oryza sativa Japonica Group]	-0.16	-0.628	-0.468					-0.998584	-2.91959	-2.52891					54.26	58.09	2	31	26	93	66.88
	764	gi|125590233	Oryza sativa Japonica Group	hypothetical protein OsJ_14634 [Oryza sativa Japonica Group]	-0.272	0.476	0.168					-0.796593	-2.91954	-1.03934					20.97	31.18	2	9	9	18	14.81
	695	gi|115488528	Oryza sativa Japonica Group	Os12g0468600 [Oryza sativa Japonica Group]	-0.00800001	-0.248	-0.392					-0.0195452	-1.34863	-2.9156					22.89	23.01	1	12	12	16	28.24
	694	gi|115444937	Oryza sativa Japonica Group	Os02g0205300 [Oryza sativa Japonica Group]	-0.668	0.428	0.28					-1.36385	-2.90874	-1.24063					22.92	25.04	1	14	11	24	39.86
	423	gi|115438617	Oryza sativa Japonica Group	Os01g0618100 [Oryza sativa Japonica Group]	-0.048	-0.272	-0.556					-0.0424067	-1.55166	-2.90428					35.72	37.07	1	19	17	38	52.91
	1184	gi|222617173	Oryza sativa Japonica Group	hypothetical protein OsJ_36277 [Oryza sativa Japonica Group]	0	0.504	0.344					-0.0344246	-2.89504	-1.87798					12.13	27.75	4	7	6	8	18.53
	1609	gi|115467846	Oryza sativa Japonica Group	Os06g0324400 [Oryza sativa Japonica Group]	-0.092	-1.228	-0.532					-0.369136	-2.89243	-2.01019					7.62	7.62	1	4	4	4	38.27
	595	gi|902058	Oryza sativa	lipid transfer protein precursor, partial [Oryza sativa]	0.352	-0.484	-0.86					-1.51311	-2.53525	-2.88043					27.44	27.48	2	28	13	83	79.8
	1437	gi|115484185	Oryza sativa Indica Group	Os11g0149200 [Oryza sativa Japonica Group]	-0.144	-0.9	-1.308					-0.547108	-2.87967	-2.3799					9.15	9.15	1	4	4	13	30.82
	280	gi|115456623	Oryza sativa Japonica Group	Os03g0851100 [Oryza sativa Japonica Group]	-0.012	-0.284	-0.336					-0.437142	-2.56163	-2.87727					44.66	44.76	1	26	22	59	44.59
	412	gi|115478158	Oryza sativa Indica Group	Os09g0249700 [Oryza sativa Japonica Group]	-0.432	0.28	0.232					-2.87238	-2.26296	-1.94312					36.4	36.47	1	21	18	42	33.39
	483	gi|115482832	Oryza sativa Japonica Group	Os10g0505900 [Oryza sativa Japonica Group]	-0.04	-0.412	-0.012					-0.306705	-2.86961	-0.0985096					32.59	32.59	3	18	16	29	43.05
	1146	gi|125562231	Oryza sativa Indica Group	hypothetical protein OsI_29936 [Oryza sativa Indica Group]	0.412	0.912	1.18					-0.038807	-2.22678	-2.86375					12.84	12.84	2	7	7	12	26.27
	1054	gi|222619232	Oryza sativa Japonica Group	hypothetical protein OsJ_03414 [Oryza sativa Japonica Group]	0.168	-0.52	-0.816					-0.168224	-2.86198	-2.80842					14.26	14.27	3	9	7	14	13.49
	1387	gi|9757686	Oryza sativa Japonica Group	unnamed protein product [Oryza sativa Japonica Group]	-0.056	-1.696	-0.984					-0.189748	-2.85179	-2.26803					9.61	9.61	3	7	4	26	35.79
	1134	gi|222630224	Oryza sativa Japonica Group	hypothetical protein OsJ_17145 [Oryza sativa Japonica Group]	-0.344	0.42	0.34					-1.09299	-2.84658	-2.3963					13	13.03	1	8	7	9	14.15
	488	gi|115441235	Oryza sativa Japonica Group	Os01g0865100 [Oryza sativa Japonica Group]	0.196	0.152	0.372					-1.00394	-0.943399	-2.84152					32.41	32.45	1	19	17	39	45.28
	263	gi|115479353	Oryza sativa Japonica Group	Os09g0438700 [Oryza sativa Japonica Group]	-0.112	-0.392	-0.176					-0.341079	-2.84085	-1.25323					46.44	46.44	1	35	22	128	76.33
	462	gi|115459078	Oryza sativa Japonica Group	Os04g0486600 [Oryza sativa Japonica Group]	0.128	-0.948	-0.488					-0.447307	-2.83539	-2.39201					33.2	161.18	2	29	15	69	84.27
	55	gi|115479839	Oryza sativa Japonica Group	Os09g0484200 [Oryza sativa Japonica Group]	-0.364	0.016	-0.316					-2.83434	-0.00554516	-1.62684					113.64	113.64	1	81	54	267	97.33
	1009	gi|115470215	Oryza sativa Japonica Group	Os07g0106900 [Oryza sativa Japonica Group]	0.608	-0.744	-0.668					-2.82938	-2.02325	-1.83798					15.1	15.12	1	7	7	30	24.02
	116	gi|125527273	Oryza sativa Indica Group	hypothetical protein OsI_03285 [Oryza sativa Indica Group]	0.04	-0.216	-0.248					-0.464215	-2.57632	-2.80974					72.48	72.52	3	38	35	64	25.5
	233	gi|19880027	Oryza sativa	glyceraldehyde-3-phosphate dehydrogenase [Oryza sativa]	0.00800001	-0.196	-0.26					-0.0174928	-2.27837	-2.78888					50.53	50.58	2	30	25	72	50.89
	810	gi|218197248	Oryza sativa Indica Group	hypothetical protein OsI_20936 [Oryza sativa Indica Group]	0.048	0.348	0.264					-0.49593	-2.78488	-1.692					19.86	19.88	2	11	9	16	30.42
	512	gi|125572738	Oryza sativa Japonica Group	hypothetical protein OsJ_04179 [Oryza sativa Japonica Group]	-0.184	0.544	0.472					-0.453708	-2.78417	-2.34164					30.8	30.88	3	18	15	44	39.08
	234	gi|115489500	Oryza sativa Japonica Group	Os12g0608600 [Oryza sativa Japonica Group]	-0.124	-0.392	-0.344					-1.3026	-2.77711	-2.31834					50.42	50.47	2	36	27	76	65.37
	53	gi|115479433	Oryza sativa Japonica Group	Os09g0446800 [Oryza sativa Japonica Group]	-0.18	-0.156	0.18					-1.23485	-1.84033	-2.77182					114.61	114.61	2	73	54	201	60.4
	262	gi|115442283	Oryza sativa Japonica Group	Os01g0952600 [Oryza sativa Japonica Group]	0.164	-0.256	-0.276					-2.2236	-2.75841	-2.76788					46.56	46.56	1	23	23	37	24.98
	759	gi|34015340	Oryza sativa Japonica Group	putative sucrosephosphate synthase [Oryza sativa Japonica Group]	0.072	0.336	0.436					-0.284257	-2.25421	-2.76031					21.08	21.15	5	11	10	14	14.63
	558	gi|115446483	Oryza sativa Japonica Group	Os02g0530600 [Oryza sativa Japonica Group]	-0.044	-0.312	-0.284					-0.0775395	-2.75801	-2.2173					28.95	28.99	1	13	13	20	27.44
	1439	gi|312983209	Oryza sativa Indica Group	16.9 kDa heat shock protein B [Oryza sativa Indica Group]	-0.068	-0.836	-1.156					-0.0649944	-2.75229	-1.75097					9.11	9.12	1	7	4	23	62.11
	779	gi|115479691	Oryza sativa Japonica Group	Os09g0471100 [Oryza sativa Japonica Group]	0.056	-0.412	-0.636					-0.0422179	-1.66023	-2.7495					20.47	20.54	1	11	9	30	37.22
	392	gi|149392260	Oryza sativa Indica Group	ribulose bisphosphate carboxylase small chain c [Oryza sativa Indica Group]	-0.3	0.428	0.44					-2.03717	-1.84433	-2.74643					37.33	37.33	8	29	18	109	71.97
	612	gi|125546281	Oryza sativa Indica Group	hypothetical protein OsI_14154 [Oryza sativa Indica Group]	0.00400001	-0.416	-0.144					-0.29377	-2.74473	-0.526203					26.52	26.56	2	13	13	43	60.09
	1008	gi|115456101	Oryza sativa Japonica Group	Os03g0808500 [Oryza sativa Japonica Group]	0.048	-0.736	-1.376					-0.146873	-1.51349	-2.72683					15.11	15.11	1	9	7	25	50
	581	gi|125551937	Oryza sativa Indica Group	hypothetical protein OsI_19569 [Oryza sativa Indica Group]	0.1	0.336	0.368					-0.0305718	-2.2035	-2.7134					28.13	28.13	2	18	16	35	43.26
	1561	gi|125987818	Oryza sativa Japonica Group	RecName: Full=Cysteine proteinase inhibitor 2; AltName: Full=Oryzacystatin II; Short=OC-II; AltName: Full=Oryzacystatin-2	0.072	0.808	0.964					-0.107875	-2.27991	-2.69453					8.03	8.03	3	7	4	12	39.74
	450	gi|115445929	Oryza sativa Japonica Group	Os02g0440000 [Oryza sativa Japonica Group]	0.072	-0.292	-0.312					-0.257858	-2.09952	-2.6919					34.04	34.18	1	19	16	32	32.65
	288	gi|115453639	Oryza sativa Japonica Group	Os03g0429800 [Oryza sativa Japonica Group]	-0.064	-0.272	-0.292					-0.291542	-2.49236	-2.68996					43.52	43.61	1	24	21	44	19.8
	900	gi|222619163	Oryza sativa Japonica Group	hypothetical protein OsJ_03246 [Oryza sativa Japonica Group]	0.024	-0.22	-0.308					-0.0821872	-1.8803	-2.68283					17.57	17.62	2	9	9	12	15.98
	720	gi|7339699	Oryza sativa Japonica Group	putative importin-alpha re-exporter [Oryza sativa Japonica Group]	0.048	0.4	0.364					-0.351189	-2.68094	-1.705					22	22.02	1	12	11	18	15.16
	3	gi|385717664	Oryza sativa Japonica Group	disulfide isomerase [Oryza sativa Japonica Group]	-0.28	-0.144	0.44					-1.05798	-2.6769	-2.68054					367.46	367.46	1	345	176	1580	92.17
	1090	gi|115448791	Oryza sativa Japonica Group	Os02g0758000 [Oryza sativa Japonica Group]	-0.136	-0.62	-0.5					-0.949582	-2.67481	-2.2348					13.78	13.78	1	9	7	12	30
	89	gi|115471173	Oryza sativa Japonica Group	Os07g0214300 [Oryza sativa Japonica Group]	-0.024	-1.472	-1.272					-0.0301428	-0.637438	-2.65467					86.8	86.8	1	119	45	585	75.9
	291	gi|125604008	Oryza sativa Japonica Group	hypothetical protein OsJ_27929 [Oryza sativa Japonica Group]	-0.352	0.188	0.136					-2.62495	-2.41032	-1.72586					43.41	43.66	2	20	20	29	27.68
	673	gi|218187662	Oryza sativa Indica Group	hypothetical protein OsI_00718 [Oryza sativa Indica Group]	0.084	-0.368	-0.544					-0.542188	-1.88371	-2.62411					23.71	23.71	2	13	10	20	40.06
	433	gi|115471181	Oryza sativa Japonica Group	Os07g0215500 [Oryza sativa Japonica Group]	-0.26	-1.048	-1.588					-0.36392	-2.60208	-2.60835					35.13	52.33	1	37	18	144	58.75
	497	gi|115473645	Oryza sativa Japonica Group	Os07g0640200 [Oryza sativa Japonica Group]	0.032	-0.32	-0.332					-0.085938	-2.60231	-2.44449					31.58	31.62	1	16	15	40	31.32
	1016	gi|115442163	Oryza sativa Japonica Group	Os01g0941800 [Oryza sativa Japonica Group]	-0.02	-0.636	-0.592					-0.265719	-2.59837	-2.49218					15.01	15.02	1	8	7	12	27.49
	2324	gi|218188665	Oryza sativa Indica Group	hypothetical protein OsI_02873 [Oryza sativa Indica Group]	-0.124	0.12	0.148					-2.59474	-0.887561	-0.938713					3.28	3.38	3	1	1	2	4.4
	895	gi|62732719	Oryza sativa Japonica Group	purple acid phosphatase [Oryza sativa Japonica Group]	0.096	-0.392	-0.152					-0.502183	-2.59075	-1.1119					17.65	17.7	1	8	8	15	22.55
	1301	gi|115476190	Oryza sativa Japonica Group	Os08g0379400 [Oryza sativa Japonica Group]	-0.028	-0.708	-0.436					-0.199611	-2.58451	-2.00862					10.54	10.59	2	5	5	5	16.41
	1422	gi|48475233	Oryza sativa Japonica Group	putative translation initiation factor IF-2 [Oryza sativa Japonica Group]	-0.016	0.332	0.164					-0.0599019	-2.58252	-1.27634					9.28	9.5	4	5	5	6	5.721
	536	gi|222632369	Oryza sativa Japonica Group	hypothetical protein OsJ_19352 [Oryza sativa Japonica Group]	0.14	-0.38	-0.396					-0.641429	-2.4615	-2.57513					29.9	29.92	3	18	15	41	36.36
	552	gi|50252009	Oryza sativa Japonica Group	putative mevalonate disphosphate decarboxylase [Oryza sativa Japonica Group]	0.052	-0.296	-0.14					-0.324458	-2.57256	-0.782163					29.24	29.24	1	14	13	38	38.72
	1294	gi|297604659	Oryza sativa Japonica Group	Os05g0477900 [Oryza sativa Japonica Group]	0.064	-1.16	-0.844					-0.37211	-2.56811	-2.18609					10.58	10.58	1	7	5	19	42.64
	1697	gi|222624970	Oryza sativa Japonica Group	hypothetical protein OsJ_10958 [Oryza sativa Japonica Group]	0.076	-0.896	-0.368					-0.516659	-2.56652	-1.40244					6.75	12.53	4	4	3	11	50.74
	29	gi|125539715	Oryza sativa Indica Group	hypothetical protein OsI_07480 [Oryza sativa Indica Group]	-0.508	-0.02	-0.148					-2.5661	-0.0760941	-0.771501					149.34	153.3	3	116	75	320	53.7
	912	gi|115462209	Oryza sativa Japonica Group	Os05g0157200 [Oryza sativa Japonica Group]	-0.06	-0.816	-0.476					-0.63498	-2.5575	-2.07658					17.32	17.32	2	11	8	29	50.3
	1172	gi|115459588	Oryza sativa Japonica Group	Os04g0531100 [Oryza sativa Japonica Group]	-0.116	0.52	0.616					-0.00567787	-2.08822	-2.5348					12.43	12.43	1	8	7	17	44.44
	513	gi|125544262	Oryza sativa Indica Group	hypothetical protein OsI_11978 [Oryza sativa Indica Group]	0.012	0.4	0.476					-0.412098	-2.3673	-2.53415					30.75	53.21	3	23	15	50	61.81
	526	gi|115461843	Oryza sativa Japonica Group	Os05g0125500 [Oryza sativa Japonica Group]	0.164	-0.496	-0.388					-0.735093	-2.53023	-2.26364					30.12	30.19	1	16	15	26	38.88
	1171	gi|115477687	Oryza sativa Japonica Group	Os08g0549100 [Oryza sativa Japonica Group]	0.032	0.524	0.608					-0.18153	-2.33034	-2.52968					12.43	18.65	1	6	6	8	32.99
	1005	gi|9049411	Oryza sativa Japonica Group	putative alpha-glucosidase [Oryza sativa Japonica Group]	0.072	-0.352	-0.432					-0.282098	-2.19443	-2.52805					15.17	15.6	4	8	8	12	11.73
	97	gi|215694277	Oryza sativa Japonica Group	unnamed protein product [Oryza sativa Japonica Group]	-0.108	-0.256	0.00400001					-0.41991	-2.52126	-0.0407103					81.85	81.85	2	50	41	97	52.09
	991	gi|115472897	Oryza sativa Japonica Group	Os07g0570700 [Oryza sativa Japonica Group]	0.00400001	-0.356	-0.304					-0.00834959	-2.51647	-2.36842					15.49	15.49	1	8	8	14	40.6
	537	gi|297720695	Oryza sativa Japonica Group	Os01g0915401 [Oryza sativa Japonica Group]	0.236	0.648	0.668					-0.260428	-2.51496	-1.4841					29.76	29.76	1	20	15	51	45.27
	2322	gi|149390687	Oryza sativa Indica Group	60S ribosomal protein l-36-2 [Oryza sativa Indica Group]	-0.068	0.56	0.128					-0.0499533	-2.50451	-0.907256					3.29	3.37	4	2	2	6	15.32
	430	gi|115475281	Oryza sativa Japonica Group	Os08g0205900 [Oryza sativa Japonica Group]	0.048	-0.224	-0.284					-0.153631	-1.91342	-2.50122					35.29	35.63	2	20	17	33	45.49
	1607	gi|428674406	Oryza sativa Japonica Group	glutelin, partial [Oryza sativa Japonica Group]	-0.024	0.872	0.908					-0.511466	-2.49742	-2.15226					7.62	12.83	3	4	4	11	17.52
	1081	gi|115462873	Oryza sativa Japonica Group	Os05g0256000 [Oryza sativa Japonica Group]	-0.112	-0.068	-0.28					-0.53471	-0.308489	-2.49224					13.95	13.95	3	7	7	12	27.61
	546	gi|115477767	Oryza sativa Japonica Group	Os08g0556900 [Oryza sativa Japonica Group]	-0.024	0.272	0.416					-0.0216554	-1.1012	-2.48042					29.36	29.36	1	18	14	44	47.53
	22	gi|218191114	Oryza sativa Indica Group	hypothetical protein OsI_07948 [Oryza sativa Indica Group]	-0.368	-1.08	-0.336					-1.43679	-2.47953	-1.3974					169.62	169.62	2	151	80	661	78.37
	73	gi|218193097	Oryza sativa Indica Group	hypothetical protein OsI_12134 [Oryza sativa Indica Group]	-0.264	-0.096	-0.264					-2.16523	-0.707547	-2.47855					96.7	96.7	3	55	46	94	48.65
	328	gi|115487678	Oryza sativa Japonica Group	Os12g0183300 [Oryza sativa Japonica Group]	-0.128	-0.284	-0.04					-0.394015	-2.47835	-0.24696					41.32	41.32	1	24	20	49	56.15
	2033	gi|115460202	Oryza sativa Japonica Group	Os04g0589800 [Oryza sativa Japonica Group]	0	-1.284	-0.5					-0.0264276	-2.47682	-1.51932					4.49	4.49	2	2	2	3	23.77
	31	gi|14192878	Oryza sativa Japonica Group	Hypothetical protein [Oryza sativa]	0.032	0.232	0.648					-0.17587	-0.51035	-2.47396					142.31	142.32	1	104	70	313	82.59
	922	gi|218198356	Oryza sativa Indica Group	hypothetical protein OsI_23308 [Oryza sativa Indica Group]	-0.136	-0.332	-0.32					-1.05033	-2.4711	-2.25676					17.11	60.67	4	11	8	15	72.09
	1065	gi|115444621	Oryza sativa Japonica Group	Os02g0180200 [Oryza sativa Japonica Group]	0.032	0.476	0.484					-0.361977	-2.46217	-2.13322					14.11	14.13	1	11	7	17	42.7
	1321	gi|218197595	Oryza sativa Indica Group	hypothetical protein OsI_21695 [Oryza sativa Indica Group]	-0.08	0.548	0.688					-0.565145	-1.06324	-2.4548					10.21	10.3	2	4	4	9	25.49
	966	gi|125537835	Oryza sativa Indica Group	hypothetical protein OsI_05611 [Oryza sativa Indica Group]	0.324	0.308	0.56					-1.44052	-0.858101	-2.45127					16.07	16.07	2	9	8	15	30.6
	327	gi|213959182	Oryza sativa Japonica Group	TCP-1/cpn60 chaperonin [Oryza sativa Japonica Group]	-0.036	0.32	0.204					-0.414908	-2.43785	-1.4613					41.43	41.57	2	24	21	39	44.69
	812	gi|116309939	Oryza sativa Indica Group	H0525D09.11 [Oryza sativa Indica Group]	0.2	0.776	0.728					-0.14511	-1.27486	-2.42531					19.85	19.85	2	11	10	20	20.24
	920	gi|213959137	Oryza sativa Japonica Group	NAM protein [Oryza sativa Japonica Group]	0.052	0.544	0.604					-0.33343	-2.31451	-2.41903					17.17	18.69	3	9	8	25	33.87
	685	gi|115474857	Oryza sativa Japonica Group	Os08g0156700 [Oryza sativa Japonica Group]	0.068	0.288	0.22					-0.583027	-2.4138	-1.70445					23.25	23.54	1	11	11	19	44.03
	326	gi|115435496	Oryza sativa Japonica Group	Os01g0232700 [Oryza sativa Japonica Group]	0.076	-0.252	-0.24					-0.681131	-2.40555	-1.07974					41.46	41.47	1	22	19	47	35.52
	872	gi|2267597	Oryza sativa Indica Group	10 kDa chaperonin [Oryza sativa Indica Group]	-0.076	-1.168	-0.54					-0.00795687	-2.40174	-0.382111					18.24	18.24	2	12	9	59	74.49
	264	gi|24899397	Oryza sativa Indica Group	Putative r40c1 protein - rice [Oryza sativa Japonica Group]	-0.048	-0.336	-0.284					-0.132292	-2.39944	-2.37687					46.3	46.3	2	29	23	59	55.5
	568	gi|115453079	Oryza sativa Japonica Group	Os03g0356700 [Oryza sativa Japonica Group]	-0.1	0.288	0.168					-0.0733847	-2.39589	-0.666822					28.66	28.66	2	15	15	20	19.88
	331	gi|32488146	Oryza sativa Japonica Group	OSJNBa0044K18.31 [Oryza sativa Japonica Group]	0.02	0.188	0.228					-0.12332	-1.44997	-2.39461					41.26	41.26	3	20	20	30	39.01
	690	gi|115456435	Oryza sativa Japonica Group	Os03g0835400 [Oryza sativa Japonica Group]	-0.06	0.216	0.304					-0.214435	-1.66675	-2.39064					23.11	23.12	1	15	11	26	49.44
	1501	gi|218196466	Oryza sativa Indica Group	hypothetical protein OsI_19264 [Oryza sativa Indica Group]	-0.232	0.548	0.144					-0.419817	-2.38853	-0.247896					8.4	8.4	4	3	3	4	13.26
	847	gi|115446799	Oryza sativa Japonica Group	Os02g0567800 [Oryza sativa Japonica Group]	-0.00800001	-0.208	-0.356					-0.254499	-1.8287	-2.38819					18.88	18.89	2	8	8	14	46.25
	702	gi|51854368	Oryza sativa Japonica Group	putative acetylornithine aminotransferase [Oryza sativa Japonica Group]	-0.028	-0.248	-0.276					-0.360895	-2.19764	-2.38513					22.63	22.64	1	10	10	22	37.2
	1116	gi|108707969	Oryza sativa Japonica Group	expressed protein [Oryza sativa Japonica Group]	-0.02	-0.468	-0.4					-0.0297478	-2.37949	-1.80913					13.29	13.29	1	6	6	10	41.26
	517	gi|332313389	Oryza sativa Japonica Group	RecName: Full=4-alpha-glucanotransferase DPE1, chloroplastic/amyloplastic; AltName: Full=Amylomaltase; AltName: Full=Disproportionating enzyme; Short=D-enzyme; AltName: Full=Protein DISPROPORTIONATING ENZYME 1; Flags: Precursor	-0.14	-0.228	-0.336					-0.583954	-1.60493	-2.37879					30.51	30.51	4	15	15	27	29.8
	114	gi|51090918	Oryza sativa Japonica Group	unknown protein [Oryza sativa Japonica Group]	0.072	0.116	-0.284					-0.894931	-1.10111	-2.36933					73.78	73.78	2	40	35	79	40.35
	19	gi|119395214	Oryza sativa Japonica Group	sucrose synthase 2 [Oryza sativa Japonica Group]	-0.228	-0.188	-0.036					-2.36463	-1.1107	-0.314227					172.52	209.7	5	154	84	467	62.62
	736	gi|115452831	Oryza sativa Japonica Group	Os03g0332400 [Oryza sativa Japonica Group]	0.024	-0.324	-0.328					-0.660642	-2.35264	-2.36252					21.58	23.45	1	10	10	22	45.74
	655	gi|115451799	Oryza sativa Japonica Group	Os03g0238600 [Oryza sativa Japonica Group]	-0.188	-0.88	-0.00399999					-0.37528	-2.35725	-0.104774					24.29	24.29	1	16	13	40	32.74
	753	gi|115474715	Oryza sativa Indica Group	Os08g0137200 [Oryza sativa Japonica Group]	0.016	-0.3	-0.352					-0.03701	-1.99364	-2.35627					21.25	21.46	1	10	10	11	32.96
	275	gi|115448091	Oryza sativa Japonica Group	Os02g0698000 [Oryza sativa Japonica Group]	-0.448	0.1	-0.056					-2.35394	-0.435417	-0.474901					45.25	45.25	1	31	23	51	67.74
	1320	gi|218197115	Oryza sativa Indica Group	hypothetical protein OsI_20656 [Oryza sativa Indica Group]	-0.5	-0.288	-0.436					-1.62172	-1.07731	-2.35371					10.22	12.85	3	5	5	7	9.529
	261	gi|218191593	Oryza sativa Indica Group	hypothetical protein OsI_08964 [Oryza sativa Indica Group]	0.176	-0.236	-0.348					-2.35247	-1.02809	-2.18962					46.62	46.96	2	23	21	51	35.92
	687	gi|222641750	Oryza sativa Japonica Group	hypothetical protein OsJ_29702 [Oryza sativa Japonica Group]	0.00800001	-0.428	-0.552					-0.290121	-1.79301	-2.34841					23.24	23.27	3	12	11	22	19.44
	279	gi|115434036	Oryza sativa Japonica Group	Os01g0106400 [Oryza sativa Japonica Group]	-0.012	-0.08	-0.456					-0.0144332	-0.373299	-2.33748					44.8	44.83	2	24	21	55	70.38
	523	gi|55771358	Oryza sativa Japonica Group	putative salt-inducible protein kinase [Oryza sativa Japonica Group]	0.06	0.2	0.18					-0.572213	-2.33449	-1.88934					30.26	30.33	1	17	15	21	15.24
	251	gi|115487952	Oryza sativa Japonica Group	Os12g0236500 [Oryza sativa Japonica Group]	0.096	0.22	0.296					-0.164368	-1.71474	-2.33444					47.25	47.25	1	30	22	62	52.3
	1041	gi|115470781	Oryza sativa Japonica Group	Os07g0170100 [Oryza sativa Japonica Group]	-0.16	-0.6	-0.44					-0.22945	-2.32997	-1.76454					14.46	14.49	1	7	7	14	20.54
	1368	gi|125544160	Oryza sativa Indica Group	hypothetical protein OsI_11874 [Oryza sativa Indica Group]	-0.252	0.416	-0.164					-1.02519	-2.32927	-0.174641					9.81	9.83	3	6	6	15	20.4
	1257	gi|115475908	Oryza sativa Indica Group	Os08g0326400 [Oryza sativa Japonica Group]	-0.348	0.256	-0.316					-1.13902	-2.31873	-0.435603					11.09	11.1	3	8	6	13	24.42
	760	gi|115444877	Oryza sativa Japonica Group	Os02g0199900 [Oryza sativa Japonica Group]	0.152	0.516	0.484					-0.55796	-2.31773	-2.14412					21.04	23.26	2	13	9	27	36.75
	740	gi|115445465	Oryza sativa Japonica Group	Os02g0268100 [Oryza sativa Japonica Group]	0.228	0.708	0.732					-0.478607	-2.22873	-2.30914					21.5	36	1	11	9	24	48.4
	778	gi|297604606	Oryza sativa Japonica Group	Os05g0456300 [Oryza sativa Japonica Group]	0.012	-0.292	-0.404					-0.0836971	-1.7223	-2.30638					20.48	20.51	2	11	11	16	38.46
	629	gi|51535416	Oryza sativa Japonica Group	putative ATP synthase delta chain [Oryza sativa Japonica Group]	-0.252	-0.564	-0.048					-0.898791	-2.30314	-0.177009					25.33	25.33	2	13	11	21	49.78
	577	gi|115465685	Oryza sativa Japonica Group	Os05g0582800 [Oryza sativa Japonica Group]	0.164	-0.488	-0.492					-0.781178	-1.07804	-2.29008					28.46	28.47	2	14	14	31	36.88
	1164	gi|115454489	Oryza sativa Japonica Group	Os03g0666200 [Oryza sativa Japonica Group]	-0.056	0.348	0.404					-0.00772743	-1.78797	-2.28317					12.59	13.95	2	6	6	8	22
	1414	gi|222618453	Oryza sativa Japonica Group	hypothetical protein OsJ_01790 [Oryza sativa Japonica Group]	-0.124	-0.42	-0.812					-0.487051	-1.5997	-2.28266					9.39	9.39	4	5	4	6	38.22
	143	gi|115469822	Oryza sativa Japonica Group	Os06g0704600 [Oryza sativa Japonica Group]	-0.052	-0.28	-0.248					-0.623364	-2.27587	-1.98594					66.23	66.28	1	40	31	107	60.8
	59	gi|347662503	Oryza sativa Indica Group	RecName: Full=Acetyl-CoA carboxylase 2; Includes: RecName: Full=Biotin carboxylase	-0.072	0.148	0.136					-0.260311	-2.27468	-2.06995					107.16	107.32	2	68	55	112	28.96
	1347	gi|115439385	Oryza sativa Japonica Group	Os01g0698000 [Oryza sativa Japonica Group]	0.212	0.532	0.52					-0.273974	-2.25767	-2.27319					10.01	10.03	2	5	5	8	19.02
	426	gi|115455505	Oryza sativa Japonica Group	Os03g0761500 [Oryza sativa Japonica Group]	0.476	0.304	0.44					-2.2529	-0.778243	-0.994094					35.56	35.61	1	16	15	26	31.02
	142	gi|115450595	Oryza sativa Japonica Group	Os03g0136900 [Oryza sativa Japonica Group]	0.044	-0.224	-0.236					-0.437679	-2.24657	-2.20423					66.98	109.24	3	40	32	79	47.77
	861	gi|115456397	Oryza sativa Japonica Group	Os03g0832200 [Oryza sativa Japonica Group]	0.1	-0.296	-0.304					-0.611836	-2.24654	-1.39582					18.46	41.4	1	11	9	17	49.55
	728	gi|115454727	Oryza sativa Japonica Group	Os03g0693600 [Oryza sativa Japonica Group]	-0.424	-0.404	-0.528					-1.81198	-1.95949	-2.24626					21.81	21.86	2	12	11	19	26.98
	427	gi|115482342	Oryza sativa Japonica Group	Os10g0457600 [Oryza sativa Japonica Group]	-0.068	0.076	0.248					-0.229397	-0.207305	-2.24489					35.55	35.58	1	20	16	40	56.18
	940	gi|57164477	Oryza sativa Japonica Group	putative ribosomal protein S19 [Oryza sativa Japonica Group]	-0.236	0.336	-0.064					-0.717335	-2.2356	-0.0173092					16.65	16.65	6	9	9	25	47.22
	1020	gi|115465831	Oryza sativa Japonica Group	Os05g0595400 [Oryza sativa Japonica Group]	-0.016	0.208	0.468					-0.335284	-0.585274	-2.23525					14.87	17.11	2	9	8	13	30.96
	993	gi|29367419	Oryza sativa Japonica Group	unknown [Oryza sativa Japonica Group]	-0.016	-0.508	-0.408					-0.189702	-2.23423	-1.71966					15.44	15.44	2	7	7	16	44.64
	434	gi|75244738	Oryza sativa Japonica Group	RecName: Full=IAA-amino acid hydrolase ILR1-like 7; Flags: Precursor	-0.044	-0.308	-0.456					-0.259041	-1.3316	-2.23026					35.13	35.15	1	17	17	38	49.89
	656	gi|115444275	Oryza sativa Japonica Group	Os02g0152400 [Oryza sativa Japonica Group]	-0.104	-0.356	-0.372					-0.549645	-2.22989	-2.14162					24.27	24.28	1	14	10	31	46.45
	1456	gi|27497122	Oryza sativa Japonica Group	floral organ regulator 1 [Oryza sativa Japonica Group]	0.124	0.968	1.188					-0.332775	-2.22753	-2.14605					8.87	8.87	2	5	4	7	38.97
	613	gi|115487828	Oryza sativa Japonica Group	Os12g0210800 [Oryza sativa Japonica Group]	-0.152	-0.368	-0.164					-0.559208	-2.22169	-0.770385					26.41	26.41	2	16	13	44	62.2
	569	gi|222619853	Oryza sativa Japonica Group	hypothetical protein OsJ_04727 [Oryza sativa Japonica Group]	-0.188	-0.384	-0.124					-0.585515	-2.21472	-0.778837					28.64	28.64	2	18	15	39	39.62
	393	gi|222624587	Oryza sativa Japonica Group	hypothetical protein OsJ_10181 [Oryza sativa Japonica Group]	0.216	-0.292	-0.176					-0.623459	-2.21385	-1.51653					37.31	37.47	3	22	18	42	31.34
	71	gi|300680980	Oryza sativa	RecName: Full=Ferredoxin-dependent glutamate synthase, chloroplastic; AltName: Full=Fd-GOGAT; Flags: Precursor	0.016	-0.208	-0.196					-0.891212	-2.20875	-1.91874					98.31	98.31	4	50	46	92	34.37
	364	gi|108862916	Oryza sativa Indica Group	amidase, hydantoinase/carbamoylase family protein, expressed [Oryza sativa Japonica Group]	0.00800001	-0.172	-0.176					-0.0365668	-1.92762	-2.20746					38.48	38.53	1	22	19	52	46.49
	636	gi|218199510	Oryza sativa Indica Group	hypothetical protein OsI_25803 [Oryza sativa Indica Group]	-0.532	0.456	0.34					-0.496504	-2.20641	-1.57354					25.13	25.19	2	15	13	21	43.07
	62	gi|115474481	Oryza sativa Japonica Group	Os08g0113100 [Oryza sativa Japonica Group]	0.048	0.18	0.36					-0.256932	-0.0789278	-2.20586					105.22	105.24	2	84	51	266	79.46
	707	gi|115441871	Oryza sativa Japonica Group	Os01g0919900 [Oryza sativa Japonica Group]	0.164	-0.544	-0.3					-0.618275	-1.60302	-2.19616					22.44	22.48	2	11	11	18	28.75
	451	gi|78708570	Oryza sativa Japonica Group	phenylalanyl-tRNA synthetase alpha chain, putative, expressed [Oryza sativa Japonica Group]	-0.088	0.272	0.212					-0.78659	-2.19224	-1.59327					33.89	33.93	3	17	17	37	43.41
	721	gi|115466558	Oryza sativa Japonica Group	Os06g0160200 [Oryza sativa Japonica Group]	-0.016	-0.816	-0.368					-0.123858	-1.66428	-2.18833					22	22	1	12	10	23	36.41
	610	gi|115449183	Oryza sativa Japonica Group	Os02g0793700 [Oryza sativa Japonica Group]	-0.04	-0.732	-0.552					-0.524833	-2.18778	-1.97622					26.63	26.63	2	13	12	42	78.43
	1068	gi|115457870	Oryza sativa Indica Group	Os04g0352400 [Oryza sativa Japonica Group]	-0.076	-0.12	-0.384					-0.422541	-0.64175	-2.18234					14.08	18.55	1	8	7	13	16.92
	669	gi|297724299	Oryza sativa Japonica Group	Os05g0547850 [Oryza sativa Japonica Group]	0.076	-0.32	-0.304					-0.355492	-2.17794	-1.97833					23.84	23.84	1	16	12	30	73.44
	570	gi|115437452	Oryza sativa Japonica Group	Os01g0550100 [Oryza sativa Japonica Group]	-0.088	0.224	0.204					-0.544503	-1.85618	-2.17642					28.62	28.62	3	17	14	33	35.44
	892	gi|125559373	Oryza sativa Indica Group	hypothetical protein OsI_27090 [Oryza sativa Indica Group]	-0.14	-0.376	-0.356					-0.555142	-2.1734	-1.72429					17.7	17.76	3	10	9	20	19.66
	853	gi|115468250	Oryza sativa Japonica Group	Os06g0507200 [Oryza sativa Japonica Group]	0.196	-0.776	-0.504					-1.0887	-1.91165	-2.17151					18.7	18.7	1	19	9	45	38.93
	334	gi|115474531	Oryza sativa Japonica Group	Os08g0117400 [Oryza sativa Japonica Group]	-0.144	-0.336	-0.072					-0.4651	-2.15618	-0.227723					41.15	41.15	1	23	19	57	74.32
	66	gi|115451055	Oryza sativa Japonica Group	Os03g0174500 [Oryza sativa Japonica Group]	0.148	-0.324	-0.064					-0.437066	-2.15306	-0.68222					102.22	102.22	2	71	51	174	60.45
	15	gi|218189276	Oryza sativa Indica Group	hypothetical protein OsI_04213 [Oryza sativa Indica Group]	-0.144	-0.66	-0.04					-0.276762	-2.14801	-0.00512272					186.48	186.48	2	160	92	601	83.72
	1926	gi|125602641	Oryza sativa Japonica Group	hypothetical protein OsJ_26511 [Oryza sativa Japonica Group]	0.00800001	0.656	-0.204					-0.300812	-2.13639	-0.0605124					5.28	10.76	2	4	3	6	27.27
	1453	gi|52077016	Oryza sativa Japonica Group	unknown protein [Oryza sativa Japonica Group]	0.04	-0.536	-0.452					-0.138367	-2.13415	-1.73146					8.93	8.93	1	5	5	10	49.21
	357	gi|215708742	Oryza sativa Japonica Group	unnamed protein product [Oryza sativa Japonica Group]	0.02	-0.256	0.044					-0.652195	-2.12855	-0.126375					38.98	38.98	2	22	17	49	47.43
	1419	gi|115446617	Oryza sativa Indica Group	Os02g0549600 [Oryza sativa Japonica Group]	-0.264	0.492	-0.012					-0.62396	-2.12708	-0.0727353					9.32	9.32	2	5	5	9	32.24
	154	gi|115452585	Oryza sativa Japonica Group	Os03g0307100 [Oryza sativa Japonica Group]	0.076	0.336	0.28					-0.137292	-2.1254	-1.3261					63.84	63.85	1	33	31	59	38.17
	800	gi|125526259	Oryza sativa Indica Group	hypothetical protein OsI_02260 [Oryza sativa Indica Group]	-0.232	-0.208	-0.296					-1.98679	-1.32052	-2.12477					20.03	20.05	2	10	10	19	38.1
	1217	gi|222636322	Oryza sativa Japonica Group	hypothetical protein OsJ_22844 [Oryza sativa Japonica Group]	-0.032	-0.412	-0.284					-0.0758915	-2.12399	-1.52159					11.54	11.58	3	6	6	6	6.759
	255	gi|116309729	Oryza sativa Indica Group	OSIGBa0115M15.12 [Oryza sativa Indica Group]	-0.02	-0.296	-0.072					-0.323416	-2.1238	-0.397246					47.16	50.49	1	29	23	68	57.75
	1082	gi|125601587	Oryza sativa Japonica Group	hypothetical protein OsJ_25659 [Oryza sativa Japonica Group]	0.056	0.416	0.284					-0.427383	-2.12171	-1.19716					13.94	13.98	3	6	6	9	10.69
	1440	gi|218184128	Oryza sativa Indica Group	hypothetical protein OsI_32713 [Oryza sativa Indica Group]	0.12	-0.38	-0.5					-0.617664	-1.61293	-2.11485					9.1	10.88	4	4	4	6	10.56
	465	gi|115475872	Oryza sativa Indica Group	Os08g0321000 [Oryza sativa Japonica Group]	-0.14	-0.324	-0.228					-0.343929	-2.11301	-1.40581					33.1	33.18	2	21	17	47	29.88
	378	gi|115461390	Oryza sativa Japonica Group	Os04g0682300 [Oryza sativa Japonica Group]	0.096	0.092	0.268					-0.708991	-0.457676	-2.10601					37.87	37.87	1	24	19	52	69.35
	1277	gi|125564136	Oryza sativa Indica Group	hypothetical protein OsI_31791 [Oryza sativa Indica Group]	0.04	-0.468	-0.444					-0.21468	-2.09951	-2.03155					10.79	15.57	2	6	5	14	39.53
	396	gi|125561408	Oryza sativa Indica Group	hypothetical protein OsI_29091 [Oryza sativa Indica Group]	0.124	0.34	0.236					-0.329232	-2.09802	-1.14339					37.21	37.29	2	21	18	32	40.91
	574	gi|115465767	Oryza sativa Japonica Group	Os05g0589600 [Oryza sativa Japonica Group]	-0.104	-0.276	-0.224					-0.634199	-2.08896	-1.14623					28.5	28.6	2	17	14	40	33.68
	102	gi|115451355	Oryza sativa Japonica Group	Os03g0198400 [Oryza sativa Japonica Group]	0.104	-0.344	-0.104					-0.451944	-2.08639	-0.555339					77.98	78.05	1	46	37	97	57.98
	2294	gi|125534265	Oryza sativa Indica Group	hypothetical protein OsI_35993 [Oryza sativa Indica Group]	-0.116	-0.76	-0.108					-0.415601	-2.08516	-0.386389					3.53	5.46	4	1	1	1	40.63
	761	gi|115435850	Oryza sativa Japonica Group	Os01g0267200 [Oryza sativa Japonica Group]	-0.148	0.252	0.22					-0.127526	-1.40675	-2.07186					21.03	21.05	3	12	9	39	40.72
	1018	gi|125572210	Oryza sativa Japonica Group	hypothetical protein OsJ_03648 [Oryza sativa Japonica Group]	0.016	0.364	0.484					-0.300921	-1.71996	-2.07036					14.94	14.96	2	7	7	13	18.92
	735	gi|45272584	Oryza sativa	phosphoethanolamine N-methyltransferase [Oryza sativa]	-0.372	0.58	0.592					-1.17924	-2.00306	-2.06538					21.63	21.66	3	10	9	19	27.66
	633	gi|115453947	Oryza sativa Japonica Group	Os03g0587000 [Oryza sativa Japonica Group]	-0.16	-0.404	-0.18					-0.217167	-2.06485	-0.930127					25.26	25.33	2	13	12	21	46.44
	958	gi|115458950	Oryza sativa Japonica Group	Os04g0475600 [Oryza sativa Japonica Group]	0.092	-0.404	-0.372					-0.496501	-2.01265	-2.06156					16.34	16.34	1	10	8	20	28.67
	502	gi|62734287	Oryza sativa Japonica Group	At1g05520/T25N20_16 [Oryza sativa Japonica Group]	-0.096	0.28	0.272					-0.242417	-1.73647	-2.06135					31.37	31.37	2	15	15	51	31.9
	944	gi|125542290	Oryza sativa Indica Group	hypothetical protein OsI_09893 [Oryza sativa Indica Group]	-0.052	-0.504	-0.34					-0.122205	-2.06011	-1.37224					16.61	16.61	3	9	8	23	52.68
	188	gi|115483468	Oryza sativa Japonica Group	Os10g0563700 [Oryza sativa Japonica Group]	0.152	-0.256	-0.048					-0.470499	-2.0599	-0.411119					56.95	83.23	1	51	27	192	86.09
	104	gi|115445217	Oryza sativa Japonica Group	Os02g0236000 [Oryza sativa Japonica Group]	0.06	-0.372	-0.26					-0.267335	-2.05898	-1.3754					77.62	77.92	1	51	38	101	74.07
	1045	gi|77552928	Oryza sativa Japonica Group	60S acidic ribosomal protein P0, putative, expressed [Oryza sativa Japonica Group]	-0.376	0.488	0.264					-0.984996	-2.05592	-0.694248					14.37	14.43	3	7	7	15	28.75
	1170	gi|115480303	Oryza sativa Japonica Group	Os09g0529900 [Oryza sativa Japonica Group]	0.032	-0.356	-0.572					-0.486139	-1.9344	-2.05272					12.48	12.48	1	7	6	15	15.52
	941	gi|18542895	Oryza sativa Japonica Group	Putative aldose 1-epimerase - like protein [Oryza sativa Japonica Group]	-0.104	-0.464	-0.324					-0.472754	-2.05236	-1.37068					16.65	16.65	3	9	8	25	32.94
	1053	gi|125571200	Oryza sativa Japonica Group	hypothetical protein OsJ_02632 [Oryza sativa Japonica Group]	0.224	0.236	0.468					-0.481824	-0.834493	-2.03748					14.26	14.28	2	8	8	13	23.87
	604	gi|115456233	Oryza sativa Japonica Group	Os03g0820100 [Oryza sativa Japonica Group]	0.136	0.192	0.284					-0.660042	-1.25682	-2.03659					26.84	26.84	3	14	13	24	32.39
	168	gi|115464537	Oryza sativa Japonica Group	Os05g0482700 [Oryza sativa Japonica Group]	-0.068	0.044	0.188					-0.496951	-0.306892	-2.02362					61.25	126.73	2	46	30	108	76.03
	651	gi|51535181	Oryza sativa Japonica Group	putative fructokinase [Oryza sativa Japonica Group]	-0.036	-0.36	-0.28					-0.390197	-2.02281	-1.71192					24.47	26.82	4	13	12	26	34.72
	74	gi|115472167	Oryza sativa Japonica Group	Os07g0492000 [Oryza sativa Japonica Group]	0.016	-1.004	-0.216					-1.1018	-2.01423	-0.685703					95.99	95.99	2	85	45	374	92.62
	1117	gi|218197075	Oryza sativa Indica Group	hypothetical protein OsI_20569 [Oryza sativa Indica Group]	0	-0.324	-0.24					-0.0785715	-2.00976	-1.53114					13.27	13.27	3	8	8	11	25.91
	265	gi|75232919	Oryza sativa Indica Group	RecName: Full=Coproporphyrinogen-III oxidase, chloroplastic; Short=Coprogen oxidase; Short=Coproporphyrinogenase; Flags: Precursor	0.076	-0.212	-0.104					-0.0227072	-2.00635	-1.62657					46.28	46.28	1	26	22	61	59.65
	118	gi|115455167	Oryza sativa Japonica Group	Os03g0735000 [Oryza sativa Japonica Group]	0.092	-0.192	-0.16					-0.290636	-1.9976	-1.96961					71.62	81.92	2	43	35	101	72.21
	677	gi|115464069	Oryza sativa Japonica Group	Os05g0432700 [Oryza sativa Japonica Group]	0.036	0.096	0.404					-0.284041	-0.437891	-1.99047					23.5	23.5	3	17	11	50	90.83
	440	gi|115440161	Oryza sativa Japonica Group	Os01g0767100 [Oryza sativa Japonica Group]	-0.032	-0.408	-0.272					-0.00273144	-1.98742	-1.39285					34.67	34.71	1	17	15	44	34.43
	1424	gi|115474363	Oryza sativa Indica Group	Os08g0104400 [Oryza sativa Japonica Group]	-0.108	-1.068	-0.924					-0.337876	-1.98404	-1.95002					9.27	9.27	1	7	5	11	54.17
	647	gi|222631874	Oryza sativa Japonica Group	hypothetical protein OsJ_18835 [Oryza sativa Japonica Group]	-0.188	-0.144	-0.284					-0.876769	-0.584062	-1.98014					24.6	24.66	1	13	13	24	17.18
	478	gi|218197284	Oryza sativa Indica Group	hypothetical protein OsI_21014 [Oryza sativa Indica Group]	0.02	0.088	0.172					-0.398028	-0.839569	-1.97995					32.7	32.71	2	19	16	35	23.36
	889	gi|115455973	Oryza sativa Japonica Group	Os03g0800700 [Oryza sativa Japonica Group]	0.04	0.068	0.316					-0.0834874	-0.437883	-1.97276					17.81	17.85	1	10	8	23	58.96
	559	gi|218189743	Oryza sativa Indica Group	hypothetical protein OsI_05215 [Oryza sativa Indica Group]	-0.016	-0.26	-0.264					-0.0368289	-1.97155	-1.52162					28.94	29.1	2	17	15	24	34.59
	1448	gi|115456247	Oryza sativa Japonica Group	Os03g0821100 [Oryza sativa Japonica Group]	0.404	0.54	0.62					-1.06971	-1.72162	-1.95974					9	210.83	2	7	4	19	71.96
	943	gi|115468402	Oryza sativa Japonica Group	Os06g0538900 [Oryza sativa Japonica Group]	-0.168	-0.36	-0.38					-0.11226	-1.95353	-1.52921					16.62	16.62	1	10	8	14	58.18
	831	gi|297597041	Oryza sativa Japonica Group	Os01g0566900 [Oryza sativa Japonica Group]	-0.084	-0.16	-0.292					-0.667946	-0.619027	-1.9533					19.5	19.76	2	10	9	18	42.02
	939	gi|297612468	Oryza sativa Japonica Group	Os11g0704600 [Oryza sativa Japonica Group]	0.204	0.252	0.368					-0.692624	-1.23245	-1.94706					16.67	16.69	4	12	8	22	20.13
	1270	gi|125532667	Oryza sativa Indica Group	hypothetical protein OsI_34349 [Oryza sativa Indica Group]	0.068	0.56	0.412					-0.330062	-1.94478	-1.55121					10.88	10.91	3	6	6	8	16.13
	701	gi|38345301	Oryza sativa Indica Group	OSJNBa0043A12.36 [Oryza sativa Japonica Group]	-0.148	0.356	0.34					-0.777154	-1.94355	-1.57687					22.69	22.74	1	12	11	16	32.9
	156	gi|115436118	Oryza sativa Japonica Group	Os01g0300200 [Oryza sativa Japonica Group]	0.092	0.132	0.228					-0.662238	-1.19254	-1.941					63.69	63.69	1	42	31	96	54.44
	240	gi|218191142	Oryza sativa Indica Group	hypothetical protein OsI_08011 [Oryza sativa Indica Group]	0.14	0.192	0.2					-1.39349	-1.64841	-1.93684					49.6	49.6	1	31	25	56	35.92
	179	gi|125553705	Oryza sativa Indica Group	hypothetical protein OsI_21277 [Oryza sativa Indica Group]	0.084	0.156	0.152					-1.10764	-1.59437	-1.9299					58.76	59.18	2	34	30	67	41.55
	301	gi|218190919	Oryza sativa Indica Group	hypothetical protein OsI_07554 [Oryza sativa Indica Group]	-0.18	-0.7	-0.448					-0.0970265	-1.92873	-0.56793					42.69	42.81	2	36	21	109	55.51
	213	gi|115487950	Oryza sativa Japonica Group	Os12g0236400 [Oryza sativa Japonica Group]	0.1	-0.228	-0.1					-0.0682497	-1.92689	-0.609935					53.02	53.09	1	38	27	98	67.63
	674	gi|115445927	Oryza sativa Japonica Group	Os02g0439700 [Oryza sativa Japonica Group]	0.068	0.128	0.196					-0.574253	-1.17595	-1.92436					23.58	24.21	1	14	13	24	30.61
	1565	gi|297723967	Oryza sativa Japonica Group	Os05g0320650 [Oryza sativa Japonica Group]	0.168	-0.812	-0.656					-0.508476	-1.91917	-1.74074					8.01	8.06	1	5	4	12	18.94
	1473	gi|297597194	Oryza sativa Japonica Group	Os01g0611000 [Oryza sativa Japonica Group]	-0.092	-0.412	-0.452					-0.116392	-1.46207	-1.91736					8.66	8.66	3	4	4	9	16.04
	457	gi|115461330	Oryza sativa Japonica Group	Os04g0677500 [Oryza sativa Japonica Group]	0.04	-0.16	-0.268					-0.713741	-1.06753	-1.91467					33.53	33.53	1	17	15	47	36.79
	632	gi|115473129	Oryza sativa Japonica Group	Os07g0592600 [Oryza sativa Japonica Group]	-0.104	-0.104	-0.372					-0.236077	-0.575768	-1.90453					25.3	25.33	1	13	13	26	27.77
	367	gi|115444831	Oryza sativa Japonica Group	Os02g0196800 [Oryza sativa Japonica Group]	-0.028	-0.304	-0.212					-0.185416	-1.90451	-0.909782					38.27	38.3	1	24	19	60	40.09
	692	gi|115456131	Oryza sativa Japonica Group	Os03g0810800 [Oryza sativa Japonica Group]	-0.02	-0.168	-0.24					-0.574276	-1.19377	-1.90445					23.05	23.09	2	14	12	22	59.07
	1288	gi|115451209	Oryza sativa Japonica Group	Os03g0186900 [Oryza sativa Japonica Group]	0.176	-0.136	-0.604					-0.775671	-0.0253515	-1.90273					10.66	10.67	2	6	6	10	19.41
	123	gi|222637461	Oryza sativa Japonica Group	hypothetical protein OsJ_25140 [Oryza sativa Japonica Group]	-0.256	-0.3	0.036					-0.6951	-1.89738	-0.259253					70.7	108.17	2	41	34	112	66.48
	1100	gi|115434880	Oryza sativa Japonica Group	Os01g0179300 [Oryza sativa Japonica Group]	0.016	0.64	0.632					-0.217607	-1.81587	-1.89331					13.56	13.62	1	9	7	16	29.91
	933	gi|115450273	Oryza sativa Japonica Group	Os03g0113700 [Oryza sativa Japonica Group]	-0.064	-0.364	-0.264					-0.328235	-1.89212	-1.39555					16.78	92.85	2	13	8	25	53.85
	1278	gi|125587523	Oryza sativa Japonica Group	hypothetical protein OsJ_12160 [Oryza sativa Japonica Group]	0.14	0.596	0.456					-0.0991199	-1.88807	-1.00757					10.75	10.81	2	6	5	19	14.96
	3112	gi|1763972	Oryza sativa Indica Group	heat shock protein [Oryza sativa Japonica Group]	-0.06	-1.132	-0.756					-0.160977	-1.882	-1.56892					1.11	10.48	3	1	1	1	46.98
	361	gi|115438681	Oryza sativa Japonica Group	Os01g0624500 [Oryza sativa Japonica Group]	-0.248	-0.096	0					-1.87901	-0.627427	-0.231561					38.6	38.65	1	25	19	65	54.77
	1342	gi|115459478	Oryza sativa Japonica Group	Os04g0521800 [Oryza sativa Japonica Group]	-0.104	-0.3	-0.596					-0.155483	-1.0143	-1.87885					10.03	12.15	2	5	5	10	25.82
	398	gi|218191391	Oryza sativa Indica Group	hypothetical protein OsI_08537 [Oryza sativa Indica Group]	0.00400001	-0.212	-0.22					-0.0374478	-1.76917	-1.86707					37.18	37.18	2	21	19	41	43.79
	458	gi|115442595	Oryza sativa Japonica Group	Os01g0978100 [Oryza sativa Japonica Group]	0.044	-0.308	-0.348					-0.173535	-1.86564	-1.67201					33.5	53.08	1	21	17	45	55.84
	1360	gi|115440541	Oryza sativa Japonica Group	Os01g0803200 [Oryza sativa Japonica Group]	0.044	-0.624	-0.452					-0.409383	-1.85913	-1.38862					9.94	9.95	2	4	4	9	55
	1088	gi|109940141	Oryza sativa Japonica Group	RecName: Full=50S ribosomal protein L12, chloroplastic; AltName: Full=CL12; Flags: Precursor	-0.072	-0.00399999	-0.428					-0.428532	-0.228386	-1.85878					13.84	13.85	1	8	6	11	57.3
	805	gi|15341604	Oryza sativa Japonica Group	putative ankyrin [Oryza sativa Japonica Group]	0.056	0.088	0.28					-0.32611	-1.26474	-1.85732					19.97	20.88	1	9	9	35	48.02
	555	gi|115450561	Oryza sativa Japonica Group	Os03g0134300 [Oryza sativa Japonica Group]	-0.028	-0.336	-0.136					-0.0756473	-1.84854	-0.720904					29.14	29.2	1	18	15	31	40.59
	347	gi|115469496	Oryza sativa Japonica Group	Os06g0675700 [Oryza sativa Japonica Group]	-0.104	-0.292	-0.448					-0.256973	-1.53193	-1.84624					39.78	39.81	2	21	19	38	28.47
	1143	gi|29367377	Oryza sativa Japonica Group	putative vacuolar ATP synthase subunit C [Oryza sativa Japonica Group]	-0.292	0.264	0.308					-1.23258	-1.41109	-1.84554					12.89	13.05	2	7	6	10	24.02
	689	gi|20208	Oryza sativa	glutelin [Oryza sativa]	-0.024	0.552	0.528					-0.133695	-1.84446	-1.74463					23.16	30.32	3	12	11	18	35.28
	77	gi|60116602	Oryza sativa Japonica Group	acetolactate synthase [Oryza sativa Japonica Group]	-0.028	0.02	0.156					-0.209752	-0.558874	-1.84424					93.96	94.03	2	65	47	159	72.67
	373	gi|115468394	Oryza sativa Indica Group	Os06g0538000 [Oryza sativa Japonica Group]	-0.00399999	0.16	0.168					-0.0245259	-1.84208	-1.70296					38.05	38.06	1	21	18	27	33.69
	78	gi|115438939	Oryza sativa Japonica Group	Os01g0654500 [Oryza sativa Japonica Group]	0.12	-0.108	-0.18					-1.83455	-1.32716	-0.722017					93.66	93.66	1	59	47	132	69.42
	1178	gi|125583424	Oryza sativa Japonica Group	hypothetical protein OsJ_08108 [Oryza sativa Japonica Group]	-0.092	0.228	-0.104					-0.408373	-1.83423	-0.549414					12.27	13.4	3	6	5	9	7.825
	1074	gi|218191985	Oryza sativa Indica Group	hypothetical protein OsI_09774 [Oryza sativa Indica Group]	0.176	0.392	0.516					-0.803523	-1.4963	-1.83013					14.05	14.05	4	9	7	18	22.36
	1472	gi|77550896	Oryza sativa Japonica Group	Bifunctional dihydrofolate reductase-thymidylate synthase, putative, expressed [Oryza sativa Japonica Group]	0.108	0.396	0.444					-0.260445	-1.51314	-1.82841					8.69	8.69	2	4	4	5	11.52
	1370	gi|222616745	Oryza sativa Japonica Group	hypothetical protein OsJ_35450 [Oryza sativa Japonica Group]	0.04	-0.48	-0.44					-0.108332	-1.82802	-1.67668					9.8	9.84	5	7	6	16	13.87
	1393	gi|32489165	Oryza sativa Japonica Group	OSJNBa0094O15.2 [Oryza sativa Japonica Group]	0.016	0.472	0.336					-0.0672673	-1.82252	-1.20211					9.56	9.57	3	5	5	5	14.52
	1189	gi|115465145	Oryza sativa Japonica Group	Os05g0539400 [Oryza sativa Japonica Group]	-0.036	-0.392	-0.344					-0.139753	-1.00451	-1.81855					12.08	12.08	2	6	6	7	11.14
	476	gi|115462083	Oryza sativa Japonica Group	Os05g0147400 [Oryza sativa Japonica Group]	-0.036	0.26	0.188					-0.0238829	-1.81806	-1.26132					32.71	32.8	2	18	16	37	42.8
	456	gi|75329266	Oryza sativa Japonica Group	RecName: Full=Probable cinnamyl alcohol dehydrogenase 1; Short=OsCAD1	0.144	0.124	0.22					-0.921179	-0.60696	-1.81625					33.58	33.58	2	22	17	32	53.39
	630	gi|115441831	Oryza sativa Japonica Group	Os01g0916600 [Oryza sativa Japonica Group]	0.356	0.368	0.464					-1.31323	-0.967153	-1.81217					25.32	25.32	1	19	13	47	61.33
	1441	gi|125580883	Oryza sativa Japonica Group	hypothetical protein OsJ_05455 [Oryza sativa Japonica Group]	-0.136	-0.464	-0.184					-0.467668	-1.807	-0.662293					9.09	9.11	2	4	4	11	11.06
	665	gi|115454901	Oryza sativa Japonica Group	Os03g0710800 [Oryza sativa Japonica Group]	-0.452	0.264	0.22					-1.5771	-1.00597	-1.79306					23.9	45.57	2	13	12	30	70
	1662	gi|45736136	Oryza sativa Japonica Group	hypothetical protein [Oryza sativa Japonica Group]	0.292	-0.604	-0.968					-1.334	-1.74519	-1.79054					7.1	7.1	3	3	3	4	28.5
	1405	gi|115466024	Oryza sativa Japonica Group	Os06g0115300 [Oryza sativa Japonica Group]	0.032	-0.664	-0.492					-0.0443455	-1.78876	-1.6073					9.45	11.1	1	7	5	15	79.12
	38	gi|115465579	Oryza sativa Japonica Group	Os05g0574400 [Oryza sativa Japonica Group]	-0.1	-0.488	-0.212					-0.50502	-1.78754	-0.222992					136.23	136.23	1	113	68	385	79.71
	1195	gi|115480445	Oryza sativa Japonica Group	Os09g0541700 [Oryza sativa Japonica Group]	-0.04	-0.408	-0.328					-0.202125	-1.78622	-1.53214					11.99	12.01	1	7	5	12	44.85
	557	gi|115460876	Oryza sativa Indica Group	Os04g0640700 [Oryza sativa Japonica Group]	0.02	-0.264	-0.164					-0.112679	-1.78592	-1.16318					29.08	29.34	2	18	14	33	25.62
	231	gi|125547024	Oryza sativa Indica Group	hypothetical protein OsI_14647 [Oryza sativa Indica Group]	-0.056	-0.184	-0.116					-0.164367	-1.78374	-0.925814					51.05	51.16	2	27	25	57	55.53
	228	gi|6682927	Oryza sativa Japonica Group	importin alpha 1b [Oryza sativa Japonica Group]	-0.248	0.22	0.228					-0.767124	-1.00179	-1.77882					51.28	51.32	2	33	25	83	45.51
	811	gi|115450675	Oryza sativa Japonica Group	Os03g0143400 [Oryza sativa Japonica Group]	-0.108	-0.044	0.228					-0.106961	-0.119067	-1.77638					19.85	108.4	1	13	9	34	66.03
	409	gi|52076692	Oryza sativa Japonica Group	putative t-complex protein 1 theta chain [Oryza sativa Japonica Group]	0.00800001	0.216	0.276					-0.0235848	-1.08401	-1.77391					36.46	36.5	1	18	17	29	32.5
	791	gi|222625031	Oryza sativa Japonica Group	hypothetical protein OsJ_11083 [Oryza sativa Japonica Group]	0.064	-0.44	-0.388					-0.203637	-1.77358	-1.02904					20.27	20.27	2	11	10	43	15.41
	486	gi|115461240	Oryza sativa Japonica Group	Os04g0671700 [Oryza sativa Japonica Group]	0.076	-0.308	-0.24					-0.825305	-1.77355	-1.31906					32.46	32.46	2	19	17	38	42.64
	1590	gi|222637064	Oryza sativa Japonica Group	hypothetical protein OsJ_24300 [Oryza sativa Japonica Group]	-0.02	0.424	0.42					-0.336137	-1.66737	-1.76843					7.87	7.88	3	4	3	9	32.81
	1423	gi|115467298	Oryza sativa Japonica Group	Os06g0237300 [Oryza sativa Japonica Group]	-0.496	-0.176	-0.304					-1.76672	-0.865286	-1.16661					9.27	9.27	1	4	4	5	7.061
	1699	gi|222625658	Oryza sativa Japonica Group	hypothetical protein OsJ_12307 [Oryza sativa Japonica Group]	0.036	0.228	0.24					-0.284655	-1.76556	-0.930645					6.74	28.34	2	8	3	32	18.04
	211	gi|125588578	Oryza sativa Japonica Group	hypothetical protein OsJ_13305 [Oryza sativa Japonica Group]	0.088	-0.264	-0.188					-0.539736	-1.76348	-1.24042					53.33	53.33	2	37	28	56	47.24
	857	gi|52076056	Oryza sativa Japonica Group	putative UIP2 [Oryza sativa Japonica Group]	0.216	0.512	0.54					-0.746891	-1.01039	-1.76076					18.61	18.65	1	16	8	46	68
	1150	gi|115435500	Oryza sativa Japonica Group	Os01g0233000 [Oryza sativa Japonica Group]	-0.164	-0.228	-0.364					-0.948262	-0.948046	-1.75303					12.81	12.91	1	6	6	11	37.75
	1072	gi|218188780	Oryza sativa Japonica Group	hypothetical protein OsI_03121 [Oryza sativa Indica Group]	-0.108	0.34	0.36					-0.285893	-1.45747	-1.753					14.07	14.08	1	7	6	8	15.4
	1140	gi|297721507	Oryza sativa Japonica Group	Os02g0688200 [Oryza sativa Japonica Group]	0.616	-0.28	-0.356					-1.75105	-0.310713	-0.66574					12.93	12.93	1	7	6	14	48.48
	1412	gi|115448305	Oryza sativa Japonica Group	Os02g0717400 [Oryza sativa Japonica Group]	0	0.516	0.376					-0.116037	-1.74846	-1.37688					9.39	10.32	2	5	5	6	5.891
	983	gi|148886771	Oryza sativa Japonica Group	RecName: Full=Actin-7	-0.044	0.384	0.332					-0.016438	-1.74624	-1.56688					15.65	61.44	2	12	8	18	66.22
	739	gi|115435220	Oryza sativa Japonica Group	Os01g0210500 [Oryza sativa Japonica Group]	0.032	-0.7	-0.812					-0.144523	-1.12803	-1.74235					21.55	21.55	1	13	11	21	58.26
	194	gi|115465974	Oryza sativa Japonica Group	Os06g0111500 [Oryza sativa Japonica Group]	0.2	-0.064	0.152					-1.74163	-0.00545592	-1.08999					55.86	67.69	1	45	28	114	58.75
	842	gi|115435934	Oryza sativa Japonica Group	Os01g0276100 [Oryza sativa Japonica Group]	-0.044	0.196	0.18					-0.076904	-1.73128	-1.71127					19.04	21.33	1	12	10	22	35.08
	654	gi|297596177	Oryza sativa Japonica Group	Os01g0169900 [Oryza sativa Japonica Group]	0.164	0.148	0.296					-0.853687	-0.496797	-1.72551					24.38	24.38	1	14	12	20	29.83
	325	gi|115488372	Oryza sativa Japonica Group	Os12g0429200 [Oryza sativa Japonica Group]	-0.016	-0.22	-0.284					-0.120646	-1.46652	-1.72539					41.53	41.53	1	21	20	53	26.22
	365	gi|115435888	Oryza sativa Japonica Group	Os01g0270100 [Oryza sativa Japonica Group]	0.092	-0.164	0.044					-0.367924	-1.71795	-0.14815					38.44	38.46	2	30	18	77	62.8
	1575	gi|115489678	Oryza sativa Japonica Group	Os12g0626500 [Oryza sativa Japonica Group]	-0.072	-0.708	-0.444					-0.136104	-1.71745	-1.38055					8	8	3	6	4	10	36.68
	1181	gi|115448379	Oryza sativa Japonica Group	Os02g0722800 [Oryza sativa Japonica Group]	0.168	0.36	0.292					-0.589067	-1.71319	-0.963478					12.2	18.12	3	6	6	6	7.02
	1069	gi|115461679	Oryza sativa Japonica Group	Os05g0110300 [Oryza sativa Japonica Group]	-0.00800001	-0.348	-0.392					-0.324406	-1.70972	-1.38087					14.08	16.68	2	9	6	20	37.54
	1144	gi|222640163	Oryza sativa Japonica Group	hypothetical protein OsJ_26546 [Oryza sativa Japonica Group]	-0.04	0.236	0.228					-0.0462922	-1.70543	-1.60111					12.89	12.98	4	6	6	9	9.538
	225	gi|115472891	Oryza sativa Japonica Group	Os07g0570300 [Oryza sativa Japonica Group]	0.088	-0.532	-0.148					-0.0278053	-1.70265	-0.791574					51.61	51.73	2	28	26	39	29.55
	1098	gi|115454463	Oryza sativa Japonica Group	Os03g0663400 [Oryza sativa Japonica Group]	-0.088	-0.692	-0.54					-0.431492	-1.69817	-1.35229					13.61	13.62	2	5	5	12	52.25
	903	gi|115453877	Oryza sativa Japonica Group	Os03g0577000 [Oryza sativa Japonica Group]	-0.516	0.536	-0.016					-0.301786	-1.69594	-0.0632831					17.55	17.61	1	8	8	18	40.79
	354	gi|53792717	Oryza sativa Japonica Group	putative Acid phosphatase precursor 1 [Oryza sativa Japonica Group]	0.104	-0.38	-0.376					-0.283796	-1.695	-0.671553					39.21	39.21	2	33	19	179	57.95
	869	gi|297605657	Oryza sativa Japonica Group	Os06g0300800 [Oryza sativa Japonica Group]	-0.12	0.32	0.168					-0.134512	-1.69355	-0.6661					18.28	18.3	4	10	9	13	8.93
	1037	gi|115435714	Oryza sativa Japonica Group	Os01g0254000 [Oryza sativa Japonica Group]	0.02	-0.712	-0.812					-0.107027	-1.69081	-1.29053					14.49	14.51	1	8	7	12	37.82
	773	gi|125536940	Oryza sativa Indica Group	hypothetical protein OsI_38642 [Oryza sativa Indica Group]	0.072	-0.616	-0.244					-0.109112	-1.68834	-1.32502					20.59	26.97	3	16	11	47	45.16
	1863	gi|115487332	Oryza sativa Japonica Group	Os12g0147200 [Oryza sativa Japonica Group]	-0.14	-0.876	-0.544					-0.156503	-1.68831	-1.32545					5.84	6.63	1	3	3	5	37.41
	86	gi|115467434	Oryza sativa Japonica Group	Os06g0256500 [Oryza sativa Japonica Group]	-0.2	-0.368	-0.144					-1.0426	-1.68257	-0.489335					88.39	88.46	2	57	43	136	58.38
	1297	gi|37718894	Oryza sativa Japonica Group	putative ubiquitin conjugation factor [Oryza sativa Japonica Group]	0.128	0.508	0.448					-0.0974644	-1.68102	-1.4931					10.56	10.56	3	5	5	7	7.625
	1030	gi|51535759	Oryza sativa Japonica Group	putative Tryptophan synthase beta chain [Oryza sativa Japonica Group]	0.096	-0.344	-0.356					-0.627233	-1.01381	-1.67701					14.62	14.62	4	8	7	11	23
	1406	gi|20161527	Oryza sativa Japonica Group	hypothetical protein [Oryza sativa Japonica Group]	-0.056	-0.484	-0.48					-0.124066	-1.67418	-1.53257					9.45	9.45	2	6	4	13	46.48
	1443	gi|125553370	Oryza sativa Indica Group	hypothetical protein OsI_21036 [Oryza sativa Indica Group]	-0.04	-0.576	-0.484					-0.0439471	-1.67342	-1.3711					9.04	9.04	2	4	4	7	37.82
	408	gi|218201188	Oryza sativa Indica Group	hypothetical protein OsI_29326 [Oryza sativa Indica Group]	0.088	-0.304	-0.128					-0.175509	-1.66805	-0.62721					36.54	36.57	2	24	18	61	35.58
	1428	gi|297609769	Oryza sativa Japonica Group	Os09g0505700 [Oryza sativa Japonica Group]	-0.156	-0.48	-0.244					-0.0217136	-1.66573	-0.79997					9.22	9.24	2	5	4	9	21.93
	418	gi|115440955	Oryza sativa Japonica Group	Os01g0840100 [Oryza sativa Japonica Group]	-0.036	-0.556	-0.524					-0.0576602	-1.65655	-1.66442					36.01	211.01	1	32	18	66	72.22
	1463	gi|115457002	Oryza sativa Japonica Group	Os04g0136700 [Oryza sativa Japonica Group]	-0.092	-0.556	-0.652					-0.218856	-1.49803	-1.65886					8.8	8.81	1	5	4	12	42.73
	1198	gi|115489014	Oryza sativa Indica Group	Os12g0555000 [Oryza sativa Japonica Group]	0.128	0.396	0.032					-0.46511	-1.65849	-0.00841684					11.96	11.96	1	6	6	8	33.75
	972	gi|125587106	Oryza sativa Indica Group	hypothetical protein OsJ_11718 [Oryza sativa Japonica Group]	-0.132	-0.272	-0.3					-0.557831	-1.60514	-1.65717					15.95	15.95	4	9	9	11	24.88
	1455	gi|2058273	Oryza sativa (japonica cultivar-group)	YK426 [Oryza sativa (japonica cultivar-group)]	0.144	0.768	0.548					-0.129474	-1.65461	-1.14629					8.87	8.87	4	5	5	7	32.63
	2055	gi|537403	Oryza sativa Japonica Group	WSI724 protein induced by water stress [Oryza sativa Japonica Group]	-0.06	-0.572	-0.524					-0.189724	-1.65435	-1.56224					4.38	4.38	5	2	2	2	25
	1112	gi|5679842	Oryza sativa Indica Group	l1332.6 [Oryza sativa Indica Group]	-0.216	0.272	0.192					-0.140972	-1.65191	-0.983199					13.33	13.35	3	8	7	14	25.99
	1616	gi|115473343	Oryza sativa Japonica Group	Os07g0615500 [Oryza sativa Japonica Group]	0.464	-0.052	0.388					-1.64906	-0.126354	-1.40016					7.49	7.51	4	6	4	9	14.21
	754	gi|125539574	Oryza sativa Indica Group	hypothetical protein OsI_07335 [Oryza sativa Indica Group]	-0.18	-0.268	-0.34					-0.228124	-0.960505	-1.64792					21.19	21.44	2	11	10	18	28.99
	1094	gi|115482238	Oryza sativa Japonica Group	Os10g0445600 [Oryza sativa Japonica Group]	-0.352	0.072	-0.152					-1.6471	-0.233386	-0.794788					13.65	13.67	2	6	6	11	24.73
	864	gi|125557458	Oryza sativa Indica Group	hypothetical protein OsI_25135 [Oryza sativa Indica Group]	-0.164	0.176	0.136					-0.263796	-1.63855	-1.11612					18.44	18.44	3	10	9	24	40.32
	324	gi|115478418	Oryza sativa Indica Group	Os09g0297100 [Oryza sativa Japonica Group]	0.332	-0.1	0.128					-1.63844	-0.0140827	-0.997091					41.54	41.73	1	28	21	63	88.51
	711	gi|115452263	Oryza sativa Indica Group	Os03g0279400 [Oryza sativa Japonica Group]	0.3	0.096	0.196					-1.63837	-0.208925	-1.00916					22.24	22.24	2	13	11	25	32.61
	390	gi|115467064	Oryza sativa Japonica Group	Os06g0214300 [Oryza sativa Japonica Group]	0.028	-0.396	-0.148					-0.518977	-1.63769	-0.758965					37.4	37.4	2	21	17	50	61.18
	1753	gi|45736144	Oryza sativa Japonica Group	hypothetical protein [Oryza sativa Japonica Group]	0.46	-0.672	-0.72					-1.59297	-0.876715	-1.63552					6.29	6.3	4	4	3	8	16.59
	777	gi|222640473	Oryza sativa Japonica Group	hypothetical protein OsJ_27139 [Oryza sativa Japonica Group]	-0.068	-0.352	-0.252					-0.282319	-1.6349	-1.28987					20.54	20.58	3	10	10	14	41.28
	936	gi|22830927	Oryza sativa Japonica Group	putative pyrroline-5-carboxylate reductase [Oryza sativa Japonica Group]	-0.052	-0.412	-0.232					-0.0347228	-1.63462	-0.921882					16.72	16.9	2	9	8	21	38.03
	1432	gi|57899528	Oryza sativa Japonica Group	putative P58IPK [Oryza sativa Japonica Group]	0.044	0.48	0.068					-0.162996	-1.63343	-0.00014382					9.19	9.19	4	5	5	9	13.38
	1604	gi|149391461	Oryza sativa Indica Group	abscisic stress ripening protein 2 [Oryza sativa Indica Group]	0.048	-0.432	-0.672					-0.00128491	-1.44988	-1.6312					7.66	7.66	2	7	4	11	26.13
	1792	gi|213959194	Oryza sativa Japonica Group	HMG protein [Oryza sativa Japonica Group]	-0.144	-0.52	-0.376					-0.514148	-1.63081	-1.2945					6.08	6.08	2	3	3	3	27.48
	1731	gi|297610719	Oryza sativa Japonica Group	Os10g0495300 [Oryza sativa Japonica Group]	-0.152	0.412	0.4					-0.0859517	-1.53169	-1.62993					6.41	6.42	4	3	3	7	3.467
	18	gi|115486793	Oryza sativa Japonica Group	Os11g0703900 [Oryza sativa Japonica Group]	0.124	0.156	0.276					-0.40929	-0.534091	-1.62781					177.1	225.38	1	183	91	708	75.35
	582	gi|222625756	Oryza sativa Japonica Group	hypothetical protein OsJ_12490 [Oryza sativa Japonica Group]	0.06	-0.212	-0.432					-0.480994	-0.783155	-1.62709					28.06	28.12	4	22	14	49	16.26
	1203	gi|115463957	Oryza sativa Japonica Group	Os05g0420600 [Oryza sativa Japonica Group]	0.00400001	-0.448	-0.088					-0.233291	-1.62352	-0.456824					11.85	11.85	1	11	5	61	59.82
	370	gi|115452879	Oryza sativa Japonica Group	Os03g0336300 [Oryza sativa Japonica Group]	0.088	0.2	0.148					-0.997618	-1.61692	-0.999239					38.21	38.23	3	20	19	31	26.92
	1499	gi|125562526	Oryza sativa Japonica Group	hypothetical protein OsI_30232 [Oryza sativa Indica Group]	0.024	-0.284	-0.36					-0.0321097	-1.18867	-1.6129					8.43	8.43	2	3	3	4	27.24
	1603	gi|10716615	Oryza sativa Japonica Group	putative cyanase [Oryza sativa Japonica Group]	0.048	-0.332	-0.536					-0.0517465	-1.08308	-1.61284					7.68	7.68	2	5	4	9	16.87
	1470	gi|29150368	Oryza sativa Japonica Group	putative oxidoreductase [Oryza sativa Japonica Group]	-0.164	0.548	0.668					-0.0182377	-1.36508	-1.61119					8.71	8.73	1	5	4	13	18.06
	1004	gi|4835588	Oryza sativa Japonica Group	nitrilase-like protein [Oryza sativa Japonica Group]	0.092	-0.308	-0.316					-0.615038	-1.6054	-1.36319					15.2	15.22	3	7	7	12	28.73
	1556	gi|115436432	Oryza sativa Japonica Group	Os01g0348700 [Oryza sativa Japonica Group]	-0.18	0.46	-0.052					-0.394532	-1.6051	-0.0441572					8.04	8.04	5	4	4	10	21.71
	158	gi|125563519	Oryza sativa Indica Group	hypothetical protein OsI_31164 [Oryza sativa Indica Group]	0.052	0.248	0.224					-0.0787458	-1.60458	-1.33082					63.42	63.5	2	31	30	66	34.37
	1327	gi|115476616	Oryza sativa Japonica Group	Os08g0440500 [Oryza sativa Japonica Group]	0.08	0.032	0.224					-0.907673	-1.05735	-1.60123					10.17	10.18	1	6	6	7	27.19
	1976	gi|77552437	Oryza sativa Japonica Group	auxin-repressed protein-like protein ARP1, putative, expressed [Oryza sativa Japonica Group]	-0.00800001	-0.724	-0.632					-0.00804489	-1.59814	-1.48504					4.85	4.85	4	2	2	2	33.33
	218	gi|222628767	Oryza sativa Japonica Group	hypothetical protein OsJ_14584 [Oryza sativa Japonica Group]	-0.208	0.168	0.088					-0.713686	-1.5956	-0.772041					52.78	52.83	4	31	27	75	31.93
	591	gi|62701917	Oryza sativa Japonica Group	Serine carboxypeptidase [Oryza sativa Japonica Group]	-0.00399999	-0.368	-0.316					-0.104923	-1.59415	-1.19733					27.62	27.62	4	14	14	25	33.12
	731	gi|115434860	Oryza sativa Japonica Group	Os01g0178000 [Oryza sativa Japonica Group]	0.016	-0.172	-0.28					-0.0301833	-0.910252	-1.59374					21.68	21.74	1	11	11	22	28.93
	2345	gi|115456914	Oryza sativa Japonica Group	Os04g0118400 [Oryza sativa Japonica Group]	0.148	0.48	0.48					-0.296314	-1.53972	-1.59116					3.13	171.34	1	1	1	1	58.13
	2241	gi|115447589	Oryza sativa Japonica Group	Os02g0646400 [Oryza sativa Japonica Group]	0.068	0.248	0.504					-0.328638	-0.522633	-1.5901					3.92	3.92	1	2	2	2	19.85
	485	gi|222624217	Oryza sativa Japonica Group	hypothetical protein OsJ_09473 [Oryza sativa Japonica Group]	0.044	0.268	0.292					-0.00463059	-1.58986	-1.52069					32.53	32.6	2	20	16	41	40
	197	gi|115469028	Oryza sativa Japonica Group	Os06g0625500 [Oryza sativa Japonica Group]	-0.06	-0.196	-0.244					-0.159731	-1.58667	-1.49126					55.24	55.24	1	30	27	60	63.79
	1010	gi|115446873	Oryza sativa Japonica Group	Os02g0576400 [Oryza sativa Japonica Group]	0.068	-0.4	-0.128					-0.404441	-1.58448	-0.522174					15.06	15.06	1	16	7	53	93.28
	167	gi|115452503	Oryza sativa Japonica Group	Os03g0299900 [Oryza sativa Japonica Group]	0.056	-0.312	-0.044					-0.56279	-1.5831	-0.159886					61.79	61.79	3	40	29	109	61.42
	894	gi|115471159	Oryza sativa Japonica Group	Os07g0212300 [Oryza sativa Japonica Group]	0	-0.372	-0.204					-0.00181599	-1.58225	-1.18035					17.67	17.7	1	10	8	22	48.9
	1190	gi|218199020	Oryza sativa Indica Group	hypothetical protein OsI_24733 [Oryza sativa Indica Group]	-0.028	0.424	0.332					-0.513755	-1.58105	-1.38881					12.06	12.09	2	6	6	12	13.23
	1249	gi|218199278	Oryza sativa Indica Group	hypothetical protein OsI_25312 [Oryza sativa Indica Group]	-0.08	-0.096	-0.172					-0.26886	-1.06043	-1.58089					11.19	11.19	4	6	6	6	28.18
	1219	gi|125588404	Oryza sativa Japonica Group	hypothetical protein OsJ_13122 [Oryza sativa Japonica Group]	-0.168	-0.268	-0.368					-0.64834	-1.04813	-1.58051					11.54	11.55	3	6	6	9	29.64
	746	gi|115471185	Oryza sativa Japonica Group	Os07g0216600 [Oryza sativa Japonica Group]	0.044	-1.552	-0.548					-0.438248	-1.57588	-1.07424					21.39	73.6	1	13	9	31	74.68
	530	gi|222624954	Oryza sativa Japonica Group	hypothetical protein OsJ_10916 [Oryza sativa Japonica Group]	0.052	-0.072	-0.192					-0.0936596	-0.432956	-1.57337					30	30.07	2	17	15	26	25.22
	1649	gi|125595990	Oryza sativa Japonica Group	hypothetical protein OsJ_20061 [Oryza sativa Japonica Group]	0	0.124	0.412					-0.0157863	-0.362479	-1.57137					7.22	7.24	2	4	4	5	14.68
	876	gi|115458724	Oryza sativa Japonica Group	Os04g0455600 [Oryza sativa Japonica Group]	-0.072	-0.192	-0.26					-0.515557	-1.42631	-1.57105					18.19	18.19	3	10	9	15	54.1
	1309	gi|222640696	Oryza sativa Japonica Group	hypothetical protein OsJ_27601 [Oryza sativa Japonica Group]	-0.232	0.108	0.1					-1.56961	-0.371265	-0.357124					10.4	10.4	3	5	5	6	25.84
	209	gi|222625608	Oryza sativa Japonica Group	hypothetical protein OsJ_12199 [Oryza sativa Japonica Group]	-0.088	0.156	0.188					-0.504862	-1.5594	-1.5695					53.88	53.91	2	28	25	47	31.86
	1242	gi|28875973	Oryza sativa Japonica Group	unknown protein [Oryza sativa Japonica Group]	-0.36	-0.00800001	-0.26					-1.56872	-0.0506968	-0.78855					11.27	11.29	4	7	6	17	10.66
	1715	gi|29893574	Oryza sativa Japonica Group	putative anthraniliate synthase alpha 2 subunit [Oryza sativa Japonica Group]	0.304	0.316	0.324					-1.10338	-1.29891	-1.56762					6.56	13.52	7	3	3	4	13.47
	624	gi|222616995	Oryza sativa Japonica Group	hypothetical protein OsJ_35924 [Oryza sativa Japonica Group]	0.104	0.504	0.556					-0.998083	-1.21721	-1.56308					25.64	25.66	1	12	12	17	5.85
	119	gi|218186150	Oryza sativa Indica Group	hypothetical protein OsI_36917 [Oryza sativa Indica Group]	0.072	-0.756	0.22					-0.0194264	-1.55895	-0.835373					71.57	71.57	2	49	34	167	28.31
	527	gi|115455349	Oryza sativa Japonica Group	Os03g0749300 [Oryza sativa Japonica Group]	0.188	0.084	-0.016					-1.55809	-0.783268	-0.282558					30.1	36.18	1	19	16	37	37.6
	717	gi|119370643	Oryza sativa Japonica Group	RecName: Full=Glutaredoxin-C8; AltName: Full=Glutaredoxin-C4 homolog	0	0.264	0.336					-0.0368853	-0.876072	-1.55784					22.12	22.12	2	14	10	34	46.32
	1022	gi|54291831	Oryza sativa Japonica Group	unknown protein [Oryza sativa Japonica Group]	-0.312	-0.048	-0.00399999					-1.55432	-0.424714	-0.044206					14.85	14.86	3	7	7	18	30.82
	1080	gi|51243008	Oryza sativa Japonica Group	LEA protein 12 [Oryza sativa Japonica Group]	0.056	-0.34	-0.052					-0.313438	-1.54705	-0.211387					13.96	13.96	4	8	7	15	77.68
	287	gi|115458542	Oryza sativa Japonica Group	Os04g0439900 [Oryza sativa Japonica Group]	-0.00399999	0.228	0.212					-0.114216	-1.54619	-1.34907					43.71	43.71	1	35	22	84	60.84
	284	gi|115444503	Oryza sativa Japonica Group	Os02g0171100 [Oryza sativa Japonica Group]	-0.024	-0.092	0.18					-0.261228	-0.0390748	-1.54455					44.27	83.28	1	26	22	73	64.96
	1260	gi|297727503	Oryza sativa Japonica Group	Os10g0365300 [Oryza sativa Japonica Group]	-0.112	-0.376	-0.42					-0.467775	-1.18682	-1.5422					11.07	11.14	2	6	6	8	32.66
	1083	gi|40714674	Oryza sativa Japonica Group	putative transcription factor [Oryza sativa Japonica Group]	-0.012	0.284	0.144					-0.239709	-1.54203	-0.266046					13.9	14.02	4	7	7	9	14.94
	1096	gi|115475664	Oryza sativa Japonica Group	Os08g0273300 [Oryza sativa Japonica Group]	0.408	0.132	0.212					-1.5409	-0.194544	-0.234969					13.64	13.64	2	11	7	61	29.02
	359	gi|115475912	Oryza sativa Japonica Group	Os08g0326600 [Oryza sativa Japonica Group]	0.012	0.056	-0.156					-0.416529	-0.16924	-1.53986					38.72	38.84	2	23	19	36	40.63
	1543	gi|125534557	Oryza sativa Indica Group	hypothetical protein OsI_36284 [Oryza sativa Indica Group]	0.188	0.068	0.296					-0.814063	-0.6206	-1.53798					8.09	8.09	4	6	4	13	15.54
	1185	gi|115456145	Oryza sativa Japonica Group	Os03g0811600 [Oryza sativa Japonica Group]	0.372	0.624	0.568					-0.835102	-1.53756	-1.50399					12.13	13.49	2	6	6	8	36.76
	1179	gi|297609759	Oryza sativa Japonica Group	Os09g0503400 [Oryza sativa Japonica Group]	0.00400001	0.228	0.276					-0.586585	-1.53754	-1.38734					12.25	56.62	2	7	6	16	33.15
	1728	gi|218192845	Oryza sativa Indica Group	hypothetical protein OsI_11602 [Oryza sativa Indica Group]	0.032	0.368	0.232					-0.0549134	-1.53455	-1.01663					6.42	6.78	4	3	3	3	4.464
	309	gi|218192543	Oryza sativa Indica Group	hypothetical protein OsI_10996 [Oryza sativa Indica Group]	0.136	0.196	0.28					-0.852391	-0.489965	-1.53124					42.27	42.49	2	28	20	69	53.66
	2633	gi|218197215	Oryza sativa Indica Group	hypothetical protein OsI_20868 [Oryza sativa Indica Group]	-1.044	0.46	0.524					-1.52892	-0.643383	-0.696086					2.02	7.44	2	1	1	1	10.71
	532	gi|297605951	Oryza sativa Japonica Group	Os06g0531200 [Oryza sativa Japonica Group]	0.02	-0.164	-0.072					-0.122368	-1.52476	-0.692816					29.96	30.05	2	18	15	40	41.12
	668	gi|158512933	Oryza sativa Indica Group	RecName: Full=Soluble starch synthase 1, chloroplastic/amyloplastic; AltName: Full=SSS 1; AltName: Full=Starch synthase I; Flags: Precursor	-0.296	-0.328	-0.224					-1.52443	-1.34199	-1.05154					23.84	24.1	5	13	12	24	17.47
	1905	gi|222628985	Oryza sativa Japonica Group	hypothetical protein OsJ_15041 [Oryza sativa Japonica Group]	0.012	-0.66	-0.48					-0.0447247	-1.52442	-1.25375					5.5	5.5	5	3	3	4	11.32
	65	gi|125541318	Oryza sativa Indica Group	hypothetical protein OsI_09127 [Oryza sativa Indica Group]	0.208	0.216	0.336					-0.779735	-0.965494	-1.52368					102.26	108.46	2	80	50	205	60.63
	2021	gi|115434308	Oryza sativa Japonica Group	Os01g0128400 [Oryza sativa Japonica Group]	0.52	1.156	0.972					-0.76985	-1.52322	-1.31647					4.53	4.53	1	2	2	2	4.608
	642	gi|218187712	Oryza sativa Indica Group	hypothetical protein OsI_00829 [Oryza sativa Indica Group]	0.688	0.352	0.548					-1.52132	-0.374894	-0.831836					24.83	24.85	3	13	12	23	36.46
	1250	gi|218202123	Oryza sativa Indica Group	hypothetical protein OsI_31300 [Oryza sativa Indica Group]	-0.044	-0.236	-0.34					-0.101101	-0.773984	-1.51981					11.18	11.35	3	5	5	7	8.376
	192	gi|41053142	Oryza sativa Japonica Group	putative ornithine carbamoyltransferase [Oryza sativa Japonica Group]	-0.064	-0.244	-0.292					-0.203582	-1.51836	-1.05293					56.38	56.42	1	42	28	91	45.78
	1014	gi|115480671	Oryza sativa Japonica Group	Os09g0560700 [Oryza sativa Japonica Group]	0	-0.284	-0.236					-0.0326517	-1.51059	-1.47418					15.03	15.04	3	8	8	18	23.46
	561	gi|115447073	Oryza sativa Japonica Group	Os02g0595800 [Oryza sativa Japonica Group]	0.104	0.16	0.208					-0.506622	-1.08536	-1.50771					28.89	34.05	1	16	15	23	39.5
	1635	gi|222625883	Oryza sativa Japonica Group	hypothetical protein OsJ_12764 [Oryza sativa Japonica Group]	0.052	-0.168	-0.292					-0.354877	-0.863448	-1.50716					7.35	7.35	4	3	3	4	8.589
	1477	gi|77552025	Oryza sativa Japonica Group	pg1, putative, expressed [Oryza sativa Japonica Group]	0.188	0.588	0.704					-0.227475	-0.735557	-1.50632					8.6	8.63	2	4	4	6	6.129
	1362	gi|218192055	Oryza sativa Indica Group	hypothetical protein OsI_09940 [Oryza sativa Indica Group]	-0.112	0.432	-0.316					-0.53313	-1.50327	-0.174319					9.89	9.89	2	5	5	11	49.51
	2081	gi|116310266	Oryza sativa Indica Group	B0806H07.1 [Oryza sativa Indica Group]	-0.22	-0.404	-0.596					-0.678329	-1.15947	-1.50107					4.18	4.54	2	2	2	2	5.135
	846	gi|115444127	Oryza sativa Japonica Group	Os02g0139200 [Oryza sativa Japonica Group]	0.044	0.192	0.188					-0.0888614	-1.48947	-1.49987					18.89	18.89	1	10	9	18	23.11
	503	gi|115445005	Oryza sativa Japonica Group	Os02g0214500 [Oryza sativa Japonica Group]	-0.132	-0.312	-0.1					-0.888666	-1.49015	-0.264305					31.34	31.34	1	20	16	48	49.6
	1265	gi|222628837	Oryza sativa Japonica Group	hypothetical protein OsJ_14740 [Oryza sativa Japonica Group]	-0.284	0.368	-0.072					-0.0211484	-1.48906	-0.19598					10.95	10.95	4	6	5	11	40.43
	235	gi|115483568	Oryza sativa Japonica Group	Os10g0571200 [Oryza sativa Japonica Group]	0.148	-0.172	-0.068					-1.00526	-1.48489	-0.671011					50.37	50.37	1	34	25	63	48.42
	514	gi|115485231	Oryza sativa Japonica Group	Os11g0312400 [Oryza sativa Japonica Group]	-0.00800001	-0.448	0.088					-0.384333	-1.48165	-0.0327856					30.74	45.39	1	19	14	56	69.96
	484	gi|115439013	Oryza sativa Japonica Group	Os01g0663400 [Oryza sativa Japonica Group]	-0.092	-0.176	-0.368					-0.727493	-1.38499	-1.48047					32.58	34.65	1	19	17	30	38.51
	344	gi|218187597	Oryza sativa Indica Group	hypothetical protein OsI_00588 [Oryza sativa Indica Group]	0.084	-0.128	-0.268					-1.2311	-0.419806	-1.47389					40.06	40.31	3	22	19	42	28.2
	169	gi|115441963	Oryza sativa Japonica Group	Os01g0926300 [Oryza sativa Japonica Group]	0.236	0.016	-0.00399999					-1.46396	-0.0360849	-0.217258					61.06	61.71	1	49	30	133	55.32
	1680	gi|6525009	Oryza sativa Japonica Group	copper chaperone homolog CCH [Oryza sativa]	0.104	-1.12	-1.04					-0.243188	-1.46072	-1.40303					6.95	6.95	2	7	3	22	37.88
	499	gi|115441357	Oryza sativa Japonica Group	Os01g0874700 [Oryza sativa Japonica Group]	-0.192	0.068	0.12					-1.43282	-0.396381	-1.46009					31.47	45.67	2	19	15	41	48.61
	1109	gi|338818374	Oryza sativa Japonica Group	RecName: Full=Putative 12-oxophytodienoate reductase 11; AltName: Full=OPDA-reductase 11; Short=OsOPR11	-0.092	-0.252	-0.304					-0.329466	-1.21596	-1.45938					13.4	15.09	1	7	7	10	30.25
	137	gi|108862691	Oryza sativa Japonica Group	ubiquitin-specific protease 12, putative, expressed [Oryza sativa Japonica Group]	-0.156	0.084	0.116					-1.45742	-0.342527	-0.892903					67.98	68.05	2	40	34	56	35.73
	1215	gi|125578786	Oryza sativa Japonica Group	hypothetical protein OsJ_35525 [Oryza sativa Japonica Group]	-0.192	0.744	0.488					-0.0867175	-1.45713	-1.39321					11.61	11.63	3	5	5	11	9.776
	858	gi|115450521	Oryza sativa Japonica Group	Os03g0131200 [Oryza sativa Japonica Group]	-0.216	-0.144	-0.108					-1.4562	-1.11176	-0.728262					18.59	35.37	3	11	10	30	42.48
	1591	gi|115467128	Oryza sativa Japonica Group	Os06g0219600 [Oryza sativa Japonica Group]	-0.04	0.14	0.168					-0.866065	-1.45586	-0.994214					7.87	7.87	2	5	3	8	25.49
	923	gi|115459584	Oryza sativa Indica Group	Os04g0530700 [Oryza sativa Japonica Group]	0.02	-0.344	-0.312					-0.0219582	-1.45272	-1.45421					17.09	17.62	2	10	9	13	14.29
	902	gi|5091608	Oryza sativa Japonica Group	10A19I.12 [Oryza sativa Japonica Group]	0.1	-0.212	-0.332					-0.476507	-0.961297	-1.45276					17.55	44.13	2	10	8	15	40.45
	1589	gi|108706797	Oryza sativa Japonica Group	expressed protein [Oryza sativa Japonica Group]	0.00400001	-0.192	-0.116					-0.0113803	-1.45212	-0.964771					7.87	7.88	1	4	3	6	22.76
	606	gi|115434270	Oryza sativa Japonica Group	Os01g0125800 [Oryza sativa Japonica Group]	-0.068	-0.148	-0.052					-0.12755	-1.45094	-0.3328					26.72	26.74	1	14	14	27	35.57
	385	gi|115457788	Oryza sativa Japonica Group	Os04g0338000 [Oryza sativa Japonica Group]	-0.028	-0.196	-0.192					-0.151499	-1.45057	-1.35876					37.6	37.6	2	20	20	30	51.28
	1032	gi|125597586	Oryza sativa Japonica Group	hypothetical protein OsJ_21705 [Oryza sativa Japonica Group]	0.18	0.424	0.308					-0.669379	-1.44738	-1.25725					14.57	14.63	2	8	8	14	16.64
	481	gi|115464123	Oryza sativa Japonica Group	Os05g0438800 [Oryza sativa Japonica Group]	-0.316	0.112	0.152					-1.44639	-0.320616	-1.15765					32.66	61.64	1	21	16	53	63.83
	1858	gi|297721169	Oryza sativa Japonica Group	Os02g0463401 [Oryza sativa Japonica Group]	-0.072	-0.576	-0.44					-0.211068	-1.44396	-1.21292					5.87	5.87	1	3	3	3	69.14
	937	gi|75285790	Oryza sativa Japonica Group	RecName: Full=Beta-glucosidase 4; Short=Os1bglu4	0.084	-0.084	-0.128					-0.773918	-0.56542	-1.44393					16.71	16.71	2	7	7	13	22.15
	955	gi|297597071	Oryza sativa Japonica Group	Os01g0579900 [Oryza sativa Japonica Group]	0.06	-0.26	-0.204					-0.25258	-1.4376	-1.35009					16.37	16.37	2	9	8	15	42.91
	918	gi|125541489	Oryza sativa Indica Group	hypothetical protein OsI_09304 [Oryza sativa Indica Group]	-0.068	0.14	0.164					-0.170195	-1.37954	-1.43756					17.22	17.24	2	9	9	13	29.94
	1261	gi|27817921	Oryza sativa Japonica Group	putative pectinesterase [Oryza sativa Japonica Group]	0.048	-0.18	-0.352					-0.201602	-0.350337	-1.43739					11.06	11.06	3	6	6	7	14.33
	807	gi|115476928	Oryza sativa Indica Group	Os08g0480800 [Oryza sativa Japonica Group]	0.00800001	0.484	0.352					-0.240483	-1.43097	-1.03096					19.92	36.14	1	11	10	20	60.61
	144	gi|115473615	Oryza sativa Japonica Group	Os07g0638100 [Oryza sativa Japonica Group]	0.048	-0.184	-0.324					-0.977121	-0.346024	-1.43017					66.19	66.19	1	38	32	86	50.38
	616	gi|115475758	Oryza sativa Japonica Group	Os08g0295300 [Oryza sativa Japonica Group]	-0.156	0.216	0.168					-1.22752	-1.42939	-0.8021					26.25	26.27	3	13	13	20	23.89
	42	gi|28190676	Oryza sativa Japonica Group	putative transketolase [Oryza sativa Japonica Group]	0.044	-0.144	-0.028					-0.0344567	-1.42733	-0.426113					124.73	124.73	2	105	59	294	56.26
	178	gi|115474869	Oryza sativa Japonica Group	Os08g0157500 [Oryza sativa Japonica Group]	-0.196	-0.092	-0.044					-1.42589	-1.25598	-0.464572					59.09	59.09	2	37	29	83	71.2
	1202	gi|22831130	Oryza sativa Japonica Group	putative stress-related protein [Oryza sativa Japonica Group]	-0.216	0.26	0.224					-1.07169	-1.13537	-1.42292					11.87	11.87	5	6	6	14	27.45
	1161	gi|55733873	Oryza sativa Indica Group	putative adhesion regulating molecule family [Oryza sativa Japonica Group]	-0.012	0.508	0.196					-0.0928552	-1.41997	-0.278038					12.62	12.64	2	6	6	9	33.33
	585	gi|218188004	Oryza sativa Indica Group	hypothetical protein OsI_01440 [Oryza sativa Indica Group]	0.228	-0.088	-0.024					-1.4194	-0.476851	-0.161239					27.77	32.57	1	17	14	36	55.88
	774	gi|108707310	Oryza sativa Japonica Group	Vacuolar sorting protein 9 domain containing protein, expressed [Oryza sativa Japonica Group]	-0.064	0.192	0.00800001					-0.030462	-1.4152	-0.256733					20.56	20.58	3	10	10	13	26.46
	840	gi|50509991	Oryza sativa Japonica Group	putative calreticulin interacted protein [Oryza sativa Japonica Group]	0.064	0.348	0.144					-0.37574	-1.4129	-0.452516					19.11	19.13	4	11	11	20	15.16
	904	gi|17297979	Oryza sativa Japonica Group	26S proteasome regulatory particle non-ATPase subunit8 [Oryza sativa Japonica Group]	-0.072	0.276	0.244					-0.500906	-1.38765	-1.4124					17.5	17.53	2	10	9	20	33.87
	1484	gi|115440749	Oryza sativa Japonica Group	Os01g0822900 [Oryza sativa Japonica Group]	0.152	-0.9	-0.348					-0.422663	-1.41031	-0.900757					8.56	8.56	1	5	4	14	40
	315	gi|115456219	Oryza sativa Japonica Group	Os03g0819100 [Oryza sativa Japonica Group]	-0.208	-0.012	0.056					-1.40607	-0.303796	-0.476076					41.96	41.96	1	24	22	39	42.06
	176	gi|115479375	Oryza sativa Japonica Group	Os09g0440300 [Oryza sativa Japonica Group]	0.028	-0.02	0.196					-0.549592	-0.185311	-1.40585					59.8	60	1	42	29	134	57.76
	1776	gi|315113265	Oryza sativa Indica Group	Chain b, Localization Of The Large Subunit Ribosomal Proteins Into A 5.5 A Cryo-Em Map Of Triticum Aestivum Translating 80s Ribosome	-0.088	0.128	-0.012					-1.17491	-1.40451	-0.0900026					6.13	6.13	5	3	3	3	23.81
	112	gi|222618703	Oryza sativa Japonica Group	hypothetical protein OsJ_02282 [Oryza sativa Japonica Group]	-0.144	-0.124	-0.068					-1.26951	-1.40085	-0.398568					74.02	74.08	1	38	36	67	35.15
	1299	gi|222637711	Oryza sativa Japonica Group	hypothetical protein OsJ_25631 [Oryza sativa Japonica Group]	-0.012	-0.408	-0.232					-0.347388	-1.40061	-1.38675					10.55	10.56	1	6	5	17	48.91
	945	gi|218199984	Oryza sativa Indica Group	hypothetical protein OsI_26792 [Oryza sativa Indica Group]	0.136	-0.116	-0.32					-0.83553	-0.0126837	-1.40057					16.55	88.46	2	9	8	16	66.39
	1404	gi|222636166	Oryza sativa Japonica Group	hypothetical protein OsJ_22525 [Oryza sativa Japonica Group]	-0.352	0.208	0.072					-1.4004	-0.521177	-0.0324598					9.45	44.73	3	5	5	6	27.08
	394	gi|115436640	Oryza sativa Japonica Group	Os01g0375200 [Oryza sativa Japonica Group]	0.284	-0.088	0.076					-1.39407	-0.165192	-0.00760876					37.3	37.38	3	20	18	39	38.81
	3031	gi|297724497	Oryza sativa Japonica Group	Os06g0159750 [Oryza sativa Japonica Group]	0.184	0.628	0.236					-0.248211	-1.39292	-0.330653					1.51	1.51	6	1	1	1	3.6
	793	gi|125547847	Oryza sativa Indica Group	hypothetical protein OsI_15456 [Oryza sativa Indica Group]	-0.112	0.332	-0.108					-0.225829	-1.39234	-0.432518					20.22	20.25	5	14	11	18	46.15
	1057	gi|115435256	Oryza sativa Japonica Group	Os01g0214200 [Oryza sativa Japonica Group]	-0.028	-0.332	-0.252					-0.11784	-1.39191	-1.13297					14.22	14.22	2	7	7	17	35.71
	1413	gi|125541656	Oryza sativa Indica Group	hypothetical protein OsI_09479 [Oryza sativa Indica Group]	-0.124	-0.32	-0.284					-0.195634	-1.39158	-1.19654					9.39	9.39	2	4	4	8	16.34
	449	gi|115461462	Oryza sativa Japonica Group	Os04g0687100 [Oryza sativa Japonica Group]	-0.088	-0.176	-0.068					-0.0207729	-1.38918	-0.221134					34.13	34.14	2	22	16	80	48.36
	243	gi|115452473	Oryza sativa Japonica Group	Os03g0297400 [Oryza sativa Japonica Group]	-0.00800001	-0.12	-0.056					-0.723832	-1.389	-0.786369					48.62	48.68	3	37	23	81	56.59
	916	gi|115467040	Oryza sativa Japonica Group	Os06g0211300 [Oryza sativa Japonica Group]	0.068	-0.308	-0.028					-0.223551	-1.38751	-0.122034					17.23	17.24	1	8	8	17	72.95
	381	gi|18087684	Oryza sativa Japonica Group	putative exohydrolase [Oryza sativa Japonica Group]	0.116	-0.228	-0.248					-1.03842	-1.1795	-1.38727					37.78	38.17	2	25	20	43	37.52
	1633	gi|115441203	Oryza sativa Japonica Group	Os01g0862300 [Oryza sativa Japonica Group]	-0.312	0.24	0.14					-1.38199	-0.649892	-0.319337					7.37	7.41	1	3	3	4	13.78
	1348	gi|125524727	Oryza sativa Indica Group	hypothetical protein OsI_00711 [Oryza sativa Indica Group]	-0.052	0.152	0.18					-0.011798	-1.04503	-1.37876					10	16.19	3	5	5	16	18.25
	794	gi|125539032	Oryza sativa Indica Group	hypothetical protein OsI_06810 [Oryza sativa Indica Group]	0.068	0.2	0.208					-0.431447	-1.12899	-1.37855					20.19	20.23	2	9	9	13	17.88
	1023	gi|125544258	Oryza sativa Indica Group	hypothetical protein OsI_11974 [Oryza sativa Indica Group]	-0.388	-0.4	-0.268					-1.29215	-1.37706	-1.16357					14.84	24.08	2	7	7	17	28.23
	2692	gi|115480413	Oryza sativa Japonica Group	Os09g0538800 [Oryza sativa Japonica Group]	-0.532	0.384	0.052					-1.3767	-0.61062	-0.115881					2.01	2.01	3	1	1	1	4.638
	725	gi|218195733	Oryza sativa Indica Group	hypothetical protein OsI_17724 [Oryza sativa Indica Group]	-0.036	0.016	0.168					-0.235197	-0.150677	-1.37397					21.86	21.89	3	11	11	19	40.26
	730	gi|115441549	Oryza sativa Japonica Group	Os01g0891300 [Oryza sativa Japonica Group]	-0.148	-0.356	-0.148					-0.635148	-1.37393	-0.411644					21.7	21.71	1	13	11	18	37.88
	1000	gi|115475980	Oryza sativa Japonica Group	Os08g0338700 [Oryza sativa Japonica Group]	-0.052	0.06	0.096					-0.227086	-0.634112	-1.37316					15.3	15.32	1	10	7	22	33.76
	1268	gi|56783671	Oryza sativa Japonica Group	putative COP9 signalosome complex subunit 2 [Oryza sativa Japonica Group]	-0.26	0.34	0.248					-0.108584	-1.36975	-1.08353					10.91	10.92	2	5	5	5	13.39
	473	gi|115437604	Oryza sativa Japonica Group	Os01g0558600 [Oryza sativa Japonica Group]	-0.068	-0.252	-0.248					-0.22106	-1.31964	-1.36384					32.81	32.81	2	18	15	44	65.35
	1374	gi|115489442	Oryza sativa Japonica Group	Os12g0601200 [Oryza sativa Japonica Group]	-0.028	-0.184	-0.176					-0.0739373	-0.733506	-1.36263					9.79	9.88	2	5	4	7	20.63
	134	gi|115485537	Oryza sativa Japonica Group	Os11g0484500 [Oryza sativa Japonica Group]	0.216	-0.096	0.024					-1.36196	-0.715214	-0.131745					68.31	68.31	1	50	34	123	61.42
	1762	gi|297721503	Oryza sativa Japonica Group	Os02g0678400 [Oryza sativa Japonica Group]	0.184	0.484	0.508					-0.228457	-1.13795	-1.36104					6.23	6.23	2	3	3	7	9.968
	806	gi|115453321	Oryza sativa Japonica Group	Os03g0387800 [Oryza sativa Japonica Group]	0.052	-0.272	-0.144					-0.290719	-1.35984	-0.557037					19.93	19.93	1	11	10	18	39.66
	824	gi|125591574	Oryza sativa Japonica Group	hypothetical protein OsJ_16095 [Oryza sativa Japonica Group]	0.072	0.352	0.328					-0.757184	-1.35975	-1.29669					19.57	19.6	4	14	10	24	12.51
	657	gi|3550549	Oryza sativa Indica Group	cytosolic pyruvate orthophosphate dikinase [Oryza sativa Indica Group]	-0.08	-0.168	0.104					-0.425038	-1.35772	-0.928963					24.19	111.07	5	15	12	24	47.91
	464	gi|115448277	Oryza sativa Japonica Group	Os02g0714200 [Oryza sativa Japonica Group]	0.3	0.208	0.276					-1.26012	-0.363349	-1.35285					33.1	71.07	1	25	16	46	51.54
	1070	gi|115439109	Oryza sativa Japonica Group	Os01g0673600 [Oryza sativa Japonica Group]	-0.024	0.224	0.376					-0.0220362	-0.506423	-1.35266					14.08	14.12	2	10	8	15	52.94
	1806	gi|151935409	Oryza sativa Japonica Group	temperature induced lipocalin-like protein [Oryza sativa Japonica Group]	0.184	0.784	0.604					-0.154466	-1.35214	-1.11344					6.03	6.03	2	4	3	8	29.23
	320	gi|115452657	Oryza sativa Japonica Group	Os03g0313600 [Oryza sativa Japonica Group]	0.164	-0.048	0.056					-1.35073	-0.0251258	-0.517341					41.65	41.7	2	24	21	46	39.41
	1963	gi|125560429	Oryza sativa Indica Group	hypothetical protein OsI_28114 [Oryza sativa Indica Group]	-0.328	0.604	0.44					-0.246684	-1.34784	-0.998755					4.96	4.96	2	2	2	2	5.07
	487	gi|115449589	Oryza sativa Japonica Group	Os02g0815500 [Oryza sativa Japonica Group]	0.052	-0.112	-0.084					-0.297535	-1.34668	-1.01831					32.41	32.53	2	18	16	44	43.04
	982	gi|222630764	Oryza sativa Japonica Group	hypothetical protein OsJ_17701 [Oryza sativa Japonica Group]	0.108	-0.324	0.016					-0.168868	-1.33998	-0.0431084					15.66	28.76	4	11	8	26	32.42
	1308	gi|115477613	Oryza sativa Japonica Group	Os08g0543600 [Oryza sativa Japonica Group]	-0.204	0.34	-0.068					-0.543459	-1.33969	-0.0478713					10.4	10.43	3	6	6	8	11.35
	83	gi|115474601	Oryza sativa	Os08g0126300 [Oryza sativa Japonica Group]	-0.312	-1.028	-0.328					-0.251677	-1.3364	-1.23411					91.35	150.73	2	69	42	205	78.64
	675	gi|222631062	Oryza sativa Japonica Group	hypothetical protein OsJ_18003 [Oryza sativa Japonica Group]	0.132	0.34	0.236					-0.429819	-1.33527	-0.870508					23.57	23.63	1	13	12	21	16.32
	723	gi|125561170	Oryza sativa Indica Group	hypothetical protein OsI_28867 [Oryza sativa Indica Group]	0.06	-0.00399999	0.128					-0.439359	-0.267104	-1.33334					21.9	21.9	2	15	11	30	32.68
	1790	gi|297613081	Oryza sativa Japonica Group	Os12g0427600 [Oryza sativa Japonica Group]	0.816	0.3	-1.136					-1.33311	-0.333837	-0.79698					6.08	6.09	3	3	3	4	6.412
	1255	gi|218196483	Oryza sativa Indica Group	hypothetical protein OsI_19308 [Oryza sativa Indica Group]	-0.132	0.272	0.06					-0.554273	-1.33035	-0.148586					11.13	11.13	2	5	5	6	29.49
	672	gi|218197253	Oryza sativa Indica Group	hypothetical protein OsI_20943 [Oryza sativa Indica Group]	-0.196	-0.192	-0.236					-1.08194	-1.03994	-1.33003					23.76	23.76	3	12	12	18	30.81
	1577	gi|125585798	Oryza sativa Japonica Group	hypothetical protein OsJ_10351 [Oryza sativa Japonica Group]	-0.504	0.08	-0.06					-1.32922	-0.257313	-0.15918					8	8	3	4	4	4	34.17
	1336	gi|17027265	Oryza sativa Japonica Group	putative parathymosin [Oryza sativa Japonica Group]	-0.172	0.272	0.316					-0.356176	-1.08904	-1.32634					10.08	10.09	2	5	5	6	19.14
	1259	gi|222640766	Oryza sativa Japonica Group	hypothetical protein OsJ_27736 [Oryza sativa Japonica Group]	-0.124	0.184	-0.00399999					-0.927863	-1.3262	-0.00175634					11.07	58	2	6	6	6	40.71
	138	gi|31415971	Oryza sativa Japonica Group	putative 3-isopropylmalate dehydrogenase [Oryza sativa Japonica Group]	0.124	-0.144	-0.036					-1.32607	-0.854379	-0.189699					67.8	67.8	2	49	34	129	62.01
	348	gi|218192616	Oryza sativa Indica Group	hypothetical protein OsI_11143 [Oryza sativa Indica Group]	-0.024	-0.78	-0.072					-0.163848	-1.32509	-0.113187					39.73	39.8	3	27	19	72	57.81
	1746	gi|218186792	Oryza sativa Indica Group	hypothetical protein OsI_38220 [Oryza sativa Indica Group]	-0.024	-0.428	-0.312					-0.134322	-1.32386	-1.11278					6.33	8.73	3	3	3	4	20.5
	1201	gi|115459206	Oryza sativa Japonica Group	Os04g0497000 [Oryza sativa Japonica Group]	-0.176	0.212	0.38					-0.346505	-0.83305	-1.32322					11.9	16.16	1	5	5	8	33.04
	2976	gi|115473741	Oryza sativa Japonica Group	Os07g0647400 [Oryza sativa Japonica Group]	0.072	0.456	0.18					-0.323362	-1.31888	-0.72229					1.83	1.83	2	1	1	2	5.87
	676	gi|222634989	Oryza sativa Japonica Group	hypothetical protein OsJ_20187 [Oryza sativa Japonica Group]	-0.016	-0.26	-0.224					-0.00428626	-1.09793	-1.31734					23.51	23.51	3	13	11	26	35.42
	7	gi|115473359	Oryza sativa Japonica Group	Os07g0616800 [Oryza sativa Japonica Group]	-0.12	-0.144	-0.176					-0.395643	-0.342244	-1.31598					250.55	250.55	1	238	126	799	71.69
	1664	gi|115450068	Oryza sativa Japonica Group	Os02g0833400 [Oryza sativa Japonica Group]	0.16	0.308	0.384					-0.435085	-1.20219	-1.31391					7.09	7.1	2	4	4	5	12.2
	340	gi|108708038	Oryza sativa Japonica Group	Fumarate hydratase 1, mitochondrial precursor, putative, expressed [Oryza sativa Japonica Group]	0.192	-0.168	0.096					-1.31314	-0.530533	-0.727882					40.64	40.64	2	24	20	59	46.22
	1630	gi|115487010	Oryza sativa Japonica Group	Os12g0116000 [Oryza sativa Japonica Group]	0.00800001	-0.316	-0.208					-0.0628525	-1.31258	-0.864877					7.38	15.79	5	3	3	3	13.46
	1686	gi|115479951	Oryza sativa Japonica Group	Os09g0498800 [Oryza sativa Japonica Group]	-0.224	0.628	0.788					-0.118055	-1.10366	-1.30964					6.84	6.85	2	3	3	4	8.471
	1358	gi|2801803	Oryza sativa Japonica Group	germin-like protein 16 [Oryza sativa Japonica Group]	-0.028	-0.16	-0.112					-0.234899	-1.30744	-0.905825					9.97	9.97	3	8	5	14	34.39
	305	gi|75294330	Oryza sativa Japonica Group	RecName: Full=Probable succinyl-CoA ligase [ADP-forming] subunit alpha, mitochondrial; AltName: Full=Succinyl-CoA synthetase subunit alpha; Short=SCS-alpha; Flags: Precursor	0.26	-0.332	0.16					-1.3063	-0.668347	-0.620091					42.44	42.45	1	32	21	109	49.55
	470	gi|115488340	Oryza sativa Japonica Group	Os12g0420200 [Oryza sativa Japonica Group]	-0.1	0.148	0.172					-0.643118	-0.638541	-1.30608					32.91	32.98	1	15	15	29	50.8
	580	gi|218188659	Oryza sativa Indica Group	hypothetical protein OsI_02855 [Oryza sativa Indica Group]	-0.224	-0.268	-0.132					-0.921973	-1.30539	-1.02115					28.18	28.18	3	15	15	23	52.04
	1425	gi|115448293	Oryza sativa Japonica Group	Os02g0715400 [Oryza sativa Japonica Group]	-0.404	-0.22	-0.08					-1.30474	-0.0904104	-0.37849					9.26	9.26	1	6	4	18	51.49
	1659	gi|222625231	Oryza sativa Japonica Group	hypothetical protein OsJ_11458 [Oryza sativa Japonica Group]	0.212	-0.604	-0.212					-0.588217	-1.30162	-0.515266					7.15	7.18	3	5	4	14	12
	382	gi|222636687	Oryza sativa Japonica Group	hypothetical protein OsJ_23579 [Oryza sativa Japonica Group]	0.192	0.048	-0.216					-1.30121	-0.0561221	-1.18273					37.74	37.78	6	29	20	85	47.67
